# Supplementary material for: CircMRPS35 suppresses gastric cancer progression via recruiting KAT7 to govern histone modification
Source: Mol Cancer. 2020 Mar 12;19:56. doi: 10.1186/s12943-020-01160-2 (PMC7066857; doi:10.1186/s12943-020-01160-2)
Supplement: Supplementary file 1 — Additional file 1: Table S1. Clinicopathological data of 160 gastric cancer patients [file 12943_2020_1160_MOESM1_ESM.xlsx]

## Sheet: Table S1
Supplementary Table S1 The Clinicopathologic Features of Microarrays
Patient	Survival state	Survival time (day)	Sex	Age	Tumor size (cm)	Tumor location	T	N	M	TNM stage
1	1	870	male	68	11	curvatura ventriculi minor	T3	N2	M0	IIIA
2	1	1890	male	57	4.5	gastric angle	T3	N3a	M0	IIIB
3	1	780	male	59	5	gastric cardia	T3	N2	M0	IIIA
4	1	0	male	73	8	gastric antrum	T3	N2	M0	IIIA
5	1	840	female	62	12.5	curvatura ventriculi minor	T3	N3b	M0	IIIB
6	1	1110	female	83	11	cardia and fundus ventriculus	T3	N0	M0	IIA
7	1	690	female	72	6.5	gastric cardia	T3	N3a	M0	IIIB
8	0	2940	male	58	3	gastric antrum	T2	N0	M0	IB
9	1	270	male	65	6	gastric cardia	T4a	N2	M0	IIIB
10	1	780	male	71	3	gastric antrum	T4a	N0	M0	IIB
11	0	2284	male	63	9	gastric antrum	T3	N0	M0	IIA
12	1	1170	male	53	5.5	gastric antrum	T3	N1	M0	IIB
13	1	300	male	50	7	stomach	T4a	N3a	M0	IIIC
14	1	270	female	77	7	lesser curvature	T3	N1	M0	IIB
15	1	180	male	80	6	gastric cardia	T3	N2	M0	IIIA
16	1	1290	male	65	6.5	gastric cardia	T3	N0	M0	IIA
17	1	1170	female	79	4	gastric antrum	T3	N1	M0	IIB
18	1	150	male	71	13	gastric antrum	T3	N3b	M0	IIIB
19	0	2910	male	70	6	fundus ventriculi	T3	N0	M0	IIA
20	1	420	female	53	5	remnant stomach	T4a	N0	M0	IIB
21	0	2253	male	63	4	gastric cardia	T3	N0	M0	IIA
22	1	330	male	69	8	lesser curvature	T3	N3a	M0	IIIB
23	1	1890	male	82	6	fundus ventriculi	T3	N2	M0	IIIA
24	1	960	male	55	5.5	lesser curvature of gastric antrum	T3	N2	M0	IIIA
25	0	2910	female	65	10	corpora ventriculi and antrum	T2	N1	M0	IIA
26	0	2910	female	53	3	curvatura ventriculi minor	T3	N0	M0	IIA
27	1	630	male	73	3	gastric cardia	T3	N1	M0	IIB
28	0	2223	female	69	4	lesser curvature of gastric antrum	T3	N3a	M0	IIIB
29	1	810	male	58	6	lesser curvature of gastric cardia	T3	N2	M0	IIIA
30	1	300	male	49	6	lesser curvature of gastric antrum	T3	N3a	M0	IIIB
31	0	2880	male	61	4	lesser curvature of gastric angle	T2	N2	M0	IIB
32	0	2223	male	45	4	gastric antrum	T3	N2	M0	IIIA
33	0	2880	male	75	6	lesser curvature of gastric antrum	T4a	N0	M0	IIB
34	1	1290	male	67	5	cardia and fundus ventriculus	T4a	N1	M0	IIIA
35	1	1050	male	79	6.5	gastric antrum	T3	N2	M0	IIIA
36	0	2223	male	76	3	gastric angle	T2	N2	M0	IIB
37	0	2880	male	47	9.5	corpora ventriculi	T3	N3a	M0	IIIB
38	1	60	male	73	3	pylorus	T3	N0	M0	IIA
39	1	720	male	57	5	lesser curvature	T3	N2	M0	IIIA
40	1	1380	male	54	7	corpora ventriculi	T3	N1	M0	IIB
41	1	1020	male	79	10	gastric cardia	T3	N1	M0	IIB
42	1	1260	male	63	9	lesser curvature	T3	N2	M0	IIIA
43	0	2192	male	59	3	gastric antrum	T3	N1	M0	IIB
44	0	1842	male	63	20	stomach	T3	N3a	M0	IIIB
45	1	1740	male	81	7	gastric antrum	T3	N2	M0	IIIA
46	0	2192	female	59	3	gastric antrum	T3	N2	M0	IIIA
47	1	750	female	72	6.5	lesser curvature	T4a	N2	M0	IIIB
48	1	150	female	62	5.5	lesser curvature of gastric antrum	T4a	N3a	M0	IIIC
49	0	2850	male	72	2.5	greater curvature of gastric antrum	T1b	N1	M0	IB
50	1	1290	female	34	4	gastric antrum	T2	N0	M0	IB
51	1	450	male	68	9	gastric antrum	T3	N3a	M1	IV
52	1	450	female	79	5	gastric antrum	T3	N1	M0	IIB
53	0	2820	male	72	4	gastric antrum	T1a	N0	M0	IA
54	0	2820	male	63	5	lesser curvature of gastric cardia	T3	N2	M0	IIIA
55	0	2820	female	66	4	gastric angle	T3	N1	M0	IIB
56	0	2820	male	58	3.5	gastric antrum	T1b	N0	M0	IA
57	0	2820	male	49	3.5	lesser curvature of gastric antrum	T1a	N0	M0	IA
58	1	60	male	78	9	gastric antrum	T2	N0	M0	IB
59	1	660	male	55	11.5	corpora ventriculi	T3	N3a	M0	IIIB
60	0	2161	female	68	5	corpora ventriculi	T3	N0	M0	IIA
61	0	2820	male	74	2.5	lesser curvature of gastric antrum	T3	N0	M0	IIA
62	1	720	male	57	13	stomach	T4a	N3b	M1	IV
63	0	2039	male	68	3	gastric antrum	T3	N2	M0	IIIA
64	1	510	male	75	10	corpora ventriculi	T4a	N3a	M1	IV
65	1	810	female	65	11	gastric antrum	T3	N1	M0	IIB
66	1	930	male	59	6	gastric antrum	T3	N3a	M0	IIIB
67	0	2700	male	78	5	gastric cardia	T3	N0	M0	IIA
68	1	1050	male	69	9	corpora ventriculi	T3	N3a	M0	IIIB
69	1	390	male	80	8	gastric cardia	T4a	N2	M0	IIIB
70	1	330	male	83	4	gastric antrum	T3	N2	M0	IIIA
71	1	1170	male	75	3.5	gastric antrum	T4a	N2	M0	IIIB
72	0	2670	male	64	2	gastric antrum	T4a	N1	M0	IIIA
73	1	1710	male	68	4	gastric antrum	T3	N0	M0	IIA
74	1	1260	female	73	4.5	lesser curvature	T3	N3a	M0	IIIB
75	1	30	male	55	7	lesser curvature	T4a	N3b	M0	IIIC
76	1	810	female	75	13	corpora ventriculi, gastric antrum	T3	N2	M0	IIIA
77	1	60	male	78	10	gastric antrum	T3	N3a	M0	IIIB
78	1	2940	male	58	7	gastric antrum, greater curvature	T3	N2	M1	IV
79	0	3240	male	54	3	posterior wall of gastric antrum	T3	N3a	M0	IIIB
80	1	1290	male	48	2.5	lesser curvature of corpora ventriculi	T3	N0	M0	IIA
81	0	2555	male	57	6.5	lesser curvature of corpora ventriculi	T4b	N2	M0	IIIC
82	1	180	male	77	7	lesser curvature of gastric fundus	T3	N3a	M1	IV
83	1	90	male	59	7	lesser curvature of gastric antrum	T4b	N1	M1	IV
84	0	3210	male	84	9	gastric antrum	T4a	N1	M0	IIIA
85	1	270	male	77	3	gastric cardia	T2	N2	M0	IIB
86	1	270	male	73	2	cardia and fundus ventriculus	T2	N0	M0	IB
87	0	3210	female	62	3	lesser curvature of gastric antrum	T1	N0	M0	IA
88	1	330	male	61	11	lesser curvature of gastric fundus	T3	N2	M0	IIIA
89	1	1890	female	75	1.8	greater curvature of corpora ventriculi	T2-3	N1	M0	II
90	1	1290	male	58	4	lesser curvature of gastric cardia	T3	N1	M0	IIB
91	1	30	male	71	7.5	gastric cardia	T3	N3a	M0	IIIB
92	1	240	male	41	6.5	lesser curvature of gastric antrum	T4a	N3a	M0	IIIC
93	0	3180	female	69	6	lesser curvature of gastric antrum	T3	N0	M0	IIA
94	1	360	male	67	15	lesser curvature of corpora ventriculi	T3	N3a	M0	IIIB
95	0	3180	male	65	3	lesser curvature of gastric antrum	T3	N0	M0	IIA
96	1	660	male	60	12	lesser curvature of corpora ventriculi	T3	N2	M0	IIIA
97	1	960	female	72	5.5	lesser curvature of gastric antrum	T3	N3a	M1	IV
98	1	1650	male	53	3.5	lesser curvature of gastric antrum	T4a	N0	M0	IIB
99	1	690	female	73	3	greater curvature	T2	N3a	M0	IIIA
100	0	2499	male	37	2	lesser curvature of gastric antrum	T1	N0	M0	IA
101	1	240	female	73	5	greater curvature of gastric antrum, lesser curvature of gastric fundus	T3	N2	M0	IIIA
102	1	510	male	71	4.5	lesser curvature of gastric cardia	T3	N1	M0	IIB
103	0	3060	female	77	3	lesser curvature of gastric angle	T3	N0	M0	IIA
104	0	2401	male	48	8.5	lesser curvature of gastric angle	T3	N2	M0	IIIA
105	1	510	male	72	7	gastric antrum	T3	N3a	M0	IIIB
106	0	3060	male	70	8	gastric antrum	T2	N0	M0	IB
107	1	600	female	77	6	stomach	T3	N3a	M0	IIIB
108	0	2404	male	45	1.2	corpora ventriculi	T3	N2	M0	IIIA
109	0	3060	female	80	3.5	gastric antrum	T1b	N0	M0	IA
110	1	120	male	72	15	gastric cardia	T3	N2	M0	IIIA
111	1	600	male	49	20	stomach	T3	N3b	M0	IIIB
112	0	2366	male	79	10	lesser curvature of gastric cardia	T3	N0	M0	IIA
113	0	3030	female	63	3	gastric pylorus	T3	N0	M0	IIA
114	1	660	male	65	2	corpora ventriculi	T3	N1	M0	IIB
115	0	3030	male	78	3.5	gastric antrum	T3	N2	M0	IIIA
116	1	510	female	57	7	gastric antrum	T3	N3a	M1	IV
117	1	690	male	45	4	gastric antrum	T3	N2	M1	IV
118	1	510	female	50	2.5	gastric angle	T3	N2	M0	IIIA
119	1	270	male	76	6	lesser curvature of corpora ventriculi	T3	N2	M0	IIIA
120	1	1950	male	65	4	lesser curvature of gastric antrum	T3	N0	M0	IIA
121	1	510	male	71	3.5	gastric antrum	T3	N2	M1	IV
122	1	2550	female	75	3	lesser curvature of gastric antrum	T3	N1	M0	IIB
123	1	90	male	32	2	stomach		N3a	M1	IV
124	0	2339	male	58	8	lesser curvature of corpora ventriculi	T3	N0	M0	IIA
125	1	600	female	73	4	gastrointestinal anastomosis	T4a	N2	M0	IIIB
126	0	3000	female	58	4	gastric antrum	T3	N1	M0	IIB
127	0	3000	male	62	4.5	gastric cardia	T1b	N0	M0	IA
128	1	450	female	73	4	stomach	T3	N2	M0	IIIA
129	1	690	male	68	3.5	lesser curvature	T3	N2	M0	IIIA
130	1	840	male	50	6	gastric antrum	T3	N3a	M0	IIIB
131	1	210	female	74	5	gastric antrum	T3	N3a	M1	IV
132	1	90	female	67	10	gastric antrum	T4b	N3a	M0	IIIC
133	0	3000	male	53	5.5	gastric antrum	T3	N2	M0	IIIA
134	0	3000	male	65	1.2	lesser curvature	T3	N1	M0	IIB
135	1	360	female	68	7	lesser curvature of gastric antrum	T3	N3a	M0	IIIB
136	1	1440	female	52	5	posterior wall of corpora ventriculi	T3	N3a	M0	IIIB
137	1	1140	male	47	6	gastric antrum	T4a	N3a	M1	IV
138	1	2070	male	72	4.5	lesser curvature of gastric antrum	T4a	N1	M0	IIIA
139	0	2970	male	62	3.5	gastric cardia	T2-3	N1	M0	II
140	0	2970	male	66	6	gastric antrum	T1b	N2	M0	IIA
141	0	2970	female	67	3.5	gastric antrum	T3	N0	M0	IIA
142	0	2970	female	59	3	stomach	T1a	N1	M0	IB
143	0	2970	female	58	5	gastric angle	T3	N3a	M0	IIIB
144	1	1020	male	77	6	gastric antrum	T3	N1	M0	IIB
145	0	2970	female	57	3	lesser curvature	T1b	N1	M0	IB
146	1	2850	male	78	5	lesser curvature	T3	N3a	M0	IIIB
147	0	2970	male	76	7.5	lesser curvature	T3	N1	M0	IIB
148	0	2970	male	56	5	stomach	T3	N2	M0	IIIA
149	0	2970	male	51	7	gastric antrum	T3	N2	M0	IIIA
150	0	2970	male	55	2	lesser curvature of gastric angle	T2	N0	M0	IB
151	0	2970	male	52	3	gastric antrum	T3	N2	M0	IIIA
152	0	2970	male	61	5	gastric antrum	T3	N2	M0	IIIA
153	1	2970	male	72	6	gastric antrum	T3	N3a	M0	IIIB
154	1	2070	female	67	3.5	lesser curvature	T1	N0	M0	IA
155	1	330	male	62	5	corpora ventriculi	T3	N3a	M0	IIIB
156	0	2970	male	74	4	lesser curvature of corpora ventriculi	T4a	N0	M0	IIB
157	1	1290	female	81	2.8	gastric antrum	T3	N0	M0	IIA
158	1	1200	male	62	1.8	gastric antrum	T1b	N0	M0	IA
159	1	510	male	62	5.5	gastric angle	T4a	N3b	M0	IIIC
160	1	1410	female	77	10	gastric antrum	T3	N0	M0	IIA
	survival:0, death:1
