# Supplementary material for: CircMRPS35 suppresses gastric cancer progression via recruiting KAT7 to govern histone modification
Source: Mol Cancer. 2020 Mar 12;19:56. doi: 10.1186/s12943-020-01160-2 (PMC7066857; doi:10.1186/s12943-020-01160-2)
Supplement: Supplementary file 2 — Additional file 2: Table S2. The list of primers and probes [file 12943_2020_1160_MOESM2_ESM.xlsx]

## Sheet: Table S2
Supplementary Table 2 The List of Primers And Probes
Gene	sense (5'-3')	antisense (5'-3')
hsa_circ_0000073	GGCCATTTGTCCTCG	AGTGCCTGCCACCAT
hsa_circ_0000117	GCTTTGGATACCCTTTA	CTCGAATTTTATTTCTCAG
hsa_circ_0001839	CTACCATGCTGGTTTTA	GTCTTTCAAGTCGTTTTC
hsa_circ_0003192	TCTGATGACGGCACTG	CGAGGAGGAGAACCAA
hsa_circ_0007001	TTGCCTTATGCTGGGATT	GGAGACGGTTCTGTTGGTAG
hsa_circ_0007776	TAGATGCCTTACAGTTAGAG	TGTGCTGCGTTTCCT
hsa_circ_0001771	GGAGGAGCAGCTTTAC	CGCCAGGCTTATCAA
hsa_circ_0013171	TTTGATGGTGTCCCAGAC	GAGCCACTGTTTCTTCTTG
hsa_circ_0000638	CCCGTGCTGCTGTTGA	CCAGGGTACTCTGAAATCGT
hsa_circ_0005939	GCCATCGTCAACAGG	GTGATGATGAAGTAGGAAA
hsa_circ_0072979	CCTGCAATATGGAATG	GCTGGATTTTGCTCTG
hsa_circ_0007317	GACCGGGCTCCGTTTA	TGCAGGCAGTCATCCAA
hsa_circ_0002114	CCATCTGCCTGGAGTC	CGAACAGCTTCACCCT
hsa_circ_0108510	TGGTTCTGTGCTGCTT	TTGCTGGTAGGGATGTA
hsa_circ_0002440	GCTCTTCTGGGCTTGG	GAGATTTCAGCCTTCACCT
hsa_circ_0002167	TACATTACAGCGGCATAG	TCGCGTCTTCCATCT
hsa_circ_0002809	CCCCGGATGAAGATAC	TGGCTTGGGCGAATT
hsa_circ_0002877	AGCCCGAGCTGACCCTA	AATCTTGCTTACAATTCCCAC
hsa_circ_0029311	ATGCTGTACGACGCTGACC	CCGCATCGCCTGGTTT
hsa_circ_0004751	CAAAGGTGGCCCAGAA	CCCAGGTCGTCCTCATC
hsa_circ_0004656	CACTTACGCCAAGGTCG	GGTGTTAGGGACAAGATGG
circMRPS35	TGTTTCATCAAGACCATCTGTTC	CCTAGGAGGTAGTGCCTTTCTTC
MRPS35	CCACCAAGAAGAAAGGCACTAC	GTGCTGCAACTGGGTAAACAC
MRPS35 gDNA convergent primers	ATATTTCTTAGGCACTACCTCC	TTACTGGATAACCCATTCG
β-actin	ATCGTGCGTGACATTAAGGAGAAG	AGGAAGGAAGGCTGGAAGAGTG
β-actin divergent primers	GGCTTACCTGTACACTGACTTGAG	GATATCATCATCCATGGTGAGCTG
MRPS35	CCACCAAGAAGAAAGGCACTAC	GTGCTGCAACTGGGTAAACAC
FOXO1	AAGAGCGTGCCCTACTTCAA	TTCCTTCATTCTGCACACGA
FOXO3a	TCTGAACTCCCTACGCCAGT	GAGTCCGAAGTGAGCAGGTC
FOXO4	TGGTTCCCACCCTTTCTATG	CATTCTGTCTTGGCTTGCAG
FOXO6	ACCTCATCACCAAAGCCATC	GCTGTCGCCTTTATCCTTGA
p21	GGCCCAGTGGACAGCGAGCA	CCCAGGCGAAGTCACCCTCC
p27	CCGGCTAAACTCTGAGGACAC	AGAAGAATCGTCGGTTGCAG
Twist1	GTCCGCAGTCTTACGAGGAG	GCTTGAGGGTCTGAATCTTGCT
E-cadherin	AAAGGCCCATTTCCTAAAAACCT	TGCGTTCTCTATCCAGAGGCT
ChIP-H4K5ac FOXO1-1	TCTCTCTAACTGCGCTCCTGA	AATGCTAGAAATGAGGAACAGG
ChIP-H4K5ac FOXO1-2	TTTGAAGCTGGCTTCCTTTG	CGCTAGGGGACCTCAGTAAC
ChIP-H4K5ac FOXO3a-1	GACTCAGTGCAAACCTTTTGG	GTGTCCGGTTCCCTGTTAGA
ChIP-H4K5ac FOXO3a-2	GAGGAGCCCGCTTCTACACT	GAAAAACATCTGCACAAGTCC
ChIP-H4K5ac FOXO3a-3	GGTACAAGGAAGCGACCACA	GGCTCCCTCATTCTCACATT
ChIP-H4K12ac FOXO1-1	CACATTCAACAGGCAGCAG	CGCGAGCCCAGAACTTAAC
ChIP-H4K12ac FOXO1-2	AGCCCCTGTTCCTCATTTCT	GGCTCCTGCAGTCGAGTC
ChIP-H4K12ac FOXO3a-1	TTCCCCTTCTCAGTTGTTCG	TGCTCACAGATTCGATCAGG
ChIP-H4K12ac FOXO3a-2	TCTAACAGGGAACCGGACAC	AGGAAGAAGTGGGGAGAGGA
ChIP-H4K12ac FOXO3a-3	CAGTGGGACAGGCCTACAAG	CTCGCTTCCTTGTACCGAAT
ChIRP-GAPDH	GGCTCCCACCTTTCTCATCC	GGCCATCCACAGTCTGG
Biotin-oligo	TTCTCCGAACGTGTCACGT
Biotin-circMRPS35	AAACGGGTGTTCTTTCCGTCTTAAGACTACTAC
