# Supplementary material for: CircMRPS35 suppresses gastric cancer progression via recruiting KAT7 to govern histone modification
Source: Mol Cancer. 2020 Mar 12;19:56. doi: 10.1186/s12943-020-01160-2 (PMC7066857; doi:10.1186/s12943-020-01160-2)
Supplement: Supplementary file 3 — Additional file 3: Table S3. All the identified circRNAs contained at least two independent back-spliced reads in at least two samples in this study [file 12943_2020_1160_MOESM3_ESM.xlsx]

## Sheet: Table S3
Supplementary Table S3 RNA-seq of Expression Profiles of CircRNAs Containing More Than Two Independent Back-spliced Reads In At Least Two Samples
Chr_Start_End_Strand	Gene	UTR_region	hsa_circbase_ID	Chimeric.out.junction
				1C	2P	2C	1P	3C	3P
chr1_741178_745550_-	not_annotated	.	hsa_circ_0002333	0	12	5	6	9	14
chr1_861301_879188_+	SAMD11	5UTR	NA	0	0	0	3	0	1
chr1_865534_874792_+	SAMD11	.	NA	0	0	1	10	0	1
chr1_871151_874792_+	SAMD11	.	hsa_circ_0009189	0	0	7	90	10	8
chr1_871151_874840_+	SAMD11	.	hsa_circ_0009190	1	0	2	40	0	7
chr1_891302_892405_-	NOC2L	.	NA	2	0	1	0	0	0
chr1_891302_892653_-	NOC2L	.	hsa_circ_0009205	7	2	0	3	8	2
chr1_957580_970704_+	AGRN	.	hsa_circ_0009213	0	0	0	2	0	1
chr1_1158623_1159348_+	not_annotated	.	NA	0	0	2	1	0	1
chr1_1158623_1159348_-	SDF4	5UTR	hsa_circ_0000002	62	76	97	161	120	47
chr1_1158623_1164326_-	SDF4	5UTR	hsa_circ_0009244	3	4	2	22	14	8
chr1_1163847_1164326_-	SDF4	.	NA	0	0	0	3	3	2
chr1_1190613_1192690_-	UBE2J2	5UTR	NA	1	0	0	2	0	0
chr1_1191424_1192690_-	UBE2J2	5UTR	NA	0	1	0	7	2	9
chr1_1191424_1198766_-	UBE2J2	5UTR	NA	2	1	1	4	0	9
chr1_1191424_1203372_-	UBE2J2	5UTR	hsa_circ_0009246	18	10	3	12	8	30
chr1_1192371_1192690_-	UBE2J2	5UTR	hsa_circ_0008063	23	14	5	43	19	60
chr1_1192371_1198766_-	UBE2J2	5UTR	hsa_circ_0009248	3	1	1	6	1	8
chr1_1192371_1203372_-	UBE2J2	5UTR	hsa_circ_0009250	9	6	8	21	6	53
chr1_1197549_1198766_-	UBE2J2	5UTR	NA	1	1	2	1	1	4
chr1_1322614_1323445_-	CCNL2	5UTR	NA	2	0	0	0	0	2
chr1_1322614_1326245_-	CCNL2	3UTR;5UTR	hsa_circ_0003926	8	24	22	13	6	22
chr1_1413228_1414007_+	not_annotated	.	hsa_circ_0008398	0	21	8	1	4	2
chr1_1424583_1426051_+	ATAD3B	5UTR	hsa_circ_0009287	3	2	0	11	12	13
chr1_1499866_1500296_-	SSU72	.	NA	4	0	1	1	1	0
chr1_1499984_1500296_-	SSU72	.	NA	1	0	1	1	0	2
chr1_1586822_1588948_-	not_annotated	.	NA	1	0	0	2	3	0
chr1_1601102_1601590_-	SLC35E2B	.	hsa_circ_0006454	4	0	0	1	1	0
chr1_1693390_1696885_-	NADK	5UTR	NA	0	4	1	2	0	5
chr1_1693390_1702766_-	NADK	3UTR	NA	0	1	2	0	0	0
chr1_1717772_1756921_-	GNB1	3UTR;5UTR	NA	0	0	0	2	1	2
chr1_1718929_1756938_-	GNB1	.	NA	0	0	0	1	0	2
chr1_1720491_1722035_-	GNB1	5UTR	hsa_circ_0009338	3	0	0	1	0	3
chr1_1720491_1756921_-	GNB1	5UTR	NA	1	0	0	0	2	4
chr1_1720491_1770677_-	GNB1	5UTR	hsa_circ_0009342	0	0	0	2	0	1
chr1_1735857_1737977_-	GNB1	5UTR	hsa_circ_0000007	4	6	0	5	4	24
chr1_1735857_1747301_-	GNB1	5UTR	hsa_circ_0009352	1	4	2	0	1	1
chr1_1735857_1749314_-	GNB1	5UTR	hsa_circ_0009353	21	14	12	5	26	11
chr1_1735857_1756938_-	GNB1	5UTR	hsa_circ_0006869	4	17	2	8	12	9
chr1_1735857_1770677_-	GNB1	5UTR	hsa_circ_0005907	3	14	3	8	16	22
chr1_1737913_1756921_-	GNB1	5UTR	NA	0	1	0	2	0	6
chr1_1737913_1756938_-	GNB1	5UTR	hsa_circ_0004406	3	1	3	0	1	3
chr1_1737913_1770677_-	GNB1	5UTR	hsa_circ_0009358	1	6	1	2	6	4
chr1_1747194_1756921_-	GNB1	5UTR	NA	0	1	0	3	0	1
chr1_1747194_1756938_-	GNB1	.;5UTR	hsa_circ_0000008	25	58	18	27	29	30
chr1_1747194_1770677_+	not_annotated	5UTR	NA	0	0	0	1	0	3
chr1_1747194_1770677_-	GNB1	5UTR	hsa_circ_0008702	15	51	16	28	111	48
chr1_1747194_1784736_-	GNB1	5UTR	NA	0	1	0	1	2	3
chr1_1749275_1770677_-	GNB1	5UTR	hsa_circ_0009361	1	0	0	3	0	1
chr1_1756835_1770677_-	GNB1	5UTR	hsa_circ_0009362	1	2	0	3	1	3
chr1_1756835_1784736_-	GNB1	5UTR	NA	2	1	0	1	0	1
chr1_1763670_1770677_-	GNB1	5UTR	hsa_circ_0111272	0	0	0	0	2	1
chr1_1770628_1779968_-	GNB1	.	NA	0	1	0	4	0	0
chr1_1770628_1784736_-	GNB1	.	NA	1	1	1	3	0	0
chr1_2066700_2082417_+	PRKCZ	5UTR	hsa_circ_0009365	0	1	0	9	0	1
chr1_2066700_2087531_+	PRKCZ	5UTR	hsa_circ_0009366	1	5	2	5	0	6
chr1_2066700_2106752_+	PRKCZ	5UTR	NA	0	1	0	2	0	0
chr1_2077465_2082417_+	PRKCZ	.	hsa_circ_0111783	1	1	0	0	2	0
chr1_2082228_2087531_+	PRKCZ	.	NA	0	0	0	2	0	1
chr1_2087433_2106752_+	PRKCZ	.	hsa_circ_0111797	3	1	1	7	0	1
chr1_2100956_2105455_+	PRKCZ	.	hsa_circ_0009368	0	2	0	1	0	2
chr1_2100956_2106752_+	PRKCZ	3UTR;5UTR	NA	1	4	1	4	8	1
chr1_2234416_2236024_+	SKI	3UTR	hsa_circ_0007120	2	2	4	19	1	10
chr1_2234416_2238395_+	SKI	.	NA	0	0	2	7	0	0
chr1_2324646_2332374_+	RER1	5UTR	NA	2	0	1	0	0	0
chr1_2324708_2332374_+	RER1	3UTR;5UTR	NA	2	2	0	1	0	0
chr1_2324708_2334520_+	RER1	5UTR	NA	2	0	0	1	0	3
chr1_2324708_2335028_+	RER1	5UTR	NA	0	0	1	3	1	2
chr1_2327222_2328659_+	RER1	5UTR	NA	0	0	1	3	0	1
chr1_2327222_2330953_+	RER1	5UTR	hsa_circ_0009376	0	2	1	0	0	1
chr1_2327222_2332374_+	RER1	5UTR	hsa_circ_0009377	3	0	0	5	12	8
chr1_2327222_2333781_+	RER1	3UTR;5UTR	hsa_circ_0009378	0	1	0	0	0	4
chr1_2327222_2334520_+	RER1	3UTR	NA	2	1	0	3	2	4
chr1_2327222_2335028_+	RER1	.	hsa_circ_0112401	7	0	2	4	6	9
chr1_3102688_3103038_+	PRDM16	.	NA	3	0	0	7	0	1
chr1_3496388_3519164_-	MEGF6	.	NA	0	0	0	2	3	0
chr1_3549961_3555386_-	WRAP73	5UTR	NA	0	0	0	2	0	1
chr1_3598896_3624355_+	TP73	.	NA	0	0	0	2	2	0
chr1_3651887_3662750_-	TP73-AS1	.	NA	0	2	0	2	0	0
chr1_3653489_3659754_-	TP73-AS1	.	NA	0	0	0	1	0	2
chr1_3653489_3662750_-	TP73-AS1	.	NA	1	1	1	3	0	2
chr1_3654786_3662750_-	TP73-AS1	.	NA	2	7	1	1	2	4
chr1_3656796_3659754_-	TP73-AS1	.	hsa_circ_0009418	0	0	0	1	0	2
chr1_3656796_3662745_-	TP73-AS1	.	NA	3	2	0	2	0	6
chr1_3656796_3662750_-	TP73-AS1	3UTR	NA	4	4	5	10	0	15
chr1_3697714_3698165_-	LRRC47	.	hsa_circ_0003224	0	0	0	3	0	1
chr1_3698075_3700675_-	LRRC47	.	NA	5	1	1	0	1	2
chr1_3698075_3701767_-	LRRC47	.	NA	1	2	1	5	1	0
chr1_3698075_3703874_-	LRRC47	.	NA	4	0	1	3	4	3
chr1_3761470_3768985_-	CEP104	3UTR	hsa_circ_0113245	1	0	0	0	0	3
chr1_3782375_3789136_+	DFFB	.	NA	0	2	1	1	0	2
chr1_3784537_3789136_+	DFFB	5UTR	hsa_circ_0113247	0	0	4	4	1	2
chr1_5933311_5940299_-	NPHP4	5UTR	hsa_circ_0001957	3	2	0	11	0	5
chr1_5933311_6046387_-	NPHP4	.	NA	0	0	0	4	0	4
chr1_5947345_6046387_-	NPHP4	.	hsa_circ_0009447	0	0	0	2	2	1
chr1_5964676_5965840_-	NPHP4	5UTR	hsa_circ_0113716	0	0	0	2	1	3
chr1_5964676_5967282_-	NPHP4	5UTR	NA	0	0	0	0	2	1
chr1_5964676_6012896_-	NPHP4	5UTR	NA	0	0	0	3	0	11
chr1_5964676_6014007_-	NPHP4	5UTR	NA	0	1	0	0	3	0
chr1_5964676_6022009_-	NPHP4	5UTR	NA	2	2	0	0	0	1
chr1_5964676_6046292_-	NPHP4	5UTR	NA	2	0	0	1	0	0
chr1_5964676_6046387_-	NPHP4	5UTR	hsa_circ_0005661	2	4	0	1	8	3
chr1_5987708_5993389_-	NPHP4	5UTR	hsa_circ_0007804	1	2	2	15	3	12
chr1_5987708_6008311_-	NPHP4	5UTR	NA	0	1	0	3	0	0
chr1_5987708_6012896_-	NPHP4	5UTR	hsa_circ_0113721	7	7	1	17	5	15
chr1_5987708_6022009_-	NPHP4	5UTR	hsa_circ_0009456	6	2	1	2	1	0
chr1_5987708_6029319_-	NPHP4	5UTR	NA	0	0	0	2	1	0
chr1_5987708_6046292_-	NPHP4	5UTR	NA	0	4	0	3	0	3
chr1_5987708_6046387_-	NPHP4	5UTR	hsa_circ_0009457	2	8	1	18	3	8
chr1_6007163_6012896_-	NPHP4	5UTR	hsa_circ_0009460	3	7	1	13	8	14
chr1_6007163_6022009_-	NPHP4	5UTR	hsa_circ_0009461	16	21	0	9	17	19
chr1_6007163_6029319_-	NPHP4	5UTR	hsa_circ_0009462	0	1	0	2	0	0
chr1_6007163_6046292_-	NPHP4	5UTR	NA	3	2	1	1	1	0
chr1_6007163_6046387_-	NPHP4	5UTR	hsa_circ_0009463	4	11	6	10	6	12
chr1_6012759_6029319_-	NPHP4	5UTR	hsa_circ_0113724	0	7	2	4	1	2
chr1_6012759_6046387_-	NPHP4	5UTR	hsa_circ_0009467	0	1	0	5	2	6
chr1_6021853_6029319_-	NPHP4	5UTR	hsa_circ_0009135	3	9	1	3	10	9
chr1_6021853_6038473_-	NPHP4	5UTR	hsa_circ_0009468	0	0	0	1	5	0
chr1_6021853_6046292_-	NPHP4	5UTR	NA	1	0	0	1	2	0
chr1_6021853_6046387_-	NPHP4	5UTR	hsa_circ_0005719	11	23	6	40	11	22
chr1_6027358_6029319_-	NPHP4	5UTR	hsa_circ_0009469	0	0	0	5	0	1
chr1_6027358_6038473_-	NPHP4	5UTR	hsa_circ_0009470	0	0	0	2	0	2
chr1_6027358_6046387_-	NPHP4	.	NA	0	0	1	14	0	8
chr1_6038329_6046387_-	NPHP4	.	hsa_circ_0009472	1	0	0	1	0	2
chr1_6252989_6257816_-	RPL22	.	NA	3	2	10	0	2	7
chr1_6291961_6293703_-	ICMT	.	hsa_circ_0007427	32	4	6	16	15	22
chr1_6291961_6295034_-	ICMT	.	hsa_circ_0009491	0	1	2	2	0	0
chr1_6341161_6355040_-	ACOT7	.	hsa_circ_0009505	2	5	2	0	1	3
chr1_6354923_6409926_-	ACOT7	.	hsa_circ_0009507	0	1	0	0	3	0
chr1_6378551_6393628_-	ACOT7	.	hsa_circ_0113864	0	6	0	2	0	0
chr1_6378551_6409926_-	ACOT7	.	hsa_circ_0009509	1	15	0	2	23	1
chr1_6387358_6409926_-	ACOT7	.	NA	2	2	0	0	1	1
chr1_6393536_6409926_-	ACOT7	.	NA	1	4	0	0	3	0
chr1_6586755_6592139_-	NOL9	.	NA	2	1	0	3	0	0
chr1_6589053_6601987_-	NOL9	.	hsa_circ_0009525	2	0	0	0	0	1
chr1_6592027_6593501_-	NOL9	.	hsa_circ_0009527	3	0	0	0	4	2
chr1_6592522_6605240_-	NOL9	.	NA	0	4	0	0	1	0
chr1_6593339_6605240_-	NOL9	.	NA	0	0	0	1	2	4
chr1_6593339_6609758_-	NOL9	.	hsa_circ_0113918	1	0	0	0	12	2
chr1_6601889_6605240_-	NOL9	.	hsa_circ_0009531	2	0	5	1	0	2
chr1_6604885_6605240_-	NOL9	.	NA	1	0	2	0	0	1
chr1_6609630_6610675_-	NOL9	.	hsa_circ_0003114	2	1	0	0	1	3
chr1_6655544_6659512_-	KLHL21	.	hsa_circ_0009534	3	1	0	2	1	3
chr1_6659106_6659512_-	KLHL21	3UTR	hsa_circ_0004885	7	1	4	7	10	9
chr1_6676816_6680397_+	PHF13	.	hsa_circ_0000011	2	5	0	4	1	2
chr1_6679862_6680397_+	PHF13	.	hsa_circ_0009535	2	3	1	5	5	6
chr1_6727768_6741097_-	DNAJC11	3UTR	hsa_circ_0008389	20	32	22	11	18	19
chr1_6867042_6885270_+	CAMTA1	.	hsa_circ_0008737	22	25	7	18	14	32
chr1_6867042_6948959_+	CAMTA1	.	hsa_circ_0002203	1	3	1	1	0	0
chr1_6867049_6885270_+	CAMTA1	.	NA	0	0	0	1	0	2
chr1_6879379_6885270_+	CAMTA1	3UTR	NA	0	0	1	0	7	0
chr1_6879379_6948959_+	CAMTA1	3UTR	NA	0	0	1	0	4	0
chr1_6880240_6885270_+	CAMTA1	3UTR	hsa_circ_0009541	0	0	0	0	1	5
chr1_6880240_6931900_+	CAMTA1	3UTR	NA	0	1	0	2	1	0
chr1_6880240_6948959_+	CAMTA1	.	hsa_circ_0002975	3	5	4	1	1	5
chr1_6931816_6948959_+	CAMTA1	5UTR	hsa_circ_0113974	3	0	1	0	0	1
chr1_7837219_7838229_+	VAMP3	5UTR	hsa_circ_0006354	10	28	17	33	13	42
chr1_7895821_7897209_+	PER3	3UTR	hsa_circ_0114230	9	1	0	0	12	0
chr1_8037711_8045195_+	PARK7	.	hsa_circ_0002239	6	4	5	6	4	10
chr1_8425871_8482867_-	RERE	5UTR	NA	0	0	0	0	2	1
chr1_8482786_8601377_-	RERE	.	NA	3	4	0	2	1	0
chr1_8482786_8617582_-	RERE	.	NA	4	1	0	2	0	0
chr1_8525984_8568734_-	RERE	.	hsa_circ_0009574	0	0	0	4	1	0
chr1_8525984_8601377_-	RERE	.	hsa_circ_0009575	2	3	4	5	8	3
chr1_8525984_8611415_-	RERE	.	NA	0	0	1	0	2	0
chr1_8525984_8617582_-	RERE	.	hsa_circ_0009576	3	2	0	6	0	1
chr1_8525984_8674745_-	RERE	.	hsa_circ_0009577	1	2	3	1	2	8
chr1_8555122_8557589_-	RERE	.	hsa_circ_0009579	3	0	1	0	0	0
chr1_8555122_8568734_-	RERE	.	hsa_circ_0009580	8	4	3	7	4	3
chr1_8555122_8601377_-	RERE	.	hsa_circ_0009581	15	10	9	15	16	16
chr1_8555122_8617582_-	RERE	.	hsa_circ_0006837	25	10	0	30	20	24
chr1_8555122_8617596_-	RERE	.	hsa_circ_0114327	2	0	0	1	1	2
chr1_8555122_8674745_-	RERE	.	hsa_circ_0009117	18	9	5	9	11	22
chr1_8557464_8601377_-	RERE	.	NA	1	3	0	0	0	0
chr1_8568685_8617582_-	RERE	.	hsa_circ_0005829	12	6	3	20	15	6
chr1_8568685_8674745_-	RERE	.	hsa_circ_0009586	3	1	1	5	7	6
chr1_8568685_8684439_-	RERE	.	NA	0	0	0	0	1	2
chr1_8601272_8617582_-	RERE	5UTR	hsa_circ_0002158	48	29	10	34	35	58
chr1_8601272_8674745_-	RERE	5UTR	hsa_circ_0008501	39	51	14	21	76	48
chr1_8601272_8684439_-	RERE	.	hsa_circ_0114342	3	0	0	5	1	3
chr1_8601272_8716500_-	RERE	.	NA	0	0	0	0	2	1
chr1_8616533_8674745_-	RERE	5UTR	hsa_circ_0009590	10	6	1	1	2	7
chr1_8616533_8684439_-	RERE	.	hsa_circ_0009591	1	0	1	5	1	1
chr1_8616533_8716500_-	RERE	.	hsa_circ_0009592	0	2	0	4	0	1
chr1_8674619_8684439_-	RERE	.	hsa_circ_0009594	7	7	2	3	3	9
chr1_8674619_8716500_-	RERE	5UTR	hsa_circ_0005039	0	0	0	2	3	1
chr1_8683384_8684439_-	RERE	5UTR	NA	0	0	2	0	0	1
chr1_8684368_8716500_-	RERE	.	hsa_circ_0009596	2	3	0	2	0	0
chr1_8716031_8716500_-	RERE	5UTR	hsa_circ_0114356	11	3	4	4	10	6
chr1_8852462_8866883_-	RERE	.	NA	0	0	0	2	0	1
chr1_8927355_8927471_-	not_annotated	.	NA	0	1	0	0	0	2
chr1_9415801_9416644_+	SPSB1	5UTR	hsa_circ_0009106	1	1	2	2	5	1
chr1_9688537_9690282_+	not_annotated	.	NA	2	0	0	1	0	0
chr1_9800715_9801314_-	CLSTN1	.	hsa_circ_0009040	5	0	11	0	4	3
chr1_9803941_9804701_-	CLSTN1	.	hsa_circ_0009668	2	3	0	0	1	2
chr1_9809518_9809971_-	CLSTN1	.	NA	0	1	0	0	2	2
chr1_9809518_9815367_-	CLSTN1	.	hsa_circ_0114599	0	1	3	1	0	0
chr1_9809518_9833452_-	CLSTN1	.	hsa_circ_0009670	0	0	0	0	2	1
chr1_9811530_9815367_-	CLSTN1	5UTR	NA	5	2	3	0	2	1
chr1_9815171_9833452_-	CLSTN1	5UTR	NA	0	0	0	1	0	2
chr1_9931244_9938047_-	CTNNBIP1	3UTR	hsa_circ_0009674	9	6	0	12	25	9
chr1_9982243_9994918_-	LZIC	5UTR	hsa_circ_0114653	0	1	0	1	1	3
chr1_9991948_9994918_-	LZIC	5UTR	hsa_circ_0000014	36	67	22	32	65	78
chr1_9991948_9995685_-	LZIC	5UTR	hsa_circ_0007803	34	22	3	11	33	24
chr1_9991948_9996685_-	LZIC	5UTR	hsa_circ_0114654	0	2	0	0	3	6
chr1_9991948_10002840_-	LZIC	5UTR	NA	0	0	0	2	1	2
chr1_9995549_9996685_-	LZIC	.	hsa_circ_0114657	3	1	0	2	1	1
chr1_10032075_10035833_+	NMNAT1	.	NA	1	0	2	0	0	3
chr1_10032075_10041228_+	NMNAT1	.	hsa_circ_0110116	14	34	14	14	33	17
chr1_10035649_10041228_+	NMNAT1	.	NA	0	3	0	2	0	0
chr1_10155518_10165802_+	UBE4B	.	hsa_circ_0005199	38	39	17	11	18	17
chr1_10163005_10179671_+	UBE4B	.	NA	0	1	0	0	1	2
chr1_10177516_10179671_+	UBE4B	.	hsa_circ_0009689	1	1	1	0	3	2
chr1_10177516_10190871_+	UBE4B	.	hsa_circ_0110191	5	0	1	0	3	0
chr1_10177516_10195244_+	UBE4B	.	hsa_circ_0007962	3	1	0	1	0	0
chr1_10179570_10190871_+	UBE4B	.	hsa_circ_0110193	2	0	0	0	1	2
chr1_10190557_10195244_+	UBE4B	.	hsa_circ_0110194	5	1	1	0	1	0
chr1_10192426_10197263_+	UBE4B	.	hsa_circ_0110195	0	1	0	0	2	3
chr1_10195045_10197263_+	UBE4B	.	hsa_circ_0006955	5	1	0	1	4	5
chr1_10204997_10211619_+	UBE4B	.	hsa_circ_0110199	2	0	0	0	1	0
chr1_10209241_10211619_+	UBE4B	5UTR	hsa_circ_0009700	0	1	0	3	7	3
chr1_10209241_10221344_+	UBE4B	5UTR	hsa_circ_0009701	4	0	0	1	2	5
chr1_10211383_10221344_+	UBE4B	5UTR	hsa_circ_0110203	2	0	0	0	0	1
chr1_10292307_10294030_+	KIF1B	5UTR	NA	2	0	0	0	3	1
chr1_10292307_10322028_+	KIF1B	.	hsa_circ_0110208	2	0	0	0	1	1
chr1_10292307_10338186_+	KIF1B	.	hsa_circ_0110210	0	0	1	0	0	2
chr1_10316304_10322028_+	KIF1B	.	hsa_circ_0110214	1	3	0	0	1	1
chr1_10316304_10328321_+	KIF1B	.	hsa_circ_0110215	1	0	0	0	2	4
chr1_10318550_10328321_+	KIF1B	.	hsa_circ_0009703	1	0	0	2	0	3
chr1_10321962_10328321_+	KIF1B	.	hsa_circ_0110224	2	0	3	1	0	1
chr1_10327437_10328321_+	KIF1B	.	hsa_circ_0002002	5	3	3	3	4	4
chr1_10327437_10332364_+	KIF1B	.	hsa_circ_0110231	1	0	0	0	2	5
chr1_10331559_10336457_+	KIF1B	.	hsa_circ_0110236	1	1	2	1	0	3
chr1_10335485_10342591_+	KIF1B	.	hsa_circ_0110240	3	0	0	1	0	2
chr1_10351139_10357304_+	KIF1B	.	hsa_circ_0110252	0	1	0	4	1	1
chr1_10380100_10384953_+	KIF1B	.	hsa_circ_0110258	3	0	1	0	0	3
chr1_10380100_10403345_+	KIF1B	.	hsa_circ_0009709	0	3	0	1	0	0
chr1_10380100_10436734_+	KIF1B	.	hsa_circ_0110259	1	7	0	4	8	1
chr1_10394577_10408791_+	KIF1B	.	hsa_circ_0110265	0	1	0	2	0	0
chr1_10402107_10406011_+	KIF1B	.	hsa_circ_0110266	2	0	0	0	0	1
chr1_10420986_10423402_+	KIF1B	.	hsa_circ_0110278	1	0	0	4	0	0
chr1_10420986_10425706_+	KIF1B	.	hsa_circ_0009713	0	0	0	3	0	2
chr1_10420986_10435431_+	KIF1B	.	hsa_circ_0009715	1	0	0	0	0	2
chr1_10423340_10425706_+	KIF1B	.	hsa_circ_0009716	0	2	0	0	1	1
chr1_10431198_10435431_+	KIF1B	.	hsa_circ_0009721	3	1	0	0	3	0
chr1_10471474_10473308_+	PGD	.	hsa_circ_0009732	0	4	1	7	4	0
chr1_10527246_10529395_-	DFFA	.	hsa_circ_0008936	5	5	6	8	8	24
chr1_10820757_10821162_-	CASZ1	.	NA	0	2	0	1	3	1
chr1_11073772_11085265_+	TARDBP	.	NA	0	0	0	0	2	1
chr1_11076179_11077064_+	TARDBP	3UTR	NA	0	0	3	0	2	1
chr1_11076900_11078930_+	TARDBP	.	hsa_circ_0008660	4	2	0	0	4	1
chr1_11128064_11137005_-	EXOSC10	.	NA	1	0	0	3	2	3
chr1_11130956_11137005_-	EXOSC10	.	hsa_circ_0009759	14	13	8	20	10	19
chr1_11133990_11137005_-	EXOSC10	.	hsa_circ_0002448	2	5	3	8	5	11
chr1_11140820_11141295_-	EXOSC10	.	hsa_circ_0110412	2	3	2	0	5	0
chr1_11150610_11151654_-	EXOSC10	.	hsa_circ_0000017	2	2	2	9	9	6
chr1_11181302_11182183_-	MTOR	.	hsa_circ_0009792	0	1	0	5	3	7
chr1_11184554_11193254_-	MTOR	.	hsa_circ_0006576	3	3	1	2	1	3
chr1_11204704_11206848_-	MTOR	.	hsa_circ_0110424	0	3	2	0	0	1
chr1_11259314_11259760_-	MTOR	.	hsa_circ_0110437	1	2	0	1	0	1
chr1_11264617_11269515_-	MTOR	.	NA	2	1	0	0	0	0
chr1_11270870_11276291_-	MTOR	.	hsa_circ_0110441	0	0	2	0	0	1
chr1_11272368_11276291_-	MTOR	.	hsa_circ_0110442	0	2	0	2	0	1
chr1_11307681_11308151_-	MTOR	.	hsa_circ_0110447	1	3	3	5	0	0
chr1_11883763_11887278_+	CLCN6	.	hsa_circ_0009865	3	0	1	2	3	6
chr1_12008032_12010577_+	PLOD1	.	hsa_circ_0009879	0	3	0	2	3	0
chr1_12008032_12012792_+	PLOD1	5UTR	NA	0	1	1	0	2	1
chr1_12030726_12033054_+	PLOD1	5UTR	hsa_circ_0009902	2	0	1	0	0	3
chr1_12049221_12052747_+	MFN2	.	hsa_circ_0009910	2	1	2	4	5	8
chr1_12052611_12057478_+	MFN2	.	NA	1	0	2	0	0	0
chr1_12056212_12057478_+	MFN2	.	hsa_circ_0110630	0	0	1	2	0	0
chr1_12061457_12062160_+	MFN2	.	hsa_circ_0006470	42	11	19	35	17	63
chr1_12065767_12069783_+	MFN2	.	hsa_circ_0009930	6	0	0	0	1	0
chr1_12082499_12082859_+	not_annotated	.	NA	2	0	2	0	0	0
chr1_12313778_12318160_+	VPS13D	.	hsa_circ_0009955	1	1	1	0	0	2
chr1_12335881_12338095_+	VPS13D	.	hsa_circ_0009964	1	3	0	6	3	7
chr1_12351054_12364785_+	VPS13D	.	NA	3	0	0	0	0	1
chr1_12351054_12368698_+	VPS13D	.	hsa_circ_0110640	0	2	0	0	2	0
chr1_12359258_12364785_+	VPS13D	.	hsa_circ_0007677	4	3	1	3	9	5
chr1_12359258_12368698_+	VPS13D	.	hsa_circ_0008275	13	21	3	14	21	23
chr1_12359258_12371982_+	VPS13D	.	hsa_circ_0110641	4	1	1	1	8	0
chr1_12359258_12374384_+	VPS13D	.	hsa_circ_0009970	0	0	2	0	0	3
chr1_12359258_12382021_+	VPS13D	.	hsa_circ_0009972	1	0	0	1	1	2
chr1_12359258_12382803_+	VPS13D	.	hsa_circ_0009973	2	0	0	0	1	0
chr1_12359258_12393423_+	VPS13D	.	NA	0	0	0	0	1	2
chr1_12371510_12371982_+	VPS13D	.	NA	0	1	0	0	1	3
chr1_12378128_12382021_+	VPS13D	.	hsa_circ_0009985	0	0	0	3	2	1
chr1_12378128_12382803_+	VPS13D	.	hsa_circ_0009986	0	0	0	0	5	3
chr1_12381865_12393423_+	VPS13D	.	hsa_circ_0009991	0	0	0	1	0	2
chr1_12382592_12383837_+	VPS13D	.	hsa_circ_0009995	0	0	0	3	0	1
chr1_12382592_12389975_+	VPS13D	.	hsa_circ_0007588	2	10	0	1	4	4
chr1_12415955_12423303_+	VPS13D	.	hsa_circ_0010003	0	0	2	1	2	0
chr1_12422775_12423303_+	VPS13D	.	hsa_circ_0110647	1	0	2	0	0	0
chr1_12460237_12476880_+	VPS13D	5UTR	hsa_circ_0004222	0	5	0	4	4	3
chr1_12475139_12476880_+	VPS13D	.;5UTR	hsa_circ_0110652	2	4	1	0	0	0
chr1_12516053_12520451_+	VPS13D	5UTR	hsa_circ_0110653	1	12	4	0	1	1
chr1_14042035_14068652_+	PRDM2	.	hsa_circ_0010028	0	0	0	11	11	17
chr1_14042035_14075982_+	PRDM2	5UTR	hsa_circ_0110660	0	0	0	2	9	5
chr1_14057494_14068652_+	PRDM2	5UTR	hsa_circ_0005986	0	0	0	48	35	36
chr1_14057494_14075982_+	PRDM2	5UTR	hsa_circ_0004861	0	0	0	24	16	17
chr1_14057494_14099683_+	PRDM2	5UTR	hsa_circ_0110662	0	0	0	1	0	3
chr1_14068499_14075982_+	PRDM2	.	NA	0	0	0	0	2	1
chr1_14095612_14099683_+	PRDM2	.	hsa_circ_0005888	2	0	1	0	0	5
chr1_14099572_14109326_+	PRDM2	5UTR	hsa_circ_0110664	1	0	4	0	2	2
chr1_15086050_15088621_+	not_annotated	.	NA	0	0	0	4	0	4
chr1_15357889_15370655_+	KAZN	.	NA	1	0	0	2	0	0
chr1_15693958_15695998_+	FHAD1	5UTR	hsa_circ_0110938	0	0	0	11	1	0
chr1_15844604_15844890_-	CASP9	5UTR	hsa_circ_0010039	1	5	9	2	4	3
chr1_15855582_15863309_+	DNAJC16	5UTR	hsa_circ_0110944	1	0	0	3	2	7
chr1_15855582_15874923_+	DNAJC16	5UTR	hsa_circ_0010041	0	0	0	1	2	6
chr1_15860731_15863309_+	DNAJC16	5UTR	hsa_circ_0000018	5	7	4	4	10	8
chr1_15860731_15873366_+	DNAJC16	5UTR	hsa_circ_0110947	3	0	0	0	1	0
chr1_15860731_15874923_+	DNAJC16	.	hsa_circ_0009118	3	11	1	1	7	9
chr1_15862969_15863309_+	DNAJC16	.	hsa_circ_0002898	0	2	2	1	9	1
chr1_15870893_15886151_+	DNAJC16	.	NA	0	0	2	0	0	1
chr1_15953163_15970145_+	DDI2	.	hsa_circ_0010048	1	0	0	4	1	3
chr1_15956819_15964929_+	DDI2	.	NA	0	0	0	1	2	1
chr1_15956819_15970145_+	DDI2	.	hsa_circ_0010051	1	1	0	2	9	3
chr1_15956819_15978390_+	DDI2	.	hsa_circ_0010052	0	0	0	5	2	2
chr1_15964801_15970145_+	DDI2	.	hsa_circ_0000019	7	30	14	9	6	17
chr1_15964801_15973479_+	DDI2	.	NA	1	0	0	1	0	5
chr1_15964801_15978390_+	DDI2	.	hsa_circ_0000020	5	4	4	6	2	13
chr1_15964801_15983174_+	DDI2	.	hsa_circ_0010056	3	0	0	0	0	3
chr1_15970016_15976318_+	DDI2	.	hsa_circ_0010058	0	2	0	0	0	1
chr1_15976214_15978390_+	DDI2	5UTR	hsa_circ_0004095	1	3	6	5	5	1
chr1_16044387_16047883_+	PLEKHM2	3UTR	hsa_circ_0000021	13	27	10	8	13	20
chr1_16046228_16047883_+	PLEKHM2	.	hsa_circ_0002733	4	1	1	1	4	1
chr1_16095022_16101291_+	FBLIM1	.	hsa_circ_0010098	1	3	0	0	0	1
chr1_16116600_16123438_-	not_annotated	.	NA	0	3	0	0	0	5
chr1_16119331_16123438_-	not_annotated	.	NA	2	2	1	5	0	17
chr1_16194373_16203173_+	SPEN	.	NA	0	2	0	4	0	4
chr1_16199310_16200890_+	SPEN	.	NA	0	0	0	1	0	2
chr1_16199310_16203173_+	SPEN	.	hsa_circ_0002237	11	12	1	25	12	44
chr1_16235815_16237796_+	SPEN	.	hsa_circ_0010109	1	5	2	3	1	11
chr1_16235815_16242774_+	SPEN	.	hsa_circ_0010110	0	3	0	3	1	8
chr1_16235815_16245546_+	SPEN	.	hsa_circ_0111003	0	0	0	1	0	2
chr1_16235815_16247478_+	SPEN	.	hsa_circ_0010111	1	0	0	1	0	2
chr1_16237595_16242774_+	SPEN	.	hsa_circ_0010113	2	4	2	8	2	9
chr1_16245420_16247478_+	SPEN	.	NA	0	8	0	1	0	2
chr1_16263657_16264501_+	SPEN	.	hsa_circ_0010117	0	3	2	17	2	17
chr1_16263981_16264501_+	SPEN	.	NA	2	1	0	1	0	1
chr1_16464347_16464925_-	EPHA2	5UTR	hsa_circ_0005240	3	15	3	1	26	13
chr1_16474872_16475542_-	EPHA2	.	hsa_circ_0010131	1	3	0	0	3	5
chr1_16474872_16477458_-	EPHA2	5UTR	hsa_circ_0010132	0	0	0	0	2	1
chr1_16528276_16529069_-	ARHGEF19	5UTR	hsa_circ_0003567	8	27	8	3	2	1
chr1_16621277_16632414_-	FBXO42	.	hsa_circ_0010143	2	0	2	2	2	3
chr1_16621277_16641930_-	FBXO42	5UTR	hsa_circ_0010144	0	3	0	0	0	1
chr1_16621277_16643063_-	FBXO42	5UTR	hsa_circ_0111049	1	0	3	0	4	0
chr1_16621277_16643066_-	FBXO42	.	NA	1	2	1	1	0	2
chr1_16632297_16636852_-	FBXO42	.	NA	0	0	0	0	1	2
chr1_16632297_16641930_-	FBXO42	.	hsa_circ_0010146	1	0	0	3	1	1
chr1_16632297_16643066_-	FBXO42	.	NA	1	0	0	1	0	2
chr1_16774364_16778510_+	NECAP2	.	hsa_circ_0111072	1	6	0	0	1	1
chr1_16802319_16817421_-	CROCCP3	.	NA	0	0	0	3	1	2
chr1_16891301_16893846_-	NBPF1	.	NA	23	22	6	6	31	49
chr1_16892902_16893846_-	NBPF1	.	NA	2	1	0	1	0	2
chr1_16902761_16907987_-	NBPF1	.	NA	2	0	0	0	0	1
chr1_16952269_16959841_-	CROCCP2	.	NA	2	0	0	0	1	0
chr1_16952269_16969640_-	CROCCP2	.	NA	1	0	0	0	2	0
chr1_17349102_17350569_-	SDHB	3UTR	hsa_circ_0111181	0	0	0	5	0	2
chr1_17349102_17355231_-	SDHB	3UTR	NA	1	2	0	5	0	2
chr1_17735475_17743142_-	RCC2	.	hsa_circ_0111305	1	1	0	0	1	7
chr1_17735475_17747324_-	RCC2	.	NA	1	0	0	2	0	0
chr1_17735475_17749332_-	RCC2	.	NA	0	2	2	0	0	2
chr1_17738617_17743142_-	RCC2	5UTR	hsa_circ_0010192	0	2	0	1	0	0
chr1_17742975_17752180_-	RCC2	.	NA	1	2	0	0	0	0
chr1_17742975_17755695_-	RCC2	.	NA	0	1	0	3	0	1
chr1_17907047_17914974_+	ARHGEF10L	.	hsa_circ_0005562	0	10	7	6	2	1
chr1_17907047_17930086_+	ARHGEF10L	.	hsa_circ_0010203	0	2	0	4	1	0
chr1_17975048_17983203_+	ARHGEF10L	.	hsa_circ_0003369	0	3	0	2	0	2
chr1_17981130_17991090_+	ARHGEF10L	.	NA	0	1	0	2	0	0
chr1_19243396_19247615_-	IFFO2	.	NA	0	0	0	2	1	0
chr1_19483260_19486775_-	UBR4	.	hsa_circ_0010330	0	2	0	0	0	1
chr1_19493515_19501527_-	UBR4	.	hsa_circ_0010347	0	1	0	2	0	0
chr1_19497255_19501527_-	UBR4	.	hsa_circ_0010355	0	1	0	2	1	1
chr1_19499357_19501527_-	UBR4	.	hsa_circ_0010358	0	0	0	0	6	5
chr1_19499357_19511780_-	UBR4	.	hsa_circ_0111587	0	1	0	0	0	2
chr1_19510304_19511780_-	UBR4	.	hsa_circ_0003777	7	2	1	4	7	13
chr1_19510304_19514034_-	UBR4	.	hsa_circ_0111589	2	2	0	0	3	0
chr1_19513033_19514034_-	UBR4	.	NA	4	1	0	1	2	4
chr1_19518681_19519034_-	UBR4	.	hsa_circ_0006065	2	1	1	2	2	3
chr1_19519926_19523759_-	UBR4	.	hsa_circ_0111590	4	2	1	7	5	3
chr1_19549117_19550063_-	EMC1	.	hsa_circ_0010377	0	0	0	0	1	2
chr1_19566790_19570201_-	EMC1	.	NA	0	0	0	1	1	2
chr1_19570107_19570509_-	EMC1	3UTR	hsa_circ_0010389	2	0	3	0	6	5
chr1_19632511_19635136_-	AKR7A2	3UTR	NA	1	0	0	1	4	2
chr1_19670851_19684057_-	CAPZB	3UTR	NA	4	3	1	3	1	3
chr1_19670851_19746244_-	CAPZB	.	NA	0	0	0	2	1	1
chr1_19683128_19684057_-	CAPZB	.	hsa_circ_0010402	0	5	2	0	2	6
chr1_19683128_19712120_-	CAPZB	.	NA	0	0	0	1	5	2
chr1_19683128_19746244_-	CAPZB	.	NA	0	2	0	1	3	1
chr1_19705033_19746244_-	CAPZB	.	hsa_circ_0010404	1	3	2	0	11	4
chr1_19708312_19709838_-	not_annotated	3UTR	NA	0	2	0	2	1	0
chr1_19730601_19746244_-	CAPZB	3UTR;5UTR	NA	0	0	3	0	5	1
chr1_20063864_20073753_-	TMCO4	5UTR	hsa_circ_0004067	0	1	0	1	0	4
chr1_20063864_20082259_-	TMCO4	5UTR	hsa_circ_0010409	0	2	0	0	1	0
chr1_20097034_20113610_-	TMCO4	.	NA	0	0	2	1	0	0
chr1_20097034_20116541_-	TMCO4	.	NA	0	0	1	1	0	3
chr1_20216877_20220973_+	OTUD3	3UTR	hsa_circ_0111712	1	2	0	0	0	1
chr1_20216877_20224155_+	OTUD3	.	NA	0	2	1	1	3	3
chr1_20216877_20231480_+	OTUD3	3UTR	hsa_circ_0010415	0	3	0	1	4	3
chr1_20216877_20234153_+	OTUD3	3UTR	NA	1	2	0	0	0	4
chr1_20216877_20234369_+	OTUD3	.	hsa_circ_0111713	1	0	0	0	1	5
chr1_20230759_20231480_+	OTUD3	.	hsa_circ_0111714	2	4	1	1	5	4
chr1_20230759_20234369_+	OTUD3	.	NA	2	1	0	0	0	0
chr1_20974807_20975846_-	PINK1-AS	5UTR	NA	0	0	0	2	2	2
chr1_21024871_21031392_-	KIF17	3UTR	hsa_circ_0010430	0	0	0	1	0	7
chr1_21039946_21042132_-	KIF17	3UTR	hsa_circ_0010433	0	0	0	1	1	2
chr1_21071236_21076375_-	HP1BP3	3UTR	hsa_circ_0007296	1	1	2	0	1	3
chr1_21071236_21100103_-	HP1BP3	.	hsa_circ_0111811	1	6	3	4	4	11
chr1_21071236_21102498_-	HP1BP3	.	NA	1	0	0	0	1	3
chr1_21071236_21106404_-	HP1BP3	.	hsa_circ_0111813	0	1	0	0	2	0
chr1_21071236_21107033_-	HP1BP3	.	hsa_circ_0111814	3	1	0	2	3	4
chr1_21074036_21076375_-	HP1BP3	.	hsa_circ_0006927	0	1	1	1	3	1
chr1_21074036_21076468_-	HP1BP3	.	NA	0	2	1	0	0	0
chr1_21074036_21100103_-	HP1BP3	.	hsa_circ_0010439	0	0	0	1	1	3
chr1_21076215_21076468_-	HP1BP3	.	hsa_circ_0008765	0	1	1	0	1	4
chr1_21076215_21100103_-	HP1BP3	.	hsa_circ_0000023	11	19	6	22	28	41
chr1_21083658_21094157_-	HP1BP3	.	hsa_circ_0111817	1	0	0	2	1	1
chr1_21083658_21097566_-	HP1BP3	5UTR	hsa_circ_0005553	3	3	2	0	0	0
chr1_21083658_21100103_-	HP1BP3	.	hsa_circ_0000024	37	47	21	45	42	77
chr1_21083658_21103243_-	HP1BP3	.	hsa_circ_0004493	3	3	0	1	3	3
chr1_21083658_21106404_-	HP1BP3	.	hsa_circ_0010444	4	1	1	1	4	4
chr1_21083658_21107033_-	HP1BP3	5UTR	hsa_circ_0002437	3	3	1	4	5	14
chr1_21091869_21097566_-	HP1BP3	.	NA	0	0	2	0	0	1
chr1_21091869_21100103_-	HP1BP3	5UTR	hsa_circ_0002238	16	12	1	3	10	17
chr1_21091869_21107033_-	HP1BP3	.	hsa_circ_0010445	1	6	0	0	2	1
chr1_21097422_21100103_-	HP1BP3	.	hsa_circ_0005782	10	8	14	19	16	44
chr1_21097422_21103243_-	HP1BP3	.	hsa_circ_0111827	0	0	0	2	0	1
chr1_21097422_21107033_-	HP1BP3	.	hsa_circ_0111828	0	0	0	0	2	2
chr1_21101128_21102498_-	not_annotated	.	NA	0	0	0	1	0	2
chr1_21102216_21102498_-	not_annotated	.	hsa_circ_0111829	0	4	5	3	0	13
chr1_21151592_21167521_-	EIF4G3	.	hsa_circ_0111844	3	2	0	0	1	0
chr1_21167348_21191755_-	EIF4G3	.	hsa_circ_0010458	2	2	0	5	7	8
chr1_21167348_21212864_-	EIF4G3	.	hsa_circ_0010459	0	1	0	0	0	2
chr1_21180052_21191755_-	EIF4G3	.	NA	0	0	3	1	0	1
chr1_21183895_21191755_-	EIF4G3	.	hsa_circ_0111862	3	3	0	0	0	1
chr1_21183895_21212864_-	EIF4G3	.	hsa_circ_0111863	0	0	0	1	1	2
chr1_21188720_21212864_-	EIF4G3	.	hsa_circ_0010462	0	1	0	0	3	2
chr1_21191608_21212864_-	EIF4G3	.	NA	0	0	0	1	2	0
chr1_21205815_21212864_-	EIF4G3	.	hsa_circ_0010463	0	0	0	1	0	3
chr1_21205815_21231464_-	EIF4G3	.	hsa_circ_0010464	0	1	0	2	0	10
chr1_21212693_21226436_-	EIF4G3	.	hsa_circ_0111878	2	0	0	0	1	1
chr1_21212693_21231464_-	EIF4G3	.	NA	2	0	0	1	0	0
chr1_21219111_21231464_-	EIF4G3	3UTR;5UTR	NA	1	1	0	2	4	2
chr1_21220009_21221994_-	EIF4G3	3UTR	hsa_circ_0010466	0	10	1	5	4	3
chr1_21220009_21231464_-	EIF4G3	3UTR	hsa_circ_0007214	3	2	0	1	1	12
chr1_21220009_21268823_-	EIF4G3	3UTR	hsa_circ_0010467	2	2	2	0	2	12
chr1_21220009_21377487_-	EIF4G3	3UTR	hsa_circ_0010470	0	0	0	1	0	4
chr1_21231375_21268823_-	EIF4G3	.	hsa_circ_0111887	5	6	2	3	9	23
chr1_21267751_21268823_-	EIF4G3	.	NA	1	1	0	0	0	4
chr1_21267983_21268823_-	EIF4G3	5UTR	hsa_circ_0010474	0	4	0	6	0	9
chr1_21267983_21276601_-	EIF4G3	.	NA	0	1	0	2	2	6
chr1_21267983_21276604_-	EIF4G3	.	hsa_circ_0111896	0	2	3	2	0	4
chr1_21267983_21307720_-	EIF4G3	5UTR	hsa_circ_0111897	0	1	0	2	0	0
chr1_21276495_21307720_-	EIF4G3	5UTR	hsa_circ_0010476	0	1	0	2	0	0
chr1_21295966_21307720_-	EIF4G3	.	hsa_circ_0000025	6	15	1	7	6	25
chr1_21295966_21329301_-	EIF4G3	5UTR	hsa_circ_0005604	0	1	1	2	2	15
chr1_21295966_21377487_-	EIF4G3	5UTR	NA	0	1	0	1	0	13
chr1_21306826_21307720_-	EIF4G3	5UTR	hsa_circ_0010484	12	9	4	4	3	17
chr1_21306826_21329301_-	EIF4G3	5UTR	hsa_circ_0010486	0	5	2	5	1	5
chr1_21306826_21377487_-	EIF4G3	5UTR	hsa_circ_0010487	0	2	0	3	0	1
chr1_21324093_21377487_-	EIF4G3	5UTR	NA	0	0	2	2	0	1
chr1_21327691_21329301_-	EIF4G3	5UTR	hsa_circ_0008071	8	11	1	7	3	36
chr1_21327691_21377487_-	EIF4G3	5UTR	hsa_circ_0005254	1	4	1	8	4	8
chr1_21327691_21437876_-	EIF4G3	5UTR	NA	0	2	0	1	0	1
chr1_21329205_21377487_-	EIF4G3	5UTR	hsa_circ_0010491	0	1	0	4	0	1
chr1_21329205_21415706_-	EIF4G3	5UTR	hsa_circ_0007991	0	3	0	4	0	6
chr1_21329205_21437876_-	EIF4G3	5UTR	hsa_circ_0007227	2	4	0	17	3	19
chr1_21377358_21386287_-	EIF4G3	5UTR	hsa_circ_0007600	0	1	0	2	2	0
chr1_21377358_21415706_-	EIF4G3	5UTR	hsa_circ_0005075	9	19	6	17	9	48
chr1_21377358_21437876_-	EIF4G3	5UTR	hsa_circ_0000026	19	15	13	38	11	55
chr1_21399955_21415706_-	EIF4G3	5UTR	NA	0	0	0	1	0	2
chr1_21399955_21437876_-	EIF4G3	5UTR	NA	4	0	0	1	0	2
chr1_21415630_21437876_-	EIF4G3	5UTR	hsa_circ_0005735	4	12	7	17	8	40
chr1_21415630_21450048_-	EIF4G3	5UTR	NA	0	3	1	0	0	1
chr1_21415630_21460506_-	EIF4G3	.	NA	0	0	0	1	0	2
chr1_21431609_21437876_-	EIF4G3	.	hsa_circ_0003384	0	1	2	1	0	4
chr1_21548239_21554534_-	ECE1	.	hsa_circ_0000027	4	7	1	1	6	3
chr1_21571481_21573856_-	ECE1	.	hsa_circ_0010507	0	4	1	1	1	0
chr1_21573713_21582631_-	ECE1	.	NA	0	0	1	0	1	3
chr1_21573713_21585332_-	ECE1	.	hsa_circ_0007877	0	1	0	4	1	0
chr1_21582439_21605825_-	ECE1	5UTR	NA	0	0	1	0	0	2
chr1_21586763_21599404_-	ECE1	.	hsa_circ_0111971	1	0	0	3	0	0
chr1_21599191_21599404_-	ECE1	.	hsa_circ_0008563	1	0	3	1	1	0
chr1_21599191_21605825_-	ECE1	5UTR	hsa_circ_0005509	0	0	1	4	0	3
chr1_21599191_21616649_-	ECE1	5UTR	hsa_circ_0002402	12	17	55	47	28	42
chr1_21797124_21800078_+	NBPF3	.	hsa_circ_0111984	0	0	0	2	2	2
chr1_21943798_21946543_-	RAP1GAP	.	NA	0	1	2	0	0	1
chr1_22007300_22021714_-	USP48	.	hsa_circ_0010523	5	7	1	1	0	5
chr1_22027990_22030111_-	USP48	.	hsa_circ_0112024	1	1	5	2	1	2
chr1_22041881_22047656_-	USP48	3UTR	NA	0	0	0	3	0	1
chr1_22041881_22048257_-	USP48	3UTR	hsa_circ_0000028	5	3	7	2	10	1
chr1_22041881_22050588_-	USP48	.	hsa_circ_0112054	3	4	2	1	6	3
chr1_22041881_22056325_-	USP48	.	hsa_circ_0112055	3	1	0	0	3	0
chr1_22041881_22063118_-	USP48	3UTR	NA	1	2	0	0	0	0
chr1_22047528_22048257_-	USP48	.	hsa_circ_0004808	0	2	0	2	5	4
chr1_22047528_22050588_-	USP48	.	NA	0	0	0	0	3	1
chr1_22047528_22056325_-	USP48	.	hsa_circ_0112058	2	0	3	0	0	2
chr1_22062922_22079612_-	USP48	.	NA	0	1	0	0	1	2
chr1_22073559_22078108_-	USP48	.	hsa_circ_0112062	2	5	0	2	0	0
chr1_22073559_22079612_-	USP48	.	hsa_circ_0112063	1	2	0	0	0	0
chr1_22073559_22084276_-	USP48	.	hsa_circ_0010539	0	6	2	2	2	7
chr1_22074630_22078108_-	USP48	.	hsa_circ_0002166	11	3	2	5	10	7
chr1_22074630_22079612_-	USP48	.	hsa_circ_0000029	0	2	0	2	9	9
chr1_22077999_22084276_-	USP48	.	hsa_circ_0112078	1	1	3	1	1	2
chr1_22165317_22166510_-	HSPG2	.	hsa_circ_0010635	0	1	0	0	3	1
chr1_22170640_22173092_-	HSPG2	.	NA	0	1	0	0	4	0
chr1_22173846_22175524_-	HSPG2	3UTR;5UTR	hsa_circ_0006155	1	5	0	1	6	2
chr1_22173846_22176991_-	HSPG2	3UTR;5UTR	hsa_circ_0010687	0	0	0	0	3	3
chr1_22188249_22188608_-	HSPG2	3UTR;5UTR	hsa_circ_0010735	4	0	0	1	0	0
chr1_22404921_22413359_+	CDC42	.	hsa_circ_0005576	4	28	5	44	24	54
chr1_22404921_22417994_+	CDC42	3UTR	hsa_circ_0007604	3	10	4	13	6	29
chr1_22412931_22413359_+	CDC42	5UTR	hsa_circ_0010790	0	0	0	0	1	2
chr1_22412931_22417994_+	CDC42	.	NA	0	1	0	0	1	2
chr1_22816372_22818026_+	ZBTB40	.	hsa_circ_0007418	15	21	11	23	36	24
chr1_23107913_23111569_+	EPHB2	.	hsa_circ_0004085	6	0	2	7	41	4
chr1_23189529_23191705_+	EPHB2	.	hsa_circ_0002720	0	0	0	1	9	4
chr1_23356961_23366927_+	KDM1A	.	hsa_circ_0112433	2	4	7	2	4	8
chr1_23370919_23377013_+	KDM1A	.	NA	0	0	1	2	0	1
chr1_23370919_23385660_+	KDM1A	.	hsa_circ_0008831	2	3	5	0	0	1
chr1_23376879_23384058_+	KDM1A	.	hsa_circ_0010808	2	6	1	3	1	10
chr1_23376879_23385660_+	KDM1A	.	hsa_circ_0003889	8	81	5	13	9	11
chr1_23380253_23384058_+	KDM1A	.	hsa_circ_0010811	1	3	1	3	1	0
chr1_23380253_23385660_+	KDM1A	.	hsa_circ_0112441	0	5	0	1	0	0
chr1_23381561_23384058_+	KDM1A	.	hsa_circ_0010815	0	6	1	2	1	3
chr1_23381561_23395644_+	KDM1A	3UTR	hsa_circ_0003685	9	9	0	3	1	6
chr1_23381561_23399896_+	KDM1A	.	hsa_circ_0010816	0	0	3	0	0	2
chr1_23397717_23398690_+	KDM1A	.	hsa_circ_0010835	4	6	7	7	3	7
chr1_23650048_23660124_-	HNRNPR	.	NA	2	0	1	0	0	0
chr1_23660010_23665101_-	HNRNPR	.	NA	1	0	0	1	6	1
chr1_23660010_23667513_-	HNRNPR	.	NA	0	0	3	0	4	2
chr1_23664246_23665101_-	HNRNPR	.	NA	0	0	2	0	0	1
chr1_23842826_23845600_-	E2F2	3UTR	hsa_circ_0005247	3	1	0	0	0	0
chr1_24077334_24079008_+	TCEB3	5UTR	NA	0	0	0	3	1	4
chr1_24086001_24086303_+	TCEB3	.	NA	0	2	0	0	1	0
chr1_24112164_24112913_+	PITHD1	.	NA	0	0	0	2	0	2
chr1_24130889_24152673_-	HMGCL	.	NA	0	0	0	1	0	2
chr1_24137225_24147083_-	HMGCL	5UTR	hsa_circ_0010900	0	0	0	1	3	0
chr1_24140679_24147083_-	HMGCL	5UTR	hsa_circ_0003757	2	18	1	7	6	7
chr1_24143164_24147083_-	HMGCL	5UTR	hsa_circ_0010902	1	1	1	8	0	3
chr1_24298062_24301585_-	SRSF10	5UTR	NA	0	0	0	1	0	3
chr1_24495906_24507344_-	IFNLR1	5UTR	hsa_circ_0010906	9	8	1	8	0	13
chr1_24766661_24771734_+	NIPAL3	.	hsa_circ_0010909	1	2	2	2	0	7
chr1_24840803_24841057_+	RCAN3	.	hsa_circ_0003553	3	13	4	9	20	12
chr1_24857707_24859744_+	RCAN3	.	hsa_circ_0004802	1	5	0	2	3	6
chr1_24973157_24975520_+	SRRM1	3UTR	hsa_circ_0010913	0	2	0	0	1	5
chr1_24993305_24996806_+	SRRM1	3UTR	NA	0	2	1	3	1	3
chr1_25124232_25153607_+	CLIC4	5UTR	hsa_circ_0005609	4	0	1	1	0	2
chr1_25167445_25167787_+	CLIC4	.	NA	3	0	0	0	0	1
chr1_25568864_25570989_-	RSRP1	.	NA	2	0	0	0	0	1
chr1_25666964_25678184_+	TMEM50A	.	hsa_circ_0007054	2	7	3	7	3	3
chr1_25666964_25683344_+	TMEM50A	.	hsa_circ_0112900	0	0	0	1	0	2
chr1_25678116_25683344_+	TMEM50A	.	hsa_circ_0010932	1	2	0	0	0	0
chr1_25773252_25785383_+	TMEM57	.	hsa_circ_0010935	4	1	0	1	0	5
chr1_25775298_25783322_+	TMEM57	.	hsa_circ_0010937	0	0	3	3	0	0
chr1_25880412_25883758_+	LDLRAP1	.	NA	0	7	0	2	0	1
chr1_26127533_26140484_+	SEPN1	.	NA	0	0	0	2	0	1
chr1_26131632_26138370_+	SEPN1	.	NA	0	0	0	0	1	2
chr1_26135070_26138370_+	SEPN1	5UTR	hsa_circ_0010952	1	1	0	1	1	2
chr1_26161512_26164045_-	AUNIP	3UTR	NA	0	2	3	0	0	0
chr1_26314721_26317354_-	PAFAH2	5UTR	NA	0	0	0	1	1	2
chr1_26566252_26570809_+	CEP85	.	hsa_circ_0010971	3	0	0	2	2	0
chr1_26566252_26586293_+	CEP85	.	hsa_circ_0010972	0	1	1	2	1	6
chr1_26570656_26586293_+	CEP85	5UTR	hsa_circ_0010976	1	0	0	0	2	0
chr1_26581661_26582356_+	CEP85	.	hsa_circ_0002135	4	1	4	1	13	9
chr1_26581661_26586293_+	CEP85	.	hsa_circ_0002868	2	5	2	5	5	1
chr1_26584087_26584751_+	CEP85	.	hsa_circ_0010979	1	2	0	0	0	2
chr1_26584087_26586293_+	CEP85	.	hsa_circ_0000033	34	28	28	28	59	42
chr1_26594973_26596105_+	CEP85	5UTR	hsa_circ_0112926	3	6	5	4	11	6
chr1_26610997_26611954_-	not_annotated	5UTR	NA	1	5	1	2	1	1
chr1_26620695_26624553_-	UBXN11	5UTR	hsa_circ_0112928	0	2	2	5	0	1
chr1_26654699_26655364_-	AIM1L	.	NA	0	3	0	1	0	0
chr1_26759381_26786635_+	DHDDS	.	NA	1	2	0	0	2	0
chr1_26772806_26774151_+	DHDDS	.	hsa_circ_0000034	1	9	6	11	20	15
chr1_26772806_26786635_+	DHDDS	.	hsa_circ_0011000	7	7	2	9	12	7
chr1_26774049_26786635_+	DHDDS	.	hsa_circ_0008614	3	3	3	3	3	6
chr1_26784281_26786635_+	DHDDS	.	hsa_circ_0007537	0	1	3	2	2	0
chr1_26887216_26888154_+	RPS6KA1	.	hsa_circ_0011008	0	1	1	0	5	0
chr1_27056141_27059283_+	ARID1A	.	hsa_circ_0008494	2	28	6	29	12	70
chr1_27087346_27089776_+	ARID1A	.	hsa_circ_0006913	2	6	0	1	4	5
chr1_27175098_27180316_+	ZDHHC18	.	NA	3	1	1	3	2	1
chr1_27210615_27212624_-	GPN2	.	NA	0	1	0	1	6	2
chr1_27223791_27224216_-	GPATCH3	.	hsa_circ_0011032	4	1	5	0	0	8
chr1_27267947_27268309_+	NUDC	.	hsa_circ_0003940	0	0	1	1	0	4
chr1_27269147_27269556_+	NUDC	.	NA	1	0	0	2	2	2
chr1_27269150_27269556_+	NUDC	.	hsa_circ_0005087	24	54	96	47	107	63
chr1_27432375_27436268_-	SLC9A1	.	hsa_circ_0007283	3	4	2	3	10	12
chr1_27440281_27440777_-	SLC9A1	.	hsa_circ_0112938	0	0	0	1	4	5
chr1_27440316_27440777_-	SLC9A1	5UTR	hsa_circ_0002380	1	3	1	0	10	8
chr1_27657210_27660772_+	TMEM222	5UTR	hsa_circ_0011059	0	0	0	1	4	0
chr1_27741326_27755443_-	WASF2	.	hsa_circ_0011075	0	2	0	0	0	2
chr1_27744769_27755443_-	WASF2	3UTR	hsa_circ_0011076	0	2	0	0	1	3
chr1_27994736_27995857_-	IFI6	.	hsa_circ_0002470	4	0	2	0	0	0
chr1_28075578_28086138_+	FAM76A	.	NA	0	0	0	2	0	2
chr1_28116072_28120143_+	STX12	5UTR	hsa_circ_0008126	0	5	1	3	0	0
chr1_28116072_28128326_+	STX12	5UTR	hsa_circ_0005672	0	1	0	4	0	0
chr1_28116072_28138779_+	STX12	3UTR	hsa_circ_0112943	0	1	0	1	3	1
chr1_28116072_28146243_+	STX12	3UTR	hsa_circ_0011090	0	3	0	0	0	1
chr1_28165209_28167745_+	PPP1R8	5UTR	NA	0	3	0	0	0	2
chr1_28165209_28169841_+	PPP1R8	3UTR	hsa_circ_0112945	2	2	0	2	2	4
chr1_28167524_28169841_+	PPP1R8	3UTR	hsa_circ_0011095	0	4	0	1	1	2
chr1_28223515_28233793_-	RPA2	.	hsa_circ_0011108	1	0	0	0	2	0
chr1_28304884_28330930_-	EYA3	5UTR	NA	0	1	2	2	3	0
chr1_28315045_28330930_-	EYA3	.	hsa_circ_0112948	3	0	2	3	1	1
chr1_28315045_28343750_-	EYA3	.	NA	0	0	0	1	1	3
chr1_28323830_28330930_-	EYA3	.	hsa_circ_0011113	0	0	1	0	0	2
chr1_28323830_28343750_-	EYA3	5UTR	hsa_circ_0011114	0	0	0	2	0	1
chr1_28337457_28343750_-	EYA3	5UTR	hsa_circ_0011115	0	11	1	13	10	11
chr1_28337816_28338222_-	not_annotated	5UTR	hsa_circ_0112951	0	0	0	7	0	6
chr1_28354299_28369161_-	EYA3	5UTR	hsa_circ_0011117	0	2	0	2	0	5
chr1_28362054_28369161_-	EYA3	.	hsa_circ_0011120	2	3	0	0	0	0
chr1_28362054_28374937_-	EYA3	.	hsa_circ_0008057	2	14	3	4	6	13
chr1_28362054_28384605_-	EYA3	.	hsa_circ_0007895	13	28	3	47	9	27
chr1_28365349_28384605_-	EYA3	.	hsa_circ_0112956	0	3	1	1	0	0
chr1_28368817_28369161_-	EYA3	.	NA	0	0	2	1	0	0
chr1_28422439_28422819_-	not_annotated	.	NA	6	15	2	2	6	7
chr1_28595693_28600669_+	SESN2	.	NA	1	0	0	0	0	2
chr1_28595693_28601526_+	SESN2	5UTR	hsa_circ_0011128	0	2	0	0	2	0
chr1_28598184_28601526_+	SESN2	5UTR	NA	1	1	0	0	3	7
chr1_28598184_28605752_+	SESN2	5UTR	NA	0	1	0	0	2	2
chr1_28601335_28605752_+	SESN2	5UTR	NA	1	5	0	3	12	16
chr1_28733920_28785769_+	PHACTR4	.	hsa_circ_0112966	1	3	0	1	0	1
chr1_28785595_28793046_+	PHACTR4	.	hsa_circ_0005406	9	10	9	2	5	9
chr1_28785595_28793279_+	PHACTR4	.	NA	0	2	1	2	1	0
chr1_28800065_28800663_+	PHACTR4	.	hsa_circ_0002909	1	5	2	6	27	13
chr1_28800065_28802803_+	PHACTR4	.	hsa_circ_0000038	3	5	1	7	26	7
chr1_28800065_28807116_+	PHACTR4	.	hsa_circ_0011137	3	3	1	4	5	7
chr1_28802618_28807116_+	PHACTR4	.	hsa_circ_0112968	0	0	0	0	2	2
chr1_28802618_28817524_+	PHACTR4	5UTR	hsa_circ_0112970	0	1	0	0	1	2
chr1_28802623_28807116_+	PHACTR4	3UTR;5UTR	hsa_circ_0112971	3	0	0	0	0	1
chr1_28815681_28819603_+	PHACTR4	.	hsa_circ_0112975	0	0	2	1	0	0
chr1_28817462_28819603_+	PHACTR4	.	hsa_circ_0112976	0	1	2	10	1	1
chr1_28856369_28858862_+	RCC1	3UTR;5UTR	hsa_circ_0011149	1	1	0	1	0	3
chr1_28858314_28858862_+	RCC1	5UTR	hsa_circ_0011150	0	0	0	1	2	1
chr1_28893805_28898412_+	TRNAU1AP	5UTR	NA	0	0	0	1	0	2
chr1_28930039_28948677_-	TAF12	5UTR	NA	3	4	3	3	0	1
chr1_28931883_28948677_-	TAF12	5UTR	hsa_circ_0011159	6	2	4	7	5	6
chr1_28939758_28948677_-	TAF12	5UTR	hsa_circ_0011160	1	2	4	5	11	2
chr1_28944464_28948677_-	TAF12	5UTR	hsa_circ_0011162	1	3	0	8	5	2
chr1_29010094_29018221_+	GMEB1	5UTR	hsa_circ_0112984	0	2	1	0	5	0
chr1_29010094_29019557_+	GMEB1	5UTR	NA	0	2	0	4	0	0
chr1_29010094_29023596_+	GMEB1	5UTR	hsa_circ_0011163	5	3	2	7	16	7
chr1_29010094_29029081_+	GMEB1	.	NA	0	0	0	2	2	0
chr1_29010094_29030841_+	GMEB1	.	hsa_circ_0112985	0	3	0	2	1	1
chr1_29010094_29037154_+	GMEB1	.	hsa_circ_0112986	0	0	0	3	1	0
chr1_29016615_29019557_+	GMEB1	.	hsa_circ_0112988	0	0	0	2	0	1
chr1_29018096_29030841_+	GMEB1	.	hsa_circ_0112992	1	0	0	1	0	2
chr1_29028949_29030841_+	GMEB1	.	NA	1	0	0	4	0	0
chr1_29028949_29037154_+	GMEB1	5UTR	hsa_circ_0112993	0	0	0	2	0	1
chr1_29068914_29070498_+	YTHDF2	5UTR	hsa_circ_0000039	8	5	0	27	13	34
chr1_29185465_29185815_+	OPRD1	5UTR	NA	2	0	0	1	0	0
chr1_29313942_29314417_+	EPB41	5UTR	hsa_circ_0011167	2	2	1	6	3	6
chr1_29313942_29323831_+	EPB41	5UTR	hsa_circ_0011168	8	2	0	6	0	0
chr1_29313942_29342279_+	EPB41	.	NA	2	0	1	1	0	0
chr1_29319841_29323831_+	EPB41	.	hsa_circ_0011172	0	5	0	7	2	7
chr1_29319841_29342279_+	EPB41	.	NA	2	0	0	0	0	1
chr1_29319841_29344954_+	EPB41	.	hsa_circ_0000041	2	0	0	0	1	0
chr1_29356911_29365938_+	EPB41	3UTR	NA	3	1	0	0	0	1
chr1_29362337_29365938_+	EPB41	.	hsa_circ_0000042	12	5	7	29	3	20
chr1_29362337_29379824_+	EPB41	.	hsa_circ_0011173	0	1	1	8	2	3
chr1_29362337_29391670_+	EPB41	3UTR	hsa_circ_0011174	1	0	0	6	0	1
chr1_29386933_29424447_+	EPB41	3UTR	NA	2	0	1	2	0	2
chr1_29422666_29424447_+	EPB41	3UTR	hsa_circ_0113008	2	1	2	3	0	0
chr1_29469433_29487029_-	SRSF4	.	NA	0	0	0	1	0	2
chr1_29475520_29487029_-	SRSF4	.	NA	0	1	0	6	2	1
chr1_29475520_29492576_-	SRSF4	.	NA	0	0	3	0	1	0
chr1_29475520_29495150_-	SRSF4	.	NA	0	2	0	1	0	3
chr1_29481207_29481422_+	not_annotated	3UTR;5UTR	NA	0	0	0	2	0	1
chr1_29481207_29481422_-	SRSF4	3UTR;5UTR	hsa_circ_0006602	13	63	36	123	45	70
chr1_29481207_29495150_-	SRSF4	5UTR	NA	0	0	0	1	0	2
chr1_29485885_29493424_-	SRSF4	5UTR	NA	2	1	0	0	0	1
chr1_29520363_29547433_-	MECR	5UTR	NA	0	0	0	0	1	2
chr1_29522452_29543197_-	MECR	.	NA	0	2	0	1	0	0
chr1_29533273_29543197_-	MECR	.	hsa_circ_0011188	0	0	0	1	3	0
chr1_29542516_29543324_-	MECR	.	hsa_circ_0011191	1	1	0	2	3	0
chr1_29542516_29547433_-	MECR	.	NA	0	3	0	6	0	0
chr1_29581786_29587415_+	PTPRU	.	hsa_circ_0011192	0	0	0	3	0	3
chr1_29585016_29587415_+	PTPRU	.	hsa_circ_0003904	0	5	0	5	0	2
chr1_29601959_29602268_+	PTPRU	.	NA	2	1	0	6	0	1
chr1_29609187_29611381_+	PTPRU	.	NA	2	9	8	4	0	2
chr1_31409489_31414970_-	PUM1	.	NA	0	3	2	0	0	1
chr1_31413997_31414970_-	PUM1	.	hsa_circ_0011218	0	7	0	7	0	4
chr1_31422973_31426828_-	PUM1	.	hsa_circ_0011231	2	0	0	3	0	0
chr1_31422979_31426828_-	PUM1	.	hsa_circ_0011233	0	0	0	1	0	3
chr1_31437520_31440157_-	PUM1	.	hsa_circ_0011236	0	0	0	2	0	1
chr1_31447497_31454252_-	PUM1	.	hsa_circ_0011245	3	5	1	6	3	2
chr1_31447497_31455487_-	PUM1	.	hsa_circ_0113025	0	1	2	1	3	1
chr1_31447497_31501711_-	PUM1	.	NA	0	0	0	0	1	2
chr1_31452908_31455487_-	PUM1	.	hsa_circ_0005308	1	5	0	1	0	6
chr1_31452908_31468067_-	PUM1	.	hsa_circ_0002452	2	3	0	2	6	0
chr1_31452908_31479949_-	PUM1	.	hsa_circ_0011249	0	3	0	2	0	0
chr1_31465236_31468067_-	PUM1	.	hsa_circ_0000043	58	206	67	112	77	94
chr1_31465236_31478878_-	PUM1	.	NA	0	2	0	1	0	2
chr1_31465236_31479946_-	PUM1	.	hsa_circ_0006636	4	8	1	24	5	2
chr1_31465236_31479949_-	PUM1	5UTR	hsa_circ_0000044	37	61	14	69	34	45
chr1_31465236_31501711_-	PUM1	.	hsa_circ_0011253	2	3	0	8	1	1
chr1_31478699_31479946_-	PUM1	5UTR	hsa_circ_0113028	0	0	0	2	0	5
chr1_31478699_31479949_-	PUM1	5UTR	hsa_circ_0004949	20	52	13	60	14	23
chr1_31478699_31501711_-	PUM1	5UTR	hsa_circ_0011257	1	4	0	10	0	0
chr1_31478699_31532424_-	PUM1	.	NA	0	0	1	2	0	0
chr1_31501642_31532286_-	PUM1	.	NA	0	0	2	1	0	0
chr1_31501642_31532424_-	PUM1	.	hsa_circ_0113029	4	6	4	6	7	5
chr1_31527244_31532424_-	PUM1	.	hsa_circ_0113030	0	0	0	1	2	0
chr1_31528159_31532424_-	PUM1	5UTR	hsa_circ_0113031	3	8	3	19	3	5
chr1_31532050_31532424_-	PUM1	5UTR	hsa_circ_0000045	13	34	5	45	24	45
chr1_31740717_31764853_-	SNRNP40	5UTR	hsa_circ_0011264	1	2	1	7	5	8
chr1_31742004_31764853_-	SNRNP40	.	hsa_circ_0007391	1	1	1	2	0	1
chr1_31744225_31764853_-	SNRNP40	.	NA	0	1	0	0	0	2
chr1_31754220_31764853_-	SNRNP40	.	NA	0	0	1	0	3	0
chr1_31782890_31811895_+	ZCCHC17	.	hsa_circ_0007617	3	10	2	3	1	3
chr1_31791013_31821821_+	ZCCHC17	5UTR	hsa_circ_0113035	0	0	0	3	3	0
chr1_31791955_31821821_+	ZCCHC17	.	NA	2	0	0	2	0	2
chr1_31810021_31811895_+	ZCCHC17	.	hsa_circ_0009057	0	3	5	5	5	5
chr1_31810021_31821821_+	ZCCHC17	.	hsa_circ_0007249	9	34	19	13	14	39
chr1_31811803_31821821_+	ZCCHC17	.	hsa_circ_0011272	0	0	1	0	0	2
chr1_31811842_31821821_+	ZCCHC17	3UTR;5UTR	NA	1	0	2	0	0	0
chr1_31819486_31821821_+	ZCCHC17	5UTR	hsa_circ_0113036	2	1	4	5	1	6
chr1_31896539_31902385_+	SERINC2	5UTR	hsa_circ_0011280	0	1	0	0	0	4
chr1_32126271_32126666_-	not_annotated	5UTR	NA	2	1	0	0	0	0
chr1_32206973_32207818_-	BAI2	.	NA	1	2	0	0	0	0
chr1_32373261_32385259_-	PTP4A2	.	hsa_circ_0113039	0	0	0	1	0	2
chr1_32375638_32385259_-	PTP4A2	.	hsa_circ_0011335	0	1	0	2	0	1
chr1_32377296_32385259_-	PTP4A2	.	hsa_circ_0004893	0	4	0	0	0	2
chr1_32381491_32385259_-	PTP4A2	.	hsa_circ_0005067	1	3	0	2	1	3
chr1_32381495_32385259_-	PTP4A2	3UTR	hsa_circ_0007364	79	181	18	127	158	188
chr1_32384570_32385259_-	PTP4A2	3UTR	hsa_circ_0011338	1	1	1	4	1	4
chr1_32495898_32497241_+	KHDRBS1	.	NA	2	4	2	1	1	4
chr1_32495898_32498935_+	KHDRBS1	3UTR	hsa_circ_0007777	9	18	24	19	18	23
chr1_32495898_32502644_+	KHDRBS1	.	hsa_circ_0113040	0	1	0	2	2	3
chr1_32495898_32504220_+	KHDRBS1	.	hsa_circ_0003446	3	0	0	0	1	4
chr1_32495898_32505174_+	KHDRBS1	3UTR	NA	0	0	1	1	0	2
chr1_32495898_32508320_+	KHDRBS1	.	NA	0	1	2	0	0	2
chr1_32495898_32510991_+	KHDRBS1	5UTR	hsa_circ_0004289	0	4	1	3	3	5
chr1_32502510_32504220_+	KHDRBS1	.	hsa_circ_0007231	13	2	3	8	7	12
chr1_32502510_32505174_+	KHDRBS1	.	hsa_circ_0002467	1	4	1	12	8	5
chr1_32502510_32510991_+	KHDRBS1	.	hsa_circ_0113044	0	0	0	0	2	1
chr1_32557275_32566163_+	TMEM39B	.	hsa_circ_0006349	1	0	0	4	0	0
chr1_32560384_32566163_+	TMEM39B	.	hsa_circ_0003601	10	2	6	9	11	8
chr1_32620188_32623962_+	KPNA6	3UTR	NA	0	3	1	2	4	2
chr1_32620188_32625132_+	KPNA6	.	hsa_circ_0113047	1	1	0	6	0	8
chr1_32620190_32625132_+	KPNA6	.	NA	0	1	0	0	0	2
chr1_32627547_32632897_+	KPNA6	.	NA	0	1	0	1	2	4
chr1_32627647_32627936_+	not_annotated	.	NA	8	1	2	0	1	4
chr1_32628835_32632897_+	KPNA6	.	hsa_circ_0003880	1	0	0	1	7	4
chr1_32650125_32653725_+	TXLNA	.	hsa_circ_0011361	0	2	1	0	2	1
chr1_32653554_32655850_+	TXLNA	.	hsa_circ_0003238	2	10	5	25	9	12
chr1_32657911_32658901_+	TXLNA	.	hsa_circ_0011363	5	1	0	6	7	5
chr1_32689634_32690076_+	EIF3I	.	hsa_circ_0011377	3	2	8	2	1	4
chr1_32689634_32692131_+	EIF3I	.	hsa_circ_0011379	3	3	0	0	2	1
chr1_32691771_32692131_+	EIF3I	.	hsa_circ_0011385	1	1	3	5	3	6
chr1_32694099_32694809_+	EIF3I	5UTR	hsa_circ_0004240	0	4	1	10	5	4
chr1_32697344_32697785_-	MTMR9LP	5UTR	hsa_circ_0113052	0	1	3	0	0	0
chr1_32790079_32793278_+	HDAC1	5UTR	hsa_circ_0011401	1	2	5	2	5	2
chr1_32792539_32793278_+	HDAC1	5UTR	hsa_circ_0005339	4	5	3	10	9	16
chr1_32849430_32852496_-	BSDC1	5UTR	hsa_circ_0011414	0	0	0	0	2	1
chr1_33058531_33059355_+	ZBTB8A	5UTR	hsa_circ_0011422	3	9	2	8	13	7
chr1_33058531_33060824_+	ZBTB8A	.	hsa_circ_0002306	0	0	0	2	1	3
chr1_33093108_33100393_-	ZBTB8OS	.	hsa_circ_0011424	0	5	1	1	3	8
chr1_33097427_33099711_-	ZBTB8OS	.	hsa_circ_0113063	0	0	1	2	0	3
chr1_33097427_33100393_-	ZBTB8OS	.	hsa_circ_0113064	5	3	0	3	5	3
chr1_33099245_33100393_-	ZBTB8OS	.	hsa_circ_0007516	4	0	0	0	3	1
chr1_33123027_33138502_+	RBBP4	.	NA	1	2	2	0	2	0
chr1_33133825_33135164_+	RBBP4	.	hsa_circ_0009103	0	3	0	1	0	3
chr1_33133825_33138502_+	RBBP4	.	hsa_circ_0008672	0	1	0	0	3	1
chr1_33133825_33146215_+	RBBP4	.	NA	0	0	0	0	3	2
chr1_33160465_33161645_-	SYNC	.	hsa_circ_0004895	1	2	0	0	0	0
chr1_33233387_33234376_+	KIAA1522	.	NA	0	0	0	0	2	4
chr1_33244982_33246746_-	YARS	.	hsa_circ_0113068	4	5	2	6	2	4
chr1_33244982_33248140_-	YARS	5UTR	hsa_circ_0000047	1	2	0	6	3	4
chr1_33251962_33256855_-	YARS	5UTR	hsa_circ_0113069	0	0	1	2	2	1
chr1_33251962_33263444_-	YARS	5UTR	hsa_circ_0113070	2	1	1	0	2	0
chr1_33263016_33263444_-	YARS	3UTR	NA	1	0	4	0	1	1
chr1_33276191_33276658_-	YARS	.	hsa_circ_0113072	4	12	3	1	4	6
chr1_33290913_33293682_+	S100PBP	.	NA	0	2	0	1	5	1
chr1_33290913_33295668_+	S100PBP	.	hsa_circ_0011450	5	7	1	13	9	19
chr1_33290913_33299662_+	S100PBP	.	NA	1	0	0	3	0	0
chr1_33290913_33318767_+	S100PBP	.	hsa_circ_0011451	0	2	0	14	3	5
chr1_33403997_33415375_-	RNF19B	3UTR	hsa_circ_0005057	0	0	0	1	2	0
chr1_33407852_33411229_-	RNF19B	3UTR	hsa_circ_0011456	0	0	4	0	9	0
chr1_33407852_33415375_-	RNF19B	5UTR	hsa_circ_0004013	0	1	0	0	1	4
chr1_33409619_33411229_-	RNF19B	.	hsa_circ_0011458	4	2	2	3	1	8
chr1_33409619_33415375_-	RNF19B	.	hsa_circ_0005810	0	2	0	8	2	1
chr1_33411114_33412165_-	RNF19B	.	NA	0	0	0	1	2	0
chr1_33413822_33415375_-	RNF19B	.	hsa_circ_0000048	18	46	14	26	71	33
chr1_33478807_33480195_-	AK2	.	hsa_circ_0011462	2	9	13	8	25	21
chr1_33623853_33625545_-	TRIM62	.	hsa_circ_0113080	0	0	3	0	1	2
chr1_33741700_33747412_+	ZNF362	.	hsa_circ_0113083	0	2	0	4	0	4
chr1_33745724_33746058_+	ZNF362	.	hsa_circ_0113084	0	0	0	0	4	1
chr1_33745724_33747412_+	ZNF362	.	hsa_circ_0011471	0	2	0	2	0	3
chr1_33760537_33760906_+	ZNF362	5UTR	hsa_circ_0009027	0	5	7	5	2	6
chr1_35470732_35474525_-	ZMYM6	5UTR	hsa_circ_0113132	0	0	2	0	2	1
chr1_35480297_35480763_-	ZMYM6	5UTR	hsa_circ_0113134	1	0	0	1	1	4
chr1_35484953_35486068_-	ZMYM6	5UTR	NA	0	0	2	1	1	0
chr1_35559514_35561492_+	ZMYM1	5UTR	NA	0	0	0	0	3	1
chr1_35559514_35570370_+	ZMYM1	5UTR	hsa_circ_0113136	2	2	0	0	0	1
chr1_35559514_35576048_+	ZMYM1	5UTR	hsa_circ_0113137	1	2	0	3	1	6
chr1_35559514_35578782_+	ZMYM1	5UTR	hsa_circ_0113138	2	2	0	0	0	0
chr1_35561419_35565443_+	ZMYM1	5UTR	NA	0	0	0	1	0	2
chr1_35562917_35576048_+	ZMYM1	5UTR	hsa_circ_0004320	4	0	0	0	2	0
chr1_35569895_35570370_+	ZMYM1	.	hsa_circ_0113143	7	1	0	3	2	9
chr1_35569895_35576048_+	ZMYM1	.	hsa_circ_0003730	3	5	1	8	10	14
chr1_35569895_35577731_+	ZMYM1	.	NA	1	0	0	0	2	0
chr1_35643589_35653691_-	SFPQ	5UTR	hsa_circ_0113147	4	2	3	8	0	2
chr1_35656098_35657130_-	SFPQ	5UTR	hsa_circ_0113151	0	0	3	0	0	1
chr1_35756055_35761589_+	not_annotated	5UTR	NA	2	0	1	0	0	0
chr1_35819846_35827390_+	ZMYM4	.	hsa_circ_0113153	0	2	0	0	0	3
chr1_35824525_35827390_+	ZMYM4	.	hsa_circ_0011536	101	69	6	19	24	49
chr1_35824525_35836228_+	ZMYM4	.	hsa_circ_0011537	2	0	0	1	1	0
chr1_35835629_35836228_+	ZMYM4	.	NA	3	1	1	1	0	4
chr1_35835629_35847359_+	ZMYM4	.	NA	3	0	1	0	0	0
chr1_35846859_35847359_+	ZMYM4	.	hsa_circ_0002043	10	3	2	5	9	13
chr1_35846859_35854683_+	ZMYM4	.	hsa_circ_0000051	15	19	0	8	16	34
chr1_35846859_35855699_+	ZMYM4	.	hsa_circ_0011542	12	7	2	1	5	8
chr1_35846859_35865177_+	ZMYM4	.	hsa_circ_0011545	0	0	0	0	1	3
chr1_35851042_35852879_+	ZMYM4	.	NA	0	0	0	1	0	3
chr1_35851042_35854683_+	ZMYM4	.	hsa_circ_0113165	0	1	0	1	2	1
chr1_35851042_35855699_+	ZMYM4	.	hsa_circ_0113166	4	4	0	9	2	3
chr1_35853054_35853543_+	ZMYM4	.	NA	1	2	0	0	0	0
chr1_35854510_35855699_+	ZMYM4	.	hsa_circ_0011555	8	3	3	2	4	16
chr1_35857812_35865177_+	ZMYM4	3UTR	hsa_circ_0113170	0	0	0	1	0	2
chr1_35870623_35871069_+	ZMYM4	.	hsa_circ_0113176	1	2	1	2	3	3
chr1_35870623_35873760_+	ZMYM4	.	hsa_circ_0113177	6	2	2	1	1	7
chr1_35870623_35879684_+	ZMYM4	.	hsa_circ_0113178	1	2	0	0	0	2
chr1_35879572_35881315_+	ZMYM4	.	hsa_circ_0004709	6	13	4	9	20	28
chr1_35881066_35881315_+	ZMYM4	.	hsa_circ_0011558	0	0	1	0	0	3
chr1_35932208_35944813_-	KIAA0319L	3UTR;5UTR	hsa_circ_0011569	0	4	0	2	3	3
chr1_35936463_35944813_-	KIAA0319L	.	hsa_circ_0011571	5	17	1	6	7	8
chr1_35940405_35944813_-	KIAA0319L	.	hsa_circ_0011572	9	6	5	0	2	5
chr1_35944566_35944813_-	KIAA0319L	.	hsa_circ_0004660	1	9	5	4	4	1
chr1_35972212_35972736_-	KIAA0319L	.	NA	1	0	0	0	0	4
chr1_36204736_36212593_-	CLSPN	.	hsa_circ_0011585	0	2	2	1	1	3
chr1_36208741_36212593_-	CLSPN	.	hsa_circ_0011587	3	2	0	3	3	7
chr1_36211051_36212593_-	CLSPN	.	hsa_circ_0011588	2	1	3	2	7	3
chr1_36213507_36214205_-	CLSPN	.	hsa_circ_0003352	14	1	5	17	7	14
chr1_36213507_36215412_-	CLSPN	.	hsa_circ_0011591	7	2	0	0	2	2
chr1_36213507_36219537_-	CLSPN	.	NA	1	2	0	0	2	6
chr1_36225942_36228922_-	CLSPN	.	NA	1	0	0	0	0	2
chr1_36282482_36288583_+	AGO4	.	hsa_circ_0113191	0	1	0	0	0	2
chr1_36282482_36292436_+	AGO4	5UTR	hsa_circ_0003986	0	0	2	1	0	14
chr1_36288462_36292436_+	AGO4	.	hsa_circ_0113194	3	1	0	0	2	3
chr1_36297027_36301594_+	AGO4	.	hsa_circ_0113198	4	1	0	0	3	4
chr1_36306765_36307351_+	AGO4	.	hsa_circ_0113204	5	0	0	0	0	1
chr1_36367074_36367938_+	AGO1	5UTR	hsa_circ_0011625	0	2	2	1	3	2
chr1_36367548_36367938_+	AGO1	5UTR	hsa_circ_0000052	3	2	0	3	0	0
chr1_36367548_36383328_+	AGO1	5UTR	NA	2	0	0	0	0	1
chr1_36372535_36384024_+	AGO1	5UTR	hsa_circ_0011627	0	2	0	0	0	2
chr1_36379442_36381143_+	AGO1	5UTR	hsa_circ_0113210	4	0	3	2	0	1
chr1_36379442_36384024_+	AGO1	5UTR	hsa_circ_0113211	4	0	0	0	0	1
chr1_36411292_36439112_+	AGO3	5UTR	hsa_circ_0003435	6	1	7	7	3	0
chr1_36411292_36479649_+	AGO3	5UTR	NA	2	0	0	0	1	0
chr1_36432555_36439112_+	AGO3	5UTR	hsa_circ_0002828	16	23	8	4	4	8
chr1_36437624_36439112_+	AGO3	3UTR;5UTR	hsa_circ_0011631	2	4	1	7	1	4
chr1_36469941_36474645_+	AGO3	.	NA	0	1	0	0	0	2
chr1_36469941_36475195_+	AGO3	.	hsa_circ_0011635	1	3	0	3	0	2
chr1_36469941_36479649_+	AGO3	.	hsa_circ_0011636	3	4	1	1	3	1
chr1_36469941_36492899_+	AGO3	.	hsa_circ_0011637	3	1	2	1	2	3
chr1_36474290_36475195_+	AGO3	.	hsa_circ_0011641	1	2	0	1	1	2
chr1_36479230_36479649_+	AGO3	.	NA	1	3	0	0	0	0
chr1_36492714_36509149_+	AGO3	5UTR	NA	0	0	0	0	3	1
chr1_36499774_36501868_+	AGO3	.	NA	0	0	1	0	3	0
chr1_36499774_36509149_+	AGO3	.	hsa_circ_0011650	1	3	0	2	1	1
chr1_36501777_36506042_+	AGO3	.	hsa_circ_0113222	0	0	5	5	0	0
chr1_36501777_36509149_+	AGO3	.	hsa_circ_0011651	1	1	2	0	0	3
chr1_36505390_36506042_+	AGO3	.	hsa_circ_0011653	1	0	3	1	2	3
chr1_36505390_36509149_+	AGO3	5UTR	hsa_circ_0011654	4	0	0	0	1	0
chr1_36636571_36637182_+	MAP7D1	5UTR	hsa_circ_0011668	0	0	0	1	5	2
chr1_36636571_36639079_+	MAP7D1	5UTR	hsa_circ_0004093	2	10	9	13	36	8
chr1_36814300_36826941_-	STK40	.	NA	0	0	0	1	2	0
chr1_36814370_36823872_-	STK40	.	NA	13	0	0	2	1	9
chr1_36823839_36824423_-	STK40	.	hsa_circ_0011692	1	2	0	0	3	5
chr1_36823839_36826941_-	STK40	.	hsa_circ_0011693	1	0	0	1	1	3
chr1_37967404_37979139_-	MEAF6	.	NA	0	0	0	0	1	2
chr1_38018245_38019843_-	SNIP1	5UTR	NA	0	1	0	4	0	1
chr1_38034451_38042157_-	GNL2	.	hsa_circ_0113251	0	1	0	3	1	1
chr1_38039943_38042157_-	GNL2	5UTR	hsa_circ_0113252	2	0	0	2	2	3
chr1_38047823_38049534_-	GNL2	.	hsa_circ_0001987	2	0	0	4	2	8
chr1_38047823_38053096_-	GNL2	5UTR	hsa_circ_0011705	3	1	0	8	8	9
chr1_38052911_38054683_-	GNL2	.	hsa_circ_0113253	2	2	5	10	1	6
chr1_38053167_38054683_-	not_annotated	.	NA	1	0	0	4	0	0
chr1_38166107_38169019_+	CDCA8	.	hsa_circ_0011712	0	0	0	3	0	2
chr1_38173993_38174516_+	CDCA8	5UTR	NA	1	2	2	0	0	1
chr1_38297916_38323381_-	MTF1	5UTR	NA	3	0	0	1	0	0
chr1_38300750_38305830_-	MTF1	3UTR	hsa_circ_0011724	0	0	0	0	6	2
chr1_38322922_38323381_-	MTF1	3UTR	NA	0	0	0	0	3	2
chr1_38329983_38334286_-	INPP5B	.	hsa_circ_0011725	6	1	1	0	3	2
chr1_38331432_38334286_-	INPP5B	.	hsa_circ_0011726	4	0	0	1	1	0
chr1_38332130_38339760_-	INPP5B	.	hsa_circ_0005807	3	14	3	19	17	6
chr1_38345756_38351497_-	INPP5B	.	hsa_circ_0011732	2	0	0	2	0	0
chr1_39317286_39322754_-	RRAGC	.	hsa_circ_0011762	0	3	0	0	0	1
chr1_39321379_39322754_-	RRAGC	.	hsa_circ_0113260	3	1	1	0	4	0
chr1_39381233_39385009_-	RHBDL2	.	NA	3	4	0	0	1	0
chr1_39463842_39466778_+	AKIRIN1	.	hsa_circ_0003529	7	3	2	3	11	11
chr1_39494394_39500256_+	NDUFS5	.	NA	1	3	1	0	0	0
chr1_39512707_39513659_+	not_annotated	.	hsa_circ_0113262	0	5	0	1	0	0
chr1_39549034_39550110_+	MACF1	.	NA	3	0	0	2	0	0
chr1_39586870_39588068_+	not_annotated	.	NA	0	0	0	2	0	1
chr1_39696853_39723700_+	MACF1	.	hsa_circ_0008939	3	4	0	7	4	1
chr1_39752957_39753234_+	MACF1	.	hsa_circ_0011789	1	0	0	0	3	0
chr1_39757581_39766034_+	MACF1	.	NA	0	0	0	1	2	0
chr1_39775241_39776672_+	MACF1	.	hsa_circ_0113272	1	1	0	1	5	5
chr1_39775241_39784287_+	MACF1	.	hsa_circ_0113273	0	0	0	1	2	0
chr1_39806173_39806625_+	not_annotated	.	hsa_circ_0113286	1	0	1	0	5	4
chr1_39816456_39824936_+	MACF1	.	hsa_circ_0011821	0	0	0	2	16	4
chr1_39823046_39823565_+	MACF1	.	NA	2	2	0	0	2	0
chr1_39826464_39827349_+	MACF1	.	hsa_circ_0113293	2	1	0	3	6	0
chr1_39826464_39833986_+	MACF1	.	hsa_circ_0113294	0	1	0	0	2	0
chr1_39833819_39835858_+	MACF1	.	NA	0	3	0	0	4	0
chr1_39833819_39838268_+	MACF1	.	hsa_circ_0113295	2	0	0	2	0	0
chr1_39835701_39838268_+	MACF1	.	hsa_circ_0113297	1	3	4	1	10	4
chr1_39851105_39854330_+	MACF1	.	hsa_circ_0011837	0	2	0	0	5	4
chr1_39900085_39905172_+	MACF1	.	hsa_circ_0005788	1	1	0	0	4	2
chr1_39903448_39905172_+	MACF1	.	hsa_circ_0113312	0	0	0	2	0	1
chr1_39904945_39905172_+	MACF1	.	hsa_circ_0011843	0	0	0	0	1	2
chr1_39910333_39914435_+	MACF1	3UTR	hsa_circ_0002704	0	3	0	4	2	0
chr1_39916723_39927709_+	MACF1	.	hsa_circ_0113316	1	0	0	0	3	2
chr1_39994726_40007513_-	PPIEL	.	hsa_circ_0113321	0	1	0	0	0	2
chr1_39994726_40020064_-	PPIEL	3UTR	hsa_circ_0113322	3	0	2	0	0	1
chr1_40205836_40218724_+	PPIE	.	NA	1	0	0	1	0	2
chr1_40228763_40230489_-	BMP8B	.	NA	0	0	0	0	1	3
chr1_40306806_40315933_-	TRIT1	5UTR	hsa_circ_0113326	2	0	0	1	0	0
chr1_40306806_40323089_-	TRIT1	5UTR	hsa_circ_0006164	1	1	0	0	0	3
chr1_40315790_40318548_-	TRIT1	5UTR	NA	2	0	0	2	0	1
chr1_40319641_40323089_-	TRIT1	.	hsa_circ_0000057	6	2	0	7	4	9
chr1_40319641_40328607_-	TRIT1	3UTR	hsa_circ_0113330	1	0	1	2	3	3
chr1_40422758_40424497_+	MFSD2A	.	hsa_circ_0008844	1	3	0	4	0	7
chr1_40525008_40530231_+	CAP1	.	NA	2	0	0	0	0	1
chr1_40536184_40536485_+	not_annotated	.	NA	0	3	2	0	2	7
chr1_40546068_40558179_-	PPT1	.	hsa_circ_0113332	0	0	0	1	1	2
chr1_40555081_40558179_-	PPT1	.	hsa_circ_0011885	5	0	3	3	5	7
chr1_40654726_40661436_+	RLF	.	hsa_circ_0011889	6	4	1	3	9	10
chr1_40654726_40668286_+	RLF	.	hsa_circ_0006373	77	64	2	38	36	59
chr1_40654726_40688382_+	RLF	.	hsa_circ_0113336	1	0	0	0	1	6
chr1_40656443_40668286_+	RLF	.	hsa_circ_0007302	21	13	3	10	3	21
chr1_40726510_40734207_+	ZMPSTE24	5UTR	NA	1	0	0	0	0	3
chr1_40726510_40737707_+	ZMPSTE24	5UTR	hsa_circ_0113340	4	5	0	0	7	2
chr1_40733457_40737707_+	ZMPSTE24	5UTR	hsa_circ_0008985	14	13	2	12	8	15
chr1_40733457_40747199_+	ZMPSTE24	3UTR;5UTR	hsa_circ_0113341	0	3	0	0	2	1
chr1_40733457_40751701_+	ZMPSTE24	.	hsa_circ_0113342	2	5	0	1	0	1
chr1_40733476_40737707_+	ZMPSTE24	5UTR	NA	0	4	0	0	0	3
chr1_40869355_40875507_+	SMAP2	3UTR;5UTR	hsa_circ_0113345	1	0	0	2	0	0
chr1_40872407_40882768_+	SMAP2	.	hsa_circ_0011898	3	0	0	0	1	1
chr1_40878687_40882768_+	SMAP2	5UTR	hsa_circ_0007973	0	0	0	2	1	1
chr1_40922616_40923111_+	ZFP69B	.	NA	2	0	0	0	0	1
chr1_40980186_40981590_+	EXO5	.	hsa_circ_0113347	15	0	0	1	9	5
chr1_41204507_41218918_+	NFYC	.	NA	6	0	1	1	1	1
chr1_41213205_41218918_+	NFYC	.	hsa_circ_0011911	1	6	1	0	4	0
chr1_41448949_41457517_+	CTPS1	.	NA	0	0	0	2	0	3
chr1_41448949_41463198_+	CTPS1	3UTR	NA	2	0	1	1	0	1
chr1_41461588_41463198_+	CTPS1	3UTR	NA	1	1	0	0	6	1
chr1_41463065_41466789_+	CTPS1	.	hsa_circ_0011929	1	0	0	2	3	0
chr1_41463065_41467926_+	CTPS1	.	hsa_circ_0011930	3	1	0	0	0	1
chr1_41463065_41468848_+	CTPS1	.	hsa_circ_0011931	7	2	0	0	1	1
chr1_41471722_41477361_+	CTPS1	.	NA	0	0	0	1	0	2
chr1_41474465_41475261_+	CTPS1	.	hsa_circ_0005157	1	3	3	6	6	6
chr1_41474465_41475926_+	CTPS1	5UTR	hsa_circ_0008296	9	5	3	3	24	11
chr1_41512078_41514562_-	SCMH1	5UTR	hsa_circ_0007576	2	2	0	1	2	3
chr1_41512078_41541123_-	SCMH1	5UTR	hsa_circ_0011938	0	1	0	1	6	5
chr1_41536266_41541123_-	SCMH1	5UTR	hsa_circ_0000061	40	48	33	74	50	84
chr1_41536266_41582682_-	SCMH1	5UTR	NA	1	1	0	2	2	0
chr1_41536266_41608784_-	SCMH1	5UTR	hsa_circ_0011942	3	0	0	1	1	0
chr1_41536266_41618413_-	SCMH1	5UTR	NA	0	1	0	0	0	2
chr1_41536266_41627104_-	SCMH1	5UTR	hsa_circ_0011943	0	2	0	2	1	0
chr1_41571413_41582682_-	SCMH1	5UTR	hsa_circ_0113359	2	0	0	0	0	1
chr1_41571413_41627104_-	SCMH1	5UTR	hsa_circ_0000062	0	0	0	2	0	2
chr1_41578954_41582682_-	SCMH1	5UTR	hsa_circ_0004628	46	25	15	18	29	14
chr1_41578954_41608784_-	SCMH1	5UTR	hsa_circ_0000063	58	18	9	22	29	19
chr1_41578954_41617356_-	SCMH1	5UTR	hsa_circ_0011945	5	2	0	1	5	0
chr1_41578954_41618413_-	SCMH1	5UTR	hsa_circ_0011946	0	3	0	0	0	2
chr1_41578954_41627104_-	SCMH1	5UTR	hsa_circ_0003751	4	9	2	3	3	5
chr1_41582593_41608784_-	SCMH1	5UTR	NA	1	0	0	1	0	2
chr1_41582593_41627104_-	SCMH1	5UTR	NA	2	0	0	1	0	1
chr1_41608545_41627104_-	SCMH1	.	NA	1	2	0	2	0	1
chr1_41608549_41617356_-	SCMH1	.	hsa_circ_0113362	4	1	0	1	1	0
chr1_41608549_41618413_-	SCMH1	.	hsa_circ_0113363	1	1	0	2	1	4
chr1_41608549_41627104_-	SCMH1	.	NA	1	0	0	0	0	3
chr1_41651792_41660071_-	SCMH1	.	hsa_circ_0005303	0	1	1	7	7	16
chr1_42312053_42314760_-	HIVEP3	5UTR	hsa_circ_0113372	0	1	0	0	2	0
chr1_42660560_42671534_-	FOXJ3	5UTR	NA	3	2	0	0	2	0
chr1_42660560_42693637_-	FOXJ3	5UTR	NA	1	1	0	1	0	3
chr1_42693553_42744343_-	FOXJ3	.	hsa_circ_0011957	10	2	3	2	0	5
chr1_42693553_42744455_-	FOXJ3	.	hsa_circ_0113378	2	0	0	1	0	1
chr1_42693553_42776781_-	FOXJ3	5UTR	hsa_circ_0011958	10	3	3	6	8	9
chr1_42693553_42789498_-	FOXJ3	5UTR	hsa_circ_0011959	4	2	5	2	3	2
chr1_42730785_42744343_-	FOXJ3	5UTR	hsa_circ_0006848	35	81	29	57	62	44
chr1_42730785_42744455_-	FOXJ3	.	hsa_circ_0113379	30	31	7	13	26	39
chr1_42730785_42776781_-	FOXJ3	.	hsa_circ_0004416	24	14	14	24	28	12
chr1_42730785_42789498_-	FOXJ3	.	hsa_circ_0113380	7	7	4	5	11	10
chr1_42744018_42744343_-	FOXJ3	3UTR	hsa_circ_0113381	0	9	3	4	6	4
chr1_42744018_42744455_-	FOXJ3	3UTR	NA	0	0	0	1	1	3
chr1_42744018_42776781_-	FOXJ3	3UTR	hsa_circ_0011960	4	1	0	2	8	5
chr1_42744018_42789498_-	FOXJ3	3UTR	NA	4	0	1	3	1	2
chr1_42776720_42789498_-	FOXJ3	.	NA	0	2	2	0	0	1
chr1_42946131_42948487_+	not_annotated	3UTR	NA	0	0	0	2	0	1
chr1_43130533_43133111_+	PPIH	3UTR	NA	1	0	0	1	0	5
chr1_43159160_43166717_+	YBX1	5UTR	NA	0	1	0	0	0	2
chr1_43239216_43241150_+	C1orf50	.	hsa_circ_0004318	0	1	3	1	0	0
chr1_43239233_43241150_+	C1orf50	.	hsa_circ_0004752	12	22	5	8	17	29
chr1_43239233_43241193_+	C1orf50	.	hsa_circ_0113401	9	3	0	0	1	0
chr1_43314961_43315413_+	ZNF691	.	hsa_circ_0011999	0	0	0	4	0	2
chr1_43663223_43665174_+	WDR65	.	hsa_circ_0012006	0	2	2	2	1	2
chr1_43824837_43825309_+	CDC20	.	NA	0	0	0	0	4	1
chr1_43868847_43870221_+	SZT2	.	hsa_circ_0012033	6	2	0	0	2	2
chr1_43912839_43913183_+	not_annotated	.	NA	0	2	2	0	0	0
chr1_44019162_44035449_+	PTPRF	5UTR	hsa_circ_0012067	0	2	0	2	4	1
chr1_44019162_44044591_+	PTPRF	5UTR	NA	0	1	0	2	1	4
chr1_44054401_44058272_+	PTPRF	5UTR	hsa_circ_0004335	1	0	0	2	0	1
chr1_44131366_44137546_+	KDM4A	5UTR	hsa_circ_0113416	2	2	0	0	0	0
chr1_44134770_44137546_+	KDM4A	5UTR	hsa_circ_0113417	1	2	0	0	0	2
chr1_44137175_44149475_+	KDM4A	3UTR	hsa_circ_0003099	2	3	0	2	1	3
chr1_44257772_44280605_+	ST3GAL3	.	NA	0	2	0	2	3	0
chr1_44257772_44303983_+	ST3GAL3	.	hsa_circ_0012103	0	0	0	2	3	0
chr1_44280562_44303983_+	ST3GAL3	5UTR	hsa_circ_0012104	0	4	3	0	0	0
chr1_44290402_44303983_+	ST3GAL3	.	hsa_circ_0012107	1	6	0	4	2	2
chr1_44297326_44303983_+	ST3GAL3	.	hsa_circ_0113419	2	0	0	1	0	2
chr1_44360054_44365399_+	ST3GAL3	5UTR	hsa_circ_0008724	0	0	0	2	5	0
chr1_44363906_44365399_+	ST3GAL3	3UTR	hsa_circ_0012109	0	0	1	2	2	0
chr1_44386075_44386600_+	ST3GAL3	5UTR	hsa_circ_0006595	11	7	5	12	17	8
chr1_44386075_44387310_+	ST3GAL3	5UTR	hsa_circ_0007205	4	0	1	3	2	0
chr1_44467984_44468657_-	SLC6A9	5UTR	hsa_circ_0012133	0	16	1	3	0	2
chr1_44713610_44785416_-	ERI3	5UTR	NA	3	2	1	8	4	3
chr1_44713610_44804994_-	ERI3	5UTR	hsa_circ_0012138	3	6	0	4	6	5
chr1_44713610_44818597_-	ERI3	5UTR	hsa_circ_0012139	0	2	2	2	1	5
chr1_44750506_44785416_-	ERI3	5UTR	hsa_circ_0005716	19	13	22	36	24	25
chr1_44750506_44804915_-	ERI3	5UTR	NA	1	1	0	2	0	0
chr1_44750506_44804988_-	ERI3	5UTR	NA	0	0	0	2	1	0
chr1_44750506_44804994_-	ERI3	5UTR	hsa_circ_0007437	13	28	6	40	11	18
chr1_44750506_44818597_-	ERI3	5UTR	hsa_circ_0012142	3	0	7	2	0	2
chr1_44773981_44785416_-	ERI3	5UTR	hsa_circ_0012144	2	10	14	47	11	36
chr1_44773981_44804988_-	ERI3	5UTR	hsa_circ_0113424	1	0	0	0	0	4
chr1_44773981_44804994_-	ERI3	5UTR	hsa_circ_0007693	40	57	41	60	40	76
chr1_44773981_44818597_-	ERI3	5UTR	hsa_circ_0012145	0	1	3	0	1	6
chr1_44778840_44804994_-	ERI3	5UTR	hsa_circ_0008515	1	0	0	5	1	3
chr1_44785299_44804994_-	ERI3	.	hsa_circ_0005246	3	7	5	4	5	8
chr1_44785299_44818597_-	ERI3	5UTR	hsa_circ_0012149	1	2	2	0	2	3
chr1_44800484_44804994_-	ERI3	5UTR	NA	0	0	0	0	2	1
chr1_44804716_44804994_-	ERI3	.	hsa_circ_0012151	0	4	3	4	7	2
chr1_44804716_44818597_-	ERI3	.	hsa_circ_0113425	2	0	4	0	2	1
chr1_44876255_44878394_+	RNF220	.	NA	1	0	0	3	1	4
chr1_44876255_44881895_+	RNF220	.	NA	1	0	2	0	1	3
chr1_44877652_44878394_+	RNF220	.	hsa_circ_0012152	68	72	81	153	119	244
chr1_44877652_44881895_+	RNF220	.	NA	4	2	1	2	3	6
chr1_45216113_45219505_+	KIF2C	.	NA	1	2	0	0	0	1
chr1_45218926_45219362_+	not_annotated	.	hsa_circ_0006145	3	0	0	0	4	0
chr1_45223227_45223812_+	KIF2C	.	hsa_circ_0002563	12	28	22	31	27	17
chr1_45223227_45225020_+	KIF2C	.	hsa_circ_0012167	1	0	2	2	10	7
chr1_45223227_45226374_+	KIF2C	.	hsa_circ_0002952	1	2	0	1	0	1
chr1_45223720_45225020_+	KIF2C	.	hsa_circ_0012169	0	1	0	2	0	0
chr1_45266511_45267604_+	PLK3	.	NA	0	2	0	1	0	1
chr1_45300136_45301730_+	not_annotated	5UTR	NA	0	2	0	1	0	0
chr1_45340349_45345680_-	EIF2B3	.	hsa_circ_0113434	0	0	0	0	1	3
chr1_45340349_45347411_-	EIF2B3	.	hsa_circ_0012186	2	1	2	0	2	6
chr1_45340349_45363116_-	EIF2B3	.	hsa_circ_0012187	1	3	0	1	4	1
chr1_45443986_45446849_-	EIF2B3	.	hsa_circ_0012196	3	2	0	0	0	6
chr1_45507229_45509477_+	not_annotated	5UTR	NA	1	0	2	0	0	0
chr1_45524280_45553909_-	ZSWIM5	.	hsa_circ_0113444	0	1	0	0	3	0
chr1_45553552_45553909_-	ZSWIM5	.	hsa_circ_0113446	2	33	21	9	4	6
chr1_45887396_45923543_-	TESK2	.	NA	0	0	0	4	2	0
chr1_45923235_45923543_-	TESK2	.	NA	0	0	0	3	0	2
chr1_45980178_45984726_-	PRDX1	.	NA	0	0	0	0	4	1
chr1_46032240_46032692_+	AKR1A1	.	hsa_circ_0000067	16	7	11	21	9	27
chr1_46066056_46070688_+	NASP	.	NA	0	0	0	0	2	1
chr1_46067926_46070688_+	NASP	.	hsa_circ_0113454	0	1	1	1	0	5
chr1_46067926_46072263_+	NASP	.	NA	0	1	2	0	0	1
chr1_46079767_46082065_+	NASP	.	hsa_circ_0002053	6	4	4	6	3	14
chr1_46080684_46082065_+	NASP	5UTR	hsa_circ_0012248	0	3	1	2	2	8
chr1_46093931_46106075_-	GPBP1L1	5UTR	hsa_circ_0004111	1	3	2	3	0	1
chr1_46096153_46099908_-	GPBP1L1	5UTR	NA	3	0	0	0	2	1
chr1_46096153_46106075_-	GPBP1L1	.	NA	2	5	6	0	10	0
chr1_46096153_46108171_-	GPBP1L1	.	hsa_circ_0012258	0	0	0	0	2	5
chr1_46099160_46108171_-	GPBP1L1	.	hsa_circ_0005361	9	5	0	2	7	5
chr1_46105881_46108171_-	GPBP1L1	.	hsa_circ_0008774	22	27	19	27	50	25
chr1_46120214_46120991_-	GPBP1L1	.	hsa_circ_0012270	5	3	4	2	2	7
chr1_46120214_46124814_-	GPBP1L1	.	NA	0	2	0	2	6	5
chr1_46120214_46126049_-	GPBP1L1	5UTR	NA	3	4	1	8	1	2
chr1_46120214_46126897_-	GPBP1L1	.	NA	0	2	0	0	0	1
chr1_46124699_46126897_-	GPBP1L1	5UTR	hsa_circ_0000068	1	5	0	5	7	6
chr1_46165741_46206784_-	IPP	5UTR	NA	0	0	0	2	0	1
chr1_46179917_46185012_-	IPP	.	hsa_circ_0113456	0	0	0	0	3	1
chr1_46182566_46207004_-	IPP	.	NA	0	1	0	0	2	0
chr1_46193302_46195441_-	IPP	.	hsa_circ_0012275	0	0	0	3	2	0
chr1_46290104_46295253_+	MAST2	5UTR	hsa_circ_0012277	0	3	2	0	3	2
chr1_46379426_46425149_+	MAST2	5UTR	hsa_circ_0003968	2	0	1	0	0	0
chr1_46383010_46425149_+	MAST2	5UTR	hsa_circ_0012283	0	2	0	0	0	1
chr1_46425057_46426297_+	MAST2	.	NA	0	4	1	0	4	2
chr1_46521466_46546422_-	PIK3R3	.	hsa_circ_0012300	9	5	2	2	9	8
chr1_46527600_46543285_-	PIK3R3	.	hsa_circ_0113469	0	0	0	0	2	2
chr1_46527600_46546422_-	PIK3R3	.	hsa_circ_0012301	4	0	0	1	4	1
chr1_46531725_46546422_-	PIK3R3	5UTR	hsa_circ_0113471	0	2	0	2	4	2
chr1_46543186_46546422_-	PIK3R3	5UTR	hsa_circ_0003161	0	0	3	3	0	2
chr1_46543186_46597628_-	PIK3R3	3UTR;5UTR	NA	0	0	0	1	0	3
chr1_46724357_46727057_+	RAD54L	5UTR	NA	0	2	0	1	2	1
chr1_46744853_46764042_-	LRRC41	.	NA	2	1	0	0	0	1
chr1_46745863_46764042_-	LRRC41	.	hsa_circ_0012327	1	0	0	0	0	2
chr1_46751033_46752171_-	LRRC41	.	hsa_circ_0004070	1	1	1	1	0	6
chr1_46774772_46775988_+	UQCRH	.	hsa_circ_0012333	1	3	3	2	1	0
chr1_46774772_46782352_+	UQCRH	.	NA	2	0	0	1	0	0
chr1_46775568_46775988_+	UQCRH	.	NA	1	0	0	0	2	0
chr1_46775826_46782352_+	UQCRH	.	NA	2	2	0	0	0	0
chr1_46812592_46818700_+	NSUN4	.	NA	0	1	2	0	2	0
chr1_46818539_46827368_+	NSUN4	.	hsa_circ_0113472	0	1	1	0	2	0
chr1_46972670_46976955_+	DMBX1	.	NA	0	1	0	1	0	2
chr1_47028320_47037839_-	MKNK1	.	hsa_circ_0012344	2	0	0	1	0	2
chr1_47030712_47037839_-	MKNK1	.	hsa_circ_0012345	1	1	0	5	4	2
chr1_47037734_47042326_-	MKNK1	.	hsa_circ_0012352	0	2	1	0	0	0
chr1_47144140_47157609_-	EFCAB14	.	NA	0	1	2	0	2	0
chr1_47148971_47157609_-	EFCAB14	.	hsa_circ_0012360	0	5	1	4	5	8
chr1_47725960_47726211_-	STIL	.	hsa_circ_0008888	4	4	0	0	0	0
chr1_47725960_47728785_-	STIL	.	NA	0	3	0	1	2	1
chr1_47725960_47735538_-	STIL	.	NA	0	0	0	0	3	3
chr1_47725960_47737913_-	STIL	.	hsa_circ_0113481	6	8	1	2	7	5
chr1_47728574_47737913_-	STIL	.	hsa_circ_0012363	1	1	2	6	3	2
chr1_47728574_47767420_-	STIL	.	NA	0	2	0	0	0	1
chr1_47735306_47737913_-	STIL	.	hsa_circ_0012366	2	4	0	2	4	2
chr1_47737747_47748131_-	STIL	.	hsa_circ_0012368	0	0	0	0	2	4
chr1_47737747_47765824_-	STIL	5UTR	NA	0	2	0	2	0	0
chr1_47737747_47770668_-	STIL	.	hsa_circ_0012371	1	0	0	0	2	0
chr1_47745912_47748131_-	STIL	.	hsa_circ_0000069	24	53	5	72	35	55
chr1_47753222_47761520_-	STIL	.	hsa_circ_0012378	2	1	1	1	2	2
chr1_47753222_47765824_-	STIL	.	hsa_circ_0004280	9	12	1	3	4	5
chr1_47753222_47767420_-	STIL	.	NA	0	0	1	0	0	6
chr1_47753222_47770668_-	STIL	5UTR	hsa_circ_0113482	0	7	1	0	2	2
chr1_47753222_47776034_-	STIL	5UTR	NA	0	0	0	1	0	3
chr1_47755106_47765824_-	STIL	5UTR	NA	0	1	2	2	3	5
chr1_47755106_47767420_-	STIL	.	NA	0	0	0	0	1	3
chr1_47761436_47767420_-	STIL	3UTR	hsa_circ_0002632	11	10	4	13	15	46
chr1_47761436_47770668_-	STIL	.	hsa_circ_0005428	2	0	4	4	7	6
chr1_47767232_47776034_-	STIL	.	hsa_circ_0007322	5	1	2	2	5	3
chr1_47767905_47776034_-	STIL	.	NA	6	0	0	1	2	0
chr1_47779707_47780235_-	STIL	.	NA	0	0	0	2	0	1
chr1_47834140_47838779_+	CMPK1	.	hsa_circ_0012383	1	3	3	2	4	4
chr1_47834140_47840965_+	CMPK1	.	hsa_circ_0008201	8	19	3	7	18	23
chr1_47834140_47842544_+	CMPK1	.	NA	0	6	0	0	0	1
chr1_47838626_47840965_+	CMPK1	.	NA	0	0	0	2	1	0
chr1_48240841_48244216_-	TRABD2B	.	NA	2	1	2	0	0	1
chr1_48771458_48825442_-	SPATA6	.	hsa_circ_0113487	0	0	0	3	3	1
chr1_48821341_48825442_-	SPATA6	.	hsa_circ_0008202	0	3	1	18	7	12
chr1_48821341_48869554_-	SPATA6	.	hsa_circ_0012386	0	0	0	2	1	1
chr1_48850980_48869554_-	SPATA6	.	NA	0	0	0	1	2	2
chr1_48860938_48865316_-	SPATA6	.	hsa_circ_0113490	0	0	0	1	1	3
chr1_48860938_48869554_-	SPATA6	.	hsa_circ_0113491	1	1	0	1	5	3
chr1_48917223_48918803_-	SPATA6	.	hsa_circ_0012389	1	4	0	2	1	5
chr1_50956259_51001129_-	FAF1	.	hsa_circ_0008981	4	1	0	2	0	7
chr1_50956259_51032903_-	FAF1	.	NA	0	1	0	0	2	2
chr1_50956259_51061888_-	FAF1	.	NA	1	5	0	1	1	4
chr1_51001040_51032903_-	FAF1	.	hsa_circ_0012395	0	0	1	1	5	4
chr1_51001040_51050483_-	FAF1	.	hsa_circ_0012396	11	13	2	9	9	10
chr1_51001040_51061888_-	FAF1	.	hsa_circ_0012397	12	72	9	14	14	17
chr1_51001040_51121200_-	FAF1	.	NA	0	1	0	2	0	0
chr1_51005263_51061888_-	FAF1	.	hsa_circ_0012400	9	37	2	7	30	13
chr1_51032748_51050483_-	FAF1	.	hsa_circ_0113512	5	0	1	4	4	4
chr1_51032748_51061888_-	FAF1	.	hsa_circ_0008197	36	109	39	55	36	47
chr1_51048289_51050483_-	FAF1	.	hsa_circ_0113514	0	0	0	9	0	1
chr1_51048289_51061888_-	FAF1	.	hsa_circ_0012402	1	4	5	2	2	7
chr1_51061792_51210447_-	FAF1	.	NA	1	1	0	1	0	2
chr1_51061792_51246716_-	FAF1	.	NA	3	0	0	1	0	0
chr1_51121113_51171563_-	FAF1	.	hsa_circ_0012406	2	1	0	1	0	0
chr1_51121113_51204626_-	FAF1	.	hsa_circ_0113516	0	2	0	0	1	2
chr1_51121113_51210447_-	FAF1	.	hsa_circ_0004619	17	18	4	22	9	8
chr1_51121113_51246716_-	FAF1	.	NA	2	0	0	0	5	3
chr1_51121113_51253791_-	FAF1	.	NA	0	0	0	3	0	1
chr1_51171457_51210447_-	FAF1	.	hsa_circ_0113517	1	2	2	5	0	2
chr1_51171457_51246716_-	FAF1	.	NA	0	4	0	0	0	1
chr1_51171457_51267349_-	FAF1	.	hsa_circ_0000070	0	1	0	1	4	1
chr1_51204534_51210447_-	FAF1	3UTR	hsa_circ_0012409	0	4	1	2	0	0
chr1_51204534_51246716_-	FAF1	3UTR	NA	2	1	0	0	0	5
chr1_51204534_51267349_-	FAF1	.	hsa_circ_0113519	3	4	2	2	1	4
chr1_51204534_51323669_-	FAF1	.	NA	1	2	0	3	0	1
chr1_51210355_51323669_-	FAF1	.	NA	0	1	0	0	0	2
chr1_51246528_51267349_-	FAF1	.	NA	1	3	1	0	3	5
chr1_51253671_51267349_-	FAF1	.	hsa_circ_0005191	4	6	5	20	11	5
chr1_51253671_51323669_-	FAF1	.	hsa_circ_0003332	13	12	8	13	10	8
chr1_51702405_51735797_+	RNF11	.	NA	0	0	2	0	1	2
chr1_51735627_51737145_+	RNF11	5UTR	hsa_circ_0113524	6	0	1	1	2	2
chr1_51829537_51831701_-	EPS15	.	hsa_circ_0012417	0	1	0	1	1	4
chr1_51860052_51866625_-	EPS15	.	hsa_circ_0012421	0	0	1	0	0	2
chr1_51860052_51875368_-	EPS15	5UTR	hsa_circ_0008090	0	1	0	2	0	1
chr1_51860052_51887530_-	EPS15	5UTR	hsa_circ_0012423	0	1	0	1	3	2
chr1_51860052_51912777_-	EPS15	5UTR	hsa_circ_0113528	0	1	0	1	0	2
chr1_51860052_51913807_-	EPS15	.	hsa_circ_0012425	0	6	0	0	3	5
chr1_51864703_51875368_-	EPS15	.	NA	0	0	2	0	0	1
chr1_51868106_51871780_-	EPS15	5UTR	hsa_circ_0004501	1	6	1	1	6	11
chr1_51868106_51874004_-	EPS15	5UTR	hsa_circ_0005567	25	26	2	21	83	62
chr1_51868106_51910717_-	EPS15	.	hsa_circ_0012433	0	0	0	1	0	2
chr1_51868106_51913807_-	EPS15	.	hsa_circ_0012434	0	1	0	0	0	2
chr1_51868106_51930998_-	EPS15	.	hsa_circ_0012436	0	0	0	3	3	3
chr1_51869090_51871780_-	EPS15	.	hsa_circ_0012439	0	0	0	1	2	1
chr1_51869090_51874004_-	EPS15	.	hsa_circ_0012440	2	3	0	2	2	2
chr1_51871576_51874004_-	EPS15	.	hsa_circ_0004877	4	4	1	0	4	2
chr1_51887457_51912777_-	EPS15	.	NA	0	3	0	0	0	1
chr1_51887457_51913807_-	EPS15	.	hsa_circ_0012444	0	3	1	0	2	0
chr1_51902777_51913807_-	EPS15	.	NA	0	2	0	0	0	2
chr1_51906018_51913807_-	EPS15	5UTR	hsa_circ_0006125	1	5	1	3	4	8
chr1_51906018_51930998_-	EPS15	5UTR	hsa_circ_0012445	3	0	0	0	0	2
chr1_51910560_51930998_-	EPS15	5UTR	hsa_circ_0012447	1	1	0	0	1	2
chr1_51924712_51930998_-	EPS15	5UTR	NA	0	1	0	1	2	3
chr1_51926762_51930998_-	EPS15	5UTR	hsa_circ_0007330	4	1	2	5	0	4
chr1_52116752_52117713_+	OSBPL9	5UTR	NA	0	3	1	1	0	0
chr1_52211207_52227643_+	OSBPL9	5UTR	hsa_circ_0012457	0	1	0	2	0	1
chr1_52211207_52231653_+	OSBPL9	.	hsa_circ_0003622	7	5	1	6	11	14
chr1_52211207_52238395_+	OSBPL9	.	hsa_circ_0012458	2	1	0	0	0	3
chr1_52212381_52237854_+	OSBPL9	.	NA	0	0	0	1	0	2
chr1_52214040_52231653_+	OSBPL9	.	NA	3	2	1	0	1	4
chr1_52215816_52227643_+	OSBPL9	.	hsa_circ_0012460	2	4	0	1	0	0
chr1_52215816_52231653_+	OSBPL9	.	hsa_circ_0008022	2	3	1	6	4	12
chr1_52215816_52237854_+	OSBPL9	.	hsa_circ_0008811	0	2	0	0	1	1
chr1_52226361_52231653_+	OSBPL9	.	NA	0	0	0	0	1	2
chr1_52226361_52248315_+	OSBPL9	.	NA	0	2	0	1	0	1
chr1_52237741_52248315_+	OSBPL9	.	hsa_circ_0113537	0	1	0	0	0	2
chr1_52238276_52248315_+	OSBPL9	.	hsa_circ_0113538	0	0	1	0	0	2
chr1_52246835_52248315_+	OSBPL9	.	hsa_circ_0113539	0	2	0	0	0	1
chr1_52274986_52280485_-	NRD1	.	NA	0	3	0	1	1	0
chr1_52275952_52280485_-	NRD1	.	NA	1	0	0	0	0	2
chr1_52279706_52280485_-	NRD1	.	hsa_circ_0012474	2	2	0	2	0	0
chr1_52279706_52299842_-	NRD1	5UTR	hsa_circ_0113557	0	13	0	1	2	2
chr1_52283737_52291054_-	NRD1	.	hsa_circ_0113559	2	0	0	1	0	0
chr1_52283737_52299842_-	NRD1	.	hsa_circ_0003613	1	3	0	0	8	5
chr1_52285471_52299842_-	NRD1	.	hsa_circ_0012476	2	1	1	2	0	2
chr1_52289335_52293541_-	NRD1	.	hsa_circ_0113561	3	0	0	0	2	1
chr1_52289335_52299842_-	NRD1	.	hsa_circ_0007430	22	5	3	13	13	13
chr1_52293467_52299842_-	NRD1	.	hsa_circ_0009076	4	0	2	5	1	8
chr1_52525506_52526331_+	BTF3L4	.	NA	0	1	2	0	0	0
chr1_52698842_52705267_+	ZFYVE9	3UTR	hsa_circ_0012492	0	1	0	1	0	3
chr1_52729444_52769597_+	ZFYVE9	3UTR	NA	0	6	0	2	2	0
chr1_52747332_52769597_+	ZFYVE9	5UTR	hsa_circ_0012498	3	3	0	1	3	0
chr1_52759124_52769597_+	ZFYVE9	5UTR	hsa_circ_0012499	3	0	0	1	0	3
chr1_52861717_52863535_-	ORC1	.	hsa_circ_0003494	7	5	3	6	7	4
chr1_52870352_52880531_+	PRPF38A	.	NA	2	1	0	0	1	1
chr1_52870352_52883776_+	PRPF38A	.	NA	1	2	0	4	1	3
chr1_52896684_52901137_-	ZCCHC11	.	hsa_circ_0012533	0	0	0	1	0	5
chr1_52903891_52927441_-	ZCCHC11	.	hsa_circ_0113572	0	0	0	1	0	4
chr1_52911458_52927441_-	ZCCHC11	.	hsa_circ_0113574	2	2	1	3	1	13
chr1_52924007_52927441_-	ZCCHC11	.	hsa_circ_0113578	0	0	3	0	0	1
chr1_52924007_52930845_-	ZCCHC11	.	hsa_circ_0113579	2	3	0	0	0	0
chr1_52943379_52947595_-	ZCCHC11	.	hsa_circ_0012545	2	0	0	6	4	6
chr1_52943379_52954707_-	ZCCHC11	.	hsa_circ_0008815	0	3	1	4	0	4
chr1_52947094_52975384_-	ZCCHC11	5UTR	hsa_circ_0113594	0	2	0	0	0	1
chr1_52954580_52959334_-	ZCCHC11	5UTR	hsa_circ_0012548	0	0	0	1	0	3
chr1_52954580_52962855_-	ZCCHC11	.	hsa_circ_0012550	0	1	1	0	5	4
chr1_52954580_52975384_-	ZCCHC11	.	hsa_circ_0113596	2	2	0	2	0	2
chr1_52956403_52975384_-	ZCCHC11	.	hsa_circ_0113599	2	3	1	2	8	8
chr1_52959282_52962855_-	ZCCHC11	.	hsa_circ_0113600	7	2	1	1	3	2
chr1_52959282_52975384_-	ZCCHC11	.	hsa_circ_0003632	47	47	8	32	42	52
chr1_52961098_52975384_-	ZCCHC11	.	hsa_circ_0113602	0	3	1	0	0	4
chr1_52975267_52992045_-	ZCCHC11	5UTR	hsa_circ_0113605	1	3	1	2	2	10
chr1_52981562_52992045_-	ZCCHC11	5UTR	hsa_circ_0012553	4	6	1	4	5	8
chr1_53236691_53245665_+	ZYG11B	3UTR;5UTR	hsa_circ_0003739	0	1	0	2	2	0
chr1_53245524_53250725_+	ZYG11B	5UTR	hsa_circ_0012558	0	0	0	0	3	2
chr1_53320136_53326543_+	ZYG11A	.	hsa_circ_0012565	0	2	0	1	0	4
chr1_53322669_53326543_+	ZYG11A	.	NA	0	2	0	1	0	6
chr1_53322669_53329829_+	ZYG11A	3UTR	hsa_circ_0002361	0	4	0	3	0	14
chr1_53326402_53333449_+	ZYG11A	.	hsa_circ_0008430	0	3	3	3	0	7
chr1_53326402_53343515_+	ZYG11A	.	hsa_circ_0012568	0	4	0	2	0	5
chr1_53326402_53352725_+	ZYG11A	.	NA	0	1	1	1	0	2
chr1_53326402_53358647_+	ZYG11A	3UTR	NA	0	2	2	1	0	3
chr1_53329652_53333449_+	ZYG11A	3UTR	NA	0	2	0	1	0	1
chr1_53329652_53347337_+	ZYG11A	.	hsa_circ_0012572	0	1	0	1	0	3
chr1_53329652_53352725_+	ZYG11A	3UTR	hsa_circ_0012573	0	2	0	1	0	0
chr1_53343353_53347337_+	ZYG11A	.	hsa_circ_0012579	0	2	4	3	0	1
chr1_53343353_53352725_+	ZYG11A	.	hsa_circ_0012580	0	2	0	1	0	2
chr1_53343353_53358647_+	ZYG11A	.	hsa_circ_0006685	0	29	4	9	0	12
chr1_53343444_53358647_+	ZYG11A	.	NA	0	3	0	0	0	1
chr1_53347142_53352725_+	ZYG11A	.	NA	0	0	0	1	0	3
chr1_53351504_53358647_+	ZYG11A	5UTR	hsa_circ_0113619	0	9	3	5	0	10
chr1_53352627_53358647_+	ZYG11A	.	NA	0	2	2	9	0	11
chr1_53407467_53427301_+	SCP2	.	hsa_circ_0113620	0	0	0	2	0	2
chr1_53440440_53453808_+	SCP2	.	hsa_circ_0113623	0	2	0	2	0	1
chr1_53443888_53446215_+	SCP2	.	hsa_circ_0006426	0	1	0	0	1	3
chr1_53443888_53453808_+	SCP2	.	hsa_circ_0012585	0	2	0	0	3	0
chr1_53459074_53459374_-	not_annotated	.	hsa_circ_0006906	3	3	2	3	3	8
chr1_53480561_53504718_+	SCP2	.	hsa_circ_0113624	0	0	0	2	1	0
chr1_53493640_53504718_+	SCP2	.	hsa_circ_0113625	0	1	0	2	0	1
chr1_53675686_53676991_+	CPT2	5UTR	hsa_circ_0113626	0	0	2	0	0	1
chr1_53699213_53701307_-	MAGOH	5UTR	hsa_circ_0113627	1	0	0	3	0	3
chr1_53732144_53737018_-	LRP8	.	hsa_circ_0012592	2	1	0	0	1	0
chr1_53736699_53737018_-	LRP8	.	hsa_circ_0012593	1	2	0	0	1	0
chr1_53741302_53746387_-	LRP8	.	NA	0	0	1	2	0	0
chr1_54059780_54060663_-	GLIS1	.	hsa_circ_0003946	0	3	0	0	5	1
chr1_54059780_54065951_-	GLIS1	.	hsa_circ_0002079	6	5	0	3	27	6
chr1_54238001_54254869_-	NDC1	.	hsa_circ_0012598	5	0	2	1	2	2
chr1_54252830_54254869_-	NDC1	.	hsa_circ_0012599	1	0	0	2	1	3
chr1_54252830_54262817_-	NDC1	.	hsa_circ_0012600	0	0	0	1	2	3
chr1_54252830_54266521_-	NDC1	.	NA	2	1	0	0	2	0
chr1_54252830_54275419_-	NDC1	.	hsa_circ_0113631	2	0	0	0	1	1
chr1_54254805_54262817_-	NDC1	.	hsa_circ_0006676	0	0	0	2	8	4
chr1_54258901_54262817_-	NDC1	.	NA	1	0	1	1	0	3
chr1_54258901_54266521_-	NDC1	.	NA	1	2	0	0	0	0
chr1_54262361_54266521_-	NDC1	.	hsa_circ_0012606	0	2	0	1	1	3
chr1_54266365_54272190_-	NDC1	.	hsa_circ_0113635	1	0	0	0	2	2
chr1_54266365_54293846_-	NDC1	.	hsa_circ_0012609	1	2	0	0	0	4
chr1_54266365_54298264_-	NDC1	.	hsa_circ_0009070	4	8	0	7	30	6
chr1_54266365_54301293_-	NDC1	.	hsa_circ_0012610	1	1	0	2	0	2
chr1_54269600_54298264_-	NDC1	.	hsa_circ_0012611	1	3	0	1	1	3
chr1_54272097_54284752_-	NDC1	5UTR	hsa_circ_0012613	1	3	0	0	0	0
chr1_54272097_54298264_-	NDC1	3UTR;5UTR	hsa_circ_0012614	1	0	0	1	5	2
chr1_54284643_54298264_-	NDC1	.	hsa_circ_0113638	1	2	1	0	7	4
chr1_54284643_54301293_-	NDC1	5UTR	hsa_circ_0113639	3	7	0	1	0	6
chr1_54291470_54293846_-	NDC1	5UTR	NA	0	1	1	0	0	3
chr1_54291470_54298264_-	NDC1	5UTR	hsa_circ_0012618	0	1	1	1	3	4
chr1_54325728_54344395_-	YIPF1	.	hsa_circ_0012621	1	6	0	0	0	0
chr1_54389576_54405770_-	HSPB11	.	hsa_circ_0113645	5	0	1	3	6	1
chr1_54413460_54433567_+	LRRC42	.	NA	0	2	0	0	0	1
chr1_54502282_54509198_-	TMEM59	3UTR	hsa_circ_0113648	0	2	0	0	0	1
chr1_54506428_54509198_-	TMEM59	.	hsa_circ_0012634	4	2	0	3	1	3
chr1_54506428_54513045_-	TMEM59	.	hsa_circ_0004839	2	4	1	0	0	4
chr1_54670690_54671083_+	MRPL37	.	NA	1	0	0	1	3	2
chr1_54670690_54675804_+	MRPL37	.	hsa_circ_0113651	0	0	1	1	6	2
chr1_54670690_54682017_+	MRPL37	.	hsa_circ_0113652	0	1	0	3	1	2
chr1_54675618_54678331_+	MRPL37	.	NA	2	1	1	1	2	0
chr1_55317875_55319907_-	DHCR24	.	NA	4	0	1	0	0	0
chr1_55330975_55341720_-	DHCR24	.	hsa_circ_0012671	0	7	0	0	2	1
chr1_55337022_55341720_-	DHCR24	.	hsa_circ_0113656	1	5	5	4	1	1
chr1_55340765_55341720_-	DHCR24	.	hsa_circ_0012673	1	0	0	0	0	2
chr1_55555299_55559760_-	USP24	.	hsa_circ_0012688	0	2	0	1	3	0
chr1_55637228_55643805_-	USP24	5UTR	NA	1	2	2	1	0	0
chr1_56977647_56990226_-	PPAP2B	.	hsa_circ_0002861	0	0	0	1	3	1
chr1_56989494_56990226_-	PPAP2B	.	hsa_circ_0012715	2	0	0	0	0	2
chr1_57120676_57140195_+	PRKAA2	.	hsa_circ_0113676	1	6	1	0	2	0
chr1_57140053_57159525_+	PRKAA2	.	hsa_circ_0113678	0	1	0	1	2	1
chr1_57140053_57161832_+	PRKAA2	.	NA	0	0	0	2	1	3
chr1_58971731_58993007_-	OMA1	5UTR	hsa_circ_0012718	0	0	0	1	2	0
chr1_58971731_58999647_-	OMA1	5UTR	NA	0	0	0	11	1	5
chr1_58971731_59000003_-	OMA1	5UTR	hsa_circ_0006281	14	13	0	6	26	9
chr1_58971731_59002413_-	OMA1	.	hsa_circ_0000072	26	28	2	90	83	55
chr1_58971731_59003138_-	OMA1	.	NA	0	0	0	1	0	2
chr1_58971731_59004982_-	OMA1	.	hsa_circ_0002316	23	16	3	49	38	61
chr1_58971731_59008187_-	OMA1	.	NA	0	0	0	2	0	2
chr1_58992932_59000003_-	OMA1	.	hsa_circ_0012720	0	0	0	1	3	0
chr1_58992932_59002413_-	OMA1	.	hsa_circ_0000073	2	11	1	12	3	21
chr1_58992932_59004982_-	OMA1	.	hsa_circ_0012721	7	5	0	6	4	7
chr1_58999620_59004978_-	OMA1	.	hsa_circ_0113708	0	0	0	0	3	4
chr1_59002180_59004978_-	OMA1	5UTR	NA	3	1	0	0	1	0
chr1_59137541_59150923_-	MYSM1	5UTR	hsa_circ_0012732	0	2	0	2	1	5
chr1_59139244_59142728_-	MYSM1	5UTR	hsa_circ_0012733	1	0	0	2	4	0
chr1_59139244_59150923_-	MYSM1	5UTR	hsa_circ_0012735	0	0	0	2	0	4
chr1_59147456_59148217_-	MYSM1	5UTR	hsa_circ_0012741	3	0	0	1	7	1
chr1_59147456_59150923_-	MYSM1	5UTR	hsa_circ_0012742	10	4	0	11	14	13
chr1_59781263_59844509_+	FGGY	5UTR	NA	1	2	0	1	1	0
chr1_59787207_59787422_+	FGGY	5UTR	NA	0	0	2	0	0	1
chr1_59787207_59797704_+	FGGY	5UTR	hsa_circ_0007301	1	1	0	4	2	1
chr1_59787207_59805741_+	FGGY	5UTR	hsa_circ_0012746	1	3	0	1	5	2
chr1_59787207_59812070_+	FGGY	5UTR	hsa_circ_0000075	9	51	19	44	43	20
chr1_59787207_59844509_+	FGGY	5UTR	hsa_circ_0005354	10	41	10	30	55	18
chr1_59787207_59877039_+	FGGY	5UTR	hsa_circ_0004415	0	0	0	0	2	1
chr1_59787207_59922748_+	FGGY	5UTR	hsa_circ_0004478	0	6	0	3	2	2
chr1_59787207_59978111_+	FGGY	5UTR	hsa_circ_0006269	2	0	1	0	3	2
chr1_59797514_59812070_+	FGGY	.	NA	0	2	0	1	1	0
chr1_59805629_59812070_+	FGGY	.	hsa_circ_0000076	3	38	4	8	14	6
chr1_59805629_59844509_+	FGGY	.	hsa_circ_0006633	8	36	7	28	46	12
chr1_59805629_59922748_+	FGGY	.	NA	0	0	1	1	2	0
chr1_59811918_59844509_+	FGGY	.	hsa_circ_0113719	1	2	0	2	2	0
chr1_60287529_60309270_+	HOOK1	.	NA	0	0	0	3	0	1
chr1_61553820_61578015_+	NFIA	.	hsa_circ_0113748	0	0	1	2	0	2
chr1_61577042_61624827_+	not_annotated	.	hsa_circ_0113754	0	0	0	4	1	3
chr1_61624546_61624827_+	not_annotated	.	hsa_circ_0113758	0	0	0	1	0	4
chr1_61743191_61824946_+	NFIA	3UTR	hsa_circ_0113761	6	1	2	7	4	1
chr1_61743191_61849037_+	NFIA	3UTR	hsa_circ_0012755	2	0	2	10	8	1
chr1_61798183_61824946_+	NFIA	.	hsa_circ_0012758	1	1	2	1	1	0
chr1_61848908_61872399_+	NFIA	5UTR	NA	0	3	1	7	5	3
chr1_61869775_61892228_+	NFIA	.	NA	0	1	0	4	0	1
chr1_62149088_62175109_-	TM2D1	.	NA	0	1	0	1	3	1
chr1_62160368_62162206_-	TM2D1	.	NA	3	0	0	1	3	7
chr1_62160368_62175109_-	TM2D1	.	hsa_circ_0113774	0	1	0	2	0	0
chr1_62228529_62232145_+	INADL	.	hsa_circ_0113777	0	0	1	2	0	3
chr1_62228529_62241006_+	INADL	.	hsa_circ_0113779	0	3	0	4	1	6
chr1_62228529_62263100_+	INADL	.	NA	0	0	0	1	5	0
chr1_62234954_62241006_+	INADL	.	NA	0	0	0	0	2	4
chr1_62257019_62263100_+	INADL	.	NA	0	2	0	0	1	1
chr1_62262958_62271196_+	INADL	.	NA	0	0	2	0	1	0
chr1_62262958_62274202_+	INADL	.	NA	1	0	0	0	2	3
chr1_62288616_62299457_+	INADL	.	hsa_circ_0113780	0	1	0	4	0	0
chr1_62293093_62299457_+	INADL	.	NA	2	0	0	0	0	1
chr1_62293093_62341038_+	INADL	.	NA	0	0	2	0	3	0
chr1_62321701_62330305_+	INADL	.	hsa_circ_0012778	0	1	0	3	0	0
chr1_62321701_62341038_+	INADL	.	hsa_circ_0113782	0	0	0	1	2	1
chr1_62321701_62350080_+	INADL	.	hsa_circ_0012779	0	0	0	2	7	3
chr1_62321701_62393501_+	INADL	.	NA	0	0	0	0	1	2
chr1_62365254_62367131_+	INADL	.	hsa_circ_0012782	0	9	4	3	6	10
chr1_62472937_62483619_+	INADL	.	hsa_circ_0113789	2	0	0	2	0	1
chr1_62479014_62483619_+	INADL	.	hsa_circ_0113791	0	1	1	8	0	2
chr1_62479014_62503721_+	INADL	.	NA	0	0	0	1	2	0
chr1_62483527_62550320_+	INADL	5UTR	hsa_circ_0113793	2	1	2	1	0	2
chr1_62545121_62550320_+	INADL	.	hsa_circ_0012785	0	3	0	2	0	1
chr1_62586852_62614062_+	INADL	.	hsa_circ_0012787	0	0	0	1	2	0
chr1_62713143_62734177_-	KANK4	.	hsa_circ_0012792	0	2	3	0	0	0
chr1_62905469_62907970_+	USP1	3UTR	hsa_circ_0007251	4	5	0	3	7	8
chr1_62905469_62908990_+	USP1	.	hsa_circ_0012797	0	0	0	8	1	8
chr1_62907158_62907970_+	USP1	.	hsa_circ_0113805	7	10	0	10	3	12
chr1_62907158_62908990_+	USP1	.	hsa_circ_0008657	18	9	4	8	1	26
chr1_62908829_62913182_+	USP1	.	hsa_circ_0113808	1	2	0	0	2	3
chr1_62910408_62913182_+	USP1	.	hsa_circ_0113811	6	4	1	3	4	4
chr1_62910408_62914337_+	USP1	.	hsa_circ_0000080	0	0	0	0	3	1
chr1_62913011_62914337_+	USP1	.	NA	0	2	4	2	0	2
chr1_63001163_63005563_-	DOCK7	.	hsa_circ_0113830	0	0	0	1	0	2
chr1_63003561_63005563_-	DOCK7	.	hsa_circ_0004533	1	0	0	0	2	4
chr1_63003561_63018572_-	DOCK7	.	hsa_circ_0113835	0	0	0	2	0	2
chr1_63042932_63044637_-	DOCK7	5UTR	hsa_circ_0002950	0	1	0	5	0	1
chr1_63042932_63052295_-	DOCK7	5UTR	hsa_circ_0002032	2	6	2	13	7	13
chr1_63042932_63085664_-	DOCK7	.;5UTR	NA	0	2	0	0	1	0
chr1_63042932_63091072_-	DOCK7	5UTR	hsa_circ_0012814	4	3	0	3	6	6
chr1_63084376_63091072_-	DOCK7	.	NA	0	5	2	1	4	0
chr1_63119395_63128801_-	DOCK7	.	NA	1	3	0	0	3	5
chr1_63269389_63270926_+	ATG4C	.	hsa_circ_0113855	2	0	0	1	0	0
chr1_63269389_63276257_+	ATG4C	.	hsa_circ_0113856	0	0	0	0	5	2
chr1_63269389_63286880_+	ATG4C	.	hsa_circ_0012823	4	0	0	3	3	9
chr1_63269389_63307218_+	ATG4C	3UTR	hsa_circ_0012824	5	0	0	1	0	6
chr1_63269393_63276257_+	ATG4C	5UTR	hsa_circ_0113859	0	0	0	1	0	3
chr1_63282245_63307218_+	ATG4C	5UTR	hsa_circ_0012827	4	0	0	2	0	3
chr1_63286809_63300523_+	ATG4C	5UTR	NA	0	0	0	1	0	3
chr1_63294710_63307218_+	ATG4C	5UTR	hsa_circ_0012828	0	0	1	7	1	5
chr1_63877596_63885111_+	ALG6	.	hsa_circ_0113865	1	0	0	1	3	2
chr1_63877596_63894472_+	ALG6	.	hsa_circ_0113866	1	2	0	6	0	5
chr1_63877596_63894797_+	ALG6	5UTR	hsa_circ_0012831	0	1	0	2	0	0
chr1_63906650_63920639_-	ITGB3BP	5UTR	NA	0	0	2	0	0	1
chr1_63912476_63974241_-	ITGB3BP	5UTR	NA	0	3	0	0	0	1
chr1_63943085_63955889_-	ITGB3BP	.	NA	0	0	1	0	0	3
chr1_63944434_63955889_-	ITGB3BP	.	hsa_circ_0113868	1	0	2	2	1	4
chr1_63944434_63974241_-	ITGB3BP	.	hsa_circ_0004586	3	0	5	10	4	13
chr1_63944434_63975852_-	ITGB3BP	.	NA	1	2	0	0	0	0
chr1_64093875_64120137_+	PGM1	5UTR	NA	0	0	0	0	2	1
chr1_64095095_64104471_+	PGM1	5UTR	hsa_circ_0012836	4	0	0	0	4	0
chr1_64095095_64120137_+	PGM1	5UTR	hsa_circ_0012837	0	0	0	1	2	0
chr1_64117339_64120137_+	PGM1	5UTR	hsa_circ_0012839	0	0	1	1	2	0
chr1_64474976_64516388_+	ROR1	.	hsa_circ_0000081	9	0	1	26	19	8
chr1_64515362_64516388_+	ROR1	.	hsa_circ_0000082	10	0	2	13	24	11
chr1_64603051_64608333_+	ROR1	.	hsa_circ_0113881	2	0	0	0	1	2
chr1_65047838_65068595_+	CACHD1	.	hsa_circ_0113885	1	0	0	14	6	11
chr1_65047838_65107652_+	CACHD1	.	hsa_circ_0113886	1	2	0	2	4	0
chr1_65095037_65099943_+	CACHD1	.	hsa_circ_0012845	0	0	0	3	1	0
chr1_65095037_65107652_+	CACHD1	.	hsa_circ_0113889	4	0	0	10	10	6
chr1_65124387_65141666_+	CACHD1	.	NA	0	0	0	0	2	2
chr1_65129377_65130362_+	CACHD1	.	hsa_circ_0012848	1	0	0	4	2	1
chr1_65129377_65141666_+	CACHD1	.	hsa_circ_0012849	0	0	0	1	0	2
chr1_65131739_65141666_+	CACHD1	.	hsa_circ_0007009	0	0	0	16	4	8
chr1_65137246_65141666_+	CACHD1	.	hsa_circ_0113895	0	0	0	1	0	2
chr1_65139030_65141244_+	CACHD1	.	hsa_circ_0012850	0	0	0	1	5	1
chr1_65142577_65145439_+	CACHD1	.	hsa_circ_0113897	1	0	0	2	1	0
chr1_65234338_65247254_+	RAVER2	.	hsa_circ_0113899	0	0	0	2	1	0
chr1_65234338_65255197_+	RAVER2	.	hsa_circ_0113900	5	6	0	11	6	7
chr1_65242838_65280523_+	RAVER2	.	NA	0	0	0	1	0	3
chr1_65243305_65243775_+	RAVER2	.	hsa_circ_0012854	1	0	0	2	0	6
chr1_65243305_65247254_+	RAVER2	.	hsa_circ_0012855	1	1	3	14	4	4
chr1_65243305_65255197_+	RAVER2	.	hsa_circ_0012856	8	10	2	9	4	12
chr1_65243305_65280523_+	RAVER2	5UTR	hsa_circ_0012857	3	8	0	2	0	7
chr1_65268658_65280523_+	RAVER2	.	hsa_circ_0012859	2	2	1	4	0	10
chr1_65278420_65280523_+	RAVER2	5UTR	hsa_circ_0012860	5	0	0	5	0	10
chr1_65309918_65310436_-	not_annotated	5UTR	NA	0	1	0	0	2	0
chr1_65325787_65332891_-	JAK1	3UTR	hsa_circ_0012873	0	0	0	2	0	3
chr1_65334993_65352024_-	JAK1	3UTR	hsa_circ_0012876	0	1	0	0	2	0
chr1_65811293_65831879_+	DNAJC6	.	hsa_circ_0113909	0	1	0	1	4	0
chr1_65830317_65831879_+	DNAJC6	.	hsa_circ_0002454	10	124	36	51	43	83
chr1_65830317_65855310_+	DNAJC6	.	hsa_circ_0012884	0	3	0	0	2	0
chr1_66378927_66384518_+	PDE4B	3UTR;5UTR	hsa_circ_0008433	0	0	0	15	0	10
chr1_67356836_67371058_-	WDR78	.	hsa_circ_0006677	35	15	4	41	102	19
chr1_67405710_67425426_+	MIER1	.	NA	2	1	0	0	1	0
chr1_67405710_67428843_+	MIER1	.	NA	1	1	0	2	6	10
chr1_67411832_67425426_+	MIER1	.	hsa_circ_0113950	6	6	0	4	1	1
chr1_67411832_67428843_+	MIER1	.	hsa_circ_0113951	2	2	0	1	0	4
chr1_67423741_67428843_+	MIER1	.	hsa_circ_0113954	4	16	5	9	36	8
chr1_67428770_67442405_+	MIER1	3UTR	hsa_circ_0113956	1	1	3	1	5	1
chr1_67474767_67518672_-	SLC35D1	.	NA	0	0	0	0	2	1
chr1_67861087_67865586_-	not_annotated	.	NA	0	1	5	7	2	7
chr1_67861087_67865589_-	not_annotated	.	NA	4	0	0	6	3	10
chr1_67861087_67868100_-	not_annotated	.	NA	2	0	1	8	2	6
chr1_67861087_67871451_-	not_annotated	.	NA	0	2	1	0	0	3
chr1_67861087_67871511_-	not_annotated	3UTR	NA	0	1	0	1	1	3
chr1_67864287_67865589_-	not_annotated	.	NA	1	0	0	6	0	4
chr1_67864287_67868100_-	not_annotated	5UTR	NA	0	1	0	2	1	2
chr1_67880848_67890906_-	SERBP1	5UTR	hsa_circ_0012915	0	1	0	3	1	0
chr1_67880848_67891968_-	SERBP1	5UTR	NA	0	0	0	2	0	1
chr1_67885691_67890906_-	SERBP1	5UTR	NA	4	2	0	0	2	0
chr1_67885691_67891968_-	SERBP1	5UTR	NA	1	0	0	0	0	2
chr1_67889882_67890906_-	SERBP1	.	hsa_circ_0012916	1	2	0	1	0	0
chr1_68591682_68624930_-	WLS	5UTR	NA	0	0	0	3	0	1
chr1_68603462_68624930_-	WLS	5UTR	hsa_circ_0007890	5	0	0	2	2	2
chr1_68960112_68960378_-	DEPDC1	.	hsa_circ_0002011	0	1	1	2	0	1
chr1_70104399_70144161_+	not_annotated	.	NA	4	0	0	0	0	6
chr1_70144063_70156547_+	not_annotated	.	NA	2	0	0	0	0	1
chr1_70225873_70257843_+	LRRC7	.	hsa_circ_0113980	5	0	0	0	0	1
chr1_70225873_70303966_+	LRRC7	.	hsa_circ_0113981	6	0	0	0	0	1
chr1_70611391_70618226_-	LRRC40	5UTR	hsa_circ_0114026	0	1	0	3	0	1
chr1_70639147_70654956_-	LRRC40	5UTR	hsa_circ_0114034	0	5	0	1	1	2
chr1_70650467_70654956_-	LRRC40	5UTR	hsa_circ_0006450	3	6	1	1	1	2
chr1_70687294_70710498_+	SRSF11	.	NA	0	0	0	1	0	3
chr1_70687297_70694238_+	SRSF11	.	hsa_circ_0012930	0	0	0	2	0	1
chr1_70694104_70698060_+	SRSF11	.	hsa_circ_0114039	0	0	0	1	0	2
chr1_70694104_70703235_+	SRSF11	.	hsa_circ_0012934	1	1	0	7	1	1
chr1_70694104_70705203_+	SRSF11	.	hsa_circ_0114040	1	0	1	2	5	1
chr1_70694104_70712590_+	SRSF11	.	hsa_circ_0114041	4	0	0	1	0	0
chr1_70694104_70715730_+	SRSF11	.	hsa_circ_0012935	0	0	0	1	2	1
chr1_70697950_70703235_+	SRSF11	.	NA	0	0	0	2	0	1
chr1_70697950_70705203_+	SRSF11	.	NA	0	0	0	1	0	2
chr1_70697950_70715730_+	SRSF11	.	NA	0	1	0	0	2	0
chr1_70736538_70742527_-	ANKRD13C	.	hsa_circ_0008112	3	3	0	2	1	3
chr1_70736538_70766591_-	ANKRD13C	.	hsa_circ_0114043	0	0	0	4	0	1
chr1_70736538_70781249_-	ANKRD13C	.	hsa_circ_0012938	1	3	0	5	1	5
chr1_70740402_70781249_-	ANKRD13C	.	hsa_circ_0012939	1	2	0	0	0	0
chr1_70742447_70766591_-	ANKRD13C	.	NA	5	4	0	0	0	1
chr1_70742447_70771973_-	ANKRD13C	.	NA	2	0	0	0	0	1
chr1_70742447_70781249_-	ANKRD13C	.	hsa_circ_0008892	2	4	0	2	3	0
chr1_70757364_70771973_-	ANKRD13C	.	NA	0	2	0	0	0	1
chr1_70758070_70761944_-	ANKRD13C	.	NA	2	2	0	0	0	0
chr1_70758070_70766591_-	ANKRD13C	.	hsa_circ_0114049	9	1	5	12	4	14
chr1_70758070_70771973_-	ANKRD13C	.	hsa_circ_0002231	6	5	8	17	13	32
chr1_70758070_70779473_-	ANKRD13C	.	hsa_circ_0114050	2	1	1	1	0	2
chr1_70758070_70781249_-	ANKRD13C	.	hsa_circ_0000085	38	77	18	46	41	115
chr1_70758070_70790640_-	ANKRD13C	.	hsa_circ_0114051	0	4	0	0	0	1
chr1_70761812_70771973_-	ANKRD13C	3UTR	hsa_circ_0005884	2	2	0	1	1	4
chr1_70761812_70779473_-	ANKRD13C	.	hsa_circ_0114052	0	0	2	1	0	0
chr1_70761812_70781249_-	ANKRD13C	.	hsa_circ_0012942	7	5	2	2	3	5
chr1_70766446_70781249_-	ANKRD13C	5UTR	hsa_circ_0003566	2	2	2	3	5	13
chr1_70766446_70790640_-	ANKRD13C	5UTR	hsa_circ_0114055	0	2	0	2	2	1
chr1_70881638_70890099_+	CTH	5UTR	NA	2	1	0	1	0	0
chr1_70883619_70890099_+	CTH	5UTR	hsa_circ_0012947	4	3	1	1	3	6
chr1_71530651_71532617_-	ZRANB2	.	NA	0	0	1	5	0	0
chr1_75606669_75622761_+	LHX8	.	hsa_circ_0114086	9	0	0	1	0	0
chr1_76194085_76205795_+	ACADM	.	hsa_circ_0114109	0	0	0	1	2	0
chr1_76198328_76199313_+	ACADM	.	hsa_circ_0114112	1	0	1	4	0	2
chr1_76198328_76200556_+	ACADM	5UTR	hsa_circ_0012963	7	3	2	8	5	0
chr1_76198328_76216231_+	ACADM	5UTR	hsa_circ_0114116	1	0	0	3	2	1
chr1_76205664_76215244_+	ACADM	3UTR	hsa_circ_0114119	0	3	0	0	1	1
chr1_76205664_76216231_+	ACADM	.	hsa_circ_0008129	15	21	3	8	17	4
chr1_76211490_76216231_+	ACADM	.	hsa_circ_0012964	8	2	5	4	10	9
chr1_76215103_76216231_+	ACADM	.	hsa_circ_0114120	4	1	1	1	1	0
chr1_76255700_76259791_+	RABGGTB	5UTR	NA	0	0	0	1	0	3
chr1_76255836_76256202_+	RABGGTB	3UTR	NA	0	0	0	2	0	1
chr1_76260897_76288266_+	MSH4	3UTR	hsa_circ_0114122	0	0	0	2	0	2
chr1_76269415_76276492_+	MSH4	.	hsa_circ_0114123	0	0	0	7	0	1
chr1_76775190_76779684_+	ST6GALNAC3	.	hsa_circ_0114129	2	0	0	2	0	0
chr1_76877692_76878102_+	ST6GALNAC3	.	hsa_circ_0114133	7	0	0	2	0	0
chr1_77620133_77635080_-	PIGK	.	hsa_circ_0114150	4	2	0	1	3	0
chr1_77620133_77676174_-	PIGK	5UTR	hsa_circ_0012975	0	2	0	1	2	0
chr1_77626979_77635080_-	PIGK	5UTR	hsa_circ_0012976	0	2	0	0	2	0
chr1_78031126_78050340_-	ZZZ3	5UTR	hsa_circ_0114157	0	2	0	0	3	3
chr1_78031765_78050340_-	ZZZ3	5UTR	NA	0	0	2	0	1	1
chr1_78041752_78045313_-	ZZZ3	3UTR	hsa_circ_0012981	1	0	2	1	0	2
chr1_78041752_78050340_-	ZZZ3	3UTR	hsa_circ_0012982	4	0	1	4	2	3
chr1_78045211_78050340_-	ZZZ3	3UTR	hsa_circ_0012984	0	3	0	1	0	2
chr1_78046682_78047811_-	ZZZ3	3UTR	NA	0	1	0	1	1	2
chr1_78046682_78050340_-	ZZZ3	.	NA	0	0	0	2	0	4
chr1_78087376_78107340_-	ZZZ3	.	hsa_circ_0114165	0	4	0	0	0	1
chr1_78097519_78107340_-	ZZZ3	.	hsa_circ_0012986	1	4	0	2	1	0
chr1_78097534_78107340_-	ZZZ3	.	hsa_circ_0114166	14	6	0	14	7	9
chr1_78098799_78107340_-	ZZZ3	.	hsa_circ_0006395	18	19	3	3	19	8
chr1_78105133_78107340_-	ZZZ3	.	hsa_circ_0114167	5	1	1	1	2	6
chr1_78107068_78107340_-	ZZZ3	5UTR	hsa_circ_0002717	3	0	1	1	0	0
chr1_78167053_78178966_-	USP33	.	hsa_circ_0114171	0	5	0	3	2	1
chr1_78167053_78181553_-	USP33	.	hsa_circ_0114173	0	0	0	0	3	2
chr1_78167053_78184326_-	USP33	.	NA	0	1	0	0	0	2
chr1_78177431_78180468_-	USP33	5UTR	hsa_circ_0114176	1	3	5	2	8	8
chr1_78177431_78181553_-	USP33	5UTR	hsa_circ_0005374	15	3	4	8	16	18
chr1_78178884_78181553_-	USP33	.	hsa_circ_0012990	2	0	0	5	1	3
chr1_78183551_78191447_-	USP33	.	hsa_circ_0000087	6	5	1	2	6	47
chr1_78191306_78201843_-	USP33	.	hsa_circ_0114190	0	6	0	0	2	6
chr1_78191306_78205102_-	USP33	.	hsa_circ_0012998	0	0	0	0	3	2
chr1_78195544_78201843_-	USP33	.	hsa_circ_0114193	2	3	0	5	0	1
chr1_78200031_78205102_-	USP33	.	hsa_circ_0114196	1	0	1	0	0	8
chr1_78201740_78207433_-	USP33	.	hsa_circ_0114199	1	3	0	2	2	3
chr1_78204949_78207433_-	USP33	.	hsa_circ_0114200	2	1	0	0	0	1
chr1_78248922_78309092_+	FAM73A	.	hsa_circ_0013003	0	1	0	2	0	2
chr1_78267015_78272786_+	FAM73A	.	hsa_circ_0114202	3	7	0	5	4	5
chr1_78267015_78280916_+	FAM73A	.	hsa_circ_0002570	21	39	6	49	27	22
chr1_78267015_78309092_+	FAM73A	3UTR	hsa_circ_0013005	11	3	2	16	1	4
chr1_78267015_78329713_+	FAM73A	3UTR	hsa_circ_0114203	0	1	0	1	0	2
chr1_78267015_78340796_+	FAM73A	5UTR	hsa_circ_0114206	0	3	0	0	1	0
chr1_78268954_78272786_+	FAM73A	3UTR	hsa_circ_0013007	2	0	0	2	1	2
chr1_78268954_78279552_+	FAM73A	.	hsa_circ_0114207	3	1	0	0	0	2
chr1_78268954_78280916_+	FAM73A	.	hsa_circ_0013008	0	0	0	1	0	3
chr1_78279418_78280916_+	FAM73A	.	hsa_circ_0114208	0	2	0	1	0	0
chr1_78324622_78327007_+	FAM73A	.	hsa_circ_0000088	0	5	0	3	1	2
chr1_78324622_78329713_+	FAM73A	.	hsa_circ_0008606	0	8	5	8	5	3
chr1_78324622_78332076_+	FAM73A	.	hsa_circ_0013012	1	5	1	4	6	0
chr1_78324622_78338805_+	FAM73A	.	NA	0	2	0	0	0	1
chr1_78324622_78340796_+	FAM73A	5UTR	hsa_circ_0114213	1	4	0	0	0	0
chr1_78338685_78340796_+	FAM73A	.	hsa_circ_0005020	5	0	1	3	5	5
chr1_78338688_78340796_+	FAM73A	5UTR	hsa_circ_0114217	2	0	0	0	0	4
chr1_78381739_78383958_+	NEXN	5UTR	NA	1	0	0	0	0	2
chr1_78414839_78428615_-	FUBP1	5UTR	NA	0	0	0	7	0	1
chr1_78414839_78429400_-	FUBP1	5UTR	hsa_circ_0013021	0	1	2	2	0	1
chr1_78420939_78422385_-	FUBP1	5UTR	hsa_circ_0013025	1	0	0	0	0	3
chr1_78478734_78479303_+	DNAJB4	.	hsa_circ_0114228	1	0	1	1	0	2
chr1_82302569_82302742_+	LPHN2	.	hsa_circ_0114237	5	0	0	2	0	2
chr1_82302569_82327803_+	LPHN2	.	hsa_circ_0114238	2	0	0	6	1	5
chr1_82302569_82348802_+	LPHN2	.	NA	0	0	0	4	0	2
chr1_82302569_82372915_+	LPHN2	.	hsa_circ_0013048	46	1	0	66	9	28
chr1_82302569_82402521_+	LPHN2	.	hsa_circ_0013049	4	0	0	3	0	3
chr1_82302569_82421744_+	LPHN2	3UTR	NA	2	0	0	1	0	0
chr1_82302689_82402521_+	LPHN2	.	NA	2	0	0	1	2	3
chr1_82348738_82372915_+	LPHN2	.	hsa_circ_0114239	0	0	0	2	1	3
chr1_82372701_82372915_+	LPHN2	5UTR	hsa_circ_0114241	3	0	0	3	0	0
chr1_82402411_82421744_+	LPHN2	5UTR	NA	1	0	0	0	0	2
chr1_82415872_82421744_+	LPHN2	3UTR;5UTR	hsa_circ_0114246	3	0	0	2	2	3
chr1_82416070_82421744_+	LPHN2	.	NA	0	0	0	1	0	2
chr1_82445552_82456131_+	LPHN2	.	NA	0	0	0	0	2	1
chr1_84399290_84403699_-	TTLL7	.	NA	0	0	0	1	2	0
chr1_84412806_84418070_-	TTLL7	3UTR	hsa_circ_0114294	2	0	0	1	0	0
chr1_84644859_84650865_+	PRKACB	5UTR	hsa_circ_0114304	7	0	0	1	5	6
chr1_84644859_84663507_+	PRKACB	5UTR	hsa_circ_0114305	0	5	0	5	2	0
chr1_84644859_84668488_+	PRKACB	.	hsa_circ_0114306	0	2	0	2	2	2
chr1_84644859_84680000_+	PRKACB	5UTR	hsa_circ_0004083	14	26	2	11	55	18
chr1_84644859_84701047_+	PRKACB	.	hsa_circ_0114307	1	5	0	1	7	3
chr1_84662298_84663507_+	PRKACB	5UTR	hsa_circ_0114308	1	0	1	0	3	0
chr1_84961055_84962053_+	RPF1	.	NA	0	1	0	0	3	0
chr1_84961055_84963206_+	RPF1	5UTR	NA	0	2	0	0	0	1
chr1_85121514_85136991_-	SSX2IP	.	hsa_circ_0114321	0	0	1	2	2	0
chr1_85135363_85136991_-	SSX2IP	.	NA	1	0	2	0	0	0
chr1_85323482_85331821_-	LPAR3	.	NA	5	0	0	1	0	0
chr1_85331067_85331821_-	LPAR3	.	hsa_circ_0004390	216	0	0	50	0	24
chr1_85331067_85345607_-	LPAR3	.	NA	9	0	0	1	0	0
chr1_85403437_85418213_-	MCOLN2	5UTR	hsa_circ_0013062	0	0	0	2	1	4
chr1_85412715_85424385_-	MCOLN2	5UTR	NA	1	0	0	0	4	2
chr1_85412715_85431391_-	MCOLN2	5UTR	NA	2	0	0	2	2	1
chr1_85494788_85511045_-	MCOLN3	5UTR	NA	0	0	0	0	3	4
chr1_85630208_85643955_-	SYDE2	3UTR	NA	7	0	0	0	2	0
chr1_85634726_85643955_-	SYDE2	.	NA	1	0	0	0	0	2
chr1_85655739_85656435_-	SYDE2	.	hsa_circ_0013065	4	0	0	1	6	4
chr1_85816097_85817262_-	DDAH1	.	hsa_circ_0003743	0	0	0	2	3	0
chr1_85816097_85824530_-	DDAH1	5UTR	hsa_circ_0004607	8	29	3	2	29	16
chr1_85816097_85826220_-	DDAH1	5UTR	hsa_circ_0114335	0	0	1	1	4	0
chr1_85816097_85827537_-	DDAH1	5UTR	hsa_circ_0114336	0	0	0	3	2	0
chr1_85816097_85833462_-	DDAH1	5UTR	NA	0	1	0	2	10	6
chr1_86142918_86167943_-	ZNHIT6	.	hsa_circ_0114345	0	0	0	1	2	0
chr1_86241356_86252144_-	COL24A1	.	hsa_circ_0005110	3	2	2	6	1	0
chr1_86818541_86820375_-	ODF2L	3UTR	hsa_circ_0114351	0	3	0	0	2	0
chr1_87181406_87185318_+	SH3GLB1	.	hsa_circ_0013081	1	2	2	4	4	6
chr1_87181406_87190088_+	SH3GLB1	.	hsa_circ_0114358	0	0	1	3	6	1
chr1_87181406_87200862_+	SH3GLB1	.	hsa_circ_0013082	0	0	0	0	4	1
chr1_87185189_87190088_+	SH3GLB1	5UTR	hsa_circ_0013084	2	1	0	2	2	2
chr1_87204343_87208119_+	SH3GLB1	5UTR	NA	0	1	0	2	0	0
chr1_87538616_87549962_+	HS2ST1	5UTR	hsa_circ_0114367	2	2	0	0	1	0
chr1_87538616_87558352_+	HS2ST1	5UTR	hsa_circ_0114368	5	5	1	4	10	9
chr1_87538616_87563618_+	HS2ST1	5UTR	NA	0	0	0	1	2	2
chr1_87538616_87569272_+	HS2ST1	.	hsa_circ_0114369	2	1	0	1	0	0
chr1_89206670_89206971_+	PKN2	.	hsa_circ_0000089	2	4	3	4	7	4
chr1_89206670_89207666_+	PKN2	.	NA	0	0	2	0	1	0
chr1_89206670_89226059_+	PKN2	.	hsa_circ_0013092	1	5	0	6	3	6
chr1_89206670_89237562_+	PKN2	.	hsa_circ_0114376	0	0	0	5	2	3
chr1_89206670_89251896_+	PKN2	.	hsa_circ_0013093	2	1	0	1	4	9
chr1_89225904_89237562_+	PKN2	.	hsa_circ_0013095	0	2	0	3	3	2
chr1_89225904_89251896_+	PKN2	.	hsa_circ_0114377	3	2	0	0	1	3
chr1_89236034_89237562_+	PKN2	.	hsa_circ_0002008	13	30	9	5	13	23
chr1_89236034_89251896_+	PKN2	.	hsa_circ_0005900	14	35	3	10	15	24
chr1_89237103_89251896_+	PKN2	3UTR	NA	0	0	1	0	0	3
chr1_89250321_89251896_+	PKN2	5UTR	hsa_circ_0114384	4	5	2	8	6	2
chr1_89250321_89255736_+	PKN2	.	hsa_circ_0114385	0	1	1	6	1	0
chr1_89251786_89271354_+	PKN2	5UTR	hsa_circ_0114388	3	0	0	0	1	1
chr1_89270073_89273458_+	PKN2	5UTR	NA	0	0	1	0	0	2
chr1_89270073_89279416_+	PKN2	3UTR;5UTR	NA	0	2	0	0	2	0
chr1_89272995_89287686_+	PKN2	.	hsa_circ_0013107	2	1	0	1	5	1
chr1_89322888_89325969_-	GTF2B	.	hsa_circ_0114398	0	0	0	1	0	4
chr1_89401781_89414960_-	CCBL2	3UTR	NA	0	0	2	1	0	1
chr1_89401781_89420908_-	CCBL2	3UTR;5UTR	hsa_circ_0004749	0	0	0	1	9	1
chr1_89414773_89435150_-	CCBL2	.	NA	0	0	0	0	4	1
chr1_90309196_90312217_+	LRRC8D	5UTR	hsa_circ_0114410	2	0	3	1	1	3
chr1_90470691_90473309_+	ZNF326	.	NA	4	2	2	3	0	4
chr1_91356593_91383711_-	ZNF644	.	NA	1	0	0	0	0	2
chr1_91382196_91383711_-	ZNF644	.	hsa_circ_0114419	13	37	4	9	7	3
chr1_91382316_91383711_-	ZNF644	5UTR	NA	1	0	0	0	0	2
chr1_91808986_91818856_-	HFM1	.	hsa_circ_0114444	0	0	0	4	0	7
chr1_91967210_91981433_+	CDC7	.	hsa_circ_0013127	0	0	0	2	1	0
chr1_92224169_92263028_-	TGFBR3	.	hsa_circ_0013143	0	1	2	0	2	0
chr1_92327027_92329836_-	TGFBR3	.	hsa_circ_0114454	0	1	0	1	0	3
chr1_92508379_92511217_+	EPHX4	.	hsa_circ_0114457	2	3	0	0	0	6
chr1_92508379_92515977_+	EPHX4	.	hsa_circ_0114458	0	2	0	0	0	1
chr1_92554254_92595333_+	BTBD8	.	hsa_circ_0114463	3	2	0	5	0	2
chr1_92554254_92613343_+	BTBD8	.	hsa_circ_0114464	3	0	0	3	0	1
chr1_92604906_92613343_+	BTBD8	.	hsa_circ_0114466	0	3	0	0	0	4
chr1_92643367_92645973_+	KIAA1107	.	hsa_circ_0114469	0	1	0	0	0	2
chr1_92712618_92730195_-	GLMN	.	hsa_circ_0114471	0	0	0	0	1	2
chr1_92752046_92757094_-	GLMN	.	NA	0	2	0	0	0	1
chr1_92786155_92789932_+	RPAP2	.	hsa_circ_0013152	1	4	0	0	0	0
chr1_92786239_92789932_+	RPAP2	.	NA	0	0	0	2	1	0
chr1_92798947_92811471_+	RPAP2	.	hsa_circ_0004463	0	5	1	3	0	8
chr1_92798947_92823600_+	RPAP2	.	hsa_circ_0114484	2	9	4	13	2	9
chr1_92798947_92846430_+	RPAP2	.	hsa_circ_0000091	27	60	10	76	38	65
chr1_92798972_92846430_+	RPAP2	.	hsa_circ_0114485	0	2	0	0	0	2
chr1_93029198_93070959_-	EVI5	.	NA	1	2	0	0	0	0
chr1_93029198_93073284_-	EVI5	.	hsa_circ_0013162	10	11	0	1	1	5
chr1_93029198_93101893_-	EVI5	.	hsa_circ_0013163	1	4	1	3	0	3
chr1_93070863_93073284_-	EVI5	.	hsa_circ_0005371	2	12	2	0	2	3
chr1_93070863_93091491_-	EVI5	.	hsa_circ_0013166	0	2	0	1	0	1
chr1_93070863_93101893_-	EVI5	5UTR	hsa_circ_0013167	1	7	0	6	0	2
chr1_93070863_93104794_-	EVI5	.	NA	2	1	0	2	0	5
chr1_93089732_93101893_-	EVI5	.	hsa_circ_0005886	7	8	2	6	2	6
chr1_93089732_93104794_-	EVI5	.	NA	0	3	0	3	0	3
chr1_93128275_93170301_-	EVI5	.	hsa_circ_0114495	0	0	0	2	1	5
chr1_93128976_93170301_-	EVI5	5UTR	hsa_circ_0114496	1	2	0	1	0	0
chr1_93131495_93159456_-	EVI5	5UTR	NA	1	0	0	2	0	0
chr1_93131495_93170301_-	EVI5	5UTR	hsa_circ_0114497	0	1	0	4	0	0
chr1_93142714_93170301_-	EVI5	5UTR	hsa_circ_0114498	3	0	2	0	0	4
chr1_93142714_93171786_-	EVI5	5UTR	NA	0	3	0	0	2	0
chr1_93142714_93202184_-	EVI5	5UTR	hsa_circ_0114499	0	2	0	0	1	0
chr1_93159358_93163542_-	EVI5	.	hsa_circ_0114500	0	3	0	0	0	4
chr1_93159358_93170301_-	EVI5	5UTR	hsa_circ_0013171	9	21	5	16	8	19
chr1_93159358_93170319_-	EVI5	5UTR	NA	0	4	0	0	0	3
chr1_93159358_93171786_-	EVI5	5UTR	NA	0	3	1	0	0	2
chr1_93159358_93202184_-	EVI5	5UTR	hsa_circ_0013172	0	4	0	1	0	0
chr1_93191154_93202184_-	EVI5	.	hsa_circ_0007531	18	16	2	9	6	6
chr1_93191154_93239580_-	EVI5	3UTR	NA	1	0	0	2	0	0
chr1_93198066_93202184_-	EVI5	3UTR	hsa_circ_0007950	1	9	0	2	0	6
chr1_93198066_93211359_-	EVI5	.	NA	0	2	0	1	0	0
chr1_93201954_93202184_-	EVI5	.	hsa_circ_0013174	0	8	2	2	0	0
chr1_93201954_93211359_-	EVI5	5UTR	NA	0	12	4	5	1	15
chr1_93201954_93239580_-	EVI5	5UTR	NA	2	1	0	0	0	0
chr1_93575786_93584958_+	MTF2	.	hsa_circ_0013192	3	0	0	2	0	1
chr1_93580244_93581175_+	MTF2	.	hsa_circ_0114507	3	8	0	0	1	1
chr1_93586105_93599752_+	MTF2	.	hsa_circ_0114509	3	6	1	1	2	2
chr1_93620212_93625783_-	TMED5	.	hsa_circ_0114511	1	3	1	0	0	0
chr1_93621856_93625783_-	TMED5	.	NA	1	2	1	0	0	5
chr1_93648916_93657663_+	CCDC18	.	NA	1	2	2	0	0	2
chr1_93648916_93659301_+	CCDC18	.	hsa_circ_0114513	3	7	3	0	0	3
chr1_93648916_93667545_+	CCDC18	.	NA	2	0	2	0	0	1
chr1_93648916_93672955_+	CCDC18	.	NA	0	0	1	0	2	1
chr1_93676358_93680523_+	CCDC18	.	NA	0	1	1	1	0	3
chr1_93676358_93682303_+	CCDC18	.	hsa_circ_0002304	7	4	1	8	7	9
chr1_93676358_93683426_+	CCDC18	.	NA	0	0	0	0	2	1
chr1_93676406_93682303_+	CCDC18	.	NA	0	1	0	3	0	4
chr1_93677657_93680523_+	CCDC18	.	NA	1	4	0	0	0	0
chr1_93677657_93682303_+	CCDC18	.	hsa_circ_0013199	4	5	0	3	4	8
chr1_93677657_93683426_+	CCDC18	.	hsa_circ_0114517	0	1	0	2	2	2
chr1_93683294_93692006_+	CCDC18	.	NA	0	0	0	0	1	3
chr1_93684059_93692006_+	CCDC18	.	NA	1	0	0	2	0	0
chr1_93691889_93698150_+	CCDC18	.	hsa_circ_0013200	1	0	0	2	0	2
chr1_93735903_93736371_+	not_annotated	5UTR	NA	2	0	0	0	0	2
chr1_93770944_93791452_-	LOC100131564	5UTR	hsa_circ_0004535	0	3	0	8	8	1
chr1_93777046_93791452_-	LOC100131564	.	NA	0	0	0	3	0	2
chr1_93777050_93791452_-	LOC100131564	5UTR	NA	0	0	0	1	0	2
chr1_93788987_93791452_-	LOC100131564	5UTR	NA	1	2	0	0	2	0
chr1_93790191_93791452_-	LOC100131564	.	hsa_circ_0013204	0	2	1	5	0	2
chr1_94009663_94014983_+	FNBP1L	.	hsa_circ_0114531	1	0	3	1	0	0
chr1_94032835_94033408_-	BCAR3	.	hsa_circ_0006427	2	52	19	2	26	10
chr1_94037226_94041686_-	BCAR3	.	hsa_circ_0013213	0	3	0	0	5	1
chr1_94047857_94049678_-	BCAR3	.	hsa_circ_0013215	2	2	1	1	3	0
chr1_94107859_94140497_-	BCAR3	.	hsa_circ_0002986	1	9	1	0	8	2
chr1_94140169_94140497_-	BCAR3	5UTR	hsa_circ_0006423	0	19	9	2	6	2
chr1_94341823_94343418_-	DNTTIP2	5UTR	hsa_circ_0013218	0	0	0	2	0	3
chr1_94343440_94344632_-	not_annotated	.	NA	0	0	0	0	3	1
chr1_94360169_94363454_-	GCLM	.	hsa_circ_0013222	8	10	4	6	9	14
chr1_94360169_94367225_-	GCLM	3UTR	hsa_circ_0003513	23	17	5	14	26	38
chr1_94360169_94370144_-	GCLM	3UTR	hsa_circ_0004495	1	2	0	0	1	4
chr1_94362173_94370144_-	GCLM	3UTR	hsa_circ_0114538	0	2	0	0	1	3
chr1_94369320_94370144_-	GCLM	.	NA	2	0	0	0	1	0
chr1_94640159_94643604_-	ARHGAP29	3UTR	NA	0	0	0	1	3	0
chr1_94643167_94643723_-	ARHGAP29	3UTR	NA	0	0	0	1	5	1
chr1_94667275_94697199_-	ARHGAP29	.	hsa_circ_0013225	0	0	1	0	7	4
chr1_94685813_94697199_-	ARHGAP29	.	hsa_circ_0003310	0	21	0	1	52	8
chr1_94921288_94933563_+	ABCD3	.	hsa_circ_0114540	0	0	2	1	0	0
chr1_94924162_94933563_+	ABCD3	.	NA	1	2	0	1	0	0
chr1_94924162_94946162_+	ABCD3	.	hsa_circ_0013232	5	6	0	7	0	3
chr1_94924162_94948795_+	ABCD3	.	hsa_circ_0114546	2	0	0	3	0	4
chr1_94930330_94943871_+	ABCD3	.	NA	0	2	0	0	0	1
chr1_94930330_94946162_+	ABCD3	.	hsa_circ_0114548	2	1	0	0	0	1
chr1_94943814_94953539_+	ABCD3	5UTR	NA	0	1	0	0	2	0
chr1_94946019_94956803_+	ABCD3	5UTR	NA	0	2	0	0	0	3
chr1_94953097_94956803_+	ABCD3	.	hsa_circ_0013235	45	42	13	120	1	22
chr1_94953097_94972198_+	ABCD3	.	hsa_circ_0114555	1	3	0	1	0	4
chr1_94964157_94965170_+	ABCD3	.	hsa_circ_0114559	4	13	2	12	1	3
chr1_94964157_94972198_+	ABCD3	.	hsa_circ_0006524	6	5	1	7	1	3
chr1_95197813_95209549_-	LINC01057	.	NA	2	0	0	0	0	1
chr1_97216980_97250810_+	PTBP2	.	hsa_circ_0013250	1	1	0	0	0	2
chr1_97235258_97236407_+	PTBP2	.	hsa_circ_0003580	3	1	0	0	1	1
chr1_97235258_97250810_+	PTBP2	3UTR	hsa_circ_0013252	0	1	0	0	0	11
chr1_97243140_97250810_+	PTBP2	.	hsa_circ_0114572	2	0	0	0	0	1
chr1_97981281_98015300_-	DPYD	.	hsa_circ_0006323	2	8	0	0	0	0
chr1_97981281_98039526_-	DPYD	.	hsa_circ_0114587	4	0	0	0	1	0
chr1_97981281_98060722_-	DPYD	.	hsa_circ_0114588	2	6	1	0	2	1
chr1_98015115_98039526_-	DPYD	.	hsa_circ_0114591	4	1	0	0	1	0
chr1_98144650_98165103_-	DPYD	.	hsa_circ_0004161	6	2	0	0	0	2
chr1_99150440_99167459_+	SNX7	5UTR	hsa_circ_0114632	3	0	2	0	0	0
chr1_99156630_99167459_+	SNX7	5UTR	hsa_circ_0114638	4	6	1	2	3	8
chr1_99203792_99225827_+	SNX7	.	hsa_circ_0114642	1	0	3	0	0	0
chr1_100212849_100214557_-	FRRS1	.	NA	3	1	1	0	0	0
chr1_100342013_100343384_+	AGL	.	hsa_circ_0013293	3	0	1	5	0	1
chr1_100459092_100464971_+	SLC35A3	.	hsa_circ_0013298	4	32	2	7	1	6
chr1_100459092_100480976_+	SLC35A3	.	hsa_circ_0110135	0	1	0	4	0	5
chr1_100459092_100483371_+	SLC35A3	.	hsa_circ_0110136	1	4	0	1	1	3
chr1_100464816_100480976_+	SLC35A3	5UTR	hsa_circ_0110138	5	5	0	0	0	0
chr1_100472589_100480976_+	SLC35A3	5UTR	NA	0	3	0	1	0	1
chr1_100472589_100483371_+	SLC35A3	5UTR	hsa_circ_0013299	2	5	0	0	1	2
chr1_100508628_100527505_+	HIAT1	5UTR	hsa_circ_0110144	2	2	0	0	0	0
chr1_100515464_100527505_+	HIAT1	.	hsa_circ_0110148	4	3	2	0	0	1
chr1_100515464_100535241_+	HIAT1	.	hsa_circ_0000096	5	12	2	5	9	10
chr1_100515464_100544104_+	HIAT1	.	NA	2	0	0	0	1	0
chr1_100535169_100546215_+	HIAT1	.	NA	2	1	0	1	0	0
chr1_100588765_100591498_-	SASS6	5UTR	hsa_circ_0110153	0	0	0	4	3	1
chr1_100617940_100634150_-	LRRC39	5UTR	hsa_circ_0110159	0	1	0	0	2	0
chr1_100680372_100681755_-	DBT	.	hsa_circ_0110169	0	0	1	1	0	2
chr1_100680372_100684303_-	DBT	.	hsa_circ_0110170	0	0	0	1	1	3
chr1_100696288_100706440_-	DBT	.	hsa_circ_0110171	2	5	3	0	2	2
chr1_100843101_100856380_+	CDC14A	.	hsa_circ_0013323	1	1	1	2	0	0
chr1_100856287_100908552_+	CDC14A	.	NA	2	0	0	1	0	4
chr1_100889777_100908552_+	CDC14A	.	hsa_circ_0000097	1	4	1	0	1	2
chr1_100889777_100921048_+	CDC14A	3UTR	hsa_circ_0110173	2	0	0	0	0	1
chr1_100905487_100928437_+	CDC14A	3UTR	NA	4	0	0	0	0	1
chr1_100905487_100933650_+	CDC14A	.	NA	1	1	0	0	3	3
chr1_100920960_100933650_+	CDC14A	.	hsa_circ_0110176	0	1	0	0	2	0
chr1_100949847_100964818_+	CDC14A	5UTR	NA	3	1	0	1	2	0
chr1_101372407_101379362_+	SLC30A7	5UTR	hsa_circ_0013339	3	1	0	0	2	7
chr1_101372407_101383683_+	SLC30A7	.	hsa_circ_0013340	5	0	0	0	0	2
chr1_101372407_101387397_+	SLC30A7	.	hsa_circ_0000098	11	27	0	20	7	16
chr1_101376618_101387397_+	SLC30A7	.	hsa_circ_0013348	8	0	0	5	4	5
chr1_101379218_101387397_+	SLC30A7	.	hsa_circ_0013353	8	10	3	4	7	12
chr1_101379218_101440458_+	SLC30A7	.	hsa_circ_0110181	4	1	0	2	5	2
chr1_101427383_101440458_+	SLC30A7	.	hsa_circ_0110182	1	0	2	2	1	1
chr1_101460665_101491022_-	DPH5	.	NA	2	0	2	0	0	0
chr1_107866903_107867544_+	NTNG1	.	hsa_circ_0002286	35	0	0	0	0	1
chr1_108138833_108185377_-	VAV3	5UTR	hsa_circ_0110301	0	0	3	1	0	1
chr1_108185240_108247683_-	VAV3	.	NA	1	0	0	5	0	1
chr1_108226109_108247683_-	VAV3	.	hsa_circ_0110302	6	0	0	1	0	3
chr1_108291589_108315465_-	VAV3	.	hsa_circ_0110303	2	0	0	1	0	0
chr1_108686164_108703915_-	SLC25A24	3UTR	hsa_circ_0013370	1	4	0	3	1	2
chr1_108690900_108703915_-	SLC25A24	.	hsa_circ_0004270	13	52	4	19	20	22
chr1_108697604_108703915_-	SLC25A24	5UTR	hsa_circ_0013372	3	12	1	1	1	4
chr1_108697604_108724650_-	SLC25A24	.	hsa_circ_0110304	1	8	1	0	3	0
chr1_108697604_108728576_-	SLC25A24	5UTR	hsa_circ_0110305	4	21	0	2	11	5
chr1_108724562_108728576_-	SLC25A24	5UTR	hsa_circ_0110306	2	34	5	1	4	0
chr1_108724562_108738102_-	SLC25A24	.	NA	8	14	1	0	0	0
chr1_109170788_109172279_+	FAM102B	.	NA	0	4	0	0	2	0
chr1_109170788_109177812_+	FAM102B	.	NA	0	2	1	0	0	0
chr1_109192832_109202584_-	HENMT1	.	hsa_circ_0110314	1	7	0	0	8	0
chr1_109200072_109202584_-	HENMT1	5UTR	hsa_circ_0110316	0	3	2	0	2	0
chr1_109238664_109241449_+	PRPF38B	5UTR	NA	0	1	0	0	0	3
chr1_109273295_109276154_+	FNDC7	5UTR	NA	1	0	0	2	1	0
chr1_109294878_109302707_+	STXBP3	.	hsa_circ_0013382	1	1	0	5	1	9
chr1_109294878_109325328_+	STXBP3	.	NA	2	0	0	1	0	0
chr1_109325043_109337529_+	STXBP3	.	hsa_circ_0110318	0	5	1	0	0	9
chr1_109336203_109339348_+	STXBP3	.	hsa_circ_0000100	0	3	1	0	0	0
chr1_109336203_109342927_+	STXBP3	3UTR	hsa_circ_0110319	0	5	0	4	2	4
chr1_109338855_109340859_+	STXBP3	3UTR	hsa_circ_0110321	0	0	0	0	3	3
chr1_109427896_109446876_+	GPSM2	5UTR	hsa_circ_0013386	0	2	0	0	2	0
chr1_109427896_109472597_+	GPSM2	5UTR	hsa_circ_0000101	0	1	0	2	0	0
chr1_109439485_109441616_+	GPSM2	.	NA	0	2	0	0	1	1
chr1_109439485_109446876_+	GPSM2	.	hsa_circ_0013390	0	14	1	0	4	0
chr1_109456959_109465198_+	GPSM2	.	hsa_circ_0110332	1	2	0	0	3	0
chr1_109456959_109472597_+	GPSM2	.	hsa_circ_0110333	1	2	0	0	3	0
chr1_109482257_109486679_-	CLCC1	.	hsa_circ_0013398	1	2	0	3	0	4
chr1_109486096_109486679_-	CLCC1	.	hsa_circ_0013399	3	0	2	2	5	2
chr1_109486096_109493070_-	CLCC1	.	hsa_circ_0013400	2	0	0	3	0	3
chr1_109517157_109529302_-	WDR47	5UTR	hsa_circ_0110338	2	0	0	1	0	0
chr1_109524354_109529302_-	WDR47	5UTR	hsa_circ_0110340	3	2	0	0	1	2
chr1_109525230_109529302_-	WDR47	.	hsa_circ_0110344	0	5	0	0	1	0
chr1_109525230_109533951_-	WDR47	.	hsa_circ_0110345	2	5	3	0	0	0
chr1_109533875_109554340_-	WDR47	.	hsa_circ_0013405	1	0	0	3	0	2
chr1_109538201_109554340_-	WDR47	.	hsa_circ_0110353	0	0	0	1	0	3
chr1_109544845_109547337_-	WDR47	.	hsa_circ_0110354	3	1	2	0	2	3
chr1_109544845_109554340_-	WDR47	.	hsa_circ_0013406	3	0	0	0	2	5
chr1_109544845_109566143_-	WDR47	.	hsa_circ_0110357	0	0	0	1	4	0
chr1_109753417_109753741_-	not_annotated	.	NA	1	5	1	0	0	1
chr1_109766599_109772194_+	SARS	.	NA	4	0	1	2	2	2
chr1_109766603_109772198_+	SARS	.	NA	1	0	1	1	0	2
chr1_109773499_109774408_+	SARS	.	hsa_circ_0007868	1	7	2	2	3	7
chr1_109804518_109804875_+	not_annotated	5UTR	NA	0	0	1	0	0	5
chr1_109865553_109888503_-	SORT1	5UTR	hsa_circ_0013435	1	0	0	2	0	0
chr1_109869613_109888500_-	SORT1	5UTR	hsa_circ_0110381	0	1	0	2	0	2
chr1_109869613_109888503_-	SORT1	5UTR	hsa_circ_0110382	0	0	0	1	1	2
chr1_109878861_109888500_-	SORT1	5UTR	hsa_circ_0110384	1	0	3	2	0	4
chr1_109878861_109888503_-	SORT1	3UTR	hsa_circ_0110385	2	0	2	3	0	3
chr1_109883345_109888500_-	SORT1	.	hsa_circ_0110387	4	1	2	8	0	3
chr1_109883345_109888503_-	SORT1	.	hsa_circ_0110388	2	3	0	2	3	4
chr1_109884635_109888500_-	SORT1	.	hsa_circ_0110389	0	2	1	4	0	5
chr1_109884635_109888503_-	SORT1	.	hsa_circ_0110390	3	1	1	8	4	5
chr1_109888372_109898091_-	SORT1	.	hsa_circ_0110391	2	0	0	2	2	0
chr1_109888372_109912211_-	SORT1	.	hsa_circ_0110392	0	0	0	0	2	3
chr1_109910029_109912211_-	SORT1	5UTR	hsa_circ_0013451	1	2	0	0	0	0
chr1_109952549_109957985_-	PSMA5	.	hsa_circ_0013454	6	5	0	7	7	6
chr1_109952549_109964548_-	PSMA5	.	NA	1	2	0	1	0	0
chr1_109954498_109957985_-	PSMA5	.	NA	1	0	3	1	0	0
chr1_110116358_110116659_+	GNAI3	.	hsa_circ_0004571	0	0	0	1	2	0
chr1_110116358_110121983_+	GNAI3	.	hsa_circ_0110396	0	3	0	0	0	1
chr1_110121825_110125187_+	GNAI3	5UTR	hsa_circ_0006695	3	1	0	0	0	2
chr1_110121825_110129504_+	GNAI3	5UTR	hsa_circ_0110397	3	9	1	4	1	2
chr1_110125058_110129504_+	GNAI3	5UTR	hsa_circ_0110398	0	6	0	3	0	2
chr1_110551655_110555621_+	AHCYL1	5UTR	NA	0	0	3	0	0	3
chr1_110765585_110768800_+	KCNC4	3UTR;5UTR	hsa_circ_0110406	1	5	0	3	0	3
chr1_110890194_110914968_+	not_annotated	.	NA	0	1	4	0	0	0
chr1_111690263_111690675_+	CEPT1	5UTR	hsa_circ_0013496	6	6	0	1	1	6
chr1_111690263_111695993_+	CEPT1	5UTR	NA	0	3	1	0	0	0
chr1_111690263_111703918_+	CEPT1	.	hsa_circ_0000106	2	5	4	0	6	11
chr1_111690263_111717585_+	CEPT1	.	hsa_circ_0013497	5	4	0	3	5	8
chr1_111690263_111726209_+	CEPT1	3UTR	NA	0	1	0	0	2	4
chr1_111998707_112002258_+	ATP5F1	5UTR	hsa_circ_0006130	7	0	0	3	2	2
chr1_112233955_112247108_+	RAP1A	5UTR	NA	0	1	2	3	0	0
chr1_112233955_112251886_+	RAP1A	.	hsa_circ_0110426	2	7	1	2	1	5
chr1_112302021_112305629_+	DDX20	.	hsa_circ_0110430	1	3	0	0	0	0
chr1_113084572_113125094_-	ST7L	5UTR	NA	3	0	0	0	1	0
chr1_113098489_113159517_-	ST7L	5UTR	hsa_circ_0000107	0	4	0	2	10	0
chr1_113119607_113125094_-	ST7L	5UTR	hsa_circ_0110462	5	2	0	0	1	3
chr1_113119607_113134225_-	ST7L	.	hsa_circ_0110464	5	2	0	0	0	2
chr1_113119607_113143470_-	ST7L	.	hsa_circ_0013521	1	0	0	1	2	2
chr1_113119607_113160991_-	ST7L	.	NA	0	0	0	2	0	1
chr1_113124613_113140708_-	ST7L	.	hsa_circ_0110470	2	0	1	0	1	0
chr1_113124613_113159517_-	ST7L	3UTR;5UTR	hsa_circ_0110473	2	0	0	3	2	0
chr1_113134146_113143470_-	ST7L	5UTR	hsa_circ_0110475	0	3	0	0	0	1
chr1_113134146_113153625_-	ST7L	5UTR	hsa_circ_0110476	4	0	0	0	1	0
chr1_113134146_113159517_-	ST7L	5UTR	hsa_circ_0110477	2	1	0	3	1	3
chr1_113140592_113159517_-	ST7L	.	hsa_circ_0013524	3	3	3	5	2	4
chr1_113153462_113159517_-	ST7L	.	hsa_circ_0003277	1	2	0	2	2	4
chr1_113196219_113202401_+	CAPZA1	5UTR	hsa_circ_0000109	20	36	11	19	21	40
chr1_113196219_113209767_+	CAPZA1	3UTR;5UTR	hsa_circ_0005664	1	1	2	0	6	4
chr1_113253081_113256233_-	PPM1J	5UTR	NA	1	0	0	0	0	3
chr1_113459799_113460666_-	SLC16A1	.	hsa_circ_0013561	1	0	0	1	1	3
chr1_113464611_113471974_-	SLC16A1	.	hsa_circ_0013563	1	0	0	1	0	4
chr1_113464611_113482113_-	SLC16A1	.	NA	0	1	0	0	2	1
chr1_113539462_113541731_+	not_annotated	.	NA	2	0	1	2	0	4
chr1_113633939_113638987_+	LRIG2	.	NA	0	1	2	0	0	0
chr1_113633939_113643110_+	LRIG2	.	hsa_circ_0013570	1	0	1	0	2	4
chr1_113655100_113657498_+	LRIG2	.	hsa_circ_0110495	2	0	0	3	2	0
chr1_113655100_113662145_+	LRIG2	.	hsa_circ_0013584	2	2	0	2	4	2
chr1_113661854_113662145_+	LRIG2	.	hsa_circ_0013587	1	0	0	2	0	0
chr1_114092136_114128218_+	MAGI3	3UTR	hsa_circ_0110498	2	2	0	0	1	0
chr1_114123163_114165616_+	MAGI3	5UTR	NA	1	0	4	0	1	0
chr1_114128008_114137182_+	MAGI3	5UTR	hsa_circ_0110503	0	0	1	3	2	13
chr1_114128008_114165616_+	MAGI3	5UTR	NA	0	0	0	1	2	1
chr1_114133105_114137182_+	MAGI3	5UTR	hsa_circ_0110504	1	0	0	0	0	3
chr1_114157222_114165616_+	MAGI3	.;5UTR	hsa_circ_0110505	2	0	0	2	2	4
chr1_114184532_114201887_+	MAGI3	5UTR	hsa_circ_0110506	2	0	0	0	0	1
chr1_114189107_114201887_+	MAGI3	5UTR	hsa_circ_0110509	1	0	0	2	0	0
chr1_114214355_114216087_+	MAGI3	.	hsa_circ_0006583	8	4	1	4	13	11
chr1_114246702_114249344_-	PHTF1	.	hsa_circ_0110519	2	1	0	0	0	1
chr1_114248511_114249344_-	PHTF1	5UTR	hsa_circ_0110521	1	3	0	0	0	0
chr1_114248511_114254735_-	PHTF1	.	hsa_circ_0110522	2	0	1	3	0	4
chr1_114267380_114269196_-	PHTF1	.	hsa_circ_0007602	0	2	1	5	1	2
chr1_114267380_114301355_-	PHTF1	5UTR	NA	0	1	0	1	1	4
chr1_114269039_114281421_-	PHTF1	5UTR	hsa_circ_0006185	1	0	0	1	0	3
chr1_114280731_114281421_-	PHTF1	.	hsa_circ_0003198	1	10	2	1	0	4
chr1_114280731_114301355_-	PHTF1	.	NA	0	3	0	1	0	0
chr1_114319831_114320430_-	RSBN1	.	hsa_circ_0013607	3	5	2	3	3	1
chr1_114372213_114377061_-	PTPN22	.	hsa_circ_0000110	2	3	0	1	0	2
chr1_114440461_114444507_-	AP4B1	.	hsa_circ_0000112	0	0	0	1	2	0
chr1_114440461_114445484_-	AP4B1	.	hsa_circ_0110530	4	0	0	1	0	0
chr1_114443857_114444507_-	AP4B1	.	hsa_circ_0013614	1	3	0	0	0	1
chr1_114449617_114450813_+	DCLRE1B	.	hsa_circ_0110532	1	2	1	2	0	0
chr1_114450630_114450813_+	DCLRE1B	.	hsa_circ_0013615	0	1	0	0	0	3
chr1_114495387_114500913_+	HIPK1	.	hsa_circ_0110534	0	0	0	1	3	1
chr1_114495387_114511270_+	HIPK1	.	hsa_circ_0013619	1	0	0	1	0	3
chr1_114998834_115007010_-	TRIM33	.	hsa_circ_0110544	0	2	0	0	0	1
chr1_115005725_115006178_-	TRIM33	.	hsa_circ_0013637	1	8	0	1	0	0
chr1_115005725_115007010_-	TRIM33	5UTR	hsa_circ_0004127	48	162	33	42	19	55
chr1_115005725_115019709_-	TRIM33	.	hsa_circ_0110545	0	11	3	2	1	4
chr1_115130007_115138494_-	DENND2C	5UTR	NA	0	0	0	2	0	1
chr1_115252189_115256599_-	NRAS	5UTR	NA	0	2	1	0	0	0
chr1_115262199_115263338_-	CSDE1	5UTR	hsa_circ_0013644	7	3	11	12	8	9
chr1_115262199_115266623_-	CSDE1	5UTR	hsa_circ_0013645	0	1	0	3	2	1
chr1_115262199_115267954_-	CSDE1	5UTR	hsa_circ_0013646	2	2	0	0	2	1
chr1_115262199_115280693_-	CSDE1	.	hsa_circ_0013647	0	0	0	0	4	2
chr1_115267841_115280693_-	CSDE1	.	hsa_circ_0013652	0	2	0	0	2	4
chr1_115272878_115292525_-	CSDE1	.	NA	0	1	1	1	0	2
chr1_115276352_115280693_-	CSDE1	.	hsa_circ_0000115	2	3	2	3	1	11
chr1_115279378_115292525_-	CSDE1	.	NA	0	2	1	0	0	0
chr1_116193897_116206889_+	VANGL1	.	hsa_circ_0110572	0	0	1	0	3	1
chr1_116202261_116206889_+	VANGL1	.	hsa_circ_0002623	12	7	2	11	5	6
chr1_116526160_116534864_+	SLC22A15	3UTR	NA	2	1	0	0	0	0
chr1_116526160_116539541_+	SLC22A15	.	NA	0	1	0	0	0	2
chr1_116526169_116539541_+	SLC22A15	5UTR	NA	0	2	0	0	0	1
chr1_116534651_116574202_+	SLC22A15	.	hsa_circ_0013668	0	3	1	0	0	0
chr1_116534651_116580009_+	SLC22A15	.	hsa_circ_0110575	0	1	0	0	1	4
chr1_116562202_116563506_+	SLC22A15	.	hsa_circ_0008478	0	11	0	1	0	1
chr1_116562202_116574202_+	SLC22A15	.	NA	0	5	0	0	0	1
chr1_116562202_116580009_+	SLC22A15	3UTR	hsa_circ_0110577	0	2	0	0	1	1
chr1_116574023_116580009_+	SLC22A15	3UTR	NA	0	4	0	2	0	0
chr1_116576378_116621613_+	SLC22A15	.	NA	0	1	0	0	0	2
chr1_116926635_116933033_+	ATP1A1	.	NA	2	2	0	0	0	1
chr1_117078586_117087226_-	CD58	.	hsa_circ_0013696	2	5	0	0	0	1
chr1_117484336_117487714_+	PTGFRN	.	NA	5	4	3	0	0	0
chr1_117626639_117631604_+	TTF2	.	NA	1	0	0	0	0	2
chr1_117654716_117658311_-	TRIM45	.	hsa_circ_0110586	2	0	0	1	0	1
chr1_117944807_117948267_+	MAN1A2	.	hsa_circ_0000116	32	78	25	42	20	32
chr1_117944807_117948267_-	not_annotated	.	NA	5	5	2	1	2	2
chr1_117944807_117957453_+	MAN1A2	.	hsa_circ_0000117	83	312	41	210	93	277
chr1_117944807_117957453_-	not_annotated	.	NA	1	0	0	4	0	3
chr1_117944807_117963271_+	MAN1A2	.	hsa_circ_0000118	128	421	59	183	190	322
chr1_117944807_117963271_-	not_annotated	3UTR;5UTR	NA	0	3	0	2	6	0
chr1_117944807_117984947_+	MAN1A2	5UTR	hsa_circ_0000119	28	204	7	73	108	97
chr1_117944807_118009049_+	MAN1A2	.	hsa_circ_0000120	8	63	1	11	18	27
chr1_117944807_118045592_+	MAN1A2	.	NA	1	1	0	0	2	2
chr1_117948170_117963271_+	MAN1A2	5UTR	hsa_circ_0013734	1	6	0	0	0	0
chr1_117957334_117984947_+	MAN1A2	.	hsa_circ_0013738	2	5	3	1	0	2
chr1_117957334_118009049_+	MAN1A2	.	hsa_circ_0110600	1	5	0	1	0	1
chr1_117984852_118009049_+	MAN1A2	.	hsa_circ_0013743	10	14	1	4	3	8
chr1_117984852_118045592_+	MAN1A2	.	hsa_circ_0110601	0	0	0	0	1	2
chr1_118003110_118009049_+	MAN1A2	.	hsa_circ_0013744	1	1	2	3	1	2
chr1_118003110_118035884_+	MAN1A2	.	hsa_circ_0013745	0	0	0	4	3	1
chr1_118003110_118045592_+	MAN1A2	.	hsa_circ_0002059	4	1	2	12	7	19
chr1_118003110_118065559_+	MAN1A2	.	hsa_circ_0110603	1	0	0	0	0	2
chr1_118035768_118045592_+	MAN1A2	.	hsa_circ_0110604	2	6	0	11	3	10
chr1_118420630_118463047_-	GDAP2	.	hsa_circ_0110609	0	0	1	1	1	3
chr1_118429198_118461358_-	GDAP2	.	hsa_circ_0013752	0	0	0	1	2	0
chr1_118430319_118461358_-	GDAP2	.	hsa_circ_0110610	2	0	0	2	0	4
chr1_118439454_118463047_-	GDAP2	.	hsa_circ_0002233	1	2	0	3	1	3
chr1_118449127_118461358_-	GDAP2	.	hsa_circ_0008449	5	5	0	2	1	8
chr1_118454615_118461358_-	GDAP2	.	hsa_circ_0006188	18	15	2	17	8	25
chr1_118461218_118463047_-	GDAP2	.	hsa_circ_0013755	1	11	4	4	4	10
chr1_119569437_119588285_-	WARS2	.	NA	0	0	1	0	0	2
chr1_119870753_119873293_+	not_annotated	.	NA	4	0	0	2	0	1
chr1_120263792_120269725_+	PHGDH	.	NA	1	0	2	2	0	0
chr1_120277256_120279889_+	PHGDH	.	NA	14	1	2	2	10	1
chr1_120478094_120512367_-	NOTCH2	.	NA	0	0	2	0	0	1
[truncated: 33,123 more rows]
