# Supplementary material for: CircMRPS35 suppresses gastric cancer progression via recruiting KAT7 to govern histone modification
Source: Mol Cancer. 2020 Mar 12;19:56. doi: 10.1186/s12943-020-01160-2 (PMC7066857; doi:10.1186/s12943-020-01160-2)
Supplement: Supplementary file 4 — Additional file 4: Table S4. The novel circRNAs identified in this study [file 12943_2020_1160_MOESM4_ESM.xlsx]

## Sheet: Table S4
Supplementary Table S4 The Novel CircRNAs Derived From RNA Seq
Chr_Start_End_Strand	Gene	UTR_region	1C	2C	3C	1P	2P	3P
chr1_861301_874792_+	SAMD11	5UTR	0	0	0	0.433112	0	0
chr1_861301_879188_+	SAMD11	5UTR	0	0	0	0.433112	0	0.0940366
chr1_865534_874792_+	SAMD11	.	0	0.0573705	0	1.44371	0	0.0940366
chr1_865534_874840_+	SAMD11	.	0	0	0	0.433112	0	0
chr1_865534_879188_+	SAMD11	.	0	0	0	0.288741	0	0
chr1_891302_892405_-	NOC2L	.	0.188758	0.0573705	0	0	0	0
chr1_957580_957842_+	AGRN	.	0	0	0.129739	0	0	0
chr1_957580_967279_+	AGRN	.	0.188758	0	0	0	0	0
chr1_979202_983051_+	AGRN	.	0	0	0.259478	0	0	0
chr1_981776_989931_+	AGRN	.	0	0	0	0	0	0.28211
chr1_1017362_1018318_-	C1orf159	3UTR	0	0	0	0	0.189513	0
chr1_1028742_1029747_+	not_annotated	.	0	0	0	0	0.189513	0
chr1_1153837_1164326_-	SDF4	5UTR	0.283138	0	0	0	0	0
chr1_1158623_1159348_+	not_annotated	.	0	0.114741	0	0.144371	0	0.0940366
chr1_1163847_1164326_-	SDF4	.	0	0	0.194609	0.433112	0	0.188073
chr1_1190613_1192690_-	UBE2J2	5UTR	0.0943792	0	0	0.288741	0	0
chr1_1190613_1198766_-	UBE2J2	.	0	0	0	0	0	0.188073
chr1_1191424_1192690_-	UBE2J2	5UTR	0	0	0.129739	1.01059	0.0947563	0.84633
chr1_1191424_1198766_-	UBE2J2	5UTR	0.188758	0.0573705	0	0.577482	0.0947563	0.84633
chr1_1191424_1208385_-	UBE2J2	.	0	0	0	0.288741	0	0
chr1_1197549_1198766_-	UBE2J2	5UTR	0.0943792	0.114741	0.0648696	0.144371	0.0947563	0.376147
chr1_1198725_1203957_-	UBE2J2	5UTR	0	0	0.194609	0	0	0
chr1_1248888_1254904_-	CPSF3L	.	0	0	0	0	0	0.28211
chr1_1250203_1255909_-	CPSF3L	.	0	0	0	0	0.189513	0
chr1_1322614_1323445_-	CCNL2	5UTR	0.188758	0	0	0	0	0.188073
chr1_1323333_1330894_-	CCNL2	3UTR;5UTR	0	0	0	0	0	0.188073
chr1_1326145_1333722_-	CCNL2	5UTR	0	0	0.129739	0	0	0
chr1_1451391_1455686_+	ATAD3A	.	0	0	0	0	0	0.188073
chr1_1499866_1500296_-	SSU72	.	0.377517	0.0573705	0.0648696	0.144371	0	0
chr1_1499984_1500296_-	SSU72	.	0.0943792	0.0573705	0	0.144371	0	0.188073
chr1_1586822_1588948_-	not_annotated	.	0.0943792	0	0.194609	0.288741	0	0
chr1_1647589_1647917_+	not_annotated	.	0.188758	0	0	0	0	0
chr1_1686812_1688047_-	NADK	5UTR	0.188758	0	0	0	0	0
chr1_1693390_1696885_-	NADK	5UTR	0	0.0573705	0	0.288741	0.379025	0.470183
chr1_1693390_1702766_-	NADK	3UTR	0	0.114741	0	0	0.0947563	0
chr1_1717361_1720586_-	GNB1	3UTR;5UTR	0	0	0	0	0	0.188073
chr1_1717772_1756921_-	GNB1	3UTR;5UTR	0	0	0.0648696	0.288741	0	0.188073
chr1_1718929_1756921_-	GNB1	5UTR	0	0	0	0	0	0.188073
chr1_1718929_1756938_-	GNB1	.	0	0	0	0.144371	0	0.188073
chr1_1720491_1747301_-	GNB1	5UTR	0	0	0	0	0	0.188073
chr1_1720491_1756921_-	GNB1	5UTR	0.0943792	0	0.129739	0	0	0.376147
chr1_1735857_1805557_-	GNB1	.	0	0	0	0	0	0.188073
chr1_1736049_1737913_-	not_annotated	5UTR	0	0	0.129739	0	0	0
chr1_1737913_1756921_-	GNB1	5UTR	0	0	0	0.288741	0.0947563	0.56422
chr1_1747039_1770677_-	GNB1	5UTR	0	0	0	0.288741	0	0
chr1_1747194_1756921_-	GNB1	5UTR	0	0	0	0.433112	0.0947563	0.0940366
chr1_1747194_1770677_+	not_annotated	5UTR	0	0	0	0.144371	0	0.28211
chr1_1747194_1784736_-	GNB1	5UTR	0	0	0.129739	0.144371	0.0947563	0.28211
chr1_1756835_1779968_-	GNB1	5UTR	0	0	0	0.288741	0	0
chr1_1756835_1784736_-	GNB1	5UTR	0.188758	0	0	0.144371	0.0947563	0.0940366
chr1_1770628_1779968_-	GNB1	.	0	0	0	0.577482	0.0947563	0
chr1_1770628_1784736_-	GNB1	.	0.0943792	0.0573705	0	0.433112	0.0947563	0
chr1_1784008_1784736_-	not_annotated	.	0	0	0.129739	0	0	0
chr1_1816440_1816580_-	not_annotated	.	0	0	0	0	0	0.188073
chr1_1819534_1820746_-	not_annotated	5UTR	0	0	0	0	0	0.188073
chr1_1986879_1991030_+	PRKCZ	5UTR	0	0	0	0.288741	0	0
chr1_1986879_2082417_+	PRKCZ	5UTR	0	0	0	0	0.189513	0
chr1_2066700_2106752_+	PRKCZ	5UTR	0	0	0	0.288741	0.0947563	0
chr1_2082228_2087531_+	PRKCZ	.	0	0	0	0.288741	0	0.0940366
chr1_2087433_2103827_+	PRKCZ	.	0	0	0	0.288741	0	0
chr1_2100956_2106752_+	PRKCZ	3UTR;5UTR	0.0943792	0.0573705	0.518956	0.577482	0.379025	0.0940366
chr1_2105335_2106752_+	PRKCZ	5UTR	0	0	0	0	0	0.188073
chr1_2116771_2118350_-	C1orf86	.	0	0	0	0	0.189513	0
chr1_2132488_2141658_-	C1orf86	.	0.188758	0	0	0	0	0
chr1_2234416_2235541_+	SKI	.	0.188758	0	0	0	0	0
chr1_2234416_2238117_+	SKI	.	0	0	0	0.288741	0	0
chr1_2234416_2238395_+	SKI	.	0	0.114741	0	1.01059	0	0
chr1_2236589_2241001_-	not_annotated	.	0	0	0	0.288741	0	0
chr1_2288870_2290154_-	MORN1	3UTR;5UTR	0	0	0	0.288741	0	0
chr1_2316416_2321435_-	MORN1	5UTR	0	0	0.129739	0	0	0
chr1_2324001_2335028_+	RER1	5UTR	0	0	0	0	0	0.188073
chr1_2324646_2332374_+	RER1	5UTR	0.188758	0.0573705	0	0	0	0
chr1_2324646_2334520_+	RER1	5UTR	0	0	0	0.433112	0	0
chr1_2324708_2330953_+	RER1	5UTR	0	0	0	0	0	0.188073
chr1_2324708_2332374_+	RER1	3UTR;5UTR	0.188758	0	0	0.144371	0.189513	0
chr1_2324708_2334520_+	RER1	5UTR	0.188758	0	0	0.144371	0	0.28211
chr1_2324708_2335028_+	RER1	5UTR	0	0.0573705	0.0648696	0.433112	0	0.188073
chr1_2327222_2328659_+	RER1	5UTR	0	0.0573705	0	0.433112	0	0.0940366
chr1_2327222_2334520_+	RER1	3UTR	0.188758	0	0.129739	0.433112	0.0947563	0.376147
chr1_2334702_2335111_+	RER1	.	0	0	0	0	0	0.188073
chr1_2339741_2362068_+	not_annotated	.	0	0	0	0	0	0.188073
chr1_2415886_2422774_+	PLCH2	.	0	0	0	0.288741	0	0
chr1_2440518_2441300_-	not_annotated	.	0	0	0.129739	0	0	0
chr1_2451760_2452345_-	PANK4	5UTR	0.283138	0	0	0	0	0
chr1_2452161_2452754_-	PANK4	.	0	0	0	0	0	0.28211
chr1_2488023_2492153_+	TNFRSF14	.	0	0	0	0.288741	0	0
chr1_3102688_3103038_+	PRDM16	.	0.283138	0	0	1.01059	0	0.0940366
chr1_3496388_3512011_-	MEGF6	.	0	0	0	0.288741	0	0
chr1_3496388_3519164_-	MEGF6	.	0	0	0.194609	0.288741	0	0
chr1_3549961_3555386_-	WRAP73	5UTR	0	0	0	0.288741	0	0.0940366
chr1_3549961_3564124_-	WRAP73	5UTR	0	0	0	0	0	0.188073
chr1_3598896_3599744_+	TP73	.	0	0	0	0.288741	0	0
chr1_3598896_3624355_+	TP73	.	0	0	0.129739	0.288741	0	0
chr1_3651887_3662750_-	TP73-AS1	.	0	0	0	0.288741	0.189513	0
chr1_3653489_3659754_-	TP73-AS1	.	0	0	0	0.144371	0	0.188073
chr1_3653489_3662745_-	TP73-AS1	.	0	0	0	0.288741	0	0
chr1_3653489_3662750_-	TP73-AS1	.	0.0943792	0.0573705	0	0.433112	0.0947563	0.188073
chr1_3654786_3659475_-	TP73-AS1	.	0	0	0	0.433112	0	0
chr1_3654786_3662750_-	TP73-AS1	.	0.188758	0.0573705	0.129739	0.144371	0.663294	0.376147
chr1_3656796_3662745_-	TP73-AS1	.	0.283138	0	0	0.288741	0.189513	0.56422
chr1_3656796_3662750_+	not_annotated	3UTR	0	0	0	0.288741	0	0
chr1_3656796_3662750_-	TP73-AS1	3UTR	0.377517	0.286852	0	1.44371	0.379025	1.41055
chr1_3670681_3672131_+	CCDC27	.	0	0	0	0.288741	0	0
chr1_3697201_3700675_-	LRRC47	.	0	0	0	0	0	0.28211
chr1_3697201_3701767_-	LRRC47	.	0	0	0	0	0	0.188073
chr1_3697714_3703874_-	LRRC47	.	0	0	0	0	0	0.188073
chr1_3698075_3700675_-	LRRC47	.	0.471896	0.0573705	0.0648696	0	0.0947563	0.188073
chr1_3698075_3701767_-	LRRC47	.	0.0943792	0.0573705	0.0648696	0.721853	0.189513	0
chr1_3698075_3703874_-	LRRC47	.	0.377517	0.0573705	0.259478	0.433112	0	0.28211
chr1_3745829_3753909_-	CEP104	5UTR	0	0	0	0	0	0.188073
chr1_3753855_3756340_-	CEP104	.	0.188758	0	0	0	0	0
chr1_3782375_3789136_+	DFFB	.	0	0.0573705	0	0.144371	0.189513	0.188073
chr1_3784537_3800364_+	DFFB	5UTR	0	0	0	0	0	0.188073
chr1_5933311_6046387_-	NPHP4	.	0	0	0	0.577482	0	0.376147
chr1_5947345_5993389_-	NPHP4	.	0	0	0	0.288741	0	0
chr1_5964676_5967282_-	NPHP4	5UTR	0	0	0.129739	0	0	0.0940366
chr1_5964676_6008311_-	NPHP4	5UTR	0	0	0	0.288741	0	0
chr1_5964676_6012896_-	NPHP4	5UTR	0	0	0	0.433112	0	1.0344
chr1_5964676_6014007_-	NPHP4	5UTR	0	0	0.194609	0	0.0947563	0
chr1_5964676_6022009_-	NPHP4	5UTR	0.188758	0	0	0	0.189513	0.0940366
chr1_5964676_6046292_-	NPHP4	5UTR	0.188758	0	0	0.144371	0	0
chr1_5987708_6008311_-	NPHP4	5UTR	0	0	0	0.433112	0.0947563	0
chr1_5987708_6029319_-	NPHP4	5UTR	0	0	0.0648696	0.288741	0	0
chr1_5987708_6046292_-	NPHP4	5UTR	0	0	0	0.433112	0.379025	0.28211
chr1_6007163_6046292_-	NPHP4	5UTR	0.283138	0.0573705	0.0648696	0.144371	0.189513	0
chr1_6012759_6046292_-	NPHP4	5UTR	0	0	0	0	0.189513	0
chr1_6021853_6046292_-	NPHP4	5UTR	0.0943792	0	0.129739	0.144371	0	0
chr1_6027358_6046292_-	NPHP4	.	0	0	0	0.577482	0	0
chr1_6027358_6046387_-	NPHP4	.	0	0.0573705	0	2.02119	0	0.752293
chr1_6062285_6062568_+	not_annotated	5UTR	0.188758	0	0	0	0	0
chr1_6252989_6257816_-	RPL22	.	0.283138	0.573705	0.129739	0	0.189513	0.658257
chr1_6257711_6260810_-	RPL22	.	0	0	0	0	0.189513	0
chr1_6387358_6399649_-	ACOT7	.	0.377517	0	0	0	0	0
chr1_6387358_6409926_-	ACOT7	.	0.188758	0	0.0648696	0	0.189513	0.0940366
chr1_6393536_6409926_-	ACOT7	.	0.0943792	0	0.194609	0	0.379025	0
chr1_6586755_6592139_-	NOL9	.	0.188758	0	0	0.433112	0.0947563	0
chr1_6592027_6592820_-	NOL9	.	0	0	0	0	0	0.28211
chr1_6592522_6605240_-	NOL9	.	0	0	0.0648696	0	0.379025	0
chr1_6593339_6605240_-	NOL9	.	0	0	0.129739	0.144371	0	0.376147
chr1_6604885_6605240_-	NOL9	.	0.0943792	0.114741	0	0	0	0.0940366
chr1_6604885_6609758_-	NOL9	.	0	0	0	0	0	0.188073
chr1_6688570_6694253_+	THAP3	.	0	0	0	0.288741	0	0
chr1_6697257_6700117_-	DNAJC11	.	0	0	0.194609	0	0	0
chr1_6699961_6711662_-	DNAJC11	3UTR	0	0	0	0	0.189513	0
chr1_6867042_7151431_+	CAMTA1	3UTR	0	0	0	0.288741	0	0
chr1_6867049_6885270_+	CAMTA1	.	0	0	0	0.144371	0	0.188073
chr1_6879379_6885270_+	CAMTA1	3UTR	0	0.0573705	0.454087	0	0	0
chr1_6879379_6948959_+	CAMTA1	3UTR	0	0.0573705	0.259478	0	0	0
chr1_6880240_6931900_+	CAMTA1	3UTR	0	0	0.0648696	0.288741	0.0947563	0
chr1_7845500_7869058_+	PER3	.	0	0	0	0	0.189513	0
chr1_7848104_7879480_+	PER3	.	0.188758	0	0	0	0	0
chr1_7858584_7880299_+	PER3	.	0	0	0	0	0	0.188073
chr1_7863751_7864739_+	PER3	.	0.283138	0	0	0	0	0
chr1_7995072_7998390_-	TNFRSF9	3UTR	0	0	0	0	0	0.188073
chr1_8035354_8035686_-	not_annotated	3UTR	0	0	0.259478	0	0	0
chr1_8037711_8046088_+	PARK7	5UTR	0	0	0	0.288741	0	0
chr1_8073226_8073769_-	ERRFI1	5UTR	0	0	0.129739	0	0	0
chr1_8416159_8418976_-	RERE	5UTR	0	0	0.129739	0	0	0
chr1_8424115_8482867_-	RERE	5UTR	0	0	0	0	0	0.188073
chr1_8425871_8482867_-	RERE	5UTR	0	0	0.129739	0	0	0.0940366
chr1_8482786_8601377_-	RERE	.	0.283138	0	0.0648696	0.288741	0.379025	0
chr1_8482786_8617582_-	RERE	.	0.377517	0	0	0.288741	0.0947563	0
chr1_8525984_8611415_-	RERE	.	0	0.0573705	0.129739	0	0	0
chr1_8555122_8583246_-	RERE	.	0	0	0	0.288741	0	0
chr1_8557464_8601377_-	RERE	.	0.0943792	0	0	0	0.284269	0
chr1_8568685_8684439_-	RERE	.	0	0	0.0648696	0	0	0.188073
chr1_8601272_8716500_-	RERE	.	0	0	0.129739	0	0	0.0940366
chr1_8601272_8784723_-	RERE	5UTR	0	0	0	0	0	0.188073
chr1_8616533_8852647_-	RERE	5UTR	0	0	0	0	0	0.188073
chr1_8674619_8701174_-	RERE	5UTR	0	0	0	0	0.284269	0
chr1_8683384_8684439_-	RERE	5UTR	0	0.114741	0	0	0	0.0940366
chr1_8796941_8852647_-	RERE	5UTR	0	0	0	0.866224	0	0
chr1_8828751_8829216_-	not_annotated	.	0	0	0.129739	0	0	0
chr1_8852026_8852647_-	RERE	.	0	0.172111	0	0	0	0
chr1_8852462_8866883_-	RERE	.	0	0	0	0.288741	0	0.0940366
chr1_8923293_8924151_-	ENO1	.	0	0	0	0	0	0.28211
chr1_8927355_8927471_-	not_annotated	.	0	0	0	0	0.0947563	0.188073
chr1_8932045_8934882_-	not_annotated	5UTR	0.188758	0	0	0	0	0
chr1_9097323_9243866_+	not_annotated	5UTR	0	0.172111	0	0	0	0
chr1_9160749_9161926_-	not_annotated	.	0	0	0.129739	0	0	0
chr1_9613683_9640292_+	SLC25A33	.	0.188758	0	0	0	0	0
chr1_9688537_9690282_+	not_annotated	.	0.188758	0	0	0.144371	0	0
chr1_9809518_9809971_-	CLSTN1	.	0	0	0.129739	0	0.0947563	0.188073
chr1_9811530_9815367_-	CLSTN1	5UTR	0.471896	0.172111	0.129739	0	0.189513	0.0940366
chr1_9815171_9833452_-	CLSTN1	5UTR	0	0	0	0.144371	0	0.188073
chr1_9831711_9869465_-	CLSTN1	3UTR	0	0	0	0.288741	0	0
chr1_9931244_9945534_-	CTNNBIP1	.	0	0	0	0	0.189513	0
chr1_9982243_9992956_-	LZIC	.	0	0	0	0	0.189513	0
chr1_9991948_10002840_-	LZIC	5UTR	0	0	0.0648696	0.288741	0	0.188073
chr1_10032075_10035833_+	NMNAT1	.	0.0943792	0.114741	0	0	0	0.28211
chr1_10035649_10041228_+	NMNAT1	.	0	0	0	0.288741	0.284269	0
chr1_10161165_10165802_+	UBE4B	.	0	0	0.129739	0	0	0
chr1_10163005_10179671_+	UBE4B	.	0	0	0.0648696	0	0.0947563	0.188073
chr1_10163005_10190871_+	UBE4B	.	0	0	0	0.288741	0	0
chr1_10186851_10192540_+	UBE4B	.	0.188758	0	0	0	0	0
chr1_10186851_10195244_+	UBE4B	.	0	0	0	0	0	0.188073
chr1_10292307_10294030_+	KIF1B	5UTR	0.188758	0	0.194609	0	0	0.0940366
chr1_10316304_10320288_+	KIF1B	.	0	0	0.129739	0	0	0
chr1_10363220_10363910_+	KIF1B	.	0	0.172111	0	0	0	0
chr1_10380100_10396800_+	KIF1B	3UTR	0	0	0	0	0	0.188073
chr1_10380100_10412794_+	KIF1B	.	0	0	0	0.288741	0	0
chr1_10381766_10412794_+	KIF1B	.	0	0	0	0	0	0.188073
chr1_10381766_10421883_+	KIF1B	.	0.188758	0	0	0	0	0
chr1_10396714_10408791_+	KIF1B	.	0	0	0	0	0	0.188073
chr1_10584462_10659423_+	PEX14	5UTR	0	0	0	0	0.189513	0
chr1_10707304_10707940_+	not_annotated	5UTR	0	0	0	0	0	0.188073
chr1_10725139_10725628_-	CASZ1	3UTR;5UTR	0.283138	0	0	0	0	0
chr1_10820757_10821162_-	CASZ1	.	0	0	0.194609	0.144371	0.189513	0.0940366
chr1_11073772_11077064_+	TARDBP	.	0	0	0	0.288741	0	0
chr1_11073772_11085265_+	TARDBP	.	0	0	0.129739	0	0	0.0940366
chr1_11076179_11077064_+	TARDBP	3UTR	0	0.172111	0.129739	0	0	0.0940366
chr1_11078789_11080656_+	TARDBP	.	0.188758	0	0	0	0	0
chr1_11126585_11126805_-	EXOSC10	.	0	0	0.194609	0	0	0
chr1_11128064_11137005_-	EXOSC10	.	0.0943792	0	0.129739	0.433112	0	0.28211
chr1_11130962_11136993_-	EXOSC10	.	0	0	0.129739	0	0	0
chr1_11133990_11137036_-	EXOSC10	.	0	0	0	0	0	0.188073
chr1_11147504_11148255_-	EXOSC10	.	0	0	0	0	0	0.188073
chr1_11150610_11151236_-	EXOSC10	.	0	0	0	0	0	0.188073
chr1_11169346_11172974_-	MTOR	.	0	0	0	0	0.189513	0
chr1_11184554_11186853_-	MTOR	.	0	0	0	0	0	0.188073
chr1_11194407_11205102_-	MTOR	.	0.283138	0	0	0	0	0
chr1_11199360_11206848_-	MTOR	.	0	0	0	0.288741	0	0
chr1_11264617_11269515_-	MTOR	.	0.188758	0	0	0	0.0947563	0
chr1_11278637_11279468_-	not_annotated	.	0	0	0	0	0	0.188073
chr1_11292492_11294322_-	MTOR	3UTR	0	0	0	0	0	0.28211
chr1_11345700_11355735_+	UBIAD1	.	0	0	0	0	0	0.188073
chr1_11737027_11737599_-	not_annotated	.	0	0.172111	0	0	0	0
chr1_11827277_11835667_+	C1orf167	.	0	0	0	0.433112	0	0
chr1_11889252_11893695_+	CLCN6	.	0	0	0	0	0.189513	0
chr1_12000007_12008124_+	PLOD1	.	0	0	0	0	0.379025	0
chr1_12008032_12012792_+	PLOD1	5UTR	0	0.0573705	0.129739	0	0.0947563	0.0940366
chr1_12008032_12014950_+	PLOD1	5UTR	0.188758	0	0	0	0	0
chr1_12041866_12042647_+	MFN2	.	0	0	0	0	0	0.28211
chr1_12042026_12064984_+	MFN2	.	0	0	0	0	0.189513	0
chr1_12052611_12057478_+	MFN2	.	0.0943792	0.114741	0	0	0	0
chr1_12082499_12082859_+	not_annotated	.	0.188758	0.114741	0	0	0	0
chr1_12293307_12293818_+	not_annotated	.	0	0	0	0.288741	0	0
chr1_12302569_12304674_+	VPS13D	.	0	0	0	0	0	0.188073
chr1_12333059_12338095_+	VPS13D	.	0	0	0.129739	0	0	0
chr1_12339555_12351181_+	VPS13D	.	0	0	0	0	0	0.188073
chr1_12351054_12364785_+	VPS13D	.	0.283138	0	0	0	0	0.0940366
chr1_12353580_12368698_+	VPS13D	.	0.188758	0	0	0	0	0
chr1_12359258_12364818_+	VPS13D	.	0	0	0	0	0.473781	0
chr1_12359258_12393423_+	VPS13D	.	0	0	0.0648696	0	0	0.188073
chr1_12371510_12371982_+	VPS13D	.	0	0	0.0648696	0	0.0947563	0.28211
chr1_12371510_12393423_+	VPS13D	.	0	0.114741	0	0	0	0
chr1_12378128_12389975_+	VPS13D	.	0	0	0	0	0	0.188073
chr1_12446243_12475274_+	VPS13D	.	0	0	0	0	0.189513	0
chr1_14042035_14068652_-	not_annotated	5UTR	0	0	0	0.288741	0	0
chr1_14068499_14075982_+	PRDM2	.	0	0	0.129739	0	0	0.0940366
chr1_14075855_14080860_+	PRDM2	.	0	0	0.129739	0	0	0
chr1_14934052_15131223_+	not_annotated	5UTR	0	0	0	0	0	0.188073
chr1_15086050_15088621_+	not_annotated	.	0	0	0	0.577482	0	0.376147
chr1_15270852_15272669_+	KAZN	.	0	0	0	1.15496	0	0
chr1_15270852_15272722_+	KAZN	.	0	0	0	0.288741	0	0
chr1_15270852_15287371_+	KAZN	.	0	0	0	0.288741	0	0
chr1_15357889_15370655_+	KAZN	.	0.0943792	0	0	0.288741	0	0
chr1_15623179_15627937_+	FHAD1	5UTR	0	0	0	0.288741	0	0
chr1_15642873_15644424_+	FHAD1	5UTR	0	0	0	0	0	0.188073
chr1_15855582_15893764_+	DNAJC16	5UTR	0	0	0.129739	0	0	0
chr1_15870893_15886151_+	DNAJC16	.	0	0.114741	0	0	0	0.0940366
chr1_15956819_15960060_+	DDI2	.	0	0	0	0	0.189513	0
chr1_15956819_15964929_+	DDI2	.	0	0	0.129739	0.144371	0	0.0940366
chr1_15956941_15964929_+	DDI2	3UTR	0.283138	0	0	0	0	0
chr1_15964801_15973479_+	DDI2	.	0.0943792	0	0	0.144371	0	0.470183
chr1_15973331_15976318_+	DDI2	.	0	0	0	0	0	0.188073
chr1_16043201_16047883_+	PLEKHM2	.	0	0	0	0	0.189513	0
chr1_16101112_16103782_+	FBLIM1	.	0	0	0	0	0	0.188073
chr1_16116600_16123438_-	not_annotated	.	0	0	0	0	0.284269	0.470183
chr1_16119331_16123438_-	not_annotated	.	0.188758	0.0573705	0	0.721853	0.189513	1.59862
chr1_16151768_16153982_-	not_annotated	.	0	0	0	0	0.284269	0
chr1_16194373_16203173_+	SPEN	.	0	0	0	0.577482	0.189513	0.376147
chr1_16199310_16200890_+	SPEN	.	0	0	0	0.144371	0	0.188073
chr1_16223010_16224606_+	not_annotated	.	0	0	0	0	0	0.188073
chr1_16235818_16247478_+	SPEN	.	0	0	0	0	0	0.188073
chr1_16237595_16245546_+	SPEN	.	0	0	0.194609	0	0	0
chr1_16237595_16246012_+	SPEN	3UTR	0	0	0.194609	0	0	0
chr1_16245420_16247478_+	SPEN	.	0	0	0	0.144371	0.75805	0.188073
chr1_16263981_16264501_+	SPEN	.	0.188758	0	0	0.144371	0.0947563	0.0940366
chr1_16263981_16269219_+	SPEN	.	0	0	0	0.288741	0	0
chr1_16456145_16456281_-	not_annotated	5UTR	0	0	0.194609	0	0	0
chr1_16458998_16459201_-	not_annotated	5UTR	0	0	0	0	0.189513	0
chr1_16459178_16459459_-	not_annotated	.	0	0	0.129739	0	0	0
chr1_16582205_16641930_-	FBXO42	5UTR	0.188758	0	0	0	0	0
chr1_16621277_16643066_-	FBXO42	.	0.0943792	0.0573705	0	0.144371	0.189513	0.188073
chr1_16632297_16636852_-	FBXO42	.	0	0	0.0648696	0	0	0.188073
chr1_16632297_16643066_-	FBXO42	.	0.0943792	0	0	0.144371	0	0.188073
chr1_16778332_16782388_+	NECAP2	.	0	0	0	0	0	0.188073
chr1_16802319_16817421_-	CROCCP3	.	0	0	0.0648696	0.433112	0	0.188073
chr1_16891301_16893846_-	NBPF1	.	2.17072	0.344223	2.01096	0.866224	2.08464	4.6078
chr1_16892902_16893846_-	NBPF1	.	0.188758	0	0	0.144371	0.0947563	0.188073
chr1_16902761_16907987_-	NBPF1	.	0.188758	0	0	0	0	0.0940366
chr1_16952269_16959841_-	CROCCP2	.	0.188758	0	0.0648696	0	0	0
chr1_16952269_16969640_-	CROCCP2	.	0.0943792	0	0.129739	0	0	0
chr1_16972863_16976771_+	MST1P2	.	0	0	0	0.288741	0	0
chr1_17322470_17327029_-	ATP13A2	.	0	0.114741	0	0	0	0
chr1_17330826_17332273_-	ATP13A2	.	0	0	0	0	0	0.188073
chr1_17349102_17355231_-	SDHB	3UTR	0.0943792	0	0	0.721853	0.189513	0.188073
chr1_17409039_17413194_-	PADI2	3UTR	0	0	0.129739	0	0	0
chr1_17418902_17422465_-	PADI2	.	0	0	0.259478	0	0	0
chr1_17735475_17747324_-	RCC2	.	0.0943792	0	0	0.288741	0	0
chr1_17735475_17749332_-	RCC2	.	0	0.114741	0	0	0.189513	0.188073
chr1_17742975_17752180_-	RCC2	.	0.0943792	0	0	0	0.189513	0
chr1_17742975_17755695_-	RCC2	.	0	0	0	0.433112	0.0947563	0.0940366
chr1_17961329_17964498_+	ARHGEF10L	.	0	0	0	0	0.189513	0
chr1_17981130_17991090_+	ARHGEF10L	.	0	0	0	0.288741	0.0947563	0
chr1_19018247_19029790_+	PAX7	.	0	0	0	0	0	0.188073
chr1_19236835_19243536_-	IFFO2	.	0	0	0.129739	0	0	0
chr1_19243396_19247615_-	IFFO2	.	0	0	0.0648696	0.288741	0	0
chr1_19244855_19247615_-	IFFO2	.	0	0	0.259478	0	0	0
chr1_19381560_19382325_-	not_annotated	.	0	0	0	0.288741	0	0
chr1_19423016_19426171_-	UBR4	.	0	0	0	0	0	0.188073
chr1_19453732_19454016_-	not_annotated	.	0	0	0	0	0	0.28211
chr1_19510304_19519034_-	UBR4	.	0	0	0.129739	0	0	0
chr1_19511592_19513151_-	UBR4	.	0	0	0	0	0	0.188073
chr1_19513033_19514034_-	UBR4	.	0.377517	0	0.129739	0.144371	0.0947563	0.376147
chr1_19519926_19528301_-	UBR4	.	0	0	0	0.288741	0	0
chr1_19523634_19525174_-	UBR4	.	0	0	0	0	0	0.188073
chr1_19566790_19570201_-	EMC1	.	0	0	0.0648696	0.144371	0	0.188073
chr1_19581275_19583639_+	MRTO4	.	0	0	0	0	0	0.188073
chr1_19632511_19635136_-	AKR7A2	3UTR	0.0943792	0	0.259478	0.144371	0	0.188073
chr1_19670851_19684057_-	CAPZB	3UTR	0.377517	0.0573705	0.0648696	0.433112	0.284269	0.28211
chr1_19670851_19746244_-	CAPZB	.	0	0	0.0648696	0.288741	0	0.0940366
chr1_19683128_19712120_-	CAPZB	.	0	0	0.324348	0.144371	0	0.188073
chr1_19683128_19746244_-	CAPZB	.	0	0	0.194609	0.144371	0.189513	0.0940366
chr1_19708312_19709838_-	not_annotated	3UTR	0	0	0.0648696	0.288741	0.189513	0
chr1_19711634_19712120_-	CAPZB	3UTR	0	0.114741	0	0	0	0
chr1_19730601_19746244_-	CAPZB	3UTR;5UTR	0	0.172111	0.324348	0	0	0.0940366
chr1_19746154_19754171_-	CAPZB	5UTR	0	0.229482	0	0	0	0
chr1_20097034_20113610_-	TMCO4	.	0	0.114741	0	0.144371	0	0
chr1_20097034_20116518_-	TMCO4	.	0	0	0	0	0.189513	0
chr1_20097034_20116541_-	TMCO4	.	0	0.0573705	0	0.144371	0	0.28211
chr1_20107072_20113965_-	TMCO4	.	0	0.172111	0	0	0	0
chr1_20216877_20224155_+	OTUD3	.	0	0.0573705	0.194609	0.144371	0.189513	0.28211
chr1_20216877_20234153_+	OTUD3	3UTR	0.0943792	0	0	0	0.189513	0.376147
chr1_20230759_20234369_+	OTUD3	.	0.188758	0	0	0	0.0947563	0
chr1_20235293_20235758_+	OTUD3	.	0	0	0	0	0.379025	0
chr1_20827941_20828566_-	MUL1	.	0	0	0	0	0	0.188073
chr1_20974807_20975846_-	PINK1-AS	5UTR	0	0	0.129739	0.288741	0	0.188073
chr1_20975125_20975487_+	not_annotated	3UTR	0	0.114741	0	0	0	0
chr1_21009145_21012619_-	KIF17	3UTR	0	0	0	0.721853	0	0
chr1_21048281_21049408_-	SH2D5	3UTR	0	0	0.194609	0	0	0
chr1_21071236_21072149_-	HP1BP3	3UTR	0	0	0	0	0.189513	0
chr1_21071236_21097566_-	HP1BP3	3UTR;5UTR	0	0	0	0	0	0.188073
chr1_21071236_21102498_-	HP1BP3	.	0.0943792	0	0.0648696	0	0	0.28211
chr1_21074036_21076468_-	HP1BP3	.	0	0.0573705	0	0	0.189513	0
chr1_21076215_21092024_-	HP1BP3	.	0	0	0	0	0.189513	0
chr1_21091869_21097566_-	HP1BP3	.	0	0.114741	0	0	0	0.0940366
chr1_21091869_21100024_-	HP1BP3	.	0	0	0	0	0	0.188073
chr1_21101128_21102498_-	not_annotated	.	0	0	0	0.144371	0	0.188073
chr1_21102216_21103243_-	HP1BP3	.	0	0	0.259478	0	0	0
chr1_21139650_21154191_-	EIF4G3	.	0	0	0	0	0	0.188073
chr1_21175907_21177971_-	EIF4G3	.	0	0	0	0	0	0.28211
chr1_21180052_21191755_-	EIF4G3	.	0	0.172111	0	0.144371	0	0.0940366
chr1_21190968_21212864_-	EIF4G3	.	0.188758	0	0	0	0	0
chr1_21191608_21212864_-	EIF4G3	.	0	0	0.129739	0.144371	0	0
chr1_21212693_21231464_-	EIF4G3	.	0.188758	0	0	0.144371	0	0
chr1_21219111_21221994_-	EIF4G3	3UTR	0	0	0	0	0	0.188073
chr1_21219111_21231464_-	EIF4G3	3UTR;5UTR	0.0943792	0	0.259478	0.288741	0.0947563	0.188073
chr1_21221967_21268190_-	EIF4G3	3UTR	0	0	0	0	0.189513	0
chr1_21231375_21268856_-	EIF4G3	.	0	0	0	0	0	0.188073
chr1_21267751_21268823_-	EIF4G3	.	0.0943792	0	0	0	0.0947563	0.376147
chr1_21267751_21307720_-	EIF4G3	.	0	0	0	0	0	0.188073
chr1_21267983_21276601_-	EIF4G3	.	0	0	0.129739	0.288741	0.0947563	0.56422
chr1_21276495_21292237_-	EIF4G3	5UTR	0	0.114741	0	0	0	0
chr1_21295966_21377487_-	EIF4G3	5UTR	0	0	0	0.144371	0.0947563	1.22248
chr1_21324093_21377487_-	EIF4G3	5UTR	0	0.114741	0	0.288741	0	0.0940366
chr1_21327691_21437876_-	EIF4G3	5UTR	0	0	0	0.144371	0.189513	0.0940366
chr1_21347024_21377487_-	EIF4G3	5UTR	0	0	0	0.288741	0	0
chr1_21377358_21460527_-	EIF4G3	5UTR	0	0	0	0	0	0.28211
chr1_21399955_21415706_-	EIF4G3	5UTR	0	0	0	0.144371	0	0.188073
chr1_21399955_21437876_-	EIF4G3	5UTR	0.377517	0	0	0.144371	0	0.188073
chr1_21415630_21450048_-	EIF4G3	5UTR	0	0.0573705	0	0	0.284269	0.0940366
chr1_21415630_21460506_-	EIF4G3	.	0	0	0	0.144371	0	0.188073
chr1_21437815_21460506_-	EIF4G3	.	0	0	0	0	0	0.188073
chr1_21546451_21616649_-	ECE1	.	0	0	0	0	0	0.470183
chr1_21548239_21551933_-	ECE1	.	0	0	0	0.288741	0	0
chr1_21573713_21574065_-	ECE1	.	0	0	0	0	0	0.188073
chr1_21573713_21582631_-	ECE1	.	0	0.0573705	0.0648696	0	0	0.28211
chr1_21582439_21605825_-	ECE1	5UTR	0	0.0573705	0	0	0	0.188073
chr1_21925986_21929406_-	RAP1GAP	.	0	0	0.129739	0	0	0
chr1_21938208_21952890_-	RAP1GAP	.	0	0	0	0	0.189513	0
chr1_21943798_21946543_-	RAP1GAP	.	0	0.114741	0	0	0.0947563	0.0940366
chr1_22007300_22032680_-	USP48	.	0	0	0.129739	0	0	0
chr1_22027990_22033361_-	USP48	.	0	0	0	0	0	0.28211
chr1_22027990_22041950_-	USP48	.	0	0	0	0	0	0.188073
chr1_22027990_22050588_-	USP48	3UTR	0	0	0	0	0.189513	0
chr1_22041881_22047656_-	USP48	3UTR	0	0	0	0.433112	0	0.0940366
chr1_22041881_22063118_-	USP48	3UTR	0.0943792	0	0	0	0.189513	0
chr1_22041881_22074764_-	USP48	.	0	0	0.129739	0	0	0
chr1_22047528_22050588_-	USP48	.	0	0	0.194609	0	0	0.0940366
chr1_22062922_22079612_-	USP48	.	0	0	0.0648696	0	0.0947563	0.188073
chr1_22062938_22074764_-	USP48	.	0	0	0.129739	0	0	0
chr1_22165317_22179563_-	HSPG2	.	0	0	0.129739	0	0	0
chr1_22168494_22168873_-	HSPG2	.	0	0	0.194609	0	0	0
chr1_22170640_22173092_-	HSPG2	.	0	0	0.259478	0	0.0947563	0
chr1_22173846_22175524_+	not_annotated	5UTR	0	0	0.129739	0	0	0
chr1_22404921_22418167_+	CDC42	3UTR	0	0	0	0	0.189513	0
chr1_22404921_22420629_+	CDC42	.	0	0	0.129739	0	0	0
chr1_22404921_22424461_+	CDC42	5UTR	0	0	0	0	0	0.28211
chr1_22412931_22417994_+	CDC42	.	0	0	0.0648696	0	0.0947563	0.188073
chr1_22412931_22420629_+	CDC42	.	0	0	0	0	0	0.188073
chr1_22498547_22515428_+	not_annotated	.	0	0	0	0.433112	0	0
chr1_22778434_22818026_+	ZBTB40	.	0	0	0	0	0	0.188073
chr1_22921722_22923969_+	EPHA8	.	0.188758	0	0	0	0	0
chr1_23107913_23191705_+	EPHB2	.	0	0	0.129739	0	0	0
chr1_23189529_23208976_+	EPHB2	.	0	0	0.194609	0	0	0
chr1_23370919_23377013_+	KDM1A	.	0	0.0573705	0	0.288741	0	0.0940366
chr1_23397717_23399896_+	KDM1A	5UTR	0	0	0	0.288741	0	0
chr1_23405548_23410116_+	KDM1A	5UTR	0	0	0	0	0	0.188073
chr1_23566501_23576431_-	not_annotated	5UTR	0	0.172111	0	0	0	0
chr1_23609386_23623057_-	LINC01355	5UTR	0	0	0	0	0	0.188073
chr1_23650048_23660124_-	HNRNPR	.	0.188758	0.0573705	0	0	0	0
chr1_23660010_23665101_-	HNRNPR	.	0.0943792	0	0.389217	0.144371	0	0.0940366
chr1_23660010_23667513_-	HNRNPR	.	0	0.172111	0.259478	0	0	0.188073
chr1_23664246_23665101_-	HNRNPR	.	0	0.114741	0	0	0	0.0940366
chr1_23664246_23667510_-	HNRNPR	.	0	0.172111	0	0	0	0
chr1_23743741_23745632_-	TCEA3	.	0	0	0	0	0.284269	0
chr1_24019098_24021281_+	RPL11	.	0	0	0	0.288741	0	0
chr1_24049467_24049624_+	not_annotated	.	0	0	0	0.288741	0	0
chr1_24077334_24079008_+	TCEB3	5UTR	0	0	0.0648696	0.433112	0	0.376147
chr1_24082332_24082875_+	TCEB3	.	0	0	0	0	0	0.188073
chr1_24086001_24086303_+	TCEB3	.	0	0	0.0648696	0	0.189513	0
chr1_24105927_24112913_+	PITHD1	.	0	0.114741	0	0	0	0
chr1_24112164_24112913_+	PITHD1	.	0	0	0	0.288741	0	0.188073
chr1_24130889_24152673_-	HMGCL	.	0	0	0	0.144371	0	0.188073
chr1_24134833_24137225_-	not_annotated	.	0.188758	0	0	0	0	0
chr1_24298062_24301585_-	SRSF10	5UTR	0	0	0	0.144371	0	0.28211
chr1_24700191_24740293_-	STPG1	3UTR;5UTR	0	0	0.129739	0	0	0
chr1_24718050_24727946_-	STPG1	5UTR	0	0	0	0	0	0.188073
chr1_24718050_24737307_-	STPG1	5UTR	0	0	0	0	0.189513	0
chr1_24766579_24779994_+	NIPAL3	5UTR	0	0	0	0	0	0.188073
chr1_24766661_24790610_+	NIPAL3	.	0	0	0	0	0	0.188073
chr1_24993305_24996806_+	SRRM1	3UTR	0	0.0573705	0.0648696	0.433112	0.189513	0.28211
chr1_25124232_25140710_+	CLIC4	5UTR	0	0	0	0	0.284269	0
chr1_25167445_25167787_+	CLIC4	.	0.283138	0	0	0	0	0.0940366
chr1_25568864_25570989_-	RSRP1	.	0.188758	0	0	0	0	0.0940366
chr1_25688894_25735360_-	RHCE	.	0	0	0	0.288741	0	0
chr1_25880412_25883758_+	LDLRAP1	.	0	0	0	0.288741	0.663294	0.0940366
chr1_25883643_25889644_+	LDLRAP1	.	0	0	0.129739	0	0	0
chr1_26127516_26131766_+	SEPN1	.	0	0	0	0	0	0.188073
chr1_26127533_26131766_+	SEPN1	.	0	0	0.129739	0	0	0
chr1_26127533_26140484_+	SEPN1	.	0	0	0	0.288741	0	0.0940366
chr1_26127533_26140669_+	SEPN1	.	0	0.114741	0	0	0	0
chr1_26131632_26138370_+	SEPN1	.	0	0	0.0648696	0	0	0.188073
chr1_26161512_26164045_-	AUNIP	3UTR	0	0.172111	0	0	0.189513	0
chr1_26227981_26230304_-	STMN1	5UTR	0	0	0	0	0	0.28211
chr1_26228945_26229440_-	not_annotated	5UTR	0	0	0	0	0	0.188073
chr1_26314721_26316092_-	PAFAH2	5UTR	0	0.172111	0	0	0	0
chr1_26314721_26317354_-	PAFAH2	5UTR	0	0	0.0648696	0.144371	0	0.188073
chr1_26566252_26582356_+	CEP85	.	0	0	0.324348	0	0	0
chr1_26566252_26584751_+	CEP85	.	0	0	0	0	0	0.28211
chr1_26610632_26620822_-	UBXN11	5UTR	0	0	0	0	0.379025	0
chr1_26610997_26611954_-	not_annotated	5UTR	0.0943792	0.0573705	0.0648696	0.288741	0.473781	0.0940366
chr1_26654699_26655364_-	AIM1L	.	0	0	0	0.144371	0.284269	0
chr1_26759381_26768863_+	DHDDS	.	0	0	0	0	0	0.188073
chr1_26759381_26774151_+	DHDDS	.	0	0	0	0	0	0.28211
chr1_26759381_26786635_+	DHDDS	.	0.0943792	0	0.129739	0	0.189513	0
chr1_26769221_26774151_+	DHDDS	5UTR	0	0	0	0	0.284269	0
chr1_26863415_26873761_+	RPS6KA1	.	0	0	0	0.577482	0	0
chr1_26887535_26888154_+	RPS6KA1	.	0	0	0	0	0	0.28211
chr1_27097609_27100389_+	ARID1A	.	0	0	0	0	0.189513	0
chr1_27175098_27180316_+	ZDHHC18	.	0.283138	0.0573705	0.129739	0.433112	0.0947563	0.0940366
chr1_27210615_27212624_-	GPN2	.	0	0	0.389217	0.144371	0.0947563	0.188073
chr1_27269147_27269556_+	NUDC	.	0.0943792	0	0.129739	0.288741	0	0.188073
chr1_27269150_27270252_+	NUDC	.	0	0	0	0	0	0.376147
chr1_27270633_27270937_+	not_annotated	.	0	0.114741	0	0	0	0
chr1_27609828_27618888_+	WDTC1	5UTR	0	0	0	0.288741	0	0
chr1_27660448_27660772_+	TMEM222	5UTR	0	0	0	0	0.189513	0
chr1_27682516_27690933_-	MAP3K6	.	0	0	0	0.288741	0	0
chr1_27879402_27930374_-	AHDC1	.	0	0	0	0	0	0.188073
chr1_28059113_28060694_+	FAM76A	.	0	0	0	0.288741	0	0
chr1_28075578_28086138_+	FAM76A	.	0	0	0	0.288741	0	0.188073
chr1_28086036_28087139_+	FAM76A	5UTR	0	0	0	0	0	0.28211
chr1_28165209_28167745_+	PPP1R8	5UTR	0	0	0	0	0.284269	0.188073
chr1_28177580_28177948_+	PPP1R8	.	0	0	0.129739	0	0	0
chr1_28211805_28213084_+	THEMIS2	.	0	0	0	0	0	0.188073
chr1_28296956_28297508_-	EYA3	.	0	0	0	0	0.284269	0
chr1_28300204_28300675_-	EYA3	.	0	0	0	0.288741	0	0
chr1_28304884_28330930_-	EYA3	5UTR	0	0.114741	0.194609	0.288741	0.0947563	0
chr1_28315045_28343750_-	EYA3	.	0	0	0.0648696	0.144371	0	0.28211
chr1_28323830_28374937_-	EYA3	5UTR	0	0	0.129739	0	0	0
chr1_28326470_28343750_-	EYA3	5UTR	0	0	0.259478	0	0	0
chr1_28368817_28369161_-	EYA3	.	0	0.114741	0	0.144371	0	0
chr1_28422439_28422819_-	not_annotated	.	0.566275	0.114741	0.389217	0.288741	1.42134	0.658257
chr1_28595693_28600669_+	SESN2	.	0.0943792	0	0	0	0	0.188073
chr1_28598184_28601526_+	SESN2	5UTR	0.0943792	0	0.194609	0	0.0947563	0.658257
chr1_28598184_28605752_+	SESN2	5UTR	0	0	0.129739	0	0.0947563	0.188073
chr1_28600550_28601526_+	SESN2	5UTR	0	0	0	0	0	0.188073
chr1_28601335_28605752_+	SESN2	5UTR	0.0943792	0	0.778435	0.433112	0.473781	1.50459
chr1_28733920_28793279_+	PHACTR4	.	0	0	0.129739	0	0	0
chr1_28784843_28793046_+	PHACTR4	.	0	0	0.129739	0	0	0
chr1_28785595_28793279_+	PHACTR4	.	0	0.0573705	0.0648696	0.288741	0.189513	0
chr1_28800588_28807116_+	PHACTR4	.	0.188758	0	0	0	0	0
chr1_28807034_28818224_+	PHACTR4	.	0	0	0	0.288741	0	0
chr1_28856369_28865688_+	RCC1	5UTR	0	0	0	0.288741	0	0
chr1_28893805_28898412_+	TRNAU1AP	5UTR	0	0	0	0.144371	0	0.188073
chr1_28930039_28948677_-	TAF12	5UTR	0.283138	0.172111	0	0.433112	0.379025	0.0940366
chr1_28997641_29040803_+	GMEB1	5UTR	0	0	0	0.288741	0	0
chr1_29010094_29019557_+	GMEB1	5UTR	0	0	0	0.577482	0.189513	0
chr1_29010094_29029081_+	GMEB1	.	0	0	0.129739	0.288741	0	0
chr1_29010097_29023596_+	GMEB1	.	0	0	0	0	0.284269	0
chr1_29010097_29037154_+	GMEB1	.	0	0	0	0	0	0.188073
chr1_29028949_29030841_+	GMEB1	.	0.0943792	0	0	0.577482	0	0
chr1_29030703_29037154_+	GMEB1	5UTR	0	0	0	0.288741	0	0
chr1_29185465_29185815_+	OPRD1	5UTR	0.188758	0	0	0.144371	0	0
chr1_29246922_29247615_+	not_annotated	5UTR	0	0	0	0	0	0.28211
chr1_29313942_29342279_+	EPB41	.	0.188758	0.0573705	0	0.144371	0	0
chr1_29319841_29342279_+	EPB41	.	0.188758	0	0	0	0	0.0940366
chr1_29342203_29365938_+	EPB41	3UTR	0.283138	0	0	0	0	0
chr1_29356911_29365938_+	EPB41	3UTR	0.283138	0	0	0	0.0947563	0.0940366
chr1_29385100_29424447_+	EPB41	3UTR	0	0	0	0	0.189513	0
chr1_29386933_29424447_+	EPB41	3UTR	0.188758	0.0573705	0	0.288741	0	0.188073
chr1_29438879_29442270_+	EPB41	3UTR	0	0	0	0.288741	0	0
chr1_29469433_29476704_-	SRSF4	.	0	0	0	0.288741	0	0
chr1_29469433_29487029_-	SRSF4	.	0	0	0	0.144371	0	0.188073
chr1_29474591_29485998_-	SRSF4	.	0	0	0.194609	0	0	0
chr1_29474591_29492576_-	SRSF4	.	0	0	0	0	0.189513	0
chr1_29475520_29485998_-	SRSF4	.	0	0	0.194609	0	0	0
chr1_29475520_29487029_-	SRSF4	.	0	0	0.129739	0.866224	0.0947563	0.0940366
chr1_29475520_29492576_-	SRSF4	.	0	0.172111	0.0648696	0	0	0
chr1_29475520_29495150_-	SRSF4	.	0	0	0	0.144371	0.189513	0.28211
chr1_29476614_29498234_-	SRSF4	.	0	0	0	0	0	0.188073
chr1_29481207_29481422_+	not_annotated	3UTR;5UTR	0	0	0	0.288741	0	0.0940366
chr1_29481207_29495150_-	SRSF4	5UTR	0	0	0	0.144371	0	0.188073
chr1_29485885_29493424_-	SRSF4	5UTR	0.188758	0	0	0	0.0947563	0.0940366
chr1_29487268_29495150_-	not_annotated	5UTR	0	0	0	0.288741	0	0
chr1_29520363_29543197_-	MECR	5UTR	0	0	0	0.433112	0	0
chr1_29520363_29547433_-	MECR	5UTR	0	0	0.0648696	0	0	0.188073
chr1_29520363_29556918_-	MECR	5UTR	0	0	0	0.288741	0	0
chr1_29522452_29543197_-	MECR	.	0	0	0	0.144371	0.189513	0
chr1_29533273_29547433_-	MECR	.	0	0	0	0.288741	0	0
chr1_29542516_29547433_-	MECR	.	0	0	0	0.866224	0.284269	0
chr1_29581786_29611381_+	PTPRU	.	0	0	0	0	0.189513	0
chr1_29587121_29606653_+	PTPRU	.	0	0	0	0	0.189513	0
chr1_29601959_29602268_+	PTPRU	.	0.188758	0	0	0.866224	0.0947563	0.0940366
chr1_29609187_29611381_+	PTPRU	.	0.188758	0.458964	0	0.577482	0.852806	0.188073
chr1_31409489_31414970_-	PUM1	.	0	0.114741	0	0	0.284269	0.0940366
chr1_31422979_31427907_-	PUM1	.	0	0.114741	0	0	0	0
chr1_31422979_31440157_-	PUM1	.	0	0	0	0.577482	0	0
chr1_31425109_31439044_-	PUM1	.	0	0	0.194609	0	0	0
chr1_31441200_31501711_-	PUM1	.	0	0	0	0.288741	0	0
chr1_31447497_31501711_-	PUM1	.	0	0	0.0648696	0	0	0.188073
chr1_31452908_31501711_-	PUM1	.	0	0	0	0	0	0.188073
chr1_31465236_31478878_-	PUM1	.	0	0	0	0.144371	0.189513	0.188073
chr1_31478699_31497661_-	PUM1	.;5UTR	0	0	0	0	0.284269	0
chr1_31478699_31532424_-	PUM1	.	0	0.0573705	0	0.288741	0	0
chr1_31501642_31532286_-	PUM1	.	0	0.114741	0	0.144371	0	0
chr1_31528159_31532424_+	not_annotated	5UTR	0	0	0	0.288741	0	0
chr1_31744225_31764853_-	SNRNP40	.	0	0	0	0	0.0947563	0.188073
chr1_31754220_31764853_-	SNRNP40	.	0	0.0573705	0.194609	0	0	0
chr1_31791955_31821821_+	ZCCHC17	.	0.188758	0	0	0.288741	0	0.188073
chr1_31811842_31821821_+	ZCCHC17	3UTR;5UTR	0.0943792	0.114741	0	0	0	0
chr1_32126271_32126666_-	not_annotated	5UTR	0.188758	0	0	0	0.0947563	0
chr1_32198117_32205635_-	BAI2	5UTR	0	0	0	0.288741	0	0
chr1_32206973_32207818_-	BAI2	.	0.0943792	0	0	0	0.189513	0
chr1_32495898_32497241_+	KHDRBS1	.	0.188758	0.114741	0.0648696	0.144371	0.379025	0.376147
chr1_32495898_32505174_+	KHDRBS1	3UTR	0	0.0573705	0	0.144371	0	0.188073
chr1_32495898_32508320_+	KHDRBS1	.	0	0.114741	0	0	0.0947563	0.188073
chr1_32498788_32505174_+	KHDRBS1	.	0	0	0	0	0	0.188073
chr1_32498788_32510991_+	KHDRBS1	.	0	0	0	0.288741	0	0
chr1_32620188_32623962_+	KPNA6	3UTR	0	0.0573705	0.259478	0.288741	0.284269	0.188073
chr1_32620190_32625132_+	KPNA6	.	0	0	0	0	0.0947563	0.188073
chr1_32622453_32625132_+	KPNA6	.	0	0	0	0	0	0.188073
chr1_32627547_32632897_+	KPNA6	.	0	0	0.129739	0.144371	0.0947563	0.376147
chr1_32627647_32627936_+	not_annotated	.	0.755034	0.114741	0.0648696	0	0.0947563	0.376147
chr1_32639178_32639600_+	KPNA6	.	0	0	0	0	0.189513	0
chr1_32649626_32650117_+	not_annotated	.	0	0	0	0	0	0.188073
chr1_32808736_32817465_-	not_annotated	5UTR	0	0.114741	0	0	0	0
chr1_33059245_33061010_+	ZBTB8A	.	0	0.114741	0	0	0	0
chr1_33097427_33099673_-	ZBTB8OS	3UTR	0	0	0	0	0	0.188073
chr1_33123027_33138502_+	RBBP4	.	0.0943792	0.114741	0.129739	0	0.189513	0
chr1_33133825_33146215_+	RBBP4	.	0	0	0.194609	0	0	0.188073
chr1_33233387_33234376_+	KIAA1522	.	0	0	0.129739	0	0	0.376147
chr1_33256762_33272212_-	YARS	5UTR	0	0	0.194609	0	0	0
chr1_33263016_33263444_-	YARS	3UTR	0.0943792	0.229482	0.0648696	0	0	0.0940366
chr1_33290913_33293682_+	S100PBP	.	0	0	0.324348	0.144371	0.189513	0.0940366
chr1_33290913_33299662_+	S100PBP	.	0.0943792	0	0	0.433112	0	0
chr1_33293596_33321665_+	S100PBP	.	0	0	0	0	0	0.188073
chr1_33411114_33412165_-	RNF19B	.	0	0	0.129739	0.144371	0	0
chr1_33476255_33478990_-	AK2	.	0	0	0	0	0	0.188073
chr1_33486967_33490168_-	AK2	5UTR	0	0	0	0	0.189513	0
chr1_33740814_33747412_+	ZNF362	.	0	0	0	0	0.189513	0
chr1_33820001_33841194_-	PHC2	5UTR	0	0	0	0.288741	0	0
chr1_35484953_35486068_-	ZMYM6	5UTR	0	0.114741	0.0648696	0.144371	0	0
chr1_35558920_35577731_+	ZMYM1	5UTR	0.188758	0	0	0	0	0
chr1_35558994_35578782_+	ZMYM1	5UTR	0	0	0	0	0	0.188073
chr1_35559514_35561492_+	ZMYM1	5UTR	0	0	0.194609	0	0	0.0940366
chr1_35559514_35563167_+	ZMYM1	5UTR	0	0	0	0.288741	0	0
chr1_35561419_35565443_+	ZMYM1	5UTR	0	0	0	0.144371	0	0.188073
chr1_35562917_35578782_+	ZMYM1	3UTR	0	0	0	0	0	0.188073
chr1_35565352_35570370_+	ZMYM1	3UTR	0	0	0.194609	0	0	0
chr1_35569895_35577731_+	ZMYM1	.	0.0943792	0	0.129739	0	0	0
chr1_35570157_35576048_+	ZMYM1	.	0.188758	0	0	0	0	0
chr1_35642919_35653691_-	SFPQ	.	0.188758	0	0	0	0	0
chr1_35654603_35656194_-	SFPQ	5UTR	0	0	0	0	0.189513	0
chr1_35654603_35656448_-	SFPQ	5UTR	0	0	0	0.288741	0	0
chr1_35654786_35657130_-	SFPQ	5UTR	0	0	0	0	0	0.188073
chr1_35756055_35761589_+	not_annotated	5UTR	0.188758	0.0573705	0	0	0	0
chr1_35768263_35768399_+	not_annotated	.	0	0	0	0	0	0.188073
chr1_35835629_35836228_+	ZMYM4	.	0.283138	0.0573705	0	0.144371	0.0947563	0.376147
chr1_35835629_35847359_+	ZMYM4	.	0.283138	0.0573705	0	0	0	0
chr1_35851042_35852879_+	ZMYM4	.	0	0	0	0.144371	0	0.28211
chr1_35853054_35853543_+	ZMYM4	.	0.0943792	0	0	0	0.189513	0
chr1_35862152_35871069_+	ZMYM4	.	0	0	0.259478	0	0	0
chr1_35879572_35885312_+	ZMYM4	.	0	0	0	0	0.189513	0
chr1_35906647_35919290_-	KIAA0319L	.	0.188758	0	0	0	0	0
chr1_35913773_35921842_-	KIAA0319L	.	0	0	0	0	0	0.188073
chr1_35921613_35926038_-	KIAA0319L	5UTR	0	0	0.129739	0	0	0
chr1_35936430_35944813_-	KIAA0319L	3UTR	0	0.172111	0	0	0	0
chr1_35972212_35972736_-	KIAA0319L	.	0.0943792	0	0	0	0	0.376147
chr1_36024707_36029510_+	NCDN	.	0	0	0	0	0	0.188073
chr1_36068758_36102033_-	PSMB2	.	0	0	0	0.288741	0	0
chr1_36202085_36204183_-	CLSPN	.	0	0	0	0	0	0.28211
chr1_36208741_36214205_-	CLSPN	.	0	0	0.324348	0	0	0
chr1_36213507_36217107_-	CLSPN	.	0	0	0	0.288741	0	0
chr1_36213507_36219537_-	CLSPN	.	0.0943792	0	0.129739	0	0.189513	0.56422
chr1_36225942_36228922_-	CLSPN	.	0.0943792	0	0	0	0	0.188073
chr1_36282482_36297175_+	AGO4	3UTR	0	0	0	0	0	0.188073
chr1_36297040_36301490_+	AGO4	.	0	0	0	0	0	0.28211
chr1_36354027_36367671_+	AGO1	.	0	0	0	0	0	0.188073
chr1_36359915_36385301_+	AGO1	.	0	0	0	0	0	0.188073
chr1_36367548_36383328_+	AGO1	5UTR	0.188758	0	0	0	0	0.0940366
chr1_36379442_36379636_+	AGO1	5UTR	0	0	0	0	0	0.188073
chr1_36408624_36439112_+	AGO3	5UTR	0	0	0	0	0.189513	0
chr1_36411292_36479649_+	AGO3	5UTR	0.188758	0	0.0648696	0	0	0
chr1_36469941_36474645_+	AGO3	.	0	0	0	0	0.0947563	0.188073
chr1_36469941_36521475_+	AGO3	.	0.283138	0	0	0	0	0
chr1_36475075_36501868_+	AGO3	.	0.188758	0	0	0	0	0
chr1_36479230_36479649_+	AGO3	.	0.0943792	0	0	0	0.284269	0
chr1_36492714_36509149_+	AGO3	5UTR	0	0	0.194609	0	0	0.0940366
chr1_36499774_36501868_+	AGO3	.	0	0.0573705	0.194609	0	0	0
chr1_36576907_36581353_-	not_annotated	.	0	0	0	0	0	0.188073
chr1_36636571_36638228_+	MAP7D1	.	0	0	0	0	0	0.28211
chr1_36636571_36639079_-	not_annotated	.	0	0	0	0.288741	0	0
chr1_36640498_36642216_+	MAP7D1	.	0.188758	0	0	0	0	0
chr1_36808964_36820017_-	STK40	.	0	0	0.129739	0	0	0
chr1_36814300_36826941_-	STK40	.	0	0	0.129739	0.144371	0	0
chr1_36814370_36823872_-	STK40	.	1.22693	0	0.0648696	0.288741	0	0.84633
chr1_36819964_36833685_-	STK40	5UTR	0.188758	0	0	0	0	0
chr1_36871419_36878958_+	not_annotated	.	0.188758	0	0	0	0	0
chr1_36886063_36889882_+	not_annotated	.	0.188758	0	0	0	0	0
chr1_37270587_37307540_-	GRIK3	.	0.188758	0	0	0	0	0
chr1_37967404_37975143_-	MEAF6	.	0	0	0	0	0	0.188073
chr1_37967404_37979139_-	MEAF6	.	0	0	0.0648696	0	0	0.188073
chr1_38018245_38019843_-	SNIP1	5UTR	0	0	0	0.577482	0.0947563	0.0940366
chr1_38034451_38047146_-	GNL2	.	0	0	0	0.288741	0	0
chr1_38034451_38053096_-	GNL2	3UTR	0	0	0	0.288741	0	0
chr1_38052911_38056446_-	GNL2	.	0	0.229482	0	0	0	0
chr1_38053167_38054683_-	not_annotated	.	0.0943792	0	0	0.577482	0	0
chr1_38173993_38174516_+	CDCA8	5UTR	0.0943792	0.114741	0	0	0.189513	0.0940366
chr1_38297916_38323381_-	MTF1	5UTR	0.283138	0	0	0.144371	0	0
chr1_38322922_38323381_-	MTF1	3UTR	0	0	0.194609	0	0	0.188073
chr1_38396129_38397725_-	INPP5B	.	0	0	0	0	0	0.188073
chr1_38422678_38423577_-	SF3A3	.	0	0	0	0	0.284269	0
chr1_38422968_38423726_-	SF3A3	.	0	0.114741	0	0	0	0
chr1_38444391_38446396_-	SF3A3	.	0.188758	0	0	0	0	0
chr1_38445136_38453508_-	SF3A3	5UTR	0	0	0	0.288741	0	0
chr1_38446257_38447483_-	SF3A3	.	0	0	0	0.288741	0	0
chr1_38450378_38453508_-	SF3A3	3UTR;5UTR	0	0	0.129739	0	0	0
chr1_38470105_38470374_-	not_annotated	.	0	0.172111	0	0	0	0
chr1_38483339_38484824_+	UTP11L	.	0	0	0	0	0	0.188073
chr1_39311610_39317429_-	RRAGC	5UTR	0	0	0	0	0.189513	0
chr1_39381233_39385009_-	RHBDL2	.	0.283138	0	0.0648696	0	0.379025	0
chr1_39494394_39500256_+	NDUFS5	.	0.0943792	0.0573705	0	0	0.284269	0
chr1_39494953_39495463_+	not_annotated	.	0	0	0	0	0.189513	0
chr1_39549034_39550110_+	MACF1	.	0.283138	0	0	0.288741	0	0
chr1_39586870_39588068_+	not_annotated	.	0	0	0	0.288741	0	0.0940366
chr1_39619783_39624692_+	not_annotated	.	0.188758	0	0	0	0	0
chr1_39696853_39720047_+	MACF1	.	0	0	0.129739	0	0	0
chr1_39696853_39748046_+	MACF1	.	0	0	0	0	0	0.188073
chr1_39750754_39753234_+	MACF1	.	0	0	0	0	0	0.188073
chr1_39757581_39761554_+	MACF1	.	0	0	0.194609	0	0	0
chr1_39757581_39766034_+	MACF1	.	0	0	0.129739	0.144371	0	0
chr1_39768595_39776672_+	MACF1	.	0	0	0.129739	0	0	0
chr1_39775241_39785419_+	MACF1	.	0	0	0	0.288741	0	0
chr1_39775241_39824936_+	MACF1	.	0	0	0.194609	0	0	0
chr1_39815149_39824936_+	MACF1	.	0	0	0.129739	0	0	0
chr1_39823046_39823565_+	MACF1	.	0.188758	0	0.129739	0	0.189513	0
chr1_39833819_39835858_+	MACF1	.	0	0	0.259478	0	0.284269	0
chr1_39834695_39838268_+	MACF1	.	0	0	0.194609	0	0	0
chr1_39835705_39838268_+	MACF1	.	0.188758	0	0	0	0	0
chr1_39852858_39854330_+	MACF1	.	0	0	0	0	0	0.188073
chr1_39918355_39934404_+	MACF1	.	0	0	0	0	0	0.188073
chr1_39924757_39934404_+	MACF1	.	0.188758	0	0	0	0	0
chr1_40026753_40029413_-	PABPC4	3UTR	0	0.114741	0	0	0	0
chr1_40033422_40035348_-	PABPC4	.	0.188758	0	0	0	0	0
chr1_40035534_40037021_-	PABPC4	.	0	0	0	0	0	0.188073
chr1_40205836_40218724_+	PPIE	.	0.0943792	0	0	0.144371	0	0.188073
chr1_40211085_40218724_+	PPIE	.	0	0	0.129739	0	0	0
chr1_40214760_40218539_+	not_annotated	.	0	0	0.129739	0	0	0
chr1_40228763_40230489_-	BMP8B	.	0	0	0.0648696	0	0	0.28211
chr1_40309772_40317442_-	TRIT1	5UTR	0	0	0	0	0	0.188073
chr1_40313657_40318548_-	TRIT1	5UTR	0	0	0	0	0.284269	0
chr1_40315790_40318548_-	TRIT1	5UTR	0.188758	0	0	0.288741	0	0.0940366
chr1_40422758_40431686_+	MFSD2A	.	0	0	0	0	0	0.188073
chr1_40422762_40424497_+	MFSD2A	.	0	0	0	0	0	0.188073
chr1_40430882_40431686_+	MFSD2A	.	0	0	0	0	0	0.188073
chr1_40525008_40530231_+	CAP1	.	0.188758	0	0	0	0	0.0940366
chr1_40536184_40536485_+	not_annotated	.	0	0.114741	0.129739	0	0.284269	0.658257
chr1_40539344_40539640_-	PPT1	.	0	0	0	0.288741	0	0
chr1_40544231_40557071_-	PPT1	.	0.188758	0	0	0	0	0
chr1_40656443_40697330_+	RLF	.	0	0	0	0	0.284269	0
chr1_40725917_40737707_+	ZMPSTE24	3UTR	0	0	0	0.288741	0	0
chr1_40726510_40734207_+	ZMPSTE24	5UTR	0.0943792	0	0	0	0	0.28211
chr1_40733476_40737707_+	ZMPSTE24	5UTR	0	0	0	0	0.379025	0.28211
chr1_40756525_40758657_+	ZMPSTE24	.	0	0	0	0	0	0.28211
chr1_40872407_40875511_+	SMAP2	5UTR	0.188758	0	0	0	0	0
chr1_40916483_40928269_+	ZFP69B	.	0	0	0.129739	0	0	0
chr1_40922616_40923111_+	ZFP69B	.	0.188758	0	0	0	0	0.0940366
chr1_40947434_40955296_+	ZFP69	.	0	0	0.259478	0	0	0
chr1_41204507_41218918_+	NFYC	.	0.566275	0.0573705	0.0648696	0.144371	0	0.0940366
chr1_41448949_41457517_+	CTPS1	.	0	0	0	0.288741	0	0.28211
chr1_41448949_41463198_+	CTPS1	3UTR	0.188758	0.0573705	0	0.144371	0	0.0940366
chr1_41461588_41463198_+	CTPS1	3UTR	0.0943792	0	0.389217	0	0.0947563	0.0940366
chr1_41461588_41466789_+	CTPS1	.	0.283138	0	0	0	0	0
chr1_41461822_41462731_+	not_annotated	3UTR	0	0	0	0	0	0.188073
chr1_41466700_41471766_+	CTPS1	5UTR	0	0	0	0	0	0.188073
chr1_41471722_41477361_+	CTPS1	.	0	0	0	0.144371	0	0.188073
chr1_41474330_41475926_+	CTPS1	.	0	0	0	0	0	0.188073
chr1_41511384_41541123_-	SCMH1	5UTR	0.188758	0	0	0	0	0
chr1_41512078_41651922_-	SCMH1	5UTR	0	0	0	0	0.189513	0
chr1_41512089_41514562_-	SCMH1	5UTR	0	0	0.129739	0	0	0
chr1_41536266_41571497_-	SCMH1	5UTR	0	0	0	0	0.379025	0
chr1_41536266_41582682_-	SCMH1	5UTR	0.0943792	0	0.129739	0.288741	0.0947563	0
chr1_41536266_41618413_-	SCMH1	5UTR	0	0	0	0	0.0947563	0.188073
chr1_41536266_41628651_-	SCMH1	5UTR	0	0	0.129739	0	0	0
chr1_41536266_41651922_-	SCMH1	5UTR	0	0	0	0	0.189513	0
chr1_41571413_41608784_-	SCMH1	5UTR	0	0	0	0	0	0.188073
chr1_41582593_41608784_-	SCMH1	5UTR	0.0943792	0	0	0.144371	0	0.188073
chr1_41582593_41627104_-	SCMH1	5UTR	0.188758	0	0	0.144371	0	0.0940366
chr1_41608545_41618413_-	SCMH1	.;5UTR	0	0	0	0	0	0.28211
chr1_41608545_41627104_-	SCMH1	.	0.0943792	0	0	0.288741	0.189513	0.0940366
chr1_41608549_41627104_-	SCMH1	.	0.0943792	0	0	0	0	0.28211
chr1_41608549_41678544_-	SCMH1	.	0	0	0	0.433112	0	0
chr1_41651792_41654378_-	SCMH1	.	0	0	0	0	0	0.188073
chr1_42094419_42094618_+	not_annotated	.	0	0	0	0	0.189513	0
chr1_42111719_42119620_-	not_annotated	5UTR	0	0	0	0.288741	0	0
chr1_42654407_42744455_-	FOXJ3	.	0	0	0	0	0	0.188073
chr1_42660560_42671534_-	FOXJ3	5UTR	0.283138	0	0.129739	0	0.189513	0
chr1_42660560_42693637_-	FOXJ3	5UTR	0.0943792	0	0	0.144371	0.0947563	0.28211
chr1_42709883_42776781_-	FOXJ3	5UTR	0	0.114741	0	0	0	0
chr1_42744018_42744455_-	FOXJ3	3UTR	0	0	0.0648696	0.144371	0	0.28211
chr1_42744018_42789498_-	FOXJ3	3UTR	0.377517	0.0573705	0.0648696	0.433112	0	0.188073
chr1_42776720_42778221_-	FOXJ3	.	0	0	0	0	0	0.188073
chr1_42776720_42789498_-	FOXJ3	.	0	0.114741	0	0	0.189513	0.0940366
chr1_42865074_42870268_+	RIMKLA	3UTR	0	0	0.129739	0	0	0
chr1_42946131_42948487_+	not_annotated	3UTR	0	0	0	0.288741	0	0.0940366
chr1_43125237_43126509_+	not_annotated	3UTR	0.283138	0	0	0	0	0
chr1_43130533_43133111_+	PPIH	3UTR	0.0943792	0	0	0.144371	0	0.470183
chr1_43149073_43166717_+	YBX1	3UTR	0.188758	0	0	0	0	0
chr1_43159160_43166717_+	YBX1	5UTR	0	0	0	0	0.0947563	0.188073
chr1_43166451_43168135_+	YBX1	.	0	0	0	0.288741	0	0
chr1_43215856_43218040_-	LEPRE1	.	0	0	0.129739	0	0	0
chr1_43220539_43223593_-	LEPRE1	.	0	0	0.129739	0	0	0
chr1_43240407_43241150_+	C1orf50	.	0	0	0	0	0.189513	0
chr1_43435919_43458492_+	SLC2A1-AS1	.	0	0	0	0.288741	0	0
chr1_43632830_43636550_-	EBNA1BP2	.	0	0	0.129739	0	0	0
chr1_43824837_43825309_+	CDC20	.	0	0	0.259478	0	0	0.0940366
chr1_43889887_43890402_+	SZT2	.	0	0	0	0	0	0.188073
chr1_43892726_43895774_+	SZT2	5UTR	0	0	0	0.433112	0	0
chr1_43898187_43898861_+	SZT2	.	0.188758	0	0	0	0	0
chr1_43902841_43903573_+	SZT2	.	0.188758	0	0	0	0	0
chr1_43912839_43913183_+	not_annotated	.	0	0.114741	0	0	0.189513	0
chr1_44019162_44044591_+	PTPRF	5UTR	0	0	0.0648696	0.288741	0.0947563	0.376147
chr1_44019183_44044591_+	PTPRF	5UTR	0	0	0	0.288741	0	0
chr1_44069086_44069860_+	PTPRF	5UTR	0	0	0	0	0.189513	0
chr1_44200165_44303983_+	ST3GAL3	3UTR	0	0	0.129739	0	0	0
chr1_44257772_44280605_+	ST3GAL3	.	0	0	0.194609	0.288741	0.189513	0
chr1_44290338_44303983_+	ST3GAL3	5UTR	0	0	0	0	0	0.188073
chr1_44323806_44360149_+	ST3GAL3	5UTR	0.188758	0	0	0	0	0
chr1_44445663_44445779_+	B4GALT2	5UTR	0	0	0.129739	0	0	0
chr1_44457518_44458049_+	CCDC24	.	0	0	0	0	0.189513	0
chr1_44666213_44675041_-	not_annotated	5UTR	0	0	0	0	0	0.188073
chr1_44679380_44685149_+	DMAP1	5UTR	0	0	0	0	0	0.28211
chr1_44679380_44685550_+	DMAP1	5UTR	0	0	0	0	0	0.188073
chr1_44686205_44687312_-	ERI3	5UTR	0	0	0.194609	0	0	0
chr1_44713610_44785416_-	ERI3	5UTR	0.283138	0.0573705	0.259478	1.15496	0.189513	0.28211
chr1_44750506_44804915_-	ERI3	5UTR	0.0943792	0	0	0.288741	0.0947563	0
chr1_44750506_44804988_-	ERI3	5UTR	0	0	0.0648696	0.288741	0	0
chr1_44772888_44785416_-	ERI3	5UTR	0	0	0	0	0	0.28211
chr1_44778840_44786206_-	ERI3	5UTR	0	0	0	0	0	0.188073
chr1_44800484_44804994_-	ERI3	5UTR	0	0	0.129739	0	0	0.0940366
chr1_44876255_44878394_+	RNF220	.	0.0943792	0	0.0648696	0.433112	0	0.376147
chr1_44876255_44881895_+	RNF220	.	0.0943792	0.114741	0.0648696	0	0	0.28211
chr1_44877652_44881895_+	RNF220	.	0.377517	0.0573705	0.194609	0.288741	0.189513	0.56422
chr1_45098014_45115441_+	RNF220	.	0	0	0	0.288741	0	0
chr1_45216113_45219505_+	KIF2C	.	0.0943792	0	0	0	0.189513	0.0940366
chr1_45266511_45267604_+	PLK3	.	0	0	0	0.144371	0.189513	0.0940366
chr1_45300136_45301730_+	not_annotated	5UTR	0	0	0	0.144371	0.189513	0
chr1_45323375_45345680_-	EIF2B3	.	0.283138	0	0	0	0	0
chr1_45340349_45392411_-	EIF2B3	.	0	0	0	0	0	0.188073
chr1_45345489_45347411_-	EIF2B3	.	0	0	0	0	0	0.188073
chr1_45392299_45435716_-	EIF2B3	.	0	0	0	0.288741	0	0
chr1_45407177_45416092_-	EIF2B3	.	0	0.114741	0	0	0	0
chr1_45499983_45501495_-	ZSWIM5	5UTR	0	0	0	0	0.189513	0
chr1_45501359_45553909_-	ZSWIM5	5UTR	0	0	0.129739	0	0	0
chr1_45504607_45525919_-	ZSWIM5	.	0	0	0	0	0.284269	0
chr1_45507229_45509477_+	not_annotated	5UTR	0.0943792	0.114741	0	0	0	0
chr1_45851583_45940820_-	TESK2	.	0	0	0	0	0	0.188073
chr1_45887396_45923543_-	TESK2	.	0	0	0.129739	0.577482	0	0
chr1_45923235_45923543_-	TESK2	.	0	0	0	0.433112	0	0.188073
chr1_45960723_45961217_-	CCDC163P	.	0	0	0	0	0	0.188073
chr1_45980178_45984726_-	PRDX1	.	0	0	0.259478	0	0	0.0940366
chr1_46049779_46083263_+	NASP	.	0	0	0	0.288741	0	0
chr1_46066056_46070688_+	NASP	.	0	0	0.129739	0	0	0.0940366
chr1_46067926_46072263_+	NASP	.	0	0.114741	0	0	0.0947563	0.0940366
chr1_46070588_46079853_+	NASP	.	0	0	0.129739	0	0	0
chr1_46095384_46096153_-	not_annotated	5UTR	0.188758	0	0	0	0	0
chr1_46096153_46099908_-	GPBP1L1	5UTR	0.283138	0	0.129739	0	0	0.0940366
chr1_46096153_46106075_-	GPBP1L1	.	0.188758	0.344223	0.648696	0	0.473781	0
chr1_46120214_46124814_-	GPBP1L1	.	0	0	0.389217	0.288741	0.189513	0.470183
chr1_46120214_46126049_-	GPBP1L1	5UTR	0.283138	0.0573705	0.0648696	1.15496	0.379025	0.188073
chr1_46120214_46126897_-	GPBP1L1	.	0	0	0	0	0.189513	0.0940366
chr1_46165741_46206784_-	IPP	5UTR	0	0	0	0.288741	0	0.0940366
chr1_46182566_46207004_-	IPP	.	0	0	0.129739	0	0.0947563	0
chr1_46295110_46295501_+	MAST2	5UTR	0	0	0	0	0	0.188073
chr1_46425057_46426297_+	MAST2	.	0	0.0573705	0.259478	0	0.379025	0.188073
chr1_46517935_46521504_+	not_annotated	.	0	0	0.194609	0	0	0
chr1_46543186_46597628_-	PIK3R3	3UTR;5UTR	0	0	0	0.144371	0	0.28211
chr1_46724357_46727057_+	RAD54L	5UTR	0	0	0.129739	0.144371	0.189513	0.0940366
chr1_46736330_46740389_+	RAD54L	3UTR	0	0	0	0	0	0.56422
chr1_46744853_46764042_-	LRRC41	.	0.188758	0	0	0	0.0947563	0.0940366
chr1_46763416_46763832_-	not_annotated	5UTR	0	0	0	0	0	0.188073
chr1_46770345_46776453_+	UQCRH	.	0	0	0	0.288741	0	0
chr1_46774772_46782352_+	UQCRH	.	0.188758	0	0	0.144371	0	0
chr1_46775568_46775988_+	UQCRH	.	0.0943792	0	0.129739	0	0	0
chr1_46775826_46782352_+	UQCRH	.	0.188758	0	0	0	0.189513	0
chr1_46812592_46818700_+	NSUN4	.	0	0.114741	0.129739	0	0.0947563	0
chr1_46898154_46908709_+	LOC729041	.	0	0	0	0	0	0.188073
chr1_46972670_46976955_+	DMBX1	.	0	0	0	0.144371	0.0947563	0.188073
chr1_47040618_47050475_-	MKNK1	.	0	0	0	0	0.189513	0
chr1_47144140_47157609_-	EFCAB14	.	0	0.114741	0.129739	0	0.0947563	0
chr1_47622354_47644022_-	not_annotated	.	0	0	0	0	0	0.188073
chr1_47725960_47728785_-	STIL	.	0	0	0.129739	0.144371	0.284269	0.0940366
chr1_47725960_47735538_-	STIL	.	0	0	0.194609	0	0	0.28211
chr1_47725960_47770668_-	STIL	.	0.188758	0	0	0	0	0
chr1_47728574_47767420_-	STIL	.	0	0	0	0	0.189513	0.0940366
chr1_47737747_47746881_-	STIL	.	0.188758	0	0	0	0	0
chr1_47737747_47765824_-	STIL	5UTR	0	0	0	0.288741	0.189513	0
chr1_47745912_47765824_-	STIL	.	0	0	0.194609	0	0	0
chr1_47753222_47759216_-	STIL	.	0.283138	0	0	0	0	0
chr1_47753222_47767420_-	STIL	.	0	0.0573705	0	0	0	0.56422
chr1_47753222_47776034_-	STIL	5UTR	0	0	0	0.144371	0	0.28211
chr1_47755106_47761520_-	STIL	5UTR	0	0	0	0.288741	0	0
chr1_47755106_47765824_-	STIL	5UTR	0	0.114741	0.194609	0.288741	0.0947563	0.470183
chr1_47755106_47767420_-	STIL	.	0	0	0.0648696	0	0	0.28211
chr1_47767232_47770668_-	STIL	.	0	0	0.324348	0	0	0
chr1_47767232_47778693_-	STIL	.	0	0	0.129739	0	0	0
chr1_47767905_47776034_-	STIL	.	0.566275	0	0.129739	0.144371	0	0
chr1_47779707_47780235_-	STIL	.	0	0	0	0.288741	0	0.0940366
chr1_47834140_47842544_+	CMPK1	.	0	0	0	0	0.568538	0.0940366
chr1_47838626_47840965_+	CMPK1	.	0	0	0.0648696	0.288741	0	0
chr1_47899139_47899482_-	FOXD2-AS1	.	0	0	0	0	0	0.188073
chr1_48240841_48244216_-	TRABD2B	.	0.188758	0.114741	0	0	0.0947563	0.0940366
chr1_48771458_48869554_-	SPATA6	.	0	0	0.194609	0	0	0
chr1_48821389_48869554_-	SPATA6	.	0	0	0.129739	0	0	0
chr1_48825257_48869554_-	SPATA6	.	0	0	0.129739	0	0	0
chr1_48850980_48869554_-	SPATA6	.	0	0	0.129739	0.144371	0	0.188073
chr1_48877135_48918803_-	SPATA6	.	0	0	0.389217	0	0	0
chr1_50887249_50888783_-	not_annotated	.	0	0	0	0	0.189513	0
chr1_50907159_51001069_-	FAF1	.	0	0.114741	0	0	0	0
chr1_50941135_51061888_-	FAF1	.	0	0	0.129739	0	0	0
chr1_50956259_51032903_-	FAF1	.	0	0	0.129739	0	0.0947563	0.188073
chr1_50956259_51061888_-	FAF1	.	0.0943792	0	0.0648696	0.144371	0.473781	0.376147
chr1_51001040_51121200_-	FAF1	.	0	0	0	0.288741	0.0947563	0
chr1_51001040_51246716_-	FAF1	.	0	0	0	0	0	0.188073
chr1_51061792_51210447_-	FAF1	.	0.0943792	0	0	0.144371	0.0947563	0.188073
chr1_51061792_51246716_-	FAF1	.	0.283138	0	0	0.144371	0	0
chr1_51121113_51212645_-	FAF1	.	0	0	0	0.288741	0	0
chr1_51121113_51242761_-	FAF1	.	0	0	0	0	0.189513	0
chr1_51121113_51246716_-	FAF1	.	0.188758	0	0.324348	0	0	0.28211
chr1_51121113_51253791_-	FAF1	.	0	0	0	0.433112	0	0.0940366
chr1_51171457_51246716_-	FAF1	.	0	0	0	0	0.379025	0.0940366
chr1_51171457_51323669_-	FAF1	.	0	0	0	0	0.473781	0
chr1_51199864_51210447_-	FAF1	5UTR	0	0	0	0	0	0.28211
chr1_51204534_51246716_-	FAF1	3UTR	0.188758	0	0	0	0.0947563	0.470183
chr1_51204534_51323669_-	FAF1	.	0.0943792	0	0	0.433112	0.189513	0.0940366
chr1_51210355_51323669_-	FAF1	.	0	0	0	0	0.0947563	0.188073
chr1_51246528_51267349_-	FAF1	.	0.0943792	0.0573705	0.194609	0	0.284269	0.470183
chr1_51702405_51735797_+	RNF11	.	0	0.114741	0.0648696	0	0	0.188073
chr1_51736924_51737468_+	RNF11	5UTR	0	0	0	0	0.189513	0
chr1_51829537_51860119_-	EPS15	.	0	0	0	0.288741	0	0
chr1_51860052_51869204_-	EPS15	.	0	0	0	0	0	0.188073
chr1_51864703_51875368_-	EPS15	.	0	0.114741	0	0	0	0.0940366
chr1_51866589_51871780_-	EPS15	.	0	0	0.129739	0	0	0
chr1_51868106_51887530_-	EPS15	5UTR	0	0	0	0	0	0.28211
chr1_51875302_51912758_-	EPS15	.	0	0	0	0	0.284269	0
chr1_51887457_51912777_-	EPS15	.	0	0	0	0	0.284269	0.0940366
chr1_51902777_51913807_-	EPS15	.	0	0	0	0	0.189513	0.188073
chr1_51906018_51910717_-	EPS15	5UTR	0	0	0	0	0	0.188073
chr1_51924712_51930998_-	EPS15	5UTR	0	0	0.129739	0.144371	0.0947563	0.28211
chr1_51929344_51938620_-	EPS15	5UTR	0	0	0	0.288741	0	0
chr1_51983155_51983677_-	not_annotated	5UTR	0	0	0	0	0	0.188073
chr1_52116752_52117713_+	OSBPL9	5UTR	0	0.0573705	0	0.144371	0.284269	0
chr1_52211207_52226452_+	OSBPL9	5UTR	0	0	0	0	0	0.28211
chr1_52212381_52237854_+	OSBPL9	.	0	0	0	0.144371	0	0.188073
chr1_52214040_52231653_+	OSBPL9	.	0.283138	0.0573705	0.0648696	0	0.189513	0.376147
chr1_52226361_52231653_+	OSBPL9	.	0	0	0.0648696	0	0	0.188073
chr1_52226361_52248315_+	OSBPL9	.	0	0	0	0.144371	0.189513	0.0940366
chr1_52256204_52264083_-	NRD1	.	0	0	0	0	0	0.188073
chr1_52274986_52280485_-	NRD1	.	0	0	0.0648696	0.144371	0.284269	0
chr1_52275952_52280485_-	NRD1	.	0.0943792	0	0	0	0	0.188073
chr1_52279706_52289458_-	NRD1	5UTR	0	0	0.129739	0	0	0
chr1_52289335_52299826_-	NRD1	.	0	0	0.129739	0	0	0
chr1_52525506_52526331_+	BTF3L4	.	0	0.114741	0	0	0.0947563	0
chr1_52729444_52734304_+	ZFYVE9	.	0	0	0	0	0	0.188073
chr1_52729444_52769597_+	ZFYVE9	3UTR	0	0	0.129739	0.288741	0.568538	0
chr1_52732418_52769597_+	ZFYVE9	.	0	0	0	0	0.189513	0
chr1_52744163_52769597_+	ZFYVE9	.	0.283138	0	0	0	0	0
chr1_52791066_52807151_-	not_annotated	5UTR	0	0	0	0	0	0.188073
chr1_52798439_52812520_+	ZFYVE9	3UTR;5UTR	0	0	0	0	0	0.188073
chr1_52804599_52812589_-	not_annotated	3UTR	0	0	0.129739	0	0	0
chr1_52820279_52822114_-	CC2D1B	.	0	0	0.129739	0	0	0
chr1_52838839_52841193_-	ORC1	.	0.188758	0	0	0	0	0
chr1_52840481_52859475_-	ORC1	.	0	0	0	0	0.189513	0
chr1_52861717_52867900_-	ORC1	.	0	0	0	0	0	0.188073
chr1_52870352_52879663_+	PRPF38A	.	0.188758	0	0	0	0	0
chr1_52870352_52880531_+	PRPF38A	.	0.188758	0	0.0648696	0	0.0947563	0.0940366
chr1_52870352_52883776_+	PRPF38A	.	0.0943792	0	0.0648696	0.577482	0.189513	0.28211
chr1_52883143_52883794_+	PRPF38A	.	0	0	0	0.288741	0	0
chr1_52891020_52897132_-	ZCCHC11	.	0.283138	0	0	0	0	0
chr1_52901036_52911541_-	ZCCHC11	.	0	0.114741	0	0	0	0
chr1_52911458_52924121_-	ZCCHC11	.	0.188758	0	0	0	0	0
chr1_52961098_52981726_-	ZCCHC11	5UTR	0	0	0.129739	0	0	0
chr1_53222869_53245665_+	ZYG11B	5UTR	0	0	0	0	0	0.188073
chr1_53245524_53262063_+	ZYG11B	5UTR	0	0	0	0	0	0.188073
chr1_53261963_53267811_+	ZYG11B	5UTR	0	0	0	0	0	0.188073
chr1_53267490_53282301_+	ZYG11B	3UTR;5UTR	0	0	0	0	0	0.188073
chr1_53322669_53326543_+	ZYG11A	.	0	0	0	0.144371	0.189513	0.56422
chr1_53322669_53358647_+	ZYG11A	.	0	0	0	0	0	0.28211
chr1_53326402_53352725_+	ZYG11A	.	0	0.0573705	0	0.144371	0.0947563	0.188073
chr1_53326402_53358647_+	ZYG11A	3UTR	0	0.114741	0	0.144371	0.189513	0.28211
chr1_53329652_53333449_+	ZYG11A	3UTR	0	0	0	0.144371	0.189513	0.0940366
chr1_53332212_53358647_+	ZYG11A	3UTR	0	0	0	0	0	0.188073
chr1_53343444_53358647_+	ZYG11A	.	0	0	0	0	0.284269	0.0940366
chr1_53347142_53352725_+	ZYG11A	.	0	0	0	0.144371	0	0.28211
chr1_53352627_53358647_+	ZYG11A	.	0	0.114741	0	1.29934	0.189513	1.0344
chr1_53413680_53427301_+	SCP2	.	0	0	0	0	0.284269	0
chr1_53440440_53444039_+	SCP2	.	0	0	0	0	0.189513	0
chr1_53716361_53730068_-	LRP8	5UTR	0.283138	0	0	0	0	0
chr1_53729840_53732319_-	LRP8	.	0.188758	0	0	0	0	0
chr1_53741302_53746387_-	LRP8	.	0	0.0573705	0	0.288741	0	0
chr1_53778640_53779415_-	not_annotated	.	0	0	0.129739	0	0	0
chr1_53786576_53787312_-	not_annotated	.	0	0	0.129739	0	0	0
chr1_54059780_54107488_-	GLIS1	.	0	0	0.129739	0	0	0
chr1_54238001_54275419_-	NDC1	.	0.188758	0	0	0	0	0
chr1_54238001_54293846_-	NDC1	.	0.188758	0	0	0	0	0
chr1_54252830_54266521_-	NDC1	.	0.188758	0	0.129739	0	0.0947563	0
chr1_54252830_54284752_-	NDC1	.	0	0	0	0.433112	0	0
chr1_54254805_54262814_-	NDC1	.	0	0	0	0	0	0.188073
chr1_54258901_54262817_-	NDC1	.	0.0943792	0.0573705	0	0.144371	0	0.28211
chr1_54258901_54266521_-	NDC1	.	0.0943792	0	0	0	0.189513	0
chr1_54262361_54269682_-	NDC1	.	0	0.114741	0	0	0	0
chr1_54266365_54284752_-	NDC1	.	0.283138	0	0	0	0	0
chr1_54269600_54293846_-	NDC1	.	0	0	0	0	0	0.188073
chr1_54269600_54301293_-	NDC1	3UTR	0.283138	0	0	0	0	0
chr1_54291470_54293846_-	NDC1	5UTR	0	0.0573705	0	0	0.0947563	0.28211
chr1_54343987_54354659_-	YIPF1	.	0	0	0	0	0	0.188073
chr1_54382451_54405770_-	HSPB11	.	0	0	0	0.288741	0	0
chr1_54410335_54410582_-	not_annotated	.	0	0	0	0.288741	0	0
chr1_54413460_54433567_+	LRRC42	.	0	0	0	0	0.189513	0.0940366
chr1_54666871_54682017_+	MRPL37	.	0.283138	0	0	0	0	0
chr1_54670690_54671083_+	MRPL37	.	0.0943792	0	0.194609	0.144371	0	0.188073
chr1_54670721_54678191_+	MRPL37	.	0	0	0	0.288741	0	0
chr1_54675618_54678331_+	MRPL37	.	0.188758	0.0573705	0.129739	0.144371	0.0947563	0
chr1_55317875_55319907_-	DHCR24	.	0.377517	0.0573705	0	0	0	0
chr1_55330975_55337286_-	DHCR24	.	0	0	0.259478	0	0	0
chr1_55517950_55518464_+	PCSK9	.	0	0	0	0	0.189513	0
chr1_55591059_55603345_-	USP24	.	0	0	0.129739	0	0	0
chr1_55611670_55614243_-	USP24	.	0	0	0	0.288741	0	0
chr1_55631557_55643805_-	USP24	.	0	0	0	0	0	0.188073
chr1_55637228_55643802_-	USP24	.	0	0	0.129739	0	0	0
chr1_55637228_55643805_-	USP24	5UTR	0.0943792	0.114741	0	0.144371	0.189513	0
chr1_57140053_57161832_+	PRKAA2	.	0	0	0.0648696	0.288741	0	0.28211
chr1_57140053_57171891_+	PRKAA2	5UTR	0	0	0	0	0	0.188073
chr1_57756070_57756838_-	DAB1	.	0	0	0	0.288741	0	0
chr1_58958458_59002413_-	OMA1	.	0	0	0.129739	0	0	0
chr1_58971731_58999647_-	OMA1	5UTR	0	0	0.0648696	1.58808	0	0.470183
chr1_58971731_59003138_-	OMA1	.	0	0	0	0.144371	0	0.188073
chr1_58971731_59008187_-	OMA1	.	0	0	0	0.288741	0	0.188073
chr1_59002180_59004978_-	OMA1	5UTR	0.283138	0	0.0648696	0	0.0947563	0
chr1_59104005_59181313_+	not_annotated	5UTR	0	0	0	0	0.284269	0
chr1_59139244_59147625_-	MYSM1	5UTR	0	0	0	0	0	0.188073
chr1_59361516_59362762_-	not_annotated	5UTR	0	0	0	0	0.284269	0
chr1_59781263_59844509_+	FGGY	5UTR	0.0943792	0	0.0648696	0.144371	0.189513	0
chr1_59787207_59787422_+	FGGY	5UTR	0	0.114741	0	0	0	0.0940366
chr1_59787207_59873643_+	FGGY	.;5UTR	0	0	0	0	0	0.188073
chr1_59787207_59907295_+	FGGY	5UTR	0	0	0.129739	0	0	0
chr1_59787207_60019899_+	FGGY	.	0	0	0.129739	0	0	0
chr1_59797514_59812070_+	FGGY	.	0	0	0.0648696	0.144371	0.189513	0
chr1_59797514_59844509_+	FGGY	.	0	0	0	0	0.284269	0
chr1_59805629_59844509_-	not_annotated	.	0	0	0	0	0.189513	0
chr1_59805629_59922748_+	FGGY	.	0	0.0573705	0.129739	0.144371	0	0
chr1_59805633_59811999_+	FGGY	.	0	0	0	0	0.189513	0
chr1_60287529_60309270_+	HOOK1	.	0	0	0	0.433112	0	0.0940366
chr1_60369251_60381772_-	CYP2J2	.	0	0	0	0	0	0.188073
chr1_61557755_61558163_+	not_annotated	.	0	0	0	0	0	0.188073
chr1_61575449_61577122_+	not_annotated	.	0	0	0.194609	0	0	0
chr1_61575449_61624827_+	not_annotated	.	0	0	0	0.288741	0	0
chr1_61575449_61652199_+	not_annotated	.	0	0	0	0	0	0.188073
chr1_61652099_61654071_+	not_annotated	.	0	0	0	0.288741	0	0
chr1_61798183_61892228_+	NFIA	.	0	0	0	0	0	0.188073
chr1_61818121_61872399_+	NFIA	5UTR	0	0	0	0.288741	0	0
chr1_61848908_61872399_+	NFIA	5UTR	0	0.0573705	0.324348	1.01059	0.284269	0.28211
chr1_61869775_61892228_+	NFIA	.	0	0	0	0.577482	0.0947563	0.0940366
chr1_61869775_61905190_+	NFIA	.	0	0	0	0.288741	0	0
chr1_62149088_62166697_-	TM2D1	.	0	0.114741	0	0	0	0
chr1_62149088_62175109_-	TM2D1	.	0	0	0.194609	0.144371	0.0947563	0.0940366
chr1_62149088_62189444_-	TM2D1	.	0.188758	0	0	0	0	0
chr1_62160368_62162206_-	TM2D1	.	0.283138	0	0.194609	0.144371	0	0.658257
chr1_62228529_62263100_+	INADL	.	0	0	0.324348	0.144371	0	0
chr1_62231950_62241006_+	INADL	.	0	0	0	0	0	0.28211
chr1_62234954_62241006_+	INADL	.	0	0	0.129739	0	0	0.376147
chr1_62240877_62263100_+	INADL	.	0.188758	0	0	0	0	0
chr1_62253425_62263100_+	INADL	.	0	0.114741	0	0	0	0
chr1_62257019_62263100_+	INADL	.	0	0	0.0648696	0	0.189513	0.0940366
chr1_62262958_62271196_+	INADL	.	0	0.114741	0.0648696	0	0	0
chr1_62262958_62274202_+	INADL	.	0.0943792	0	0.129739	0	0	0.28211
chr1_62274145_62321911_+	INADL	.	0	0	0	0.288741	0	0
chr1_62293093_62299457_+	INADL	.	0.188758	0	0	0	0	0.0940366
chr1_62293093_62341038_+	INADL	.	0	0.114741	0.194609	0	0	0
chr1_62321701_62393501_+	INADL	.	0	0	0.0648696	0	0	0.188073
chr1_62321701_62456036_+	INADL	.	0	0	0	0.288741	0	0
chr1_62349908_62393501_+	INADL	.	0.188758	0	0	0	0	0
chr1_62393401_62483619_+	INADL	.	0	0	0	0	0.189513	0
chr1_62479014_62503721_+	INADL	.	0	0	0.129739	0.144371	0	0
chr1_62503648_62545239_+	INADL	5UTR	0	0	0.129739	0	0	0
chr1_62713143_62728983_-	KANK4	.	0	0.114741	0	0	0	0
chr1_62904613_62905384_+	not_annotated	.	0	0	0	0	0	0.188073
chr1_62913011_62914337_+	USP1	.	0	0.229482	0	0.288741	0.189513	0.188073
chr1_62976247_62995117_-	DOCK7	3UTR	0	0	0.129739	0	0	0
chr1_63001163_63027374_-	DOCK7	.	0.188758	0	0	0	0	0
chr1_63042932_63085664_-	DOCK7	.;5UTR	0	0	0.0648696	0	0.189513	0
chr1_63084376_63091072_-	DOCK7	.	0	0.114741	0.259478	0.144371	0.473781	0
chr1_63097184_63097363_-	not_annotated	.	0	0.114741	0	0	0	0
chr1_63119395_63128801_-	DOCK7	.	0.0943792	0	0.194609	0	0.284269	0.470183
chr1_63269389_63307218_-	not_annotated	3UTR;5UTR	0	0	0	0.288741	0	0
chr1_63282245_63303202_+	ATG4C	5UTR	0.377517	0	0	0	0	0
chr1_63286809_63300523_+	ATG4C	5UTR	0	0	0	0.144371	0	0.28211
chr1_63877596_63881628_+	ALG6	5UTR	0	0	0	0.288741	0	0
chr1_63906650_63920639_-	ITGB3BP	5UTR	0	0.114741	0	0	0	0.0940366
chr1_63912476_63974241_-	ITGB3BP	5UTR	0	0	0	0	0.284269	0.0940366
chr1_63919588_63974241_-	ITGB3BP	.	0	0	0	0.288741	0	0
chr1_63943085_63955889_-	ITGB3BP	.	0	0.0573705	0	0	0	0.28211
chr1_63944434_63975852_-	ITGB3BP	.	0.0943792	0	0	0	0.189513	0
chr1_64017395_64036799_+	EFCAB7	5UTR	0.188758	0	0	0	0	0
chr1_64087453_64104471_+	PGM1	5UTR	0	0	0	0.288741	0	0
chr1_64093875_64120137_+	PGM1	5UTR	0	0	0.129739	0	0	0.0940366
chr1_64474982_64516388_+	ROR1	.	0	0	0	0.288741	0	0
chr1_65047838_65124556_+	CACHD1	.	0	0	0	0.288741	0	0
chr1_65099726_65107652_+	CACHD1	.	0	0	0.129739	0	0	0
chr1_65124387_65141666_+	CACHD1	.	0	0	0.129739	0	0	0.188073
chr1_65242838_65280523_+	RAVER2	.	0	0	0	0.144371	0	0.28211
chr1_65247062_65280523_+	RAVER2	.	0	0	0	0	0	0.188073
chr1_65272888_65278532_+	RAVER2	5UTR	0	0	0	0	0	0.188073
chr1_65309746_65310572_-	JAK1	5UTR	0	0.114741	0	0	0	0
chr1_65309746_65335157_-	JAK1	5UTR	0	0	0	0	0.189513	0
chr1_65309918_65310436_-	not_annotated	5UTR	0	0	0.129739	0	0.0947563	0
chr1_65321191_65335157_-	JAK1	.	0	0	0	0	0.189513	0
chr1_65321553_65321695_-	not_annotated	.	0	0	0	0	0	0.188073
chr1_65455117_65459264_-	LINC01359	5UTR	0	0	0	0	0	0.188073
chr1_65613960_65656332_+	AK4	5UTR	0	0	0	0.288741	0	0
chr1_65845084_65855310_+	DNAJC6	.	0	0	0	0	0.284269	0
chr1_65849875_65864564_+	DNAJC6	.	0	0	0	0.288741	0	0
chr1_65900162_65900889_+	LEPROT	3UTR;5UTR	0	0	0.129739	0	0	0
chr1_66087065_66099319_+	LEPR	3UTR;5UTR	0	0	0	0.433112	0	0
chr1_66384279_66723546_+	PDE4B	3UTR;5UTR	0	0	0	0.288741	0	0
chr1_66509779_66517258_+	not_annotated	5UTR	0	0.114741	0	0	0	0
chr1_66833625_66834652_+	PDE4B	.	0	0.114741	0	0	0	0
chr1_67405710_67425426_+	MIER1	.	0.188758	0	0.0648696	0	0.0947563	0
chr1_67405710_67428843_+	MIER1	.	0.0943792	0	0.389217	0.288741	0.0947563	0.940366
chr1_67411832_67414842_+	MIER1	.	0	0	0.194609	0	0	0
chr1_67474767_67513050_-	SLC35D1	.	0	0	0	0	0.284269	0
chr1_67474767_67518672_-	SLC35D1	.	0	0	0.129739	0	0	0.0940366
chr1_67509150_67509338_-	not_annotated	.	0	0.114741	0	0	0	0
chr1_67861087_67865586_-	not_annotated	.	0	0.286852	0.129739	1.01059	0.0947563	0.658257
chr1_67861087_67865589_-	not_annotated	.	0.377517	0	0.194609	0.866224	0	0.940366
chr1_67861087_67868100_-	not_annotated	.	0.188758	0.0573705	0.129739	1.15496	0	0.56422
chr1_67861087_67871451_-	not_annotated	.	0	0.0573705	0	0	0.189513	0.28211
chr1_67861087_67871511_-	not_annotated	3UTR	0	0	0.0648696	0.144371	0.0947563	0.28211
chr1_67864287_67865589_-	not_annotated	.	0.0943792	0	0	0.866224	0	0.376147
chr1_67864287_67868100_-	not_annotated	5UTR	0	0	0.0648696	0.288741	0.0947563	0.188073
chr1_67864287_67876025_-	SERBP1	.	0	0	0	0	0	0.188073
chr1_67880848_67891968_-	SERBP1	5UTR	0	0	0	0.288741	0	0.0940366
chr1_67882643_67890005_-	SERBP1	5UTR	0.188758	0	0	0	0	0
chr1_67885691_67889960_-	SERBP1	5UTR	0.188758	0	0	0	0	0
chr1_67885691_67890906_-	SERBP1	5UTR	0.377517	0	0.129739	0	0.189513	0
chr1_67885691_67891968_-	SERBP1	5UTR	0.0943792	0	0	0	0	0.188073
chr1_68591682_68624930_-	WLS	5UTR	0	0	0	0.433112	0	0.0940366
chr1_68697876_68762975_-	WLS	5UTR	0	0.114741	0	0	0	0
chr1_70034215_70291509_+	LRRC7	.	0.188758	0	0	0	0	0
chr1_70104399_70144161_+	not_annotated	.	0.377517	0	0	0	0	0.56422
chr1_70144063_70156547_+	not_annotated	.	0.188758	0	0	0	0	0.0940366
chr1_70144063_70181901_+	not_annotated	3UTR	0.188758	0	0	0	0	0
chr1_70144063_70257843_+	LRRC7	3UTR	0.283138	0	0	0	0	0
chr1_70159770_70159919_+	not_annotated	3UTR	0.188758	0	0	0	0	0
chr1_70611391_70625121_-	LRRC40	5UTR	0	0	0	0.288741	0	0
chr1_70614169_70618226_-	LRRC40	5UTR	0.188758	0	0	0	0	0
chr1_70687294_70710498_+	SRSF11	.	0	0	0	0.144371	0	0.28211
chr1_70697541_70712590_+	SRSF11	.	0	0	0	0.288741	0	0
chr1_70697950_70703235_+	SRSF11	.	0	0	0	0.288741	0	0.0940366
chr1_70697950_70705203_+	SRSF11	.	0	0	0	0.144371	0	0.188073
chr1_70697950_70715730_+	SRSF11	.	0	0	0.129739	0	0.0947563	0
chr1_70742447_70761944_-	ANKRD13C	.	0	0	0	0	0.189513	0
chr1_70742447_70766591_-	ANKRD13C	.	0.471896	0	0	0	0.379025	0.0940366
chr1_70742447_70771973_-	ANKRD13C	.	0.188758	0	0	0	0	0.0940366
chr1_70742447_70790640_-	ANKRD13C	.	0	0	0	0	0.189513	0
chr1_70757364_70771973_-	ANKRD13C	.	0	0	0	0	0.189513	0.0940366
chr1_70758070_70761944_-	ANKRD13C	.	0.188758	0	0	0	0.189513	0
chr1_70758070_70766554_-	ANKRD13C	.	0	0	0	0	0	0.188073
chr1_70758070_70772005_-	ANKRD13C	.	0	0	0.194609	0	0	0
chr1_70758070_70773052_-	ANKRD13C	.	0	0	0	0	0	0.188073
chr1_70758070_70801782_-	ANKRD13C	.	0.188758	0	0	0	0	0
chr1_70761812_70766591_-	ANKRD13C	.	0	0	0	0	0	0.188073
chr1_70761812_70781249_+	not_annotated	.	0	0	0	0	0	0.188073
chr1_70779427_70790640_-	ANKRD13C	5UTR	0.188758	0	0	0	0	0
chr1_70881638_70890099_+	CTH	5UTR	0.188758	0	0	0.144371	0.0947563	0
chr1_70881638_70890099_-	not_annotated	5UTR	0	0	0	0	0.189513	0
chr1_70923813_70997706_+	not_annotated	5UTR	0	0	0	0	0	0.188073
chr1_71477987_71503624_-	PTGER3	.	0.188758	0	0	0	0	0
chr1_71530651_71532617_-	ZRANB2	.	0	0.0573705	0	0.721853	0	0
chr1_72400761_72421544_-	NEGR1	.	0	0	0.129739	0	0	0
chr1_72842105_72843610_-	not_annotated	.	0.188758	0	0	0	0	0
chr1_76194117_76205795_+	ACADM	5UTR	0	0	0	0	0.189513	0
chr1_76205664_76211599_+	ACADM	.	0	0	0	0.577482	0	0
chr1_76211519_76227055_+	ACADM	.	0	0	0.194609	0	0	0
chr1_76215103_76216576_+	ACADM	5UTR	0.188758	0	0	0	0	0
chr1_76255700_76259791_+	RABGGTB	5UTR	0	0	0	0.144371	0	0.28211
chr1_76255836_76256202_+	RABGGTB	3UTR	0	0	0	0.288741	0	0.0940366
chr1_76988891_76989355_+	not_annotated	.	0	0	0	0	0	0.188073
chr1_77095885_77096578_+	ST6GALNAC3	.	0	0	0	0	0	0.188073
chr1_77627278_77635080_-	PIGK	5UTR	0	0	0	0	0	0.188073
chr1_77749259_77763632_+	AK5	5UTR	0	0	0.194609	0	0	0
chr1_78031126_78031866_-	ZZZ3	5UTR	0.188758	0	0	0	0	0
chr1_78031765_78050340_-	ZZZ3	5UTR	0	0.114741	0.0648696	0	0	0.0940366
chr1_78046682_78047811_-	ZZZ3	3UTR	0	0	0.0648696	0.144371	0.0947563	0.188073
chr1_78046682_78050340_-	ZZZ3	.	0	0	0	0.288741	0	0.376147
chr1_78063379_78107340_-	ZZZ3	.	0	0	0	0	0.189513	0
chr1_78105133_78109658_-	ZZZ3	.	0	0.114741	0	0	0	0
chr1_78167053_78184326_-	USP33	.	0	0	0	0	0.0947563	0.188073
chr1_78167053_78189128_-	USP33	.	0	0	0.194609	0	0	0
chr1_78178884_78186890_-	USP33	.	0	0	0	0	0	0.28211
chr1_78178884_78191447_-	USP33	.	0	0	0.129739	0	0	0
chr1_78181426_78186271_-	USP33	.	0	0	0	0	0	0.188073
chr1_78189015_78206624_-	USP33	.	0	0	0	0	0.189513	0
chr1_78189015_78207433_-	USP33	3UTR	0	0	0	0.433112	0	0
chr1_78324622_78338805_+	FAM73A	.	0	0	0	0	0.189513	0.0940366
chr1_78381739_78383958_+	NEXN	5UTR	0.0943792	0	0	0	0	0.188073
chr1_78411190_78428615_-	FUBP1	5UTR	0	0	0	0	0	0.188073
chr1_78414839_78428615_-	FUBP1	5UTR	0	0	0	1.01059	0	0.0940366
chr1_78420939_78426180_-	FUBP1	.	0	0	0	0	0	0.28211
chr1_78427026_78427099_-	not_annotated	.	0	0	0	0.288741	0	0
chr1_78715867_78742249_+	MGC27382	.	0	0	0	0	0.189513	0
chr1_82277527_82302742_+	LPHN2	.	0	0	0	0.288741	0	0
chr1_82302569_82348802_+	LPHN2	.	0	0	0	0.577482	0	0.188073
chr1_82302569_82421744_+	LPHN2	3UTR	0.188758	0	0	0.144371	0	0
chr1_82302689_82372915_+	LPHN2	3UTR	0	0	0	0.288741	0	0
chr1_82302689_82402521_+	LPHN2	.	0.188758	0	0.129739	0.144371	0	0.28211
chr1_82302689_82409453_+	LPHN2	.	0	0	0	0.288741	0	0
chr1_82372701_82417826_+	LPHN2	5UTR	0.188758	0	0	0	0	0
chr1_82402411_82409453_+	LPHN2	5UTR	0.188758	0	0	0	0	0
chr1_82402411_82421744_+	LPHN2	5UTR	0.0943792	0	0	0	0	0.188073
chr1_82415872_82437602_+	LPHN2	3UTR;5UTR	0	0	0	0	0	0.470183
chr1_82416070_82421744_+	LPHN2	.	0	0	0	0.144371	0	0.188073
chr1_82434978_82456131_+	LPHN2	.	0	0	0	0.288741	0	0
chr1_82445552_82456131_+	LPHN2	.	0	0	0.129739	0	0	0.0940366
chr1_84399290_84403699_-	TTLL7	.	0	0	0.129739	0.144371	0	0
chr1_84609902_84668488_+	PRKACB	.	0.283138	0	0	0	0	0
chr1_84647882_84663507_+	PRKACB	5UTR	0	0	0	0.288741	0	0
chr1_84662425_84663389_+	not_annotated	3UTR;5UTR	0.188758	0	0	0	0	0
chr1_84668365_84680000_+	PRKACB	.	0	0	0.129739	0	0	0
chr1_84841568_84937714_-	UOX	.	0	0	0.194609	0	0	0
chr1_84961055_84962053_+	RPF1	.	0	0	0.194609	0	0.0947563	0
chr1_84961055_84963206_+	RPF1	5UTR	0	0	0	0	0.189513	0.0940366
chr1_85135363_85136991_-	SSX2IP	.	0.0943792	0.114741	0	0	0	0
chr1_85323482_85331485_-	LPAR3	3UTR	0	0	0	0.288741	0	0
chr1_85323482_85331821_-	LPAR3	.	0.471896	0	0	0.144371	0	0
chr1_85331067_85331485_-	LPAR3	.	0	0	0	0.288741	0	0
chr1_85331067_85345607_-	LPAR3	.	0.849413	0	0	0.144371	0	0
chr1_85382378_85431391_-	MCOLN2	.	0	0	0.194609	0	0	0
chr1_85395240_85412815_-	MCOLN2	.	0	0	0	0	0	0.188073
chr1_85412715_85424385_-	MCOLN2	5UTR	0.0943792	0	0.259478	0	0	0.188073
chr1_85412715_85431391_-	MCOLN2	5UTR	0.188758	0	0.129739	0.288741	0	0.0940366
chr1_85494788_85511045_-	MCOLN3	5UTR	0	0	0.194609	0	0	0.376147
chr1_85570206_85575818_+	WDR63	5UTR	0	0	0	0	0	0.28211
chr1_85570206_85595795_+	WDR63	5UTR	0	0	0	0	0	0.188073
chr1_85623231_85624153_-	SYDE2	3UTR	0	0	0.129739	0	0	0
chr1_85630208_85643955_-	SYDE2	3UTR	0.660654	0	0.129739	0	0	0
chr1_85634726_85643955_-	SYDE2	.	0.0943792	0	0	0	0	0.188073
chr1_85655739_85665722_-	SYDE2	.	0.188758	0	0	0	0	0
chr1_85816097_85827183_-	DDAH1	5UTR	0	0	0	0	0	0.752293
chr1_85816097_85833462_-	DDAH1	5UTR	0	0	0.648696	0.288741	0.0947563	0.56422
chr1_85816097_85961964_-	DDAH1	5UTR	0	0	0.194609	0	0	0
chr1_86089593_86123654_-	ZNHIT6	.	0	0	0.129739	0	0	0
chr1_86119646_86167943_-	ZNHIT6	.	0.188758	0	0	0	0	0
chr1_86282470_86315089_-	COL24A1	3UTR	0	0	0.129739	0	0	0
chr1_86841915_86851273_-	ODF2L	.	0	0	0	0	0.189513	0
chr1_87204343_87208119_+	SH3GLB1	5UTR	0	0	0	0.288741	0.0947563	0
chr1_87538616_87563618_+	HS2ST1	5UTR	0	0	0.129739	0.144371	0	0.188073
chr1_87538616_87570386_+	HS2ST1	.	0	0.114741	0	0	0	0
chr1_87549876_87558352_+	HS2ST1	.	0.188758	0	0	0	0	0
chr1_87595531_87599741_+	LINC01140	.	0	0	0	0	0.189513	0
chr1_87797695_87805885_+	LMO4	.	0	0	0	0	0	0.28211
chr1_88780227_88995932_-	not_annotated	.	0	0	0	0	0	0.188073
chr1_89206670_89207666_+	PKN2	.	0	0.114741	0.0648696	0	0	0
chr1_89236034_89255736_+	PKN2	.	0	0	0	0	0.379025	0
chr1_89236034_89271354_+	PKN2	3UTR	0	0	0	0	0	0.188073
chr1_89237103_89251896_+	PKN2	3UTR	0	0.0573705	0	0	0	0.28211
chr1_89270073_89273458_+	PKN2	5UTR	0	0.0573705	0	0	0	0.188073
chr1_89270073_89279416_+	PKN2	3UTR;5UTR	0	0	0.129739	0	0.189513	0
chr1_89270528_89273458_+	PKN2	3UTR	0	0	0	0	0	0.188073
chr1_89325822_89353050_-	GTF2B	3UTR	0	0	0.129739	0	0	0
chr1_89401781_89414960_-	CCBL2	3UTR	0	0.114741	0	0.144371	0	0.0940366
chr1_89408687_89418835_-	CCBL2	3UTR	0	0	0.194609	0	0	0
chr1_89414773_89435150_-	CCBL2	.	0	0	0.259478	0	0	0.0940366
chr1_89414855_89420908_-	CCBL2	.	0	0	0.129739	0	0	0
chr1_89420831_89427828_-	CCBL2	.	0	0	0	0.288741	0	0
chr1_89585776_89586953_-	GBP2	5UTR	0	0	0	0	0	0.188073
chr1_90463668_90475845_+	ZNF326	5UTR	0	0	0.129739	0	0	0
chr1_90470691_90473309_+	ZNF326	.	0.377517	0.114741	0	0.433112	0.189513	0.376147
chr1_90472903_90473309_+	ZNF326	.	0	0	0	0	0	0.376147
chr1_90530800_90630257_+	not_annotated	.	0	0	0	0.433112	0	0
chr1_91356593_91383711_-	ZNF644	.	0.0943792	0	0	0	0	0.188073
chr1_91382316_91383711_-	ZNF644	5UTR	0.0943792	0	0	0	0	0.188073
chr1_91967210_91989666_+	CDC7	.	0	0	0	0	0.284269	0
chr1_91973410_91977480_+	CDC7	.	0	0	0	0	0.189513	0
chr1_92193215_92200516_-	TGFBR3	.	0	0	0	0	0.379025	0
chr1_92224169_92251784_-	TGFBR3	.	0	0	0.194609	0	0	0
chr1_92262843_92327201_-	TGFBR3	.	0.188758	0	0	0	0	0
chr1_92552765_92573558_+	BTBD8	.	0	0	0	0	0.284269	0
chr1_92573440_92604987_+	BTBD8	.	0	0	0	0	0	0.28211
chr1_92610815_92611248_+	not_annotated	.	0	0	0	0.433112	0	0
chr1_92729179_92763086_-	GLMN	.	0	0	0	0	0	0.188073
chr1_92752046_92757094_-	GLMN	.	0	0	0	0	0.189513	0.0940366
chr1_92786155_92823189_+	RPAP2	.	0	0	0	0	0	0.188073
chr1_92786239_92789932_+	RPAP2	.	0	0	0.0648696	0.288741	0	0
chr1_93025559_93025888_-	not_annotated	.	0	0	0	0	0	0.188073
chr1_93029198_93033927_-	EVI5	.	0	0	0	0	0	0.188073
chr1_93029198_93070959_-	EVI5	.	0.0943792	0	0	0	0.189513	0
chr1_93070863_93104794_-	EVI5	.	0.188758	0	0	0.288741	0.0947563	0.470183
chr1_93089732_93104794_-	EVI5	.	0	0	0	0.433112	0.284269	0.28211
chr1_93128976_93169176_-	EVI5	.	0	0	0	0	0	0.188073
chr1_93131491_93170301_-	EVI5	5UTR	0	0	0	0	0	0.28211
chr1_93131495_93159456_-	EVI5	5UTR	0.0943792	0	0	0.288741	0	0
chr1_93131495_93198221_-	EVI5	5UTR	0	0	0.129739	0	0	0
chr1_93142714_93171786_-	EVI5	5UTR	0	0	0.129739	0	0.284269	0
chr1_93159358_93169176_-	EVI5	5UTR	0	0	0	0	0	0.28211
chr1_93159358_93170319_-	EVI5	5UTR	0	0	0	0	0.379025	0.28211
chr1_93159358_93171786_-	EVI5	5UTR	0	0.0573705	0	0	0.284269	0.188073
chr1_93191154_93239580_-	EVI5	3UTR	0.0943792	0	0	0.288741	0	0
chr1_93198066_93211359_-	EVI5	.	0	0	0	0.144371	0.189513	0
chr1_93201954_93211359_-	EVI5	5UTR	0	0.229482	0.0648696	0.721853	1.13708	1.41055
chr1_93201954_93239580_-	EVI5	5UTR	0.188758	0	0	0	0.0947563	0
chr1_93305862_93306015_+	not_annotated	5UTR	0	0	0	0	0	0.28211
chr1_93574192_93580645_+	MTF2	5UTR	0	0	0	0.288741	0	0
chr1_93575883_93599752_+	MTF2	.	0.188758	0	0	0	0	0
chr1_93618201_93618752_-	TMED5	.	0	0	0	0	0	0.376147
chr1_93621856_93622496_-	TMED5	.	0	0.114741	0	0	0	0
chr1_93621856_93625783_-	TMED5	.	0.0943792	0.0573705	0	0	0.189513	0.470183
chr1_93648916_93657663_+	CCDC18	.	0.0943792	0.114741	0	0	0.189513	0.188073
chr1_93648916_93667545_+	CCDC18	.	0.188758	0.114741	0	0	0	0.0940366
chr1_93648916_93672955_+	CCDC18	.	0	0.0573705	0.129739	0	0	0.0940366
chr1_93649579_93682303_+	CCDC18	.	0	0	0	0	0	0.188073
chr1_93651901_93676483_+	CCDC18	.	0.188758	0	0	0	0	0
chr1_93676358_93677818_+	CCDC18	.	0	0	0	0	0.284269	0
chr1_93676358_93680523_+	CCDC18	.	0	0.0573705	0	0.144371	0.0947563	0.28211
chr1_93676358_93683426_+	CCDC18	.	0	0	0.129739	0	0	0.0940366
chr1_93676406_93682303_+	CCDC18	.	0	0	0	0.433112	0.0947563	0.376147
chr1_93677657_93680523_+	CCDC18	.	0.0943792	0	0	0	0.379025	0
chr1_93683294_93692006_+	CCDC18	.	0	0	0.0648696	0	0	0.28211
chr1_93684059_93692006_+	CCDC18	.	0.0943792	0	0	0.288741	0	0
chr1_93687165_93698150_+	CCDC18	.	0	0	0	0	0	0.28211
chr1_93735903_93736371_+	not_annotated	5UTR	0.188758	0	0	0	0	0.188073
chr1_93777046_93791452_-	LOC100131564	.	0	0	0	0.433112	0	0.188073
chr1_93777050_93791452_-	LOC100131564	5UTR	0	0	0	0.144371	0	0.188073
chr1_93788987_93791452_-	LOC100131564	5UTR	0.0943792	0	0.129739	0	0.189513	0
chr1_93790191_93806067_-	LOC100131564	.	0	0	0	0.721853	0	0
chr1_93804712_93806067_-	LOC100131564	.	0	0.229482	0	0	0	0
chr1_94009663_94012998_+	FNBP1L	.	0	0	0	0	0	0.188073
chr1_94012398_94014983_+	FNBP1L	.	0	0	0	0.288741	0	0
chr1_94041570_94049678_-	BCAR3	.	0	0	0	0	0.284269	0
chr1_94057498_94057950_-	BCAR3	.	0	0	0.129739	0	0	0
chr1_94343440_94344632_-	not_annotated	.	0	0	0.194609	0	0	0.0940366
chr1_94359444_94370144_-	GCLM	.	0	0	0	0	0	0.188073
chr1_94369320_94370144_-	GCLM	.	0.188758	0	0.0648696	0	0	0
chr1_94564349_94578622_-	ABCA4	.	0	0	0.194609	0	0	0
chr1_94640159_94643604_-	ARHGAP29	3UTR	0	0	0.194609	0.144371	0	0
chr1_94643167_94643723_-	ARHGAP29	3UTR	0	0	0.324348	0.144371	0	0.0940366
chr1_94924162_94933563_+	ABCD3	.	0.0943792	0	0	0.144371	0.189513	0
chr1_94924162_94953167_+	ABCD3	.	0	0	0	0	0	0.188073
chr1_94930330_94943871_+	ABCD3	.	0	0	0	0	0.189513	0.0940366
chr1_94933474_94948795_+	ABCD3	5UTR	0	0	0	0	0.189513	0
chr1_94943814_94953539_+	ABCD3	5UTR	0	0	0.129739	0	0.0947563	0
chr1_94946019_94956803_+	ABCD3	5UTR	0	0	0	0	0.189513	0.28211
chr1_94953069_94956803_+	ABCD3	5UTR	0	0	0	0.288741	0	0
chr1_95144980_95209549_-	LINC01057	.	0	0	0	0	0	0.28211
chr1_95197813_95209549_-	LINC01057	.	0.188758	0	0	0	0	0.0940366
chr1_95393811_95428726_+	LOC729970	.	0	0	0	0.288741	0	0
chr1_95702903_95704214_+	not_annotated	.	0	0	0	0	0	0.188073
chr1_95702903_95705465_+	RWDD3	3UTR	0	0	0	0.288741	0	0
chr1_97243140_97244619_+	PTBP2	.	0	0	0	0	0	0.188073
chr1_97880141_97880616_-	not_annotated	.	0	0	0	0	0	0.28211
chr1_100185089_100195304_-	FRRS1	.	0	0	0.129739	0	0	0
chr1_100185089_100207829_-	FRRS1	.	0	0	0.324348	0	0	0
chr1_100212849_100214557_-	FRRS1	.	0.283138	0.0573705	0	0	0.0947563	0
chr1_100311571_100312369_-	not_annotated	.	0	0	0	0	0	0.28211
chr1_100342013_100378073_+	AGL	.	0	0	0.129739	0	0	0
chr1_100459158_100480976_+	SLC35A3	.	0	0	0	0.433112	0	0
chr1_100472589_100480976_+	SLC35A3	5UTR	0	0	0	0.144371	0.284269	0.0940366
chr1_100480857_100483371_+	SLC35A3	5UTR	0	0	0	0.288741	0	0
chr1_100515464_100544104_+	HIAT1	.	0.188758	0	0.0648696	0	0	0
chr1_100515464_100546215_+	HIAT1	.	0	0	0	0.433112	0	0
chr1_100535169_100546215_+	HIAT1	.	0.188758	0	0	0.144371	0.0947563	0
chr1_100568510_100572549_-	SASS6	5UTR	0	0	0	0.288741	0	0
chr1_100624814_100634150_-	LRRC39	5UTR	0	0	0	0	0	0.376147
chr1_100624814_100638926_-	LRRC39	5UTR	0	0	0	0.433112	0	0
chr1_100676249_100680539_-	DBT	3UTR	0	0	0	0.288741	0	0
chr1_100733707_100742872_+	RTCA	.	0	0	0	0	0	0.188073
chr1_100856287_100908552_+	CDC14A	.	0.188758	0	0	0.144371	0	0.376147
chr1_100856287_100921048_+	CDC14A	.	0.283138	0	0	0	0	0
chr1_100905487_100928437_+	CDC14A	3UTR	0.377517	0	0	0	0	0.0940366
chr1_100905487_100933650_+	CDC14A	.	0.0943792	0	0.194609	0	0.0947563	0.28211
chr1_100949847_100964818_+	CDC14A	5UTR	0.283138	0	0.129739	0.144371	0.0947563	0
chr1_101458192_101479374_-	DPH5	.	0	0	0.194609	0	0	0
chr1_101460665_101491022_-	DPH5	.	0.188758	0.114741	0	0	0	0
chr1_101467022_101487321_-	DPH5	.	0.188758	0	0	0	0	0
chr1_101479265_101491022_-	DPH5	5UTR	0	0	0	0	0	0.28211
chr1_101487196_101491022_-	DPH5	5UTR	0	0	0.129739	0	0	0
chr1_101487907_101488441_-	not_annotated	.	0	0	0	0	0	0.188073
chr1_103404590_103412512_-	COL11A1	.	0.283138	0	0	0	0	0
chr1_103444937_103455127_-	COL11A1	.	0.283138	0	0	0	0	0
chr1_104083971_104089657_+	RNPC3	.	0	0	0	0	0.189513	0
chr1_104088964_104089548_+	not_annotated	.	0.188758	0	0	0	0	0
chr1_107866903_107937948_+	NTNG1	.	0.283138	0	0	0	0	0
chr1_108160188_108231028_-	VAV3	5UTR	0	0.172111	0	0	0	0
chr1_108185240_108247683_-	VAV3	.	0.0943792	0	0	0.721853	0	0.0940366
chr1_108679337_108700242_-	SLC25A24	.	0	0	0	0	0	0.28211
chr1_108686164_108728576_-	SLC25A24	5UTR	0	0	0	0	0.568538	0
chr1_108724562_108738102_-	SLC25A24	.	0.755034	0.0573705	0	0	1.32659	0
chr1_108728449_108741687_-	SLC25A24	3UTR	0	0	0	0	0.189513	0
chr1_108826861_108882225_+	not_annotated	.	0	0	0	0	0.379025	0
chr1_108873792_108881312_+	not_annotated	.	0	0	0	0	1.13708	0
chr1_108873792_108882225_+	not_annotated	.	0	0	0	0	0.284269	0
chr1_109170788_109172279_+	FAM102B	.	0	0	0.129739	0	0.379025	0
chr1_109170788_109177812_+	FAM102B	.	0	0.0573705	0	0	0.189513	0
chr1_109191962_109202584_-	HENMT1	.	0	0.172111	0	0	0	0
chr1_109197337_109200201_-	HENMT1	5UTR	0	0.114741	0	0	0	0
chr1_109238664_109241449_+	PRPF38B	5UTR	0	0	0	0	0.0947563	0.28211
chr1_109273295_109276154_+	FNDC7	5UTR	0.0943792	0	0.0648696	0.288741	0	0
chr1_109273295_109286115_+	FNDC7	3UTR;5UTR	0	0	0	0.288741	0	0
chr1_109294878_109325328_+	STXBP3	.	0.188758	0	0	0.144371	0	0
chr1_109315286_109325328_+	STXBP3	3UTR	0	0	0.194609	0	0	0
chr1_109339241_109342927_+	STXBP3	3UTR	0	0	0	0.433112	0	0
chr1_109425201_109461411_+	GPSM2	.	0	0	0.259478	0	0	0
chr1_109439485_109441616_+	GPSM2	.	0	0	0.0648696	0	0.189513	0.0940366
chr1_109439485_109472597_+	GPSM2	.	0	0	0	0.433112	0	0
chr1_109445747_109461411_+	GPSM2	.	0	0	0.194609	0	0	0
chr1_109465038_109472597_+	GPSM2	.	0	0	0	0	0	0.188073
chr1_109482257_109493070_-	CLCC1	.	0	0	0.324348	0	0	0
chr1_109486096_109493016_-	CLCC1	.	0	0	0	0	0	0.188073
chr1_109486457_109492543_-	CLCC1	.	0	0	0	0.288741	0	0
chr1_109517157_109547337_-	WDR47	.	0	0	0	0.288741	0	0
chr1_109517157_109554340_-	WDR47	.	0	0	0	0	0.189513	0
chr1_109538201_109560223_-	WDR47	.	0	0	0	0	0	0.188073
chr1_109553537_109553881_-	WDR47	.	0	0	0	0	0	0.188073
chr1_109584483_109585110_-	WDR47	.	0	0	0	0.433112	0	0
chr1_109753417_109753741_-	not_annotated	.	0.0943792	0.0573705	0	0	0.473781	0.0940366
chr1_109766599_109772194_+	SARS	.	0.377517	0.0573705	0.129739	0.288741	0	0.188073
chr1_109766603_109772198_+	SARS	.	0.0943792	0.0573705	0	0.144371	0	0.188073
chr1_109804518_109804875_+	not_annotated	5UTR	0	0.0573705	0	0	0	0.470183
chr1_109859471_109888503_-	SORT1	.	0	0	0	0	0.189513	0
chr1_109890104_109898091_-	SORT1	.	0	0	0	0.288741	0	0
chr1_109890104_109910103_-	SORT1	5UTR	0	0	0	0.288741	0	0
chr1_109952549_109964548_-	PSMA5	.	0.0943792	0	0	0.144371	0.189513	0
chr1_109954498_109957985_-	PSMA5	.	0.0943792	0.172111	0	0.144371	0	0
chr1_110037764_110038877_+	CYB561D1	.	0	0	0	0.288741	0	0
chr1_110116358_110129504_+	GNAI3	5UTR	0.377517	0	0	0	0	0
chr1_110551655_110555621_+	AHCYL1	5UTR	0	0.172111	0	0	0	0.28211
chr1_110615287_110616952_+	not_annotated	.	0	0	0	0	0	0.188073
chr1_110615902_110616952_+	not_annotated	5UTR	0.188758	0	0	0	0	0
chr1_110890194_110914968_+	not_annotated	.	0	0.229482	0	0	0.0947563	0
chr1_110954794_110960988_+	LAMTOR5-AS1	5UTR	0	0	0	0.288741	0	0
chr1_111690263_111695993_+	CEPT1	5UTR	0	0.0573705	0	0	0.284269	0
chr1_111690263_111726209_+	CEPT1	3UTR	0	0	0.129739	0	0.0947563	0.376147
chr1_111690268_111717585_+	CEPT1	.	0	0	0	0	0	0.188073
chr1_111702001_111717585_+	CEPT1	5UTR	0.283138	0	0	0	0	0
chr1_111725420_111726209_+	CEPT1	.	0	0	0	0	0	0.28211
chr1_112233955_112247108_+	RAP1A	5UTR	0	0.114741	0	0.433112	0.0947563	0
chr1_112934006_112998753_+	CTTNBP2NL	5UTR	0	0.114741	0	0	0	0
chr1_112954815_112999282_+	CTTNBP2NL	5UTR	0	0	0	0	0.189513	0
chr1_112991716_112998753_+	CTTNBP2NL	.	0	0	0	0	0	0.188073
chr1_113076796_113084728_+	not_annotated	5UTR	0	0	0	0.577482	0	0
chr1_113083400_113098640_-	ST7L	5UTR	0	0	0.129739	0	0	0
chr1_113084572_113125094_-	ST7L	5UTR	0.283138	0	0.0648696	0	0	0
chr1_113084572_113153625_-	ST7L	5UTR	0	0	0.129739	0	0	0
chr1_113119607_113160991_-	ST7L	.	0	0	0	0.288741	0	0.0940366
chr1_113120966_113143470_-	ST7L	.	0	0	0	0	0.189513	0
chr1_113205874_113206546_+	not_annotated	5UTR	0	0	0.129739	0	0	0
chr1_113241411_113242809_+	MOV10	5UTR	0	0.114741	0	0	0	0
chr1_113253081_113256233_-	PPM1J	5UTR	0.0943792	0	0	0	0	0.28211
chr1_113456495_113471974_-	SLC16A1	.	0	0.114741	0	0	0	0
chr1_113459799_113482113_-	SLC16A1	.	0	0	0	0	0	0.28211
chr1_113464611_113482113_-	SLC16A1	.	0	0	0.129739	0	0.0947563	0.0940366
chr1_113503098_113510937_+	SLC16A1-AS1	.	0	0	0	0	0	0.188073
chr1_113539462_113541731_+	not_annotated	.	0.188758	0.0573705	0	0.288741	0	0.376147
chr1_113616421_113662145_+	LRIG2	.	0	0	0	0	0	0.188073
chr1_113616794_113666656_+	LRIG2	.	0	0	0	0	0	0.188073
chr1_113631884_113666856_+	LRIG2	.	0	0	0	0	0	0.28211
chr1_113633939_113638987_+	LRIG2	.	0	0.114741	0	0	0.0947563	0
chr1_113637233_113643110_+	LRIG2	.	0	0	0	0	0	0.28211
chr1_113650215_113653184_+	LRIG2	3UTR	0	0	0.129739	0	0	0
chr1_114123163_114128218_+	MAGI3	.	0	0	0	0	0	0.376147
chr1_114123163_114165616_+	MAGI3	5UTR	0.0943792	0.229482	0.0648696	0	0	0
chr1_114128008_114165616_+	MAGI3	5UTR	0	0	0.129739	0.144371	0	0.0940366
chr1_114193635_114225760_+	MAGI3	5UTR	0.188758	0	0	0	0	0
chr1_114214355_114216058_+	MAGI3	.	0.188758	0	0	0	0	0
chr1_114240883_114242421_-	PHTF1	.	0	0	0	0	0	0.28211
chr1_114252875_114301355_-	PHTF1	5UTR	0	0	0.129739	0	0	0
chr1_114267380_114301355_-	PHTF1	5UTR	0	0	0.0648696	0.144371	0.0947563	0.376147
chr1_114269039_114281421_+	not_annotated	5UTR	0	0	0.129739	0	0	0
chr1_114269039_114303546_-	PHTF1	5UTR	0.188758	0	0	0	0	0
chr1_114280731_114301355_-	PHTF1	.	0	0	0	0.144371	0.284269	0
chr1_114399003_114417436_-	PTPN22	.	0.188758	0	0	0	0	0
chr1_114940353_114948190_-	TRIM33	.	0	0	0	0	0	0.188073
chr1_114949562_114952938_-	TRIM33	.	0	0	0	0.288741	0	0
chr1_115130007_115137199_-	DENND2C	.	0	0	0	0	0.189513	0
chr1_115130007_115138494_-	DENND2C	5UTR	0	0	0	0.288741	0	0.0940366
chr1_115131644_115153627_+	not_annotated	5UTR	0	0	0	0.288741	0	0
chr1_115141894_115144815_-	DENND2C	5UTR	0	0	0	0	0	0.188073
chr1_115147542_115161103_-	DENND2C	.	0	0	0	0	0.189513	0
chr1_115252189_115256599_-	NRAS	5UTR	0	0.0573705	0	0	0.189513	0
chr1_115261233_115266575_-	CSDE1	.	0	0	0	0.433112	0	0
chr1_115266503_115292525_-	CSDE1	.	0	0	0	0.433112	0	0
chr1_115267841_115277144_-	CSDE1	.	0	0	0	0	0	0.188073
chr1_115272878_115292525_-	CSDE1	.	0	0.0573705	0	0.144371	0.0947563	0.188073
chr1_115272878_115292828_-	CSDE1	.	0.283138	0	0	0	0	0
chr1_115273484_115273650_-	not_annotated	.	0	0	0.129739	0	0	0
chr1_115275224_115292828_-	CSDE1	.	0	0	0	0	0	0.188073
chr1_115276352_115292828_-	CSDE1	.	0	0	0	0.288741	0	0
chr1_115276609_115282511_-	CSDE1	.	0	0	0	0.288741	0	0
chr1_115279378_115292525_-	CSDE1	.	0	0.0573705	0	0	0.189513	0
chr1_115292441_115292828_-	CSDE1	.	0	0	0	0	0	0.470183
chr1_116526160_116534864_+	SLC22A15	3UTR	0.188758	0	0	0	0.0947563	0
chr1_116526160_116539541_+	SLC22A15	.	0	0	0	0	0.0947563	0.188073
chr1_116526160_116545641_+	SLC22A15	5UTR	0	0	0	0	0	0.188073
chr1_116526169_116539541_+	SLC22A15	5UTR	0	0	0	0	0.189513	0.0940366
chr1_116526172_116574202_+	SLC22A15	.	0	0.229482	0	0	0	0
chr1_116532691_116534864_+	SLC22A15	.	0	0	0	0	0	0.188073
chr1_116534651_116577948_+	SLC22A15	.	0	0	0	0	0.189513	0
chr1_116562202_116574202_+	SLC22A15	.	0	0	0	0	0.473781	0.0940366
chr1_116574023_116580009_+	SLC22A15	3UTR	0	0	0	0.288741	0.379025	0
chr1_116575267_116577948_+	SLC22A15	.	0	0	0	0	0	0.28211
chr1_116576378_116621613_+	SLC22A15	.	0	0	0	0	0.0947563	0.188073
chr1_116576493_116577748_+	not_annotated	.	0	0	0	0	0	0.188073
chr1_116926635_116931641_+	ATP1A1	.	0	0	0	0	0	0.188073
chr1_116926635_116933033_+	ATP1A1	.	0.188758	0	0	0	0.189513	0.0940366
chr1_116930752_116944277_+	ATP1A1	.	0	0	0	0	0.189513	0
chr1_116931259_116941706_+	ATP1A1	.	0.188758	0	0	0	0	0
chr1_117484336_117487714_+	PTGFRN	.	0.471896	0.172111	0	0	0.379025	0
chr1_117484336_117492194_+	PTGFRN	.	0	0	0	0	0	0.188073
chr1_117626639_117631604_+	TTF2	.	0.0943792	0	0	0	0	0.188073
chr1_117652024_117652344_+	not_annotated	.	0	0	0.129739	0	0	0
chr1_117654716_117661389_-	TRIM45	.	0	0	0	0	0.189513	0
chr1_117654973_117659367_-	TRIM45	.	0	0	0	0	0	0.188073
chr1_117910980_118003234_+	MAN1A2	.	0	0.114741	0	0	0	0
chr1_117944807_117948267_-	not_annotated	.	0.471896	0.114741	0.129739	0.144371	0.473781	0.188073
chr1_117944807_117957453_-	not_annotated	.	0.0943792	0	0	0.577482	0	0.28211
chr1_117944807_117963271_-	not_annotated	3UTR;5UTR	0	0	0.389217	0.288741	0.284269	0
chr1_117944807_118045592_+	MAN1A2	.	0.0943792	0	0.129739	0	0.0947563	0.188073
chr1_117983936_118009049_+	MAN1A2	5UTR	0.188758	0	0	0	0	0
chr1_118439454_118441838_-	GDAP2	.	0.188758	0	0	0	0	0
chr1_118483449_118488802_+	WDR3	.	0.188758	0	0	0	0	0
chr1_118494598_118496722_+	WDR3	5UTR	0	0	0.324348	0	0	0
chr1_119569437_119588285_-	WARS2	.	0	0.0573705	0	0	0	0.188073
chr1_119701051_119701100_+	not_annotated	.	0	0	0	0	0.189513	0
chr1_119805524_119820595_+	not_annotated	.	0	0	0	0.288741	0	0
chr1_119870753_119873293_+	not_annotated	.	0.377517	0	0	0.288741	0	0.0940366
chr1_120263792_120269725_+	PHGDH	.	0.0943792	0.114741	0	0.288741	0	0
chr1_120277256_120279889_+	PHGDH	.	1.32131	0.114741	0.648696	0.288741	0.0947563	0.0940366
chr1_120462265_120462851_-	not_annotated	.	0	0	0	0	0	0.188073
chr1_120478094_120484377_-	NOTCH2	.	0	0	0	0	0.189513	0
chr1_120478094_120512367_-	NOTCH2	.	0	0.114741	0	0	0	0.0940366
chr1_120502014_120529705_-	NOTCH2	.	0	0	0	0.577482	0	0
chr1_120529582_120594393_-	NOTCH2	.	0	0.114741	0.129739	0	0.284269	0
chr1_120547951_120572610_-	NOTCH2	.	0	0	0	0	0.189513	0
chr1_120587699_120594393_-	not_annotated	.	0	0	0	0.288741	0	0
chr1_121107153_121116815_+	SRGAP2D	5UTR	0	0.0573705	0.0648696	0.144371	0.284269	0
chr1_121115831_121124786_+	SRGAP2D	.	0	0	0	0	0	0.188073
chr1_121124561_121129692_+	SRGAP2D	.	0	0	0.0648696	0	0.0947563	0.188073
chr1_142640724_143139527_+	not_annotated	.	0.188758	0	0	0	0	0
chr1_142803531_142810349_+	not_annotated	5UTR	0	0	0	0	0	0.376147
chr1_143231278_143254004_+	not_annotated	5UTR	0	0	0	0	0.189513	0
chr1_143429230_143430045_-	not_annotated	.	0.283138	0	0	0	0.0947563	0
chr1_143915699_143916308_+	not_annotated	.	0.0943792	0.114741	0.389217	0.577482	0	0.56422
chr1_143915699_144016833_+	not_annotated	5UTR	0	0	0	0	0	0.188073
chr1_144009866_144053668_+	not_annotated	5UTR	0	0.114741	0	0	0	0
chr1_144009866_144094424_+	not_annotated	5UTR	0	0	0.194609	0	0	0
chr1_144013900_144053668_+	not_annotated	5UTR	0.377517	0	0	0	0.0947563	0
chr1_144047038_144051559_+	not_annotated	5UTR	0	0	0	0	0	0.188073
chr1_144048708_144053668_+	not_annotated	5UTR	0.471896	0	0.324348	0	0.284269	0.658257
chr1_144048708_144094424_+	not_annotated	.	0	0	0.194609	0	0	0.28211
chr1_144892500_144930692_-	PDE4DIP	.	0	0	0	0.288741	0	0
chr1_144917818_144922047_-	PDE4DIP	3UTR	0	0	0	0	0	0.188073
chr1_144922518_144927991_-	PDE4DIP	.	0	0	0	0	0	0.188073
chr1_144994590_145000796_-	PDE4DIP	3UTR	0	0	0	0	0	0.28211
chr1_145004782_145011471_+	not_annotated	3UTR	0	0.0573705	0	0	0	0.188073
chr1_145139033_145139847_-	not_annotated	.	0	0	0.194609	0	0	0
chr1_145227040_145273444_+	NOTCH2NL	5UTR	0.188758	0	0	0	0	0
chr1_145248812_145273444_+	NOTCH2NL	.	0	0	0.129739	0	0	0.188073
chr1_145264416_145273444_+	NOTCH2NL	.	0	0.114741	0	0	0	0
chr1_145267607_145268077_+	not_annotated	.	0	0	0	0	0	0.188073
chr1_145508042_145509230_+	RBM8A	3UTR	0	0	0.129739	0	0	0
chr1_145581181_145584048_+	PIAS3	3UTR	0	0	0.129739	0	0	0
chr1_145648015_145663367_+	RNF115	.	0	0	0	0	0.189513	0
chr1_145650482_145687091_+	RNF115	5UTR	0	0	0.129739	0	0.0947563	0
chr1_145650482_145689786_+	RNF115	5UTR	0	0	0.129739	0	0	0
chr1_145663158_145692471_+	RNF115	.	0	0	0.129739	0	0	0
chr1_145764735_145771730_-	GPR89A	.	0	0	0.129739	0.288741	0.0947563	0.188073
chr1_145764735_145787864_-	GPR89A	.	0.188758	0	0	0	0	0
chr1_145764735_145791170_-	GPR89A	.	0	0	0	0	0	0.376147
chr1_145765368_145791170_-	GPR89A	.	0.188758	0	0	0	0	0
chr1_145765368_145803388_-	GPR89A	5UTR	0	0	0	0.288741	0	0.0940366
chr1_145769407_145776255_-	GPR89A	.	0	0	0.129739	0	0	0
chr1_145769407_145788835_-	GPR89A	5UTR	0	0.114741	0	0	0	0
chr1_145787771_145803388_-	GPR89A	5UTR	0.0943792	0	0	0.288741	0.0947563	0
chr1_145787771_145804365_-	GPR89A	5UTR	0	0	0	0.288741	0	0
chr1_145803307_145818826_-	GPR89A	5UTR	0.188758	0	0	0.144371	0.473781	0.376147
chr1_145811341_145818826_-	GPR89A	5UTR	0.188758	0	0	0	0.0947563	0.0940366
chr1_145884854_145919047_+	not_annotated	5UTR	0.0943792	0	0.129739	0.144371	0.0947563	0.28211
chr1_145897084_145923726_+	not_annotated	5UTR	0	0	0	0	0	0.188073
chr1_146066328_146068087_-	not_annotated	.	0	0.114741	0	0	0	0
chr1_146377190_146378873_+	NBPF12	.	0	0	0	0	0	0.188073
chr1_146629683_146629972_-	PRKAB2	.	0	0	0	0	0.189513	0
chr1_146638076_146639512_-	PRKAB2	.	0	0	0.0648696	0	0	0.188073
chr1_146683960_146696658_-	FMO5	.	0	0	0.194609	0.144371	0	0
chr1_146724277_146739177_+	CHD1L	3UTR	0	0.172111	0	0	0.0947563	0.0940366
chr1_146724277_146740537_+	CHD1L	5UTR	0.188758	0	0	0	0	0
chr1_146726524_146731572_+	CHD1L	.	0.283138	0.0573705	0	0.288741	0.0947563	0.0940366
chr1_146726524_146744009_+	CHD1L	3UTR	0	0	0	0	0	0.376147
chr1_146727467_146739177_+	CHD1L	.	0	0	0.129739	0	0	0
chr1_146731490_146739148_+	CHD1L	.	0	0	0	0.288741	0	0
chr1_146736080_146747921_+	CHD1L	.	0	0.114741	0	0	0	0
chr1_146737590_146763234_+	CHD1L	.	0	0	0	0.288741	0	0
chr1_146737616_146763234_+	CHD1L	5UTR	0	0	0	0.577482	0	0
chr1_146742592_146757164_+	CHD1L	5UTR	0	0	0	0	0.0947563	0.188073
chr1_146756023_146763234_+	CHD1L	.	0	0	0	0	0	0.188073
chr1_146763163_146767245_+	CHD1L	.	0.0943792	0	0	0	0	0.470183
chr1_147076569_147077198_+	BCL9	5UTR	0.283138	0	0	0	0	0
chr1_147092422_147092545_+	BCL9	.	0	0.172111	0	0	0	0
chr1_147099666_147131890_-	ACP6	.	0	0	0.194609	0	0	0
chr1_147120047_147127363_-	ACP6	.	0	0	0	0.144371	0.189513	0.376147
chr1_147408740_147416212_+	GPR89B	5UTR	0	0	0	0	0.189513	0
chr1_148353678_148356326_-	not_annotated	.	0.283138	0	0	0	0	0
chr1_148558163_148558805_+	NBPF15	5UTR	0	0	0.129739	0.144371	0.0947563	0.0940366
chr1_148558163_148561115_+	NBPF15	5UTR	0.0943792	0.0573705	0.129739	0	0	0.0940366
chr1_148558168_148558805_+	NBPF15	5UTR	0	0	0.454087	0.288741	0.189513	0
chr1_148558168_148561115_+	NBPF15	.	0	0	0.389217	0	0	0.0940366
chr1_149805439_149806312_+	not_annotated	.	0	0	0	0	0	0.188073
chr1_149810630_149811861_-	not_annotated	.	0	0.114741	0	0	0	0
chr1_149830633_149831506_-	not_annotated	.	0	0	0	0	0	0.188073
chr1_149877431_149885521_-	SV2A	.	0.188758	0	0	0	0	0
chr1_149919124_149944134_-	OTUD7B	.	0	0	0	0	0	0.188073
chr1_149921996_149936274_-	OTUD7B	.	0	0	0	0	0	0.28211
chr1_149931602_149949511_-	OTUD7B	3UTR	0	0	0	0.433112	0.0947563	0.28211
chr1_149936146_149949511_-	OTUD7B	5UTR	0	0.0573705	0.129739	0.144371	0	0
chr1_149937701_149939446_-	OTUD7B	5UTR	0	0	0	0.433112	0	0
chr1_149937701_149949511_-	OTUD7B	5UTR	0.188758	0	0	0.144371	0	0
chr1_150040686_150082742_+	VPS45	5UTR	0	0	0	0	0.189513	0
chr1_150064408_150116955_+	VPS45	.	0	0	0	0	0	0.188073
chr1_150116999_150117289_+	VPS45	.	0.283138	0	0	0	0	0
chr1_150198939_150201570_-	ANP32E	.	0.0943792	0.114741	0.194609	0	0.473781	0
chr1_150202905_150208177_-	ANP32E	.	0	0	0	0	0	0.188073
chr1_150266318_150266694_+	MRPS21	.	0.188758	0	0.0648696	0.288741	0.379025	0.376147
chr1_150297352_150298339_+	PRPF3	.	0.283138	0.286852	0	0	0.0947563	0.0940366
chr1_150300015_150310802_+	PRPF3	.	0	0	0	0	0	0.188073
chr1_150300453_150300612_+	not_annotated	.	0	0	0.129739	0	0	0
chr1_150300778_150305238_+	PRPF3	.	0	0	0	0	0	0.28211
chr1_150300778_150310802_+	PRPF3	.	0	0	0.129739	0	0	0
chr1_150305154_150305670_+	PRPF3	.	0.377517	0	0.0648696	0.144371	0.0947563	0.470183
chr1_150315784_150317023_+	PRPF3	5UTR	0	0	0	0	0	0.188073
chr1_150381381_150390201_+	RPRD2	.	0.188758	0.0573705	0	0	0.852806	0.0940366
chr1_150390124_150418877_+	RPRD2	.	0	0	0	0	0.189513	0
chr1_150432535_150437203_+	RPRD2	.	0	0	0	0.288741	0.189513	0
chr1_150445631_150446007_+	RPRD2	.	0	0	0.129739	0	0	0
chr1_150459908_150460530_+	TARS2	.	0	0	0	0	0.189513	0
chr1_150460333_150463201_+	TARS2	.	0	0	0.194609	0	0	0
chr1_150470977_150471510_+	TARS2	.	0	0	0	0.433112	0	0
chr1_150548171_150548770_-	MCL1	.	0	0	0.194609	0	0	0
chr1_150550850_150551903_-	MCL1	5UTR	0.188758	0	0	0	0	0
chr1_150621025_150634404_-	GOLPH3L	5UTR	0	0	0	0	0.189513	0
chr1_150679028_150692014_-	HORMAD1	3UTR	0	0	0	0	0.189513	0
chr1_150788734_150795821_-	ARNT	3UTR	0.188758	0	0	0	0	0
chr1_150789557_150808969_-	ARNT	.	0.188758	0	0	0	0	0
chr1_150795669_150807116_-	ARNT	.	0.283138	0	0	0	0.0947563	0
chr1_150799018_150808969_-	ARNT	.	0.0943792	0	0	0	0	0.376147
chr1_150804293_150807116_-	ARNT	.	0	0	0	0.288741	0	0
chr1_150804293_150808969_-	ARNT	.	0	0	0.0648696	0	0.189513	0
chr1_150818738_150826155_-	ARNT	.	0	0	0	0	0	0.188073
chr1_150900179_150923957_+	SETDB1	5UTR	0.283138	0	0	0.144371	0	0
chr1_150902442_150933667_+	SETDB1	.	0	0	0	0	0	0.188073
chr1_150902442_150934634_+	SETDB1	5UTR	0	0	0	0	0.189513	0
chr1_150912415_150915529_+	SETDB1	5UTR	0	0	0	0.288741	0	0
chr1_150916395_150923957_+	SETDB1	5UTR	0	0	0.259478	0	0	0
chr1_150933151_150933515_-	not_annotated	.	0	0	0	0	0	0.188073
chr1_150935433_150941567_-	CERS2	.	0	0	0.259478	0	0	0
chr1_150937671_150938764_-	CERS2	.	0	0	0.129739	0	0	0
chr1_150939231_150941567_-	CERS2	.	0	0	0	0.288741	0.0947563	0
chr1_150940139_150941567_-	CERS2	.	0	0	0	0	0.189513	0
chr1_150977582_150979379_+	not_annotated	.	0	0	0.129739	0	0	0
chr1_151043189_151060773_+	GABPB2	.	0	0	0	0	0	0.28211
chr1_151060633_151070478_+	GABPB2	.	0	0	0	0	0.189513	0
chr1_151060633_151079698_+	GABPB2	.	0	0	0.129739	0.288741	0.0947563	0
chr1_151060665_151070387_+	GABPB2	.	0	0	0	0	0.189513	0
chr1_151156792_151158426_-	VPS72	.	0.283138	0	0	0	0	0
chr1_151196720_151209239_+	PIP5K1A	.	0	0	0.0648696	0.433112	0	0.188073
chr1_151199795_151206972_+	PIP5K1A	.	0	0	0.259478	0	0.0947563	0.188073
chr1_151204277_151205005_+	PIP5K1A	5UTR	0	0	0	0	0	0.188073
chr1_151212430_151212735_+	PIP5K1A	5UTR	0.283138	0.229482	0	0	0.0947563	0
chr1_151212430_151219441_+	PIP5K1A	.	0	0	0	0	0	0.376147
chr1_151234636_151239815_+	PSMD4	5UTR	0	0	0.194609	0.433112	0.473781	0
chr1_151236389_151239815_+	PSMD4	5UTR	0	0.0573705	0	0.288741	0.0947563	0.188073
chr1_151266493_151288148_-	PI4KB	.	0	0	0	0	0.189513	0
chr1_151271283_151274774_-	PI4KB	.	0	0	0	0	0	0.188073
chr1_151274319_151278839_-	PI4KB	.	0.377517	0	0	0	0	0.0940366
chr1_151274319_151297393_-	PI4KB	.	0	0	0.194609	0	0	0
chr1_151288048_151297393_-	PI4KB	.	0.188758	0	0	0	0	0.0940366
chr1_151316672_151317664_-	RFX5	.	0	0	0	0	0	0.28211
chr1_151317581_151319763_-	RFX5	.	0	0.114741	0	0	0	0
chr1_151390586_151391012_-	not_annotated	.	0	0	0	0	0	0.188073
chr1_151495909_151498266_+	CGN	.	0	0	0	0	0	0.188073
chr1_151498117_151499583_+	CGN	.	0	0	0	0.288741	0	0
chr1_151504877_151506612_+	CGN	.	0	0	0	0.433112	0	0
chr1_151504931_151509301_+	CGN	3UTR	0.188758	0	0	0	0	0
chr1_151546745_151547481_+	TUFT1	.	0	0	0	0.144371	0	0.188073
chr1_151553518_151554097_+	not_annotated	3UTR	0.188758	0	0.0648696	0	0	0
chr1_151596060_151611595_+	SNX27	5UTR	0	0	0.129739	0	0.0947563	0
chr1_151611363_151630903_+	SNX27	.	0.377517	0	0	0	0	0.0940366
chr1_151611363_151665060_+	SNX27	.	0	0	0	0	0	0.188073
chr1_151611363_151667156_+	SNX27	.	0	0	0	0	0	0.188073
chr1_151634641_151665515_+	SNX27	.	0	0	0	0	0.189513	0
chr1_151655831_151671961_+	SNX27	5UTR	0	0	0	0.288741	0	0
chr1_151671573_151673614_+	not_annotated	.	0	0	0	0	0	0.188073
chr1_151700050_151708056_+	RIIAD1	5UTR	0	0	0	0.288741	0	0
chr1_151751160_151755525_-	TDRKH	5UTR	0	0	0	0	0.189513	0
chr1_151955141_151958727_-	S100A10	.	0.0943792	0	0.324348	0	0.0947563	0.0940366
chr1_152198901_152221488_+	not_annotated	5UTR	0	0	0	0	0	0.188073
chr1_152198901_152224234_+	not_annotated	.	0	0	0.194609	0	0	1.0344
chr1_152198901_152225986_+	not_annotated	5UTR	0	0	0	0	0	0.376147
chr1_152221370_152225986_+	not_annotated	.	0	0	0.0648696	0	0	0.752293
chr1_152221385_152275745_+	not_annotated	.	0	0	0	0	0	0.188073
chr1_152287381_152310565_+	FLG-AS1	.	0	0	0	0	0	0.188073
chr1_152287381_152346523_+	FLG-AS1	.	0	0	0.194609	0	0	0.188073
chr1_152305058_152313686_+	FLG-AS1	.	0	0	0.0648696	0	0	0.56422
chr1_153506125_153506374_-	not_annotated	.	0	0	0.129739	0	0	0
chr1_153579640_153579991_-	S100A16	.	0	0	0	0	0	0.188073
chr1_153598795_153604716_-	S100A13	.	0.0943792	0	0.0648696	0.433112	0.189513	0.0940366
chr1_153654973_153657560_+	NPR1	.	0.0943792	0	0	0	0.379025	0
chr1_153701028_153719546_+	INTS3	.	0.188758	0	0	0	0	0
chr1_153701028_153735323_+	INTS3	5UTR	0	0	0.129739	0	0	0
chr1_153713126_153727215_+	INTS3	5UTR	0	0.172111	0	0	0	0
chr1_153713126_153730239_+	INTS3	.	0	0	0	0	0.189513	0
chr1_153719754_153724884_+	INTS3	.	0.188758	0	0	0.144371	0	0
chr1_153737469_153745807_+	INTS3	5UTR	0	0	0	0	0.189513	0
chr1_153784497_153792211_-	GATAD2B	5UTR	0	0	0	0	0	0.188073
chr1_153791266_153800824_-	GATAD2B	.	0.188758	0.114741	0	0	0.189513	0.188073
chr1_153800488_153800824_-	GATAD2B	.	0	0	0.194609	0	0	0
chr1_153871331_153872888_-	not_annotated	5UTR	0	0	0	0	0.189513	0
chr1_153904679_153910339_-	DENND4B	5UTR	0.660654	0	0	0	0	0
chr1_153908535_153910339_-	DENND4B	5UTR	0.0943792	0	0	0	0	0.188073
chr1_153909017_153916873_-	DENND4B	5UTR	0	0	0	0	0.284269	0
chr1_153909963_153913870_-	DENND4B	5UTR	0	0	0	0	0	0.188073
chr1_153924331_153924738_-	CRTC2	5UTR	0	0	0	0	0.379025	0
chr1_153941405_153941931_+	CREB3L4	5UTR	0	0	0.194609	0	0	0
chr1_153954162_153954652_-	RAB13	.	0	0	0	0	0.284269	0
chr1_154029290_154062070_-	NUP210L	.	0.188758	0	0	0	0	0
chr1_154141780_154148724_-	TPM3	.	0.283138	0	0	0	0	0
chr1_154142875_154148724_-	TPM3	.	0.0943792	0	0	0	0	0.188073
chr1_154145383_154148724_-	TPM3	.	0	0	0	0	0.0947563	0.470183
chr1_154145559_154155520_-	TPM3	.	0	0	0	0	0	0.188073
chr1_154145704_154148590_-	not_annotated	.	0.188758	0	0	0	0	0
chr1_154197559_154209087_+	UBAP2L	.	0	0.0573705	0	0.288741	0.0947563	0.28211
chr1_154197559_154224129_+	UBAP2L	.	0	0	0	0.288741	0	0
chr1_154197559_154226565_+	UBAP2L	.	0	0	0	0.144371	0	0.188073
chr1_154197559_154234173_+	UBAP2L	.	0	0	0	0	0	0.188073
chr1_154199757_154214041_+	UBAP2L	3UTR	0.283138	0	0	0	0	0
chr1_154199757_154229777_+	UBAP2L	.	0.188758	0	0	0	0	0
chr1_154207671_154218851_+	UBAP2L	3UTR	0	0	0.0648696	0	0.189513	0
chr1_154209525_154218851_+	UBAP2L	.	0	0	0	0	0.189513	0
chr1_154213988_154221913_+	UBAP2L	.	0.188758	0	0.0648696	0.288741	0.284269	0
chr1_154215692_154223794_+	UBAP2L	.	0	0	0	0	0	0.28211
chr1_154215692_154226565_+	UBAP2L	.	0	0	0.194609	0	0	0.0940366
chr1_154227311_154232505_+	UBAP2L	.	0	0	0	0.288741	0	0
chr1_154234648_154235401_+	not_annotated	5UTR	0.188758	0	0	0	0	0
chr1_154239577_154241099_+	not_annotated	.	0	0	0	0	0	0.188073
chr1_154241169_154241430_+	UBAP2L	5UTR	0	0.114741	0	0	0	0
chr1_154316870_154318021_+	ATP8B2	5UTR	0	0	0	0.288741	0	0
chr1_154401671_154407632_+	IL6R	5UTR	0	0	0	0	0	0.188073
chr1_154406994_154407632_+	IL6R	.	0	0	0.518956	0	0.473781	0
chr1_154406994_154422456_+	IL6R	3UTR	0	0	0.129739	0	0	0
chr1_154570486_154570877_-	not_annotated	.	0	0.0573705	0	0	0.0947563	0.28211
chr1_154935994_154941924_-	SHC1	.	0.188758	0	0	0	0	0
chr1_154935994_154942675_-	SHC1	.	0	0.114741	0.0648696	0	0	0
chr1_154940146_154941310_-	SHC1	.	0	0	0.129739	0	0	0
chr1_154962814_154965149_+	FLAD1	.	0.0943792	0	0	0.433112	0	0
chr1_154965188_154965552_+	FLAD1	.	0	0	0	0.288741	0	0
chr1_155019460_155019653_-	not_annotated	.	0.188758	0	0	0	0	0
chr1_155220066_155221696_-	FAM189B	.	0	0	0.129739	0	0	0.0940366
chr1_155233363_155238150_-	CLK2	.	0	0	0	0	0	0.188073
chr1_155239278_155240768_-	CLK2	.	0.188758	0	0.129739	0	0	0
chr1_155280379_155280842_+	not_annotated	.	0.188758	0	0	0	0	0
chr1_155307879_155308181_-	ASH1L	.	0	0.0573705	0	0	0.284269	0
chr1_155307879_155314064_-	ASH1L	.	0.188758	0	0	0.144371	0	0.0940366
chr1_155327106_155340774_-	ASH1L	.	0.188758	0	0	0	0	0
chr1_155348071_155408859_-	ASH1L	.	0	0	0	0	0.0947563	0.188073
chr1_155365249_155374137_-	ASH1L	5UTR	0	0.114741	0	0	0	0
chr1_155365249_155374141_-	ASH1L	.	0.0943792	0	0	0.144371	0.284269	0
chr1_155365249_155432390_-	ASH1L	.	0	0	0	0	0.379025	0
chr1_155374020_155385714_-	ASH1L	5UTR	0.188758	0	0.194609	0	0.0947563	0
chr1_155377928_155385714_-	ASH1L	.	0.471896	0.172111	0.0648696	0.433112	0.0947563	0.0940366
chr1_155385534_155447749_-	ASH1L	5UTR	0	0	0.0648696	0.144371	0.189513	0.188073
chr1_155408117_155447749_-	ASH1L	5UTR	0.0943792	0.0573705	0.0648696	0.288741	0.0947563	0
chr1_155448325_155448691_-	ASH1L	5UTR	0	0	0	0.288741	0	0
chr1_155450318_155450574_-	ASH1L	.	0	0	0	0	0	0.188073
chr1_155631097_155650247_-	YY1AP1	.	0	0	0	0.288741	0	0
chr1_155644475_155644887_-	YY1AP1	.	0	0	0.129739	0	0	0
chr1_155644475_155649303_-	YY1AP1	.	0.188758	0	0.0648696	0.288741	0	0.376147
chr1_155646338_155649331_-	YY1AP1	.	0.0943792	0	0	0.288741	0	0
chr1_155646338_155649799_-	YY1AP1	.	0	0	0	0	0.284269	0
chr1_155679563_155691471_+	DAP3	.	0	0	0	0	0	0.188073
chr1_155679563_155697529_+	DAP3	.	0	0	0	0	0.189513	0
chr1_155701734_155708088_+	DAP3	5UTR	0	0	0	0	0.189513	0
chr1_155737215_155743001_-	GON4L	.	0	0.0573705	0	0	0	0.188073
chr1_155753776_155774932_-	GON4L	.	0.188758	0	0	0	0	0
chr1_155774739_155791339_-	GON4L	.	0	0	0.259478	0	0	0
chr1_155774739_155796819_-	GON4L	5UTR	0	0	0.129739	0	0.189513	0
chr1_155783424_155785691_-	GON4L	5UTR	0	0.172111	0	0	0	0
chr1_155785595_155796819_-	GON4L	.	0.188758	0	0	0	0	0
chr1_155796627_155823597_-	GON4L	5UTR	0	0	0	0	0.284269	0.28211
chr1_155823066_155825943_-	GON4L	.	0	0	0	0.144371	0	0.188073
chr1_155885663_155887463_-	KIAA0907	5UTR	0.755034	0	0.129739	0.433112	0.189513	0.28211
chr1_155891651_155895634_-	KIAA0907	.	0	0	0	0.288741	0	0
chr1_155903423_155904456_-	KIAA0907	5UTR	0	0	0.194609	0	0	0
chr1_155928110_155939091_-	ARHGEF2	.	0	0	0.129739	0	0	0
chr1_156163895_156170263_+	SLC25A44	.	0	0	0	0.288741	0	0
chr1_156228795_156242189_-	SMG5	.	0	0	0	0.288741	0	0
chr1_156230241_156233361_-	SMG5	.	0.0943792	0	0	0	0	0.188073
chr1_156233185_156248825_-	SMG5	.	0	0	0	0	0	0.188073
chr1_156234104_156236469_-	SMG5	.	0.188758	0	0	0	0	0
chr1_156235571_156236469_-	SMG5	.	0.188758	0	0	0	0	0
chr1_156235571_156243241_-	SMG5	.	0	0	0.0648696	0.433112	0	0.0940366
chr1_156235571_156244477_-	SMG5	.	0	0	0.129739	0.288741	0.0947563	0.470183
chr1_156242110_156243241_-	SMG5	.	0	0.114741	0	0	0.0947563	0
chr1_156242110_156247032_-	SMG5	.	0	0	0	0.288741	0	0
chr1_156246875_156247839_-	SMG5	.	0	0	0.129739	0	0	0
chr1_156278993_156282012_-	CCT3	5UTR	0.0943792	0	0	0	0	0.28211
chr1_156278993_156305679_-	CCT3	.	0.188758	0	0	0	0	0
chr1_156280348_156282012_-	CCT3	.	0.188758	0	0	0	0.0947563	0.28211
chr1_156288658_156290816_-	CCT3	3UTR	0.471896	0	0.194609	0.144371	0.0947563	0
chr1_156288658_156303434_-	CCT3	.	0.188758	0	0	0.144371	0	0
chr1_156289935_156290816_-	CCT3	5UTR	0.188758	0	0	0	0	0
chr1_156290629_156293099_-	CCT3	.	0	0	0	0	0	0.188073
chr1_156290687_156303434_-	CCT3	.	0	0	0	0.288741	0	0
chr1_156502771_156507113_-	IQGAP3	.	0.0943792	0	0	0	0	0.28211
chr1_156508600_156508825_-	IQGAP3	3UTR;5UTR	0	0.114741	0	0	0	0
chr1_156520052_156521887_-	IQGAP3	.	0	0	0.129739	0.288741	0	0
chr1_156534406_156539255_-	IQGAP3	3UTR	0	0	0	0	0	0.188073
chr1_156567826_156568896_-	GPATCH4	5UTR	0	0	0	0	0	0.188073
chr1_156669782_156670758_-	CRABP2	.	0	0	0	0.288741	0	0
chr1_156694046_156697158_-	ISG20L2	5UTR	0.188758	0	0	0	0	0
chr1_156713042_156713568_-	HDGF	.	0	0	0	0	0.189513	0
chr1_156713443_156715165_-	HDGF	.	0	0	0	0.144371	0.473781	0.0940366
chr1_156752073_156767133_+	PRCC	5UTR	0.188758	0	0	0	0	0
chr1_157964944_157965108_+	not_annotated	.	0	0.114741	0	0	0	0
chr1_158000202_158000652_+	not_annotated	5UTR	0	0	0	0	0	0.188073
chr1_158002350_158046052_+	KIRREL	5UTR	0	0	0	0	0.189513	0
chr1_158054211_158058244_+	KIRREL	.	0.0943792	0	0.0648696	0	0.284269	0.188073
chr1_159825368_159830634_+	not_annotated	.	0	0	0.129739	0	0	0
chr1_159987400_159990861_-	not_annotated	.	0.188758	0.0573705	0	0.577482	0	0
chr1_160010291_160012322_-	KCNJ10	.	0	0	0	0.288741	0	0
chr1_160188113_160231148_-	DCAF8	.	0	0	0	0.288741	0	0.0940366
chr1_160194231_160231129_-	DCAF8	.	0	0	0	0.288741	0	0
chr1_160201086_160208537_-	DCAF8	.	0.188758	0	0	0	0	0
chr1_160201086_160210160_+	not_annotated	.	0	0	0	0.288741	0	0
chr1_160201086_160213867_-	DCAF8	.	0.188758	0	0	0	0	0
chr1_160201086_160231140_-	DCAF8	.	0	0	0	0	0.189513	0.0940366
chr1_160201086_160231148_-	DCAF8	.	0.188758	0.0573705	0	0	0.0947563	0.376147
chr1_160260506_160261124_-	not_annotated	.	0	0	0.194609	0	0	0
chr1_160261608_160262410_-	COPA	.	0	0	0	0	0.189513	0
chr1_160267132_160269054_-	COPA	5UTR	0	0	0	0.288741	0	0
chr1_160275222_160275563_-	COPA	.	0	0	0	0.144371	0.189513	0
chr1_160276143_160281808_-	COPA	.	0	0	0	0.288741	0	0
chr1_160278890_160295442_-	COPA	.	0	0	0.324348	0	0	0
chr1_160287143_160302347_-	COPA	.	0.283138	0	0	0	0	0
chr1_160293220_160303469_-	COPA	.	0	0	0	0	0	0.28211
chr1_160323907_160326544_+	NCSTN	.	0	0	0	0.288741	0	0
chr1_161010149_161010365_-	not_annotated	.	0.283138	0	0	0	0	0
chr1_161146395_161147212_-	not_annotated	.	0.188758	0	0	0	0	0
chr1_161721457_161723051_+	DUSP12	.	0.0943792	0	0.129739	0	0	0.0940366
chr1_161721655_161726642_+	DUSP12	.	0.188758	0	0	0	0	0
chr1_161722157_161723051_+	DUSP12	.	0	0	0	0.288741	0	0
chr1_161748033_161790951_+	ATF6	3UTR	0.188758	0	0.0648696	0	0	0.0940366
chr1_161759095_161759359_+	not_annotated	.	0	0	0	0	0	0.188073
chr1_161761197_161772062_+	ATF6	3UTR	0	0.114741	0	0	0.0947563	0
chr1_162194346_162194614_+	not_annotated	.	0	0	0	0.288741	0	0
chr1_162469744_162482613_+	UHMK1	3UTR	0	0	0.129739	0	0	0
chr1_162473543_162492435_+	UHMK1	.	0	0	0	0.288741	0	0
chr1_162482289_162492435_+	UHMK1	.	0	0	0	0	0.189513	0
chr1_162535801_162536138_+	UAP1	.	0	0	0.0648696	0.144371	0.568538	0.470183
chr1_162535801_162558623_+	UAP1	.	0	0	0.259478	0	0.0947563	0
chr1_162535801_162567648_+	UAP1	.	0.188758	0	0	0	0.189513	0
chr1_162546566_162560301_+	UAP1	.	0.188758	0	0	0	0.189513	0
chr1_162546566_162562572_+	UAP1	.	0	0	0	0	0.189513	0
chr1_162546566_162571304_+	UAP1	.	0.0943792	0	0.0648696	0	0	0.188073
chr1_162551076_162558623_+	UAP1	.	0.188758	0	0	0	0	0
chr1_162558482_162570693_+	UAP1	.	0	0	0	0	0	0.188073
chr1_162669971_162711502_+	DDR2	.	0.188758	0	0	0	0	0
chr1_162729585_162731244_+	DDR2	.	0	0	0	0	0	0.188073
chr1_162769532_162773325_+	HSD17B7	.	0	0.114741	0	0	0	0
chr1_162769532_162774113_+	HSD17B7	.	0	0	0.194609	0.144371	0	0.0940366
chr1_163741151_163780242_+	not_annotated	.	0	0	0	0.288741	0	0
chr1_164570973_164571269_+	not_annotated	.	0.188758	0	0	0	0	0
chr1_164595165_164597242_+	not_annotated	.	0	0	0	0	0	0.28211
chr1_165636545_165638687_-	ALDH9A1	.	0.283138	0	0	0	0	0
chr1_165865426_165875206_+	UCK2	3UTR	0	0	0	0.144371	0.189513	0
chr1_166827355_166831649_-	TADA1	5UTR	0	0	0	0.288741	0	0
chr1_167367230_167370793_+	POU2F1	.	0	0	0	0	0	0.188073
chr1_167367230_167382351_+	POU2F1	.	0	0	0	0	0	0.28211
chr1_167714139_167734986_+	MPZL1	.	0	0.0573705	0.129739	0	0	0
chr1_167714139_167745403_+	MPZL1	.	0.471896	0	0	0	0	0
chr1_167741631_167759368_+	MPZL1	.	0.283138	0	0	0	0	0
chr1_167758605_167759366_+	MPZL1	.	0	0	0.129739	0	0	0
chr1_168034827_168047129_+	DCAF6	.	0.283138	0	0	0	0.189513	0
chr1_168056822_168066470_-	GPR161	.	0	0	0	0	0	0.28211
chr1_168200751_168206008_+	SFT2D2	5UTR	0	0	0	0.288741	0	0.0940366
chr1_168204338_168212225_+	SFT2D2	.	0.188758	0.114741	0	0	0	0
chr1_168204338_168212307_+	SFT2D2	5UTR	0.0943792	0	0.129739	0.288741	0.0947563	0
chr1_168208368_168212307_+	SFT2D2	5UTR	0.188758	0	0.129739	1.01059	0	0.376147
chr1_168211738_168212225_+	SFT2D2	5UTR	0.188758	0	0	0	0	0
chr1_168256153_168262516_+	TBX19	5UTR	0	0	0.129739	0	0	0
chr1_168260397_168278115_+	TBX19	3UTR	0	0	0	0	0.0947563	0.188073
chr1_168499520_168502596_+	not_annotated	.	0	0	0	0	0	0.188073
chr1_169080607_169100707_+	ATP1B1	.	0	0.0573705	0.129739	0	0	0
chr1_169199955_169293707_-	NME7	3UTR;5UTR	0	0	0.129739	0	0	0
chr1_169199955_169293738_-	NME7	3UTR;5UTR	0	0	0.129739	0	0	0
chr1_169256540_169271291_-	NME7	3UTR;5UTR	0	0	0	0.288741	0	0
chr1_169256540_169293738_-	NME7	.	0	0	0.129739	0	0	0
chr1_169279207_169326900_-	NME7	.	0	0	0	0.288741	0	0
chr1_169346375_169347767_+	BLZF1	.	0	0	0	0	0.189513	0
chr1_169437348_169439424_-	SLC19A2	.	0.0943792	0	0	0	0.0947563	0.188073
chr1_169764969_169772450_+	C1orf112	.	0	0	0	0	0.189513	0
chr1_169767997_169772450_+	C1orf112	5UTR	0.188758	0	0	0	0	0
chr1_169790819_169806253_+	C1orf112	3UTR	0	0	0	0.288741	0	0
chr1_169811557_169819486_+	C1orf112	3UTR	0.283138	0	0.129739	0	0	0
chr1_169822945_169823410_-	not_annotated	5UTR	0	0	0	0	0	0.188073
chr1_169985602_170001116_-	KIFAP3	.	0	0.114741	0	0	0	0
chr1_170633446_170699489_+	PRRX1	.	0.283138	0	0	0	0	0
chr1_170687280_170695542_+	PRRX1	.	0.188758	0	0	0	0	0
chr1_171458457_171486953_+	PRRC2C	5UTR	0	0	0	0	0	0.188073
chr1_171481170_171494104_+	PRRC2C	5UTR	0	0	0	0	0.0947563	0.28211
chr1_171481170_171584145_+	PRRC2C	5UTR	0	0	0	0	0.568538	0
chr1_171481170_171593118_+	PRRC2C	5UTR	0	0	0	0	0.284269	0
chr1_171481170_171595811_+	PRRC2C	.	0	0	0	0	0.189513	0
chr1_171481170_171636328_+	PRRC2C	.	0	0	0	0	0.284269	0
chr1_171504566_171506612_+	PRRC2C	.	0.0943792	0	0	0.433112	0	0.0940366
chr1_171540458_171560343_+	PRRC2C	.	0	0	0	0	0	0.188073
chr1_171548492_171553680_+	PRRC2C	5UTR	0.283138	0	0	0	0	0
chr1_171751127_171753179_+	METTL13	5UTR	0	0	0.194609	0	0	0
chr1_171752879_171753639_+	METTL13	5UTR	0	0	0	0	0	0.188073
chr1_171752879_171761375_+	METTL13	5UTR	0	0	0.324348	0	0	0
chr1_172004804_172017842_-	not_annotated	5UTR	0	0	0	0	0.663294	0
chr1_172004804_172025083_-	not_annotated	5UTR	0	0	0	0	0.568538	0
chr1_172017745_172043130_-	not_annotated	.	0	0	0	0	0.284269	0
chr1_172037958_172100428_+	DNM3	.	0	0	0	0.288741	0	0
chr1_172522399_172546959_+	SUCO	.	0	0	0.129739	0	0.189513	0
chr1_172525008_172543138_+	SUCO	.	0	0	0	0	0	0.188073
chr1_172543030_172548407_+	SUCO	.	0	0	0	0.288741	0	0
chr1_172544657_172560211_+	SUCO	5UTR	0	0	0.129739	0	0	0
chr1_172554157_172560211_+	SUCO	.	0	0	0.129739	0	0	0
chr1_172557899_172560211_+	SUCO	.	0	0	0.129739	0.144371	0.189513	0
chr1_172569203_172572290_+	SUCO	.	0	0.172111	0	0.144371	0	0
chr1_173371397_173371870_-	not_annotated	.	0	0	0	0	0	0.188073
chr1_173387196_173387761_-	not_annotated	.	0	0	0	0	0.379025	0
chr1_173409601_173411187_-	not_annotated	.	0.188758	0.114741	0	0	0	0
chr1_173429516_173431593_-	LOC100506023	.	0.283138	0	0.194609	0.433112	0.189513	0.188073
chr1_173684793_173685117_+	not_annotated	.	0.188758	0	0	0	0	0
chr1_173720902_173735428_+	KLHL20	.	0	0	0	0	0.189513	0.0940366
chr1_173725061_173735428_+	KLHL20	.	0.0943792	0	0.0648696	0.144371	0.284269	0
chr1_173763912_173768432_-	not_annotated	.	0	0	0.0648696	0	0	0.188073
chr1_173776404_173780444_-	CENPL	.	0.283138	0	0	0.288741	0	0
chr1_173799797_173806184_+	DARS2	.	0	0	0	0.288741	0	0
chr1_173800672_173810111_+	DARS2	5UTR	0	0	0	0	0	0.188073
chr1_173802513_173806184_+	DARS2	5UTR	0	0	0.0648696	0	0	0.188073
chr1_173807327_173814429_+	DARS2	5UTR	0.283138	0.0573705	0	0.144371	0.0947563	0.188073
chr1_173910402_173912753_-	RC3H1	.	0.0943792	0	0.0648696	0	0	0.188073
chr1_173930214_173931233_-	RC3H1	.	0	0	0	0.288741	0	0
chr1_173933976_173962273_-	RC3H1	.	0	0	0	0.144371	0	0.188073
chr1_173953636_173962273_-	RC3H1	.	0	0	0	0.288741	0	0
chr1_173961892_173980847_-	RC3H1	.	0	0	0	0.288741	0	0
chr1_174162735_174190302_+	RABGAP1L	.	0	0	0	0.288741	0.0947563	0
chr1_174188262_174210795_+	RABGAP1L	.	0	0	0	0.144371	0.189513	0.0940366
chr1_174188385_174190302_+	RABGAP1L	.	0	0	0	0.288741	0	0
chr1_174219612_174221728_+	RABGAP1L	.	0.188758	0	0	0	0	0
chr1_174219612_174274265_+	RABGAP1L	5UTR	0	0	0.129739	0.288741	0.284269	0
chr1_174219612_174340210_+	RABGAP1L	5UTR	0.188758	0	0	0	0	0
chr1_174220927_174247917_+	RABGAP1L	5UTR	0.188758	0	0	0	0	0
chr1_174231169_174363283_+	RABGAP1L	3UTR	0	0	0.129739	0	0	0
chr1_174241551_174363283_+	RABGAP1L	.	0.283138	0	0.324348	0.433112	0.379025	0.28211
chr1_174241572_174247917_+	RABGAP1L	.	0.283138	0.0573705	0	0	0	0
chr1_174247750_174274265_+	RABGAP1L	.	0	0.114741	0	0	0	0
chr1_174718493_174781098_+	RABGAP1L	.	0	0	0	0.288741	0	0
chr1_174777976_174781098_+	RABGAP1L	.	0.283138	0	0	0	0	0
chr1_174938413_174948027_+	RABGAP1L	.	0	0	0	0.288741	0	0
chr1_174979218_174979811_+	CACYBP	.	0	0	0	0	0	0.376147
chr1_175956078_176012403_-	RFWD2	.	0.0943792	0	0	0	0.284269	0
chr1_175996707_176104222_-	RFWD2	.	0.377517	0	0	0	0	0
chr1_175996707_176153828_-	RFWD2	.	0	0	0.129739	0	0	0
chr1_176050287_176098563_-	RFWD2	.	0	0	0.129739	0	0	0
chr1_176085759_176153828_-	RFWD2	.	0	0	0	0	0.284269	0.28211
chr1_176102982_176118210_-	RFWD2	5UTR	0	0.172111	0	0	0	0
chr1_176104145_176123615_-	RFWD2	.	0	0	0	0.288741	0.0947563	0
chr1_178091682_178094636_+	not_annotated	5UTR	0	0	0	0.288741	0	0
chr1_178252698_178359341_+	RASAL2	5UTR	0.188758	0	0.518956	0.288741	0.0947563	0.470183
chr1_178252698_178389755_+	RASAL2	5UTR	0.188758	0	0	0	0	0.0940366
chr1_178356223_178359341_+	RASAL2	.	0	0	0.194609	0	0	0
chr1_178408556_178414797_+	RASAL2	.	0	0	0	0	0	0.188073
chr1_178706242_178754742_+	RALGPS2	.	0	0	0	0	0	0.28211
chr1_178706242_178790839_+	RALGPS2	3UTR	0	0	0	0	0.189513	0
chr1_178753552_178790839_+	RALGPS2	3UTR	0	0	0	0.433112	0	0
chr1_178753552_178802685_+	RALGPS2	.	0	0	0	0.577482	0	0
chr1_178863053_178876002_+	RALGPS2	3UTR	0	0	0	0	0	0.188073
chr1_179012849_179013359_+	FAM20B	.	0.188758	0	0	0	0.284269	0.0940366
chr1_179012849_179013976_+	FAM20B	.	0	0.114741	0	0.144371	0	0
chr1_179012849_179019500_+	FAM20B	.	0	0	0	0	0.473781	0
chr1_179019413_179033631_+	FAM20B	.	0	0.0573705	0	0	0.284269	0.28211
chr1_179019413_179035994_+	FAM20B	.	0.0943792	0	0.129739	0.288741	0.189513	0.0940366
chr1_179023663_179033631_+	FAM20B	.	0.188758	0	0	0	0	0
chr1_179033061_179041347_+	FAM20B	.	0	0	0	0	0	0.188073
chr1_179033166_179041347_+	FAM20B	.	0	0	0	0.288741	0	0
chr1_179033183_179041347_+	FAM20B	.	0	0	0	0	0	0.188073
chr1_179054762_179055028_+	TOR3A	.	0	0	0	0	0	0.188073
chr1_179076838_179077813_-	ABL2	.	0.188758	0	0	0	0	0
chr1_179084012_179091002_-	ABL2	5UTR	0.188758	0.0573705	0.0648696	0	0	0.0940366
chr1_179086466_179100616_-	ABL2	5UTR	0	0	0.129739	0	0.0947563	0
chr1_179086466_179102509_-	ABL2	.	0	0	0.0648696	0.288741	0	0.0940366
chr1_179087721_179102509_-	ABL2	.	0	0	0	0	0.189513	0
chr1_179089324_179102509_-	ABL2	.	0	0	0	0	0	0.188073
chr1_179111470_179112024_-	not_annotated	.	0	0	0	0	0	0.188073
chr1_179271811_179276351_+	SOAT1	3UTR	0	0.114741	0	0	0.284269	0
chr1_179304640_179318077_+	SOAT1	3UTR;5UTR	0	0	0.129739	0	0	0
chr1_179308572_179319566_+	SOAT1	.	0	0	0	0	0	0.188073
chr1_179354372_179364337_+	AXDND1	5UTR	0	0	0.129739	0	0	0
chr1_179523646_179525901_+	AXDND1	5UTR	0.188758	0	0	0	0	0
chr1_179599901_179605022_+	TDRD5	.	0	0	0	0	0	0.188073
chr1_179815156_179815395_-	TOR1AIP2	.	0	0	0	0	0	0.188073
chr1_179819979_179821946_-	TOR1AIP2	.	0	0	0.259478	0	0.0947563	0
chr1_179825192_179834989_-	TOR1AIP2	.	0	0.229482	0	0	0.284269	0
chr1_179834200_179834989_-	TOR1AIP2	.	0	0	0	0.288741	0	0
chr1_179858444_179883189_+	TOR1AIP1	.	0	0	0	0.288741	0	0.0940366
chr1_179877739_179887215_+	TOR1AIP1	.	0	0	0.129739	0	0	0.0940366
chr1_179954306_179961356_+	CEP350	.	0	0.114741	0	0	0	0
chr1_179955315_180003217_+	CEP350	.	0	0	0.129739	0	0	0
chr1_179959641_179972422_+	CEP350	.	0	0	0	0	0.189513	0
chr1_179959641_179983640_+	CEP350	.	0	0	0	0	0	0.188073
chr1_179972308_179985105_+	CEP350	3UTR	0	0	0	0	0	0.188073
chr1_179989083_180006224_+	CEP350	.	0	0	0	0	0	0.188073
chr1_180000454_180017840_+	CEP350	.	0	0	0	0	0.284269	0
chr1_180012190_180034407_+	CEP350	.	0	0	0.129739	0	0	0
chr1_180158686_180159715_+	QSOX1	.	0	0	0	0.288741	0	0
chr1_180250440_180257652_-	ACBD6	.	0	0	0.129739	0	0.189513	0.0940366
chr1_180256410_180257652_-	ACBD6	.	0.0943792	0	0	0.288741	0	0
chr1_180283826_180382606_-	ACBD6	.	0	0	0	0	0	0.376147
chr1_180366650_180387058_-	ACBD6	3UTR	0.283138	0	0	0.144371	0.0947563	0
chr1_180382500_180399397_-	ACBD6	.	0.283138	0	0	0	0.0947563	0
chr1_180439202_180440138_-	not_annotated	3UTR	0	0	0	0	0	0.188073
chr1_180609838_180651547_+	XPR1	3UTR	0	0	0.194609	0	0	0
chr1_180706878_180804181_+	XPR1	.	0.188758	0	0	0	0	0
chr1_180772523_180794480_+	XPR1	5UTR	0.566275	0.114741	0	0.144371	0.189513	0
chr1_180772523_180804181_+	XPR1	5UTR	0.188758	0	0	0	0	0
chr1_180772528_180780624_+	XPR1	5UTR	0.283138	0	0	0	0	0
chr1_180793888_180849433_+	XPR1	5UTR	0.188758	0	0.194609	0	0.0947563	0
chr1_180804009_180805852_+	XPR1	.	0.377517	0	0	0	0	0
chr1_180842938_180849433_+	XPR1	5UTR	0.0943792	0	0.129739	0	0	0
chr1_180885289_180887050_+	KIAA1614	.	0.188758	0	0	0	0	0
chr1_180953812_180962561_+	not_annotated	.	0.188758	0	0	0	0	0
chr1_180972775_180974599_-	STX6	.	0.188758	0	0	0	0	0
chr1_181021370_181024918_+	MR1	.	0	0	0	0	0	0.188073
chr1_182355390_182357885_-	GLUL	.	0	0	0	0	0	0.188073
chr1_182761366_182794955_+	NPL	.	0	0	0	0	0.0947563	0.28211
chr1_182761366_182798035_+	NPL	.	0	0	0	0.433112	0	0
chr1_182811679_182829319_+	DHX9	.	0	0	0	0	0.189513	0
chr1_182811812_182812406_+	not_annotated	.	0.283138	0	0	0	0	0.0940366
chr1_182815316_182815777_+	not_annotated	.	0	0	0	0	0	0.188073
chr1_182824711_182825397_+	DHX9	.	0	0	0	0	0.284269	0
chr1_182824711_182829319_+	DHX9	.	0	0	0	0	0	0.188073
chr1_182827238_182829319_+	DHX9	5UTR	0.849413	0	0	0	0	0.0940366
chr1_182835578_182841628_+	DHX9	5UTR	0.188758	0	0	0	0	0
chr1_182843988_182850782_+	DHX9	.	0.188758	0	0	0	0	0
[truncated: 26,618 more rows]
