# Supplementary material for: CircMRPS35 suppresses gastric cancer progression via recruiting KAT7 to govern histone modification
Source: Mol Cancer. 2020 Mar 12;19:56. doi: 10.1186/s12943-020-01160-2 (PMC7066857; doi:10.1186/s12943-020-01160-2)
Supplement: Supplementary file 5 — Additional file 5: Table S5. The length distribution of the identified exonic circRNAs [file 12943_2020_1160_MOESM5_ESM.xlsx]

## Sheet: Table S5
Supplementary Table 5 The Length Distribution of The Identified Exonic CircRNAs
Chr_Start_End_Strand	circBankID	circbaseID	Gene	Junction Type	Start.End.Region	OverallRegion	UTR_region	nonCoding_RNA_region	seqLength
chr1_10032075_10041228_+	hsa_circNMNAT1_001	hsa_circ_0110116	NMNAT1	1	exon-exon	exon,CDS	.	.	495
chr1_100327058_100327979_+	hsa_circAGL_003	hsa_circ_0110117	AGL	1	exon-exon	exon,CDS	.	.	378
chr1_100340242_100343384_+	hsa_circAGL_011	hsa_circ_0110122	AGL	1	exon-exon	exon,CDS	.	.	653
chr1_100342013_100343384_+	hsa_circAGL_016	hsa_circ_0013293	AGL	1	exon-exon	exon,CDS	.	.	328
chr1_100459092_100464971_+	hsa_circSLC35A3_001	hsa_circ_0013298	SLC35A3	1	exon-exon	exon,CDS	.	.	364
chr1_100459092_100480976_+	hsa_circSLC35A3_004	hsa_circ_0110135	SLC35A3	1	exon-exon	exon,CDS	.	.	775
chr1_100459092_100483371_+	hsa_circSLC35A3_005	hsa_circ_0110136	SLC35A3	1	exon-exon	exon,CDS	.	.	909
chr1_100464816_100480976_+	hsa_circSLC35A3_007	hsa_circ_0110138	SLC35A3	1	exon-exon	exon,CDS	5UTR	.	566
chr1_100464816_100483371_+	hsa_circSLC35A3_008	hsa_circ_0110139	SLC35A3	1	exon-exon	exon,CDS	.	.	700
chr1_100472589_100483371_+	hsa_circSLC35A3_010	hsa_circ_0013299	SLC35A3	1	exon-exon	exon,CDS	5UTR	.	545
chr1_100508628_100527505_+	hsa_circHIAT1_002	hsa_circ_0110144	HIAT1	1	intergenic-exon	CDS,exon,not_annotated	5UTR	.	402
chr1_100515464_100527505_+	hsa_circHIAT1_006	hsa_circ_0110148	HIAT1	1	exon-exon	exon,CDS	.	.	402
chr1_100515464_100535241_+	hsa_circHIAT1_007	hsa_circ_0000096	HIAT1	1	exon-exon	exon,CDS	.	.	807
chr1_100568510_100576039_-	hsa_circSASS6_003	hsa_circ_0013307	SASS6	1	exon-exon	exon,CDS	5UTR	.	1005
chr1_100588765_100591498_-	hsa_circSASS6_001	hsa_circ_0110153	SASS6	1	exon-exon	exon,CDS	5UTR	.	141
chr1_100602437_100609699_+	hsa_circCCDC76_004	hsa_circ_0110156	TRMT13	1	exon-exon	exon,CDS	5UTR	.	670
chr1_100617940_100634150_-	hsa_circLRRC39_005	hsa_circ_0110159	LRRC39	1	exon-exon	exon,CDS	5UTR	.	1030
chr1_100623786_100634150_-	hsa_circLRRC39_004	hsa_circ_0110164	LRRC39	1	exon-exon	exon,CDS	5UTR	.	591
chr1_100680372_100681755_-	hsa_circDBT_007	hsa_circ_0110169	DBT	1	exon-exon	exon,CDS	.	.	384
chr1_100680372_100684303_-	hsa_circDBT_004	hsa_circ_0110170	DBT	1	exon-exon	exon,CDS	.	.	506
chr1_100696288_100706440_-	hsa_circDBT_001	hsa_circ_0110171	DBT	1	exon-exon	exon,CDS	.	.	382
chr1_100843101_100856380_+	hsa_circCDC14A_001	hsa_circ_0013323	CDC14A	1	exon-exon	exon,CDS	.	.	169
chr1_100889777_100908552_+	hsa_circCDC14A_003	hsa_circ_0000097	CDC14A	1	exon-exon	exon,CDS	.	.	210
chr1_100889777_100921048_+	hsa_circCDC14A_004	hsa_circ_0110173	CDC14A	1	exon-exon	exon,CDS	3UTR	.	298
chr1_100920960_100933650_+	hsa_circCDC14A_010	hsa_circ_0110176	CDC14A	1	exon-exon	exon,CDS	.	.	458
chr1_100960373_100964818_+	hsa_circCDC14A_014	hsa_circ_0013330	CDC14A	1	exon-exon	exon,CDS	.	.	618
chr1_101362125_101387397_+	hsa_circSLC30A7_004	hsa_circ_0013336	SLC30A7	1	exon-exon	exon,CDS	5UTR	.	762
chr1_101372407_101379362_+	hsa_circSLC30A7_008	hsa_circ_0013339	SLC30A7	1	exon-exon	exon,CDS	5UTR	.	473
chr1_101372407_101383683_+	hsa_circSLC30A7_009	hsa_circ_0013340	SLC30A7	1	exon-exon	exon,CDS	.	.	524
chr1_101372407_101387397_+	hsa_circSLC30A7_010	hsa_circ_0000098	SLC30A7	1	exon-exon	exon,CDS	.	.	660
chr1_101376618_101387397_+	hsa_circSLC30A7_019	hsa_circ_0013348	SLC30A7	1	exon-exon	exon,CDS	.	.	546
chr1_101377667_101383683_+	hsa_circSLC30A7_021	hsa_circ_0013350	SLC30A7	1	exon-exon	exon,CDS	.	.	322
chr1_101379218_101387397_+	hsa_circSLC30A7_025	hsa_circ_0013353	SLC30A7	1	exon-exon	exon,CDS	.	.	331
chr1_101379218_101440458_+	hsa_circSLC30A7_026	hsa_circ_0110181	SLC30A7	1	exon-exon	exon,CDS	.	.	665
chr1_101427383_101440458_+	hsa_circSLC30A7_028	hsa_circ_0110182	SLC30A7	1	exon-exon	exon,CDS	.	.	334
chr1_101460665_101487321_-	hsa_circDPH5_003	hsa_circ_0110184	DPH5	1	exon-exon	exon,CDS	.	.	395
chr1_10155518_10165802_+	hsa_circUBE4B_004	hsa_circ_0005199	UBE4B	1	exon-exon	exon,CDS	.	.	598
chr1_10161165_10179671_+	hsa_circUBE4B_008	hsa_circ_0110190	UBE4B	1	exon-exon	exon,CDS	.	.	1245
chr1_10177516_10179671_+	hsa_circUBE4B_012	hsa_circ_0009689	UBE4B	1	exon-exon	exon,CDS	.	.	243
chr1_10177516_10190871_+	hsa_circUBE4B_013	hsa_circ_0110191	UBE4B	1	exon-exon	exon,CDS	.	.	715
chr1_10177516_10195244_+	hsa_circUBE4B_014	hsa_circ_0007962	UBE4B	1	exon-exon	exon,CDS	.	.	1028
chr1_10177516_10197263_+	hsa_circUBE4B_015	hsa_circ_0110192	UBE4B	1	exon-exon	exon,CDS	.	.	1167
chr1_10179570_10190871_+	hsa_circUBE4B_018	hsa_circ_0110193	UBE4B	1	exon-exon	exon,CDS	.	.	573
chr1_10190557_10195244_+	hsa_circUBE4B_024	hsa_circ_0110194	UBE4B	1	exon-exon	exon,CDS	.	.	529
chr1_10192426_10197263_+	hsa_circUBE4B_026	hsa_circ_0110195	UBE4B	1	exon-exon	exon,CDS	.	.	452
chr1_10195045_10197263_+	hsa_circUBE4B_029	hsa_circ_0006955	UBE4B	1	exon-exon	exon,CDS	.	.	338
chr1_10204997_10211619_+	hsa_circUBE4B_033	hsa_circ_0110199	UBE4B	1	exon-exon	exon,CDS	.	.	563
chr1_10207020_10221344_+	hsa_circUBE4B_036	hsa_circ_0110202	UBE4B	1	exon-exon	exon,CDS	.	.	735
chr1_10209241_10211619_+	hsa_circUBE4B_037	hsa_circ_0009700	UBE4B	1	exon-exon	exon,CDS	5UTR	.	335
chr1_10209241_10221344_+	hsa_circUBE4B_038	hsa_circ_0009701	UBE4B	1	exon-exon	exon,CDS	5UTR	.	607
chr1_10211383_10221344_+	hsa_circUBE4B_039	hsa_circ_0110203	UBE4B	1	exon-exon	exon,CDS	5UTR	.	508
chr1_10292307_10322028_+	hsa_circKIF1B_002	hsa_circ_0110208	KIF1B	1	exon-exon	exon,CDS	.	.	508
chr1_10292307_10328321_+	hsa_circKIF1B_003	hsa_circ_0110209	KIF1B	1	exon-exon	exon,CDS	.	.	799
chr1_10292307_10338186_+	hsa_circKIF1B_004	hsa_circ_0110210	KIF1B	1	exon-exon	exon,CDS	.	.	1701
chr1_10316304_10322028_+	hsa_circKIF1B_008	hsa_circ_0110214	KIF1B	1	exon-exon	exon,CDS	.	.	323
chr1_10316304_10328321_+	hsa_circKIF1B_009	hsa_circ_0110215	KIF1B	1	exon-exon	exon,CDS	.	.	614
chr1_10318550_10328321_+	hsa_circKIF1B_012	hsa_circ_0009703	KIF1B	1	exon-exon	exon,CDS	.	.	537
chr1_10321962_10328321_+	hsa_circKIF1B_019	hsa_circ_0110224	KIF1B	1	exon-exon	exon,CDS	.	.	357
chr1_10327437_10328321_+	hsa_circKIF1B_026	hsa_circ_0002002	KIF1B	1	exon-exon	exon,CDS	.	.	291
chr1_10327437_10332364_+	hsa_circKIF1B_027	hsa_circ_0110231	KIF1B	1	exon-exon	exon,CDS	.	.	435
chr1_10331559_10336457_+	hsa_circKIF1B_034	hsa_circ_0110236	KIF1B	1	exon-exon	exon,CDS	.	.	759
chr1_10331559_10338186_+	hsa_circKIF1B_035	hsa_circ_0110237	KIF1B	1	exon-exon	exon,CDS	3UTR	snRNA	902
chr1_10335485_10342591_+	hsa_circKIF1B_039	hsa_circ_0110240	KIF1B	1	exon-exon	exon,CDS	.	.	552
chr1_103487262_103496800_-	hsa_circCOL11A1_004	hsa_circ_0110251	COL11A1	1	exon-exon	exon,CDS	.	.	810
chr1_10351139_10357304_+	hsa_circKIF1B_050	hsa_circ_0110252	KIF1B	1	exon-exon	exon,CDS	.	.	681
chr1_10351139_10381915_+	hsa_circKIF1B_051	hsa_circ_0110253	KIF1B	1	exon-exon	exon,CDS	.	.	6359
chr1_103540173_103548528_-	hsa_circCOL11A1_002	hsa_circ_0110255	COL11A1	1	exon-exon	exon,CDS	.	.	545
chr1_10380100_10384953_+	hsa_circKIF1B_055	hsa_circ_0110258	KIF1B	1	exon-exon	exon,CDS	.	.	560
chr1_10380100_10403345_+	hsa_circKIF1B_056	hsa_circ_0009709	KIF1B	1	exon-exon	exon,CDS	.	.	1573
chr1_10380100_10436734_+	hsa_circKIF1B_057	hsa_circ_0110259	KIF1B	1	exon-exon	exon,CDS	.	.	3425
chr1_10394577_10408791_+	hsa_circKIF1B_063	hsa_circ_0110265	KIF1B	1	exon-exon	exon,CDS	.	.	1025
chr1_10402107_10406011_+	hsa_circKIF1B_064	hsa_circ_0110266	KIF1B	1	exon-exon	exon,CDS	.	.	284
chr1_10402107_10408791_+	hsa_circKIF1B_065	hsa_circ_0110267	KIF1B	1	exon-exon	exon,CDS	.	.	436
chr1_10407818_10421883_+	hsa_circKIF1B_070	hsa_circ_0110271	KIF1B	1	exon-exon	exon,CDS	.	.	507
chr1_10420986_10423402_+	hsa_circKIF1B_076	hsa_circ_0110278	KIF1B	1	exon-exon	exon,CDS	.	.	311
chr1_10420986_10425706_+	hsa_circKIF1B_077	hsa_circ_0009713	KIF1B	1	exon-exon	exon,CDS	.	.	697
chr1_10420986_10435431_+	hsa_circKIF1B_081	hsa_circ_0009715	KIF1B	1	exon-exon	exon,CDS	.	.	1353
chr1_10423340_10425706_+	hsa_circKIF1B_082	hsa_circ_0009716	KIF1B	1	exon-exon	exon,CDS	.	.	448
chr1_10431198_10435431_+	hsa_circKIF1B_091	hsa_circ_0009721	KIF1B	1	exon-exon	exon,CDS	.	.	584
chr1_10471474_10473308_+	hsa_circPGD_012	hsa_circ_0009732	PGD	1	exon-exon	exon,CDS	.	antisense	325
chr1_10527246_10529395_-	hsa_circDFFA_001	hsa_circ_0008936	DFFA	1	exon-exon	exon,CDS	.	.	305
chr1_107866903_107867544_+	hsa_circNTNG1_005	hsa_circ_0002286	NTNG1	1	exon-exon	exon,CDS	.	.	641
chr1_108138833_108185377_-	hsa_circVAV3_005	hsa_circ_0110301	VAV3	1	exon-exon	exon,CDS	5UTR	.	573
chr1_108226109_108247683_-	hsa_circVAV3_003	hsa_circ_0110302	VAV3	1	exon-exon	exon,CDS	.	transcribed_unprocessed_pseudogene	373
chr1_108291589_108315465_-	hsa_circVAV3_002	hsa_circ_0110303	VAV3	1	exon-exon	exon,CDS	.	transcribed_unprocessed_pseudogene	1056
chr1_108686164_108703915_-	hsa_circSLC25A24_008	hsa_circ_0013370	SLC25A24	1	exon-exon	exon,CDS	3UTR	.	700
chr1_108690900_108703915_-	hsa_circSLC25A24_007	hsa_circ_0004270	SLC25A24	1	exon-exon	exon,CDS	.	.	532
chr1_108697604_108703915_-	hsa_circSLC25A24_006	hsa_circ_0013372	SLC25A24	1	exon-exon	exon,CDS	5UTR	.	424
chr1_108697604_108724650_-	hsa_circSLC25A24_005	hsa_circ_0110304	SLC25A24	1	exon-exon	exon,CDS	.	.	512
chr1_108697604_108728576_-	hsa_circSLC25A24_002	hsa_circ_0110305	SLC25A24	1	exon-exon	exon,CDS	5UTR	.	639
chr1_108724562_108728576_-	hsa_circSLC25A24_001	hsa_circ_0110306	SLC25A24	1	exon-exon	exon,CDS	5UTR	.	215
chr1_109192832_109200201_-	hsa_circHENMT1_005	hsa_circ_0110313	HENMT1	1	exon-exon	exon,CDS	.	.	735
chr1_109192832_109202584_-	hsa_circHENMT1_003	hsa_circ_0110314	HENMT1	1	exon-exon	exon,CDS	.	.	834
chr1_109200072_109202584_-	hsa_circHENMT1_002	hsa_circ_0110316	HENMT1	1	exon-exon	exon,CDS	5UTR	.	228
chr1_109294878_109302707_+	hsa_circSTXBP3_002	hsa_circ_0013382	STXBP3	1	exon-exon	exon,CDS	.	.	389
chr1_109325043_109337529_+	hsa_circSTXBP3_004	hsa_circ_0110318	STXBP3	1	exon-exon	exon,CDS	.	.	301
chr1_109336203_109339348_+	hsa_circSTXBP3_006	hsa_circ_0000100	STXBP3	1	exon-exon	exon,CDS	.	.	393
chr1_109336203_109342927_+	hsa_circSTXBP3_007	hsa_circ_0110319	STXBP3	1	exon-exon	exon,CDS	3UTR	.	572
chr1_109338855_109340859_+	hsa_circSTXBP3_009	hsa_circ_0110321	STXBP3	1	exon-exon	exon,CDS	3UTR	.	339
chr1_109427896_109446876_+	hsa_circGPSM2_005	hsa_circ_0013386	GPSM2	1	exon-exon	exon,CDS	5UTR	.	1440
chr1_109427896_109457030_+	hsa_circGPSM2_006	hsa_circ_0110326	GPSM2	1	exon-exon	exon,CDS	.	.	1511
chr1_109427896_109466836_+	hsa_circGPSM2_008	hsa_circ_0013387	GPSM2	1	exon-exon	exon,CDS	.	.	2063
chr1_109427896_109472597_+	hsa_circGPSM2_009	hsa_circ_0000101	GPSM2	1	exon-exon	exon	5UTR	.	2338
chr1_109439485_109446876_+	hsa_circGPSM2_013	hsa_circ_0013390	GPSM2	1	exon-exon	exon,CDS	.	.	1136
chr1_109456959_109465198_+	hsa_circGPSM2_019	hsa_circ_0110332	GPSM2	1	exon-exon	exon,CDS	.	.	408
chr1_109456959_109472597_+	hsa_circGPSM2_020	hsa_circ_0110333	GPSM2	1	exon-exon	exon,CDS	.	.	898
chr1_109466621_109472597_+	hsa_circGPSM2_021	hsa_circ_0110334	GPSM2	1	exon-exon	exon,CDS	.	.	490
chr1_109482257_109486679_-	hsa_circCLCC1_006	hsa_circ_0013398	CLCC1	1	exon-exon	exon,CDS	.	.	702
chr1_109486096_109486679_-	hsa_circCLCC1_005	hsa_circ_0013399	CLCC1	1	exon-exon	exon,CDS	.	.	363
chr1_109486096_109493070_-	hsa_circCLCC1_004	hsa_circ_0013400	CLCC1	1	exon-exon	exon,CDS	.	.	713
chr1_109517157_109529302_-	hsa_circWDR47_031	hsa_circ_0110338	WDR47	1	exon-exon	exon,CDS	5UTR	.	850
chr1_109524354_109529302_-	hsa_circWDR47_030	hsa_circ_0110340	WDR47	1	exon-exon	exon,CDS	5UTR	.	631
chr1_109525230_109529302_-	hsa_circWDR47_029	hsa_circ_0110344	WDR47	1	exon-exon	exon,CDS	.	.	499
chr1_109525230_109533951_-	hsa_circWDR47_027	hsa_circ_0110345	WDR47	1	exon-exon	exon,CDS	.	.	575
chr1_109533875_109547337_-	hsa_circWDR47_022	hsa_circ_0013404	WDR47	1	exon-exon	exon,CDS	.	.	637
chr1_109533875_109554340_-	hsa_circWDR47_012	hsa_circ_0013405	WDR47	1	exon-exon	exon,CDS	.	.	1443
chr1_109538201_109547337_-	hsa_circWDR47_021	hsa_circ_0110352	WDR47	1	exon-exon	exon,CDS	.	.	561
chr1_109538201_109554340_-	hsa_circWDR47_011	hsa_circ_0110353	WDR47	1	exon-exon	exon,CDS	.	.	1367
chr1_109544845_109547337_-	hsa_circWDR47_020	hsa_circ_0110354	WDR47	1	exon-exon	exon,CDS	.	.	303
chr1_109544845_109554340_-	hsa_circWDR47_010	hsa_circ_0013406	WDR47	1	exon-exon	exon,CDS	.	.	1109
chr1_109544845_109566143_-	hsa_circWDR47_004	hsa_circ_0110357	WDR47	1	exon-exon	exon,CDS	.	.	1466
chr1_109553537_109554340_-	hsa_circWDR47_008	hsa_circ_0013408	WDR47	1	exon-exon	exon,CDS	.	.	803
chr1_109766599_109774408_+	hsa_circSARS_003	hsa_circ_0110372	SARS	1	exon-exon	exon,CDS	.	.	611
chr1_109773499_109774408_+	hsa_circSARS_006	hsa_circ_0007868	SARS	1	exon-exon	exon,CDS	.	.	300
chr1_109865553_109888503_-	hsa_circSORT1_024	hsa_circ_0013435	SORT1	1	exon-exon	exon,CDS	5UTR	.	1192
chr1_109865553_109898091_-	hsa_circSORT1_012	hsa_circ_0013437	SORT1	1	exon-exon	exon,CDS	5UTR	.	1584
chr1_109869613_109888500_-	hsa_circSORT1_029	hsa_circ_0110381	SORT1	1	exon-exon	exon,CDS	5UTR	.	808
chr1_109869613_109888503_-	hsa_circSORT1_023	hsa_circ_0110382	SORT1	1	exon-exon	exon,CDS	5UTR	.	811
chr1_109878861_109888500_-	hsa_circSORT1_027	hsa_circ_0110384	SORT1	1	exon-exon	exon,CDS	5UTR	.	536
chr1_109878861_109888503_-	hsa_circSORT1_021	hsa_circ_0110385	SORT1	1	exon-exon	exon,CDS	3UTR	.	539
chr1_109883345_109888500_-	hsa_circSORT1_026	hsa_circ_0110387	SORT1	1	exon-exon	exon,CDS	.	.	429
chr1_109883345_109888503_-	hsa_circSORT1_020	hsa_circ_0110388	SORT1	1	exon-exon	exon,CDS	.	.	432
chr1_109884635_109888500_-	hsa_circSORT1_025	hsa_circ_0110389	SORT1	1	exon-exon	exon,CDS	.	.	273
chr1_109884635_109888503_-	hsa_circSORT1_019	hsa_circ_0110390	SORT1	1	exon-exon	exon,CDS	.	.	276
chr1_109888372_109898091_-	hsa_circSORT1_011	hsa_circ_0110391	SORT1	1	exon-exon	exon,CDS	.	.	523
chr1_109888372_109912211_-	hsa_circSORT1_005	hsa_circ_0110392	SORT1	1	exon-exon	exon,CDS	.	.	657
chr1_109910029_109912211_-	hsa_circSORT1_003	hsa_circ_0013451	SORT1	1	exon-exon	exon,CDS	5UTR	.	134
chr1_109952549_109957985_-	hsa_circPSMA5_002	hsa_circ_0013454	PSMA5	1	exon-exon	exon,CDS	.	.	552
chr1_110116358_110116659_+	hsa_circGNAI3_001	hsa_circ_0004571	GNAI3	1	exon-exon	exon,CDS	.	antisense	185
chr1_110116358_110121983_+	hsa_circGNAI3_002	hsa_circ_0110396	GNAI3	1	exon-exon	exon,CDS	.	antisense	343
chr1_110121825_110125187_+	hsa_circGNAI3_004	hsa_circ_0006695	GNAI3	1	exon-exon	exon,CDS	5UTR	.	287
chr1_110121825_110129504_+	hsa_circGNAI3_006	hsa_circ_0110397	GNAI3	1	exon-exon	exon,CDS	5UTR	.	571
chr1_110125058_110129504_+	hsa_circGNAI3_007	hsa_circ_0110398	GNAI3	1	exon-exon	exon,CDS	5UTR	.	413
chr1_110128837_110129504_+	hsa_circGNAI3_008	hsa_circ_0013460	GNAI3	1	exon-exon	exon,CDS	5UTR	.	284
chr1_110551655_110557479_+	hsa_circAHCYL1_003	hsa_circ_0110401	AHCYL1	1	exon-exon	exon,CDS	.	.	555
chr1_110583256_110589373_+	hsa_circSTRIP1_001	hsa_circ_0110402	STRIP1	1	exon-exon	exon,CDS	.	.	907
chr1_110765585_110768800_+	hsa_circKCNC4_001	hsa_circ_0110406	KCNC4	1	exon-exon	exon,CDS	3UTR,5UTR	.	1324
chr1_11076900_11078930_+	hsa_circTARDBP_002	hsa_circ_0008660	TARDBP	1	exon-exon	exon,CDS	.	.	305
chr1_11130956_11137005_-	hsa_circEXOSC10_023	hsa_circ_0009759	EXOSC10	1	exon-exon	exon,CDS	.	.	437
chr1_11133990_11137005_-	hsa_circEXOSC10_022	hsa_circ_0002448	EXOSC10	1	exon-exon	exon,CDS	.	.	278
chr1_11140820_11141295_-	hsa_circEXOSC10_016	hsa_circ_0110412	EXOSC10	1	exon-exon	exon,CDS	.	.	306
chr1_11147504_11147967_-	hsa_circEXOSC10_012	hsa_circ_0009770	EXOSC10	1	exon-exon	exon,CDS	.	.	255
chr1_11150610_11151654_-	hsa_circEXOSC10_007	hsa_circ_0000017	EXOSC10	1	exon-exon	exon,CDS	.	.	386
chr1_111690263_111690675_+	hsa_circCEPT1_005	hsa_circ_0013496	CEPT1	1	exon-exon	exon,CDS	5UTR	.	412
chr1_111690263_111703918_+	hsa_circCEPT1_006	hsa_circ_0000106	CEPT1	1	exon-exon	exon,CDS	.	.	2130
chr1_111690263_111717585_+	hsa_circCEPT1_007	hsa_circ_0013497	CEPT1	1	exon-exon	exon,CDS	.	.	2215
chr1_11181302_11182183_-	hsa_circMTOR_083	hsa_circ_0009792	MTOR	1	exon-exon	exon,CDS	.	.	271
chr1_11184554_11193254_-	hsa_circMTOR_068	hsa_circ_0006576	MTOR	1	exon-exon	exon,CDS	.	.	2197
chr1_111998707_112002258_+	hsa_circATP5F1_004	hsa_circ_0006130	ATP5F1	1	exon-exon	exon,CDS	5UTR	.	470
chr1_11204704_11206848_-	hsa_circMTOR_059	hsa_circ_0110424	MTOR	1	exon-exon	exon,CDS	.	.	302
chr1_112233955_112251886_+	hsa_circRAP1A_003	hsa_circ_0110426	RAP1A	1	exon-exon	exon	.	.	611
chr1_112302021_112305629_+	hsa_circDDX20_002	hsa_circ_0110430	DDX20	1	exon-exon	exon,CDS	.	.	2663
chr1_11259314_11259760_-	hsa_circMTOR_053	hsa_circ_0110437	MTOR	1	exon-exon	exon,CDS	.	.	309
chr1_11259597_11276291_-	hsa_circMTOR_047	hsa_circ_0110439	MTOR	1	exon-exon	exon,CDS	.	.	1077
chr1_11270870_11276291_-	hsa_circMTOR_046	hsa_circ_0110441	MTOR	1	exon-exon	exon,CDS	.	.	624
chr1_11272368_11276291_-	hsa_circMTOR_045	hsa_circ_0110442	MTOR	1	exon-exon	exon,CDS	.	.	531
chr1_112954815_112958886_+	hsa_circCTTNBP2NL_001	hsa_circ_0110444	CTTNBP2NL	1	exon-exon	exon,CDS	5UTR	.	232
chr1_11297899_11303357_-	hsa_circMTOR_030	hsa_circ_0009841	MTOR	1	exon-exon	exon,CDS	.	.	983
chr1_11307681_11308151_-	hsa_circMTOR_025	hsa_circ_0110447	MTOR	1	exon-exon	exon,CDS	.	.	385
chr1_113093222_113134225_-	hsa_circST7L_030	hsa_circ_0110456	ST7L	1	exon-exon	exon,CDS	5UTR	.	985
chr1_113098489_113143470_-	hsa_circST7L_024	hsa_circ_0110460	ST7L	1	exon-exon	exon,CDS	5UTR	.	1063
chr1_113098489_113159517_-	hsa_circST7L_010	hsa_circ_0000107	ST7L	1	exon-exon	exon,CDS	5UTR	.	1309
chr1_113119607_113125094_-	hsa_circST7L_038	hsa_circ_0110462	ST7L	1	exon-exon	exon,CDS	5UTR	.	389
chr1_113119607_113134225_-	hsa_circST7L_029	hsa_circ_0110464	ST7L	1	exon-exon	exon,CDS	.	snoRNA	623
chr1_113119607_113143470_-	hsa_circST7L_023	hsa_circ_0013521	ST7L	1	exon-exon	exon,CDS	.	.	794
chr1_113124613_113126748_-	hsa_circST7L_032	hsa_circ_0110469	ST7L	1	exon-exon	exon,CDS	.	.	368
chr1_113124613_113140708_-	hsa_circST7L_026	hsa_circ_0110470	ST7L	1	exon-exon	exon,CDS	.	.	563
chr1_113124613_113159517_-	hsa_circST7L_008	hsa_circ_0110473	ST7L	1	exon-exon	exon,CDS	3UTR,5UTR	.	864
chr1_113134146_113140708_-	hsa_circST7L_025	hsa_circ_0110474	ST7L	1	exon-exon	exon,CDS	.	.	195
chr1_113134146_113143470_-	hsa_circST7L_021	hsa_circ_0110475	ST7L	1	exon-exon	exon,CDS	5UTR	.	250
chr1_113134146_113153625_-	hsa_circST7L_016	hsa_circ_0110476	ST7L	1	exon-exon	exon,CDS	5UTR	.	413
chr1_113134146_113159517_-	hsa_circST7L_007	hsa_circ_0110477	ST7L	1	exon-exon	exon,CDS	5UTR	.	496
chr1_113140592_113159517_-	hsa_circST7L_006	hsa_circ_0013524	ST7L	1	exon-exon	exon,CDS	.	antisense	417
chr1_113153462_113159517_-	hsa_circST7L_004	hsa_circ_0003277	ST7L	1	exon-exon	exon,CDS	.	antisense	246
chr1_113189831_113202401_+	hsa_circCAPZA1_003	hsa_circ_0110482	CAPZA1	1	exon-exon	exon,CDS	5UTR	.	546
chr1_113196219_113202401_+	hsa_circCAPZA1_010	hsa_circ_0000109	CAPZA1	1	exon-exon	exon,CDS	5UTR	.	430
chr1_113196219_113209767_+	hsa_circCAPZA1_011	hsa_circ_0005664	CAPZA1	1	exon-exon	exon,CDS	3UTR,5UTR	.	502
chr1_113459799_113460666_-	hsa_circSLC16A1_004	hsa_circ_0013561	SLC16A1	1	exon-exon	exon,CDS	.	.	867
chr1_113464611_113471974_-	hsa_circSLC16A1_002	hsa_circ_0013563	SLC16A1	1	exon-exon	exon,CDS	.	.	405
chr1_113633939_113641407_+	hsa_circLRIG2_002	hsa_circ_0013569	LRIG2	1	exon-exon	exon,CDS	.	.	1045
chr1_113633939_113643110_+	hsa_circLRIG2_003	hsa_circ_0013570	LRIG2	1	exon-exon	exon,CDS	.	.	1186
chr1_113655100_113657498_+	hsa_circLRIG2_025	hsa_circ_0110495	LRIG2	1	exon-exon	exon,CDS	.	.	732
chr1_113655100_113662145_+	hsa_circLRIG2_027	hsa_circ_0013584	LRIG2	1	exon-exon	exon,CDS	.	.	1173
chr1_113661854_113662145_+	hsa_circLRIG2_031	hsa_circ_0013587	LRIG2	1	exon-exon	exon,CDS	.	transcribed_processed_pseudogene	291
chr1_114092136_114128218_+	hsa_circMAGI3_005	hsa_circ_0110498	MAGI3	1	exon-exon	exon,CDS	3UTR	.	447
chr1_114128008_114137182_+	hsa_circMAGI3_012	hsa_circ_0110503	MAGI3	1	exon-exon	exon,CDS	5UTR	.	465
chr1_114133105_114137182_+	hsa_circMAGI3_014	hsa_circ_0110504	MAGI3	1	exon-exon	exon,CDS	5UTR	.	255
chr1_114157222_114165616_+	hsa_circMAGI3_017	hsa_circ_0110505	MAGI3	1	exon-exon	exon,CDS	.,5UTR	.	417
chr1_114184532_114201887_+	hsa_circMAGI3_020	hsa_circ_0110506	MAGI3	1	exon-exon	exon,CDS	5UTR	.	1455
chr1_114189107_114201887_+	hsa_circMAGI3_023	hsa_circ_0110509	MAGI3	1	exon-exon	exon,CDS	5UTR	.	817
chr1_114214355_114216087_+	hsa_circMAGI3_029	hsa_circ_0006583	MAGI3	1	exon-exon	exon,CDS	.	.	374
chr1_114246702_114249344_-	hsa_circPHTF1_019	hsa_circ_0110519	PHTF1	1	exon-exon	exon,CDS	.	.	744
chr1_114248511_114249344_-	hsa_circPHTF1_018	hsa_circ_0110521	PHTF1	1	exon-exon	exon,CDS	5UTR	.	402
chr1_114248511_114254735_-	hsa_circPHTF1_017	hsa_circ_0110522	PHTF1	1	exon-exon	exon,CDS	.	.	888
chr1_114267380_114269196_-	hsa_circPHTF1_007	hsa_circ_0007602	PHTF1	1	exon-exon	exon,CDS	.	.	292
chr1_114269039_114281421_-	hsa_circPHTF1_005	hsa_circ_0006185	PHTF1	1	exon-exon	exon,CDS	5UTR	.	386
chr1_114280731_114281421_-	hsa_circPHTF1_004	hsa_circ_0003198	PHTF1	1	exon-exon	exon,CDS	.	.	229
chr1_114319831_114320430_-	hsa_circRSBN1_004	hsa_circ_0013607	RSBN1	1	exon-exon	exon,CDS	.	.	281
chr1_114339984_114340658_-	hsa_circRSBN1_002	hsa_circ_0110528	RSBN1	1	exon-exon	exon,CDS	.	.	674
chr1_114372213_114377061_-	hsa_circPTPN22_005	hsa_circ_0000110	PTPN22	1	exon-exon	exon,CDS	.	.	520
chr1_114391161_114397671_-	hsa_circPTPN22_002	hsa_circ_0000111	PTPN22	1	exon-exon	exon,CDS	.	.	375
chr1_114440461_114444507_-	hsa_circAP4B1_004	hsa_circ_0000112	AP4B1	1	exon-exon	exon,CDS	.	.	1459
chr1_114440461_114445484_-	hsa_circAP4B1_002	hsa_circ_0110530	AP4B1	1	exon-exon	exon,CDS	.	.	1684
chr1_114443857_114444507_-	hsa_circAP4B1_003	hsa_circ_0013614	AP4B1	1	exon-exon	exon,CDS	.	.	279
chr1_114449617_114450813_+	hsa_circDCLRE1B_001	hsa_circ_0110532	DCLRE1B	1	exon-exon	exon,CDS	.	.	349
chr1_114450630_114450813_+	hsa_circDCLRE1B_002	hsa_circ_0013615	DCLRE1B	1	exon-exon	exon,CDS	.	.	183
chr1_114495387_114500913_+	hsa_circHIPK1_005	hsa_circ_0110534	HIPK1	1	exon-exon	exon,CDS	.	.	986
chr1_114495387_114511270_+	hsa_circHIPK1_006	hsa_circ_0013619	HIPK1	1	exon-exon	exon,CDS	.	.	1776
chr1_114998834_115007010_-	hsa_circTRIM33_007	hsa_circ_0110544	TRIM33	1	intergenic-exon	CDS,exon,not_annotated	.	.	397
chr1_115005725_115006178_-	hsa_circTRIM33_011	hsa_circ_0013637	TRIM33	1	exon-exon	exon,CDS	.	.	278
chr1_115005725_115007010_-	hsa_circTRIM33_006	hsa_circ_0004127	TRIM33	1	exon-exon	exon,CDS	5UTR	.	397
chr1_115005725_115019709_-	hsa_circTRIM33_005	hsa_circ_0110545	TRIM33	1	exon-intergenic	not_annotated,exon,CDS	.	.	397
chr1_115137093_115138494_-	hsa_circDENND2C_001	hsa_circ_0110548	DENND2C	1	exon-exon	exon,CDS	.	.	148
chr1_115262199_115263338_-	hsa_circCSDE1_023	hsa_circ_0013644	CSDE1	1	exon-exon	exon,CDS	5UTR	.	343
chr1_115262199_115266623_-	hsa_circCSDE1_019	hsa_circ_0013645	CSDE1	1	exon-exon	exon,CDS	5UTR	.	463
chr1_115262199_115267954_-	hsa_circCSDE1_018	hsa_circ_0013646	CSDE1	1	exon-exon	exon,CDS	5UTR	.	576
chr1_115262199_115280693_-	hsa_circCSDE1_013	hsa_circ_0013647	CSDE1	1	exon-exon	exon,CDS	.	.	2017
chr1_115267841_115280693_-	hsa_circCSDE1_011	hsa_circ_0013652	CSDE1	1	exon-exon	exon,CDS	.	.	1554
chr1_115276352_115280693_-	hsa_circCSDE1_010	hsa_circ_0000115	CSDE1	1	exon-exon	exon,CDS	.	.	638
chr1_1158623_1159348_-	hsa_circSDF4_003	hsa_circ_0000002	SDF4	1	exon-exon	exon,CDS	5UTR	.	251
chr1_1158623_1164326_-	hsa_circSDF4_001	hsa_circ_0009244	SDF4	1	exon-exon	exon,CDS	5UTR	.	730
chr1_116193897_116206889_+	hsa_circVANGL1_002	hsa_circ_0110572	VANGL1	1	exon-exon	exon,CDS	.	.	949
chr1_116202261_116206889_+	hsa_circVANGL1_004	hsa_circ_0002623	VANGL1	1	exon-exon	exon,CDS	.	.	741
chr1_116534651_116574202_+	hsa_circSLC22A15_003	hsa_circ_0013668	SLC22A15	1	exon-exon	exon,CDS	.	.	857
chr1_116534651_116580009_+	hsa_circSLC22A15_004	hsa_circ_0110575	SLC22A15	1	exon-exon	exon,CDS	.	.	1393
chr1_116562202_116563506_+	hsa_circSLC22A15_006	hsa_circ_0008478	SLC22A15	1	exon-exon	exon,CDS	.	.	298
chr1_116562202_116580009_+	hsa_circSLC22A15_007	hsa_circ_0110577	SLC22A15	1	exon-exon	exon,CDS	3UTR	.	1180
chr1_117078586_117087226_-	hsa_circCD58_001	hsa_circ_0013696	CD58	1	exon-exon	exon,CDS	.	.	558
chr1_117654716_117658311_-	hsa_circTRIM45_002	hsa_circ_0110586	TRIM45	1	exon-exon	exon,CDS	.	.	601
chr1_117921281_117963271_+	hsa_circMAN1A2_003	hsa_circ_0110597	MAN1A2	1	intergenic-exon	CDS,exon,not_annotated	.	.	553
chr1_117944807_117948267_+	hsa_circMAN1A2_006	hsa_circ_0000116	MAN1A2	1	exon-exon	exon,CDS	.	.	353
chr1_117944807_117957453_+	hsa_circMAN1A2_007	hsa_circ_0000117	MAN1A2	1	exon-exon	exon,CDS	.	.	472
chr1_117944807_117963271_+	hsa_circMAN1A2_008	hsa_circ_0000118	MAN1A2	1	exon-exon	exon,CDS	.	.	553
chr1_117944807_117984947_+	hsa_circMAN1A2_009	hsa_circ_0000119	MAN1A2	1	exon-exon	exon,CDS	5UTR	.	648
chr1_117944807_117984957_+	hsa_circMAN1A2_010	hsa_circ_0110599	MAN1A2	1	exon-intergenic	not_annotated,exon,CDS	.	.	648
chr1_117944807_118009049_+	hsa_circMAN1A2_011	hsa_circ_0000120	MAN1A2	1	exon-exon	exon,CDS	.	.	866
chr1_117948170_117963271_+	hsa_circMAN1A2_014	hsa_circ_0013734	MAN1A2	1	exon-exon	exon,CDS	5UTR	.	297
chr1_117957334_117984947_+	hsa_circMAN1A2_018	hsa_circ_0013738	MAN1A2	1	exon-exon	exon,CDS	.	.	295
chr1_117957334_118009049_+	hsa_circMAN1A2_019	hsa_circ_0110600	MAN1A2	1	exon-exon	exon,CDS	.	.	513
chr1_117984852_118009049_+	hsa_circMAN1A2_024	hsa_circ_0013743	MAN1A2	1	exon-exon	exon,CDS	.	.	313
chr1_117984852_118045592_+	hsa_circMAN1A2_025	hsa_circ_0110601	MAN1A2	1	exon-exon	exon,CDS	.	.	938
chr1_117984852_118065559_+	hsa_circMAN1A2_026	hsa_circ_0110602	MAN1A2	1	exon-exon	exon,CDS	3UTR	.	1051
chr1_118003110_118009049_+	hsa_circMAN1A2_028	hsa_circ_0013744	MAN1A2	1	exon-exon	exon,CDS	.	antisense	218
chr1_118003110_118035884_+	hsa_circMAN1A2_029	hsa_circ_0013745	MAN1A2	1	exon-exon	exon,CDS	.	antisense	334
chr1_118003110_118045592_+	hsa_circMAN1A2_030	hsa_circ_0002059	MAN1A2	1	exon-exon	exon,CDS	.	lincRNA	843
chr1_118003110_118065559_+	hsa_circMAN1A2_031	hsa_circ_0110603	MAN1A2	1	exon-exon	exon,CDS	.	.	956
chr1_118035768_118045592_+	hsa_circMAN1A2_033	hsa_circ_0110604	MAN1A2	1	exon-exon	exon,CDS	.	.	625
chr1_118413068_118463047_-	hsa_circGDAP2_009	hsa_circ_0110608	GDAP2	1	exon-exon	exon	.	.	2470
chr1_118420630_118463047_-	hsa_circGDAP2_008	hsa_circ_0110609	GDAP2	1	exon-exon	exon,CDS	.	.	1513
chr1_118429198_118461358_-	hsa_circGDAP2_016	hsa_circ_0013752	GDAP2	1	exon-exon	exon,CDS	.	.	931
chr1_118430319_118461358_-	hsa_circGDAP2_015	hsa_circ_0110610	GDAP2	1	exon-exon	exon,CDS	.	.	854
chr1_118439454_118463047_-	hsa_circGDAP2_006	hsa_circ_0002233	GDAP2	1	exon-exon	exon,CDS	.	.	1020
chr1_118449127_118461358_-	hsa_circGDAP2_013	hsa_circ_0008449	GDAP2	1	exon-exon	exon,CDS	.	.	460
chr1_118454615_118461358_-	hsa_circGDAP2_012	hsa_circ_0006188	GDAP2	1	exon-exon	exon,CDS	.	.	383
chr1_118461218_118463047_-	hsa_circGDAP2_003	hsa_circ_0013755	GDAP2	1	exon-exon	exon,CDS	.	.	383
chr1_11883763_11887278_+	hsa_circCLCN6_003	hsa_circ_0009865	CLCN6	1	exon-exon	exon,CDS	.	.	397
chr1_1191424_1203372_-	hsa_circUBE2J2_006	hsa_circ_0009246	UBE2J2	1	exon-exon	start_codon,exon,CDS	5UTR	.	865
chr1_1192371_1192690_-	hsa_circUBE2J2_010	hsa_circ_0008063	UBE2J2	1	exon-exon	exon,CDS	5UTR	.	242
chr1_1192371_1198766_-	hsa_circUBE2J2_009	hsa_circ_0009248	UBE2J2	1	exon-exon	exon,CDS	5UTR	.	283
chr1_1192371_1203372_-	hsa_circUBE2J2_005	hsa_circ_0009250	UBE2J2	1	exon-exon	start_codon,exon,CDS	5UTR	.	784
chr1_1198725_1203372_-	hsa_circUBE2J2_004	hsa_circ_0009252	UBE2J2	1	exon-exon	start_codon,exon,CDS	5UTR	.	542
chr1_12008032_12010577_+	hsa_circPLOD1_005	hsa_circ_0009879	PLOD1	1	exon-exon	exon,CDS	.	.	390
chr1_12030726_12033054_+	hsa_circPLOD1_028	hsa_circ_0009902	PLOD1	1	exon-exon	exon,CDS	5UTR	.	273
chr1_12049221_12052747_+	hsa_circMFN2_004	hsa_circ_0009910	MFN2	1	exon-exon	exon,CDS	.	.	315
chr1_120539619_120594393_-	hsa_circNOTCH2_007	hsa_circ_0008663	NOTCH2	1	exon-intergenic	not_annotated,exon,CDS	.	transcribed_unprocessed_pseudogene	909
chr1_12056212_12057478_+	hsa_circMFN2_011	hsa_circ_0110630	MFN2	1	exon-exon	exon,CDS	.	.	288
chr1_120572528_120594393_-	hsa_circNOTCH2_006	hsa_circ_0002128	NOTCH2	1	exon-intergenic	not_annotated,exon,CDS	.	transcribed_unprocessed_pseudogene	313
chr1_120594097_120594393_-	hsa_circNOTCH2_004	hsa_circ_0006019	not_annotated	1	intergenic-intergenic	not_annotated	.	transcribed_unprocessed_pseudogene	231
chr1_12061457_12062160_+	hsa_circMFN2_018	hsa_circ_0006470	MFN2	1	exon-exon	exon,CDS	.	.	344
chr1_12065767_12069783_+	hsa_circMFN2_027	hsa_circ_0009930	MFN2	1	exon-exon	exon,CDS	.	.	709
chr1_121115831_121116815_+	hsa_circ_chr1_00021	hsa_circ_0005012	SRGAP2D	1	exon-exon	exon,CDS	.	.	345
chr1_121280120_121314781_+	hsa_circEMBP1_001	hsa_circ_0110632	EMBP1	1	intergenic-intergenic	not_annotated	.	.	3894
chr1_1214447_1216046_+	hsa_circRP5-902P8.10_001	hsa_circ_0110633	SCNN1D	1	intergenic-exon	CDS,exon,not_annotated	.	.	231
chr1_12313778_12318160_+	hsa_circVPS13D_010	hsa_circ_0009955	VPS13D	1	exon-exon	exon,CDS	.	.	546
chr1_12335881_12338095_+	hsa_circVPS13D_023	hsa_circ_0009964	VPS13D	1	exon-exon	exon,CDS	.	.	2214
chr1_12351054_12368698_+	hsa_circVPS13D_027	hsa_circ_0110640	VPS13D	1	exon-exon	exon,CDS	.	.	925
chr1_12359258_12364785_+	hsa_circVPS13D_030	hsa_circ_0007677	VPS13D	1	exon-exon	exon,CDS	.	.	406
chr1_12359258_12368698_+	hsa_circVPS13D_031	hsa_circ_0008275	VPS13D	1	exon-exon	exon,CDS	.	.	617
chr1_12359258_12371982_+	hsa_circVPS13D_032	hsa_circ_0110641	VPS13D	1	exon-exon	exon,CDS	.	.	902
chr1_12359258_12374384_+	hsa_circVPS13D_033	hsa_circ_0009970	VPS13D	1	exon-exon	exon,CDS	.	.	1115
chr1_12359258_12382021_+	hsa_circVPS13D_035	hsa_circ_0009972	VPS13D	1	exon-exon	exon,CDS	.	.	1671
chr1_12359258_12382803_+	hsa_circVPS13D_036	hsa_circ_0009973	VPS13D	1	exon-exon	exon,CDS	.	.	1882
chr1_12371510_12374384_+	hsa_circVPS13D_044	hsa_circ_0110642	VPS13D	1	exon-exon	exon,CDS	.	.	498
chr1_12378128_12382021_+	hsa_circVPS13D_050	hsa_circ_0009985	VPS13D	1	exon-exon	exon,CDS	.	.	556
chr1_12378128_12382803_+	hsa_circVPS13D_051	hsa_circ_0009986	VPS13D	1	exon-exon	exon,CDS	.	.	767
chr1_12381865_12393423_+	hsa_circVPS13D_056	hsa_circ_0009991	VPS13D	1	exon-exon	exon,CDS	.	.	880
chr1_12382592_12383837_+	hsa_circVPS13D_060	hsa_circ_0009995	VPS13D	1	exon-exon	exon,CDS	.	.	286
chr1_12382592_12389975_+	hsa_circVPS13D_061	hsa_circ_0007588	VPS13D	1	exon-exon	exon,CDS	.	.	583
chr1_12415955_12423303_+	hsa_circVPS13D_071	hsa_circ_0010003	VPS13D	1	exon-exon	exon,CDS	.	.	769
chr1_12422775_12423303_+	hsa_circVPS13D_073	hsa_circ_0110647	VPS13D	1	exon-exon	exon,CDS	.	.	307
chr1_12422775_12476880_+	hsa_circVPS13D_080	hsa_circ_0110649	VPS13D	1	exon-exon	exon,CDS	.	.	2288
chr1_1244465_1244983_+	hsa_circPUSL1_001	hsa_circ_0009258	PUSL1	1	exon-exon	exon,CDS	.	.	338
chr1_12460237_12476880_+	hsa_circVPS13D_083	hsa_circ_0004222	VPS13D	1	exon-exon	exon,CDS	5UTR	.	763
chr1_12475139_12476880_+	hsa_circVPS13D_086	hsa_circ_0110652	VPS13D	1	exon-exon	exon,CDS	.,5UTR	.	303
chr1_12516053_12520451_+	hsa_circVPS13D_088	hsa_circ_0110653	VPS13D	1	exon-exon	exon,CDS	5UTR	.	329
chr1_1322614_1326245_-	hsa_circCCNL2_003	hsa_circ_0003926	CCNL2	1	exon-exon	exon,CDS	3UTR,5UTR	.	1037
chr1_13933667_13937011_+	hsa_circPDPN_002	hsa_circ_0010027	PDPN	1	exon-exon	exon,CDS	5UTR	.	264
chr1_14042035_14068652_+	hsa_circPRDM2_002	hsa_circ_0010028	PRDM2	1	exon-exon	exon,CDS	.	.	449
chr1_14042035_14075982_+	hsa_circPRDM2_003	hsa_circ_0110660	PRDM2	1	exon-exon	exon,CDS	5UTR	.	576
chr1_14042035_14099683_+	hsa_circPRDM2_004	hsa_circ_0110661	PRDM2	1	exon-exon	exon,CDS	5UTR	.	743
chr1_14057494_14068652_+	hsa_circPRDM2_005	hsa_circ_0005986	PRDM2	1	exon-exon	exon,CDS	5UTR	.	375
chr1_14057494_14075982_+	hsa_circPRDM2_006	hsa_circ_0004861	PRDM2	1	exon-exon	exon,CDS	5UTR	.	502
chr1_14057494_14099683_+	hsa_circPRDM2_007	hsa_circ_0110662	PRDM2	1	exon-exon	exon,CDS	5UTR	.	669
chr1_14095612_14099683_+	hsa_circPRDM2_009	hsa_circ_0005888	PRDM2	1	intergenic-exon	CDS,exon,not_annotated	.	.	167
chr1_14099572_14109326_+	hsa_circPRDM2_010	hsa_circ_0110664	PRDM2	1	exon-exon	exon,CDS	5UTR	.	4525
chr1_1413228_1414007_+	hsa_circATAD3B_002	hsa_circ_0008398	not_annotated	1	intergenic-intergenic	not_annotated	.	.	602
chr1_1424583_1426051_+	hsa_circATAD3B_017	hsa_circ_0009287	ATAD3B	1	exon-exon	exon,CDS	5UTR	.	348
chr1_144595834_144598780_+	hsa_circ_chr1_00025	hsa_circ_0013821	not_annotated	1	intergenic-intergenic	not_annotated	.	.	550
chr1_144916748_144917497_-	hsa_circPDE4DIP_037	hsa_circ_0110675	not_annotated	1	intergenic-intergenic	not_annotated	.	.	1
chr1_144921834_144922638_-	hsa_circPDE4DIP_031	hsa_circ_0110676	PDE4DIP	1	exon-exon	exon,CDS	.	.	426
chr1_144994590_145021167_-	hsa_circPDE4DIP_007	hsa_circ_0008390	PDE4DIP	1	exon-exon	exon,CDS	3UTR	.	824
chr1_145227040_145248894_+	hsa_circNOTCH2NL_004	hsa_circ_0002262	NOTCH2NL	1	intergenic-exon	CDS,exon,not_annotated	.	.	378
chr1_145227040_145281704_+	hsa_circNOTCH2NL_005	hsa_circ_0005431	NOTCH2NL	1	intergenic-exon	CDS,exon,not_annotated	5UTR	.	974
chr1_145248812_145281704_+	hsa_circNOTCH2NL_006	hsa_circ_0002956	NOTCH2NL	1	exon-exon	exon,CDS	.	.	678
chr1_145248820_145281704_+	hsa_circNOTCH2NL_007	hsa_circ_0013862	NOTCH2NL	1	exon-exon	exon,CDS	.	.	670
chr1_145273184_145281704_+	hsa_circNOTCH2NL_009	hsa_circ_0004051	NOTCH2NL	1	exon-exon	exon,CDS	.	.	596
chr1_145487303_145492375_+	hsa_circLIX1L_001	hsa_circ_0005549	LIX1L	1	exon-exon	exon,CDS	.	.	305
chr1_145580187_145581564_+	hsa_circPIAS3_005	hsa_circ_0110697	PIAS3	1	exon-exon	exon,CDS	.	.	1229
chr1_145592461_145595220_-	hsa_circPOLR3C_019	hsa_circ_0110698	POLR3C	1	intergenic-exon	CDS,exon,not_annotated	3UTR	.	469
chr1_145592632_145594188_-	hsa_circPOLR3C_020	hsa_circ_0110699	POLR3C	1	exon-exon	exon,CDS	3UTR	.	289
chr1_145592632_145595220_-	hsa_circPOLR3C_018	hsa_circ_0007755	POLR3C	1	exon-exon	exon,CDS	3UTR	.	441
chr1_145594038_145595220_-	hsa_circPOLR3C_017	hsa_circ_0003693	POLR3C	1	exon-exon	exon,CDS	.	.	302
chr1_145601529_145608659_-	hsa_circPOLR3C_005	hsa_circ_0013913	POLR3C	1	exon-exon	exon,CDS	.	.	729
chr1_145601529_145609356_-	hsa_circPOLR3C_002	hsa_circ_0013914	POLR3C	1	exon-exon	exon,CDS	.	.	896
chr1_145608107_145609356_-	hsa_circPOLR3C_001	hsa_circ_0013916	POLR3C	1	exon-exon	exon,CDS	.	.	609
chr1_145640882_145650540_+	hsa_circRNF115_001	hsa_circ_0110703	RNF115	1	intergenic-exon	CDS,exon,not_annotated	.	.	117
chr1_145640882_145663367_+	hsa_circRNF115_002	hsa_circ_0110704	RNF115	1	intergenic-exon	CDS,exon,not_annotated	.	.	326
chr1_145646114_145663367_+	hsa_circRNF115_003	hsa_circ_0110705	RNF115	1	exon-exon	exon,CDS	.	.	326
chr1_145646114_145684678_+	hsa_circRNF115_004	hsa_circ_0110706	RNF115	1	exon-exon	exon,CDS	.	.	565
chr1_145646114_145687091_+	hsa_circRNF115_005	hsa_circ_0000125	RNF115	1	exon-exon	exon,CDS	.	.	681
chr1_145663158_145687091_+	hsa_circRNF115_009	hsa_circ_0013920	RNF115	1	exon-exon	exon,CDS	.	.	564
chr1_145769407_145771730_-	hsa_circGPR89A_008	hsa_circ_0008734	GPR89A	1	exon-exon	exon,CDS	3UTR	.	186
chr1_145769407_145791170_-	hsa_circGPR89A_006	hsa_circ_0013925	GPR89A	1	exon-exon	exon,CDS	5UTR	.	3038
chr1_145769407_145803388_-	hsa_circGPR89A_004	hsa_circ_0013926	GPR89A	1	exon-exon	exon,CDS	5UTR	.	3119
chr1_145787771_145791170_-	hsa_circGPR89A_005	hsa_circ_0005640	GPR89A	1	exon-exon	exon,CDS	5UTR	.	2852
chr1_145897084_145900490_+	hsa_circGPR89C_001	hsa_circ_0008553	not_annotated	1	intergenic-intergenic	not_annotated	5UTR	.	1950
chr1_145897084_145919047_+	hsa_circGPR89C_002	hsa_circ_0013930	not_annotated	1	intergenic-intergenic	not_annotated	5UTR	.	2136
chr1_145916724_145919047_+	hsa_circGPR89C_005	hsa_circ_0008497	not_annotated	1	intergenic-intergenic	not_annotated	5UTR	.	186
chr1_146724277_146731572_+	hsa_circCHD1L_003	hsa_circ_0004220	CHD1L	1	exon-exon	exon,CDS	.	.	449
chr1_146727467_146731572_+	hsa_circCHD1L_004	hsa_circ_0013947	CHD1L	1	exon-exon	exon,CDS	.	.	229
chr1_146731490_146739177_+	hsa_circCHD1L_006	hsa_circ_0110710	CHD1L	1	exon-exon	exon,CDS	5UTR	.	536
chr1_146743831_146747921_+	hsa_circCHD1L_011	hsa_circ_0013952	CHD1L	1	exon-exon	exon,CDS	5UTR	.	380
chr1_146744042_146766199_+	hsa_circCHD1L_012	hsa_circ_0110712	CHD1L	1	intergenic-exon	CDS,exon,not_annotated	5UTR	.	1345
chr1_146747016_146757164_+	hsa_circCHD1L_013	hsa_circ_0013953	CHD1L	1	exon-exon	exon,CDS	.	lincRNA	748
chr1_146757974_146759412_+	hsa_circCHD1L_015	hsa_circ_0006296	CHD1L	1	exon-exon	exon,CDS	.	.	302
chr1_147120047_147131890_-	hsa_circACP6_004	hsa_circ_0110716	ACP6	1	exon-exon	exon,CDS	5UTR	.	3232
chr1_147121945_147131890_-	hsa_circACP6_003	hsa_circ_0110717	ACP6	1	exon-exon	exon,CDS	.	.	3066
chr1_147458430_147460753_+	hsa_circGPR89B_010	hsa_circ_0004775	GPR89B	1	exon-exon	exon,CDS	.	.	186
chr1_149931602_149936274_-	hsa_circOTUD7B_006	hsa_circ_0110723	OTUD7B	1	exon-exon	exon,CDS	3UTR	.	3521
chr1_149936146_149937803_-	hsa_circOTUD7B_005	hsa_circ_0003619	OTUD7B	1	exon-exon	exon,CDS	5UTR	.	230
chr1_149937701_149943179_-	hsa_circOTUD7B_003	hsa_circ_0013988	OTUD7B	1	exon-exon	exon,CDS	5UTR	.	519
chr1_150040686_150049857_+	hsa_circVPS45_001	hsa_circ_0110725	VPS45	1	exon-exon	exon,CDS	5UTR	.	1031
chr1_150044232_150049857_+	hsa_circVPS45_003	hsa_circ_0110726	VPS45	1	exon-exon	exon,CDS	.	.	896
chr1_150048310_150049857_+	hsa_circVPS45_005	hsa_circ_0110727	VPS45	1	exon-exon	exon,CDS	5UTR	.	835
chr1_150048993_150082742_+	hsa_circVPS45_006	hsa_circ_0013992	VPS45	1	exon-exon	exon,CDS	5UTR	.	1924
chr1_150049746_150065744_+	hsa_circVPS45_008	hsa_circ_0013993	VPS45	1	exon-exon	exon,CDS	.	.	917
chr1_150049746_150082742_+	hsa_circVPS45_009	hsa_circ_0110729	VPS45	1	exon-exon	exon,CDS	.	.	1280
chr1_150053423_150054079_+	hsa_circVPS45_010	hsa_circ_0110730	VPS45	1	exon-exon	exon,CDS	.	.	249
chr1_150064030_150082742_+	hsa_circVPS45_012	hsa_circ_0110731	VPS45	1	exon-exon	exon,CDS	.	.	752
chr1_150201404_150204264_-	hsa_circANP32E_003	hsa_circ_0110734	ANP32E	1	exon-exon	exon,CDS	.	.	439
chr1_150202905_150204264_-	hsa_circANP32E_002	hsa_circ_0004300	ANP32E	1	exon-exon	exon,CDS	.	.	273
chr1_150297352_150305670_+	hsa_circPRPF3_002	hsa_circ_0014004	PRPF3	1	exon-exon	exon,CDS	.	.	1291
chr1_150305154_150307712_+	hsa_circPRPF3_006	hsa_circ_0110737	PRPF3	1	exon-exon	exon,CDS	.	.	612
chr1_150307405_150307712_+	hsa_circPRPF3_008	hsa_circ_0110738	PRPF3	1	exon-exon	exon,CDS	.	.	307
chr1_150307405_150310802_+	hsa_circPRPF3_009	hsa_circ_0014008	PRPF3	1	exon-exon	exon,CDS	.	.	474
chr1_150307405_150312953_+	hsa_circPRPF3_010	hsa_circ_0110739	PRPF3	1	exon-exon	exon,CDS	3UTR	.	554
chr1_150318493_150318967_+	hsa_circPRPF3_014	hsa_circ_0014011	PRPF3	1	exon-exon	exon,CDS	.	.	203
chr1_150390071_150418877_+	hsa_circRPRD2_003	hsa_circ_0006360	RPRD2	1	exon-exon	exon,CDS	.	.	665
chr1_150413398_150416853_+	hsa_circRPRD2_005	hsa_circ_0004437	RPRD2	1	exon-exon	exon,CDS	.	.	359
chr1_150413398_150418877_+	hsa_circRPRD2_006	hsa_circ_0110746	RPRD2	1	exon-exon	exon,CDS	3UTR	.	535
chr1_150413398_150430046_+	hsa_circRPRD2_007	hsa_circ_0110747	RPRD2	1	exon-exon	exon,CDS	.	.	818
chr1_150416726_150418877_+	hsa_circRPRD2_010	hsa_circ_0110750	RPRD2	1	exon-exon	exon,CDS	.	.	303
chr1_150416726_150432793_+	hsa_circRPRD2_012	hsa_circ_0014013	RPRD2	1	exon-exon	exon,CDS	.	.	844
chr1_150416726_150437203_+	hsa_circRPRD2_013	hsa_circ_0110752	RPRD2	1	exon-exon	exon,CDS	.	.	1045
chr1_150418701_150430046_+	hsa_circRPRD2_015	hsa_circ_0110753	RPRD2	1	exon-exon	exon,CDS	.	.	459
chr1_150429763_150430046_+	hsa_circRPRD2_017	hsa_circ_0014014	RPRD2	1	exon-exon	exon,CDS	5UTR	.	283
chr1_150429763_150432793_+	hsa_circRPRD2_018	hsa_circ_0014015	RPRD2	1	exon-exon	exon,CDS	.	.	541
chr1_150432535_150432793_+	hsa_circRPRD2_019	hsa_circ_0014016	RPRD2	1	exon-exon	exon,CDS	.	.	258
chr1_150464886_150469384_+	hsa_circTARS2_006	hsa_circ_0003952	TARS2	1	exon-exon	exon,CDS	.	.	325
chr1_150464886_150470223_+	hsa_circTARS2_007	hsa_circ_0014022	TARS2	1	exon-exon	exon,CDS	.	.	543
chr1_150470977_150471769_+	hsa_circTARS2_012	hsa_circ_0014027	TARS2	1	exon-exon	exon,CDS	.	.	379
chr1_150621143_150636239_-	hsa_circGOLPH3L_004	hsa_circ_0110760	GOLPH3L	1	exon-exon	exon,CDS	3UTR,5UTR	.	328
chr1_150634289_150636239_-	hsa_circGOLPH3L_003	hsa_circ_0110761	GOLPH3L	1	exon-exon	exon,CDS	.	.	247
chr1_150790395_150795821_-	hsa_circARNT_015	hsa_circ_0014046	ARNT	1	exon-exon	exon,CDS	3UTR	.	263
chr1_150790395_150799093_-	hsa_circARNT_014	hsa_circ_0006494	ARNT	1	exon-exon	exon,CDS	3UTR	.	338
chr1_150795669_150799093_-	hsa_circARNT_013	hsa_circ_0003116	ARNT	1	exon-exon	exon,CDS	3UTR	.	227
chr1_150799018_150807116_-	hsa_circARNT_008	hsa_circ_0110770	ARNT	1	exon-exon	exon,CDS	.	.	542
chr1_150900179_150902594_+	hsa_circSETDB1_001	hsa_circ_0014050	SETDB1	1	exon-exon	exon,CDS	3UTR,5UTR	.	423
chr1_150900179_150912450_+	hsa_circSETDB1_002	hsa_circ_0014051	SETDB1	1	exon-exon	exon,CDS	3UTR	.	458
chr1_150900179_150913904_+	hsa_circSETDB1_003	hsa_circ_0003439	SETDB1	1	exon-exon	exon,CDS	5UTR	.	558
chr1_150902442_150913904_+	hsa_circSETDB1_005	hsa_circ_0006851	SETDB1	1	exon-exon	exon,CDS	5UTR	.	287
chr1_150915038_150919488_+	hsa_circSETDB1_011	hsa_circ_0014056	SETDB1	1	exon-exon	exon,CDS	5UTR	.	933
chr1_150916395_150919488_+	hsa_circSETDB1_014	hsa_circ_0110779	SETDB1	1	exon-exon	exon,CDS	5UTR	.	605
chr1_150919361_150922001_+	hsa_circSETDB1_017	hsa_circ_0003049	SETDB1	1	exon-exon	exon,CDS	5UTR	.	443
chr1_150919361_150923957_+	hsa_circSETDB1_018	hsa_circ_0014061	SETDB1	1	exon-exon	exon,CDS	.	.	1193
chr1_150921597_150922001_+	hsa_circSETDB1_020	hsa_circ_0014063	SETDB1	1	exon-exon	exon,CDS	5UTR	.	316
chr1_150923840_150935195_+	hsa_circSETDB1_027	hsa_circ_0006352	SETDB1	1	exon-exon	exon,CDS	5UTR	.	1078
chr1_150933038_150934634_+	hsa_circSETDB1_031	hsa_circ_0005995	SETDB1	1	exon-exon	exon,CDS	5UTR	.	658
chr1_150938637_150941567_-	hsa_circCERS2_002	hsa_circ_0110782	CERS2	1	exon-exon	exon,CDS	.	.	1130
chr1_150990287_150999803_+	hsa_circPRUNE_002	hsa_circ_0014084	PRUNE	1	exon-exon	exon,CDS	.	.	735
chr1_150990287_151001420_+	hsa_circPRUNE_003	hsa_circ_0014085	PRUNE	1	exon-exon	exon,CDS	.	.	894
chr1_150997086_150998149_+	hsa_circPRUNE_004	hsa_circ_0006760	PRUNE	1	exon-exon	exon,CDS	.	.	344
chr1_150997086_150999803_+	hsa_circPRUNE_005	hsa_circ_0000126	PRUNE	1	exon-exon	exon,CDS	.	.	439
chr1_150997086_151001420_+	hsa_circPRUNE_006	hsa_circ_0014086	PRUNE	1	exon-exon	exon,CDS	.	.	598
chr1_150997990_151001420_+	hsa_circPRUNE_008	hsa_circ_0014087	PRUNE	1	exon-exon	exon,CDS	.	.	413
chr1_150999708_151001420_+	hsa_circPRUNE_009	hsa_circ_0014088	PRUNE	1	exon-exon	exon,CDS	.	.	254
chr1_151060665_151070478_+	hsa_circGABPB2_003	hsa_circ_0000127	GABPB2	1	exon-exon	start_codon,exon,CDS	.	.	670
chr1_151060665_151079698_+	hsa_circGABPB2_004	hsa_circ_0110790	GABPB2	1	exon-exon	start_codon,exon,CDS	.	.	970
chr1_151060665_151090615_+	hsa_circGABPB2_006	hsa_circ_0110791	GABPB2	1	exon-exon	start_codon,exon,CDS	.	.	1278
chr1_151062881_151079698_+	hsa_circGABPB2_008	hsa_circ_0110792	GABPB2	1	exon-exon	exon,CDS	.	.	814
chr1_151070327_151090615_+	hsa_circGABPB2_013	hsa_circ_0110795	GABPB2	1	exon-exon	exon,CDS	.	.	759
chr1_151089867_151090615_+	hsa_circGABPB2_015	hsa_circ_0110797	GABPB2	1	exon-exon	exon,CDS	.	.	308
chr1_151134211_151134576_-	hsa_circLYSMD1_002	hsa_circ_0014105	LYSMD1	1	exon-exon	exon,CDS	.	.	365
chr1_151150476_151156969_-	hsa_circVPS72_004	hsa_circ_0110802	VPS72	1	exon-exon	exon,CDS	.	.	322
chr1_151157981_151158426_-	hsa_circVPS72_003	hsa_circ_0110803	VPS72	1	exon-exon	exon,CDS	.	.	268
chr1_151196720_151199876_+	hsa_circPIP5K1A_002	hsa_circ_0014116	PIP5K1A	1	exon-exon	exon,CDS	.	.	152
chr1_151196720_151204841_+	hsa_circPIP5K1A_003	hsa_circ_0014117	PIP5K1A	1	exon-exon	exon,CDS	.	.	401
chr1_151196720_151205179_+	hsa_circPIP5K1A_004	hsa_circ_0014118	PIP5K1A	1	exon-exon	exon,CDS	.	.	554
chr1_151196720_151211654_+	hsa_circPIP5K1A_006	hsa_circ_0014120	PIP5K1A	1	exon-exon	exon,CDS	.	.	1193
chr1_151196723_151199876_+	hsa_circPIP5K1A_008	hsa_circ_0014122	PIP5K1A	1	exon-exon	exon,CDS	.	.	149
chr1_151196723_151205179_+	hsa_circPIP5K1A_009	hsa_circ_0007228	PIP5K1A	1	exon-exon	exon,CDS	.	.	551
chr1_151196723_151206972_+	hsa_circPIP5K1A_010	hsa_circ_0014123	PIP5K1A	1	exon-exon	exon,CDS	.	.	851
chr1_151196723_151209239_+	hsa_circPIP5K1A_011	hsa_circ_0014124	PIP5K1A	1	exon-exon	exon,CDS	.	.	1057
chr1_151199795_151205179_+	hsa_circPIP5K1A_014	hsa_circ_0008018	PIP5K1A	1	exon-exon	exon,CDS	5UTR	.	483
chr1_151199795_151209239_+	hsa_circPIP5K1A_015	hsa_circ_0014127	PIP5K1A	1	exon-exon	exon,CDS	.	.	989
chr1_151204146_151205179_+	hsa_circPIP5K1A_017	hsa_circ_0005710	PIP5K1A	1	exon-exon	exon,CDS	.	.	402
chr1_151206672_151212515_+	hsa_circPIP5K1A_019	hsa_circ_0014130	PIP5K1A	1	exon-exon	exon,CDS	5UTR	.	724
chr1_151206672_151215043_+	hsa_circPIP5K1A_020	hsa_circ_0014131	PIP5K1A	1	exon-exon	exon,CDS	5UTR	.	1001
chr1_151209033_151209239_+	hsa_circPIP5K1A_021	hsa_circ_0003432	PIP5K1A	1	exon-exon	exon,CDS	.	.	206
chr1_151212430_151215043_+	hsa_circPIP5K1A_022	hsa_circ_0008623	PIP5K1A	1	exon-exon	exon,CDS	.	.	362
chr1_151214598_151215043_+	hsa_circPIP5K1A_023	hsa_circ_0014132	PIP5K1A	1	exon-exon	exon,CDS	.	.	277
chr1_151214598_151219441_+	hsa_circPIP5K1A_024	hsa_circ_0014133	PIP5K1A	1	exon-exon	exon,CDS	5UTR	.	323
chr1_151234636_151236504_+	hsa_circPSMD4_001	hsa_circ_0004482	PSMD4	1	exon-exon	exon,CDS	.	.	256
chr1_151237307_151239815_+	hsa_circPSMD4_009	hsa_circ_0008807	PSMD4	1	exon-exon	exon,CDS	5UTR	.	848
chr1_151271283_151271549_-	hsa_circPI4KB_006	hsa_circ_0014148	PI4KB	1	exon-exon	exon,CDS	.	.	266
chr1_151288048_151288985_-	hsa_circPI4KB_002	hsa_circ_0006892	PI4KB	1	exon-exon	exon,CDS	.	.	937
chr1_151395872_151397537_-	hsa_circPOGZ_012	hsa_circ_0014173	POGZ	1	exon-exon	exon,CDS	.	.	600
chr1_151395872_151403317_-	hsa_circPOGZ_007	hsa_circ_0008701	POGZ	1	exon-exon	exon,CDS	.	.	3015
chr1_151395872_151414681_-	hsa_circPOGZ_004	hsa_circ_0014174	POGZ	1	exon-exon	exon,CDS	.	.	3299
chr1_151400298_151403317_-	hsa_circPOGZ_006	hsa_circ_0008704	POGZ	1	exon-exon	exon,CDS	3UTR	.	795
chr1_151400298_151414681_-	hsa_circPOGZ_003	hsa_circ_0002520	POGZ	1	exon-exon	exon,CDS	.	.	1079
chr1_151403141_151414681_-	hsa_circPOGZ_002	hsa_circ_0014177	POGZ	1	exon-exon	exon,CDS	.	.	460
chr1_151413403_151414681_-	hsa_circPOGZ_001	hsa_circ_0014178	POGZ	1	exon-exon	exon,CDS	.	.	284
chr1_151611363_151611595_+	hsa_circSNX27_001	hsa_circ_0000130	SNX27	1	exon-exon	exon,CDS	3UTR,5UTR	.	232
chr1_151611363_151641111_+	hsa_circSNX27_005	hsa_circ_0000131	SNX27	1	exon-exon	exon,CDS	.	antisense	838
chr1_151611363_151655921_+	hsa_circSNX27_006	hsa_circ_0014186	SNX27	1	exon-exon	exon,CDS	.	antisense	928
chr1_151611363_151665515_+	hsa_circSNX27_007	hsa_circ_0014187	SNX27	1	exon-exon	exon,CDS	.	antisense	1207
chr1_151630710_151634746_+	hsa_circSNX27_010	hsa_circ_0110813	SNX27	1	exon-exon	exon,CDS	.	antisense	363
chr1_151630710_151641111_+	hsa_circSNX27_012	hsa_circ_0002394	SNX27	1	exon-exon	exon,CDS	.	antisense	606
chr1_151630710_151655921_+	hsa_circSNX27_013	hsa_circ_0014191	SNX27	1	exon-exon	exon,CDS	.	antisense	696
chr1_151630710_151665959_+	hsa_circSNX27_015	hsa_circ_0110815	SNX27	1	exon-exon	exon,CDS	.	antisense	1035
chr1_151638408_151655921_+	hsa_circSNX27_020	hsa_circ_0110818	SNX27	1	exon-exon	exon,CDS	3UTR	.	333
chr1_152305058_152346523_+	hsa_circFLG-AS1_003	hsa_circ_0110828	FLG-AS1	1	exon-intergenic	exon,not_annotated	.	.	3198
chr1_153635690_153637812_-	hsa_circILF2_027	hsa_circ_0014264	ILF2	1	exon-exon	exon,CDS	.	.	373
chr1_153636518_153641033_-	hsa_circILF2_012	hsa_circ_0110829	ILF2	1	exon-exon	exon,CDS	.	.	989
chr1_153637695_153641033_-	hsa_circILF2_011	hsa_circ_0000133	ILF2	1	exon-exon	exon,CDS	3UTR	.	795
chr1_153637837_153638138_-	hsa_circILF2_023	hsa_circ_0007039	not_annotated	1	intergenic-intergenic	not_annotated	.	.	301
chr1_153640030_153641033_-	hsa_circILF2_010	hsa_circ_0110830	ILF2	1	exon-exon	exon,CDS	.	.	286
chr1_153723570_153730239_+	hsa_circINTS3_010	hsa_circ_0014292	INTS3	1	exon-exon	exon,CDS	.	.	683
chr1_153724754_153730239_+	hsa_circINTS3_013	hsa_circ_0014295	INTS3	1	exon-exon	exon,CDS	5UTR	.	538
chr1_153724754_153732089_+	hsa_circINTS3_014	hsa_circ_0110832	INTS3	1	exon-exon	exon,CDS	.	.	626
chr1_153727117_153730239_+	hsa_circINTS3_018	hsa_circ_0005964	INTS3	1	exon-exon	exon,CDS	.	.	290
chr1_153732001_153737539_+	hsa_circINTS3_022	hsa_circ_0005948	INTS3	1	exon-exon	exon,CDS	.	.	1031
chr1_153732786_153737539_+	hsa_circINTS3_024	hsa_circ_0014303	INTS3	1	exon-exon	exon,CDS	.	.	943
chr1_153734045_153737539_+	hsa_circINTS3_027	hsa_circ_0014306	INTS3	1	exon-exon	exon,CDS	3UTR	.	681
chr1_153735203_153737539_+	hsa_circINTS3_028	hsa_circ_0006939	INTS3	1	exon-exon	exon,CDS	.	.	574
chr1_153784206_153785928_-	hsa_circGATAD2B_009	hsa_circ_0110833	GATAD2B	1	exon-exon	exon,CDS	5UTR	.	432
chr1_153789847_153790647_-	hsa_circGATAD2B_005	hsa_circ_0110834	GATAD2B	1	exon-exon	exon,CDS	5UTR	.	303
chr1_153791266_153792211_-	hsa_circGATAD2B_002	hsa_circ_0110835	GATAD2B	1	exon-exon	exon,CDS	5UTR	.	262
chr1_15382586_15386798_+	hsa_circKAZN_013	hsa_circ_0010032	KAZN	1	exon-exon	exon,CDS	5UTR	.	321
chr1_153909963_153910339_-	hsa_circDENND4B_023	hsa_circ_0004041	DENND4B	1	exon-exon	exon,CDS	5UTR	.	267
chr1_154145383_154145677_-	hsa_circTPM3_002	hsa_circ_0008368	TPM3	1	exon-exon	exon,CDS	.	.	189
chr1_154184795_154186422_-	hsa_circC1orf43_006	hsa_circ_0014364	C1orf43	1	exon-exon	exon,CDS	.	.	280
chr1_154197559_154201201_+	hsa_circUBAP2L_003	hsa_circ_0014370	UBAP2L	1	exon-exon	exon,CDS	.	.	319
chr1_154197559_154209612_+	hsa_circUBAP2L_004	hsa_circ_0110841	UBAP2L	1	exon-exon	exon,CDS	.	.	776
chr1_154197559_154214041_+	hsa_circUBAP2L_005	hsa_circ_0110842	UBAP2L	1	exon-exon	exon,CDS	.	.	829
chr1_154197559_154218851_+	hsa_circUBAP2L_006	hsa_circ_0110843	UBAP2L	1	exon-exon	exon,CDS	.	.	1087
chr1_154207066_154207767_+	hsa_circUBAP2L_011	hsa_circ_0110845	UBAP2L	1	exon-exon	exon,CDS	.	.	298
chr1_154207066_154218851_+	hsa_circUBAP2L_012	hsa_circ_0014375	UBAP2L	1	exon-exon	exon,CDS	.	.	768
chr1_154213988_154218851_+	hsa_circUBAP2L_017	hsa_circ_0006849	UBAP2L	1	exon-exon	exon,CDS	.	.	311
chr1_154215692_154218851_+	hsa_circUBAP2L_019	hsa_circ_0014381	UBAP2L	1	exon-exon	exon,CDS	3UTR	.	258
chr1_154218679_154224129_+	hsa_circUBAP2L_023	hsa_circ_0014385	UBAP2L	1	exon-exon	exon,CDS	3UTR	.	822
chr1_154221714_154224129_+	hsa_circUBAP2L_026	hsa_circ_0006433	UBAP2L	1	exon-exon	exon,CDS	3UTR,5UTR	.	650
chr1_154223516_154224129_+	hsa_circUBAP2L_028	hsa_circ_0004717	UBAP2L	1	exon-exon	exon,CDS	.	.	451
chr1_154226375_154228231_+	hsa_circUBAP2L_034	hsa_circ_0014394	UBAP2L	1	exon-exon	exon,CDS	.	.	493
chr1_154232423_154234173_+	hsa_circUBAP2L_052	hsa_circ_0014412	UBAP2L	1	exon-exon	exon,CDS	3UTR	.	406
chr1_154233367_154239044_+	hsa_circUBAP2L_054	hsa_circ_0014414	UBAP2L	1	exon-exon	exon,CDS	.	.	794
chr1_154309823_154313538_+	hsa_circATP8B2_006	hsa_circ_0110849	ATP8B2	1	exon-exon	exon,CDS	5UTR	.	708
chr1_154561026_154569743_-	hsa_circADAR_012	hsa_circ_0005423	ADAR	1	exon-exon	exon,CDS	.	.	951
chr1_154938018_154938993_-	hsa_circSHC1_011	hsa_circ_0014457	SHC1	1	exon-exon	exon,CDS	.	snRNA	643
chr1_155209406_155209868_-	hsa_circGBA_002	hsa_circ_0014507	GBA	1	exon-exon	exon,CDS	.	snoRNA	339
chr1_155234258_155240768_-	hsa_circCLK2_002	hsa_circ_0014526	CLK2	1	exon-exon	start_codon,exon,CDS	.	snoRNA	1146
chr1_155235650_155236686_-	hsa_circCLK2_010	hsa_circ_0014528	CLK2	1	exon-exon	exon,CDS	.	.	262
chr1_155307379_155309159_-	hsa_circASH1L_074	hsa_circ_0110864	ASH1L	1	exon-exon	exon,CDS	.	snoRNA	506
chr1_155317446_155319387_-	hsa_circASH1L_063	hsa_circ_0110870	ASH1L	1	exon-exon	exon,CDS	.	snoRNA	437
chr1_155322496_155324421_-	hsa_circASH1L_059	hsa_circ_0110871	ASH1L	1	exon-exon	exon,CDS	.	snoRNA	311
chr1_155330091_155365344_-	hsa_circASH1L_040	hsa_circ_0110875	ASH1L	1	exon-exon	exon,CDS	.	.	802
chr1_155340294_155340774_-	hsa_circASH1L_045	hsa_circ_0007608	ASH1L	1	exon-exon	exon,CDS	.	.	354
chr1_155340294_155349907_-	hsa_circASH1L_042	hsa_circ_0014576	ASH1L	1	exon-exon	exon,CDS	.	.	583
chr1_155340294_155365344_-	hsa_circASH1L_039	hsa_circ_0014577	ASH1L	1	exon-exon	exon,CDS	.	.	693
chr1_155340294_155385714_-	hsa_circASH1L_033	hsa_circ_0014578	ASH1L	1	exon-exon	exon,CDS	.	.	873
chr1_155348071_155365344_-	hsa_circASH1L_038	hsa_circ_0110877	ASH1L	1	exon-exon	exon,CDS	.	.	339
chr1_155348071_155385714_-	hsa_circASH1L_032	hsa_circ_0002897	ASH1L	1	exon-exon	exon,CDS	.	.	519
chr1_155365249_155385714_-	hsa_circASH1L_031	hsa_circ_0014583	ASH1L	1	exon-exon	exon,CDS	.	.	275
chr1_155365249_155408859_-	hsa_circASH1L_026	hsa_circ_0110879	ASH1L	1	exon-exon	exon,CDS	5UTR	.	1398
chr1_155365249_155429689_-	hsa_circASH1L_013	hsa_circ_0014584	ASH1L	1	exon-exon	exon,CDS	5UTR	.	1500
chr1_155377932_155385714_-	hsa_circASH1L_030	hsa_circ_0008161	ASH1L	1	intergenic-exon	CDS,exon,not_annotated	5UTR	.	180
chr1_155385534_155385714_-	hsa_circASH1L_029	hsa_circ_0004060	ASH1L	1	exon-exon	exon,CDS	5UTR	.	180
chr1_155385534_155408859_-	hsa_circASH1L_025	hsa_circ_0014585	ASH1L	1	exon-exon	exon,CDS	5UTR	.	1303
chr1_155385534_155429689_-	hsa_circASH1L_012	hsa_circ_0014586	ASH1L	1	exon-exon	exon,CDS	5UTR	.	1405
chr1_155408117_155408859_-	hsa_circASH1L_024	hsa_circ_0000137	ASH1L	1	exon-exon	exon,CDS	5UTR	.	742
chr1_155408117_155429689_-	hsa_circASH1L_011	hsa_circ_0003247	ASH1L	1	exon-exon	exon,CDS	5UTR	.	844
chr1_155408117_155432390_-	hsa_circASH1L_009	hsa_circ_0110880	ASH1L	1	exon-intergenic	not_annotated,exon,CDS	5UTR	unprocessed_pseudogene	844
chr1_155447676_155491409_-	hsa_circASH1L_004	hsa_circ_0014591	ASH1L	1	exon-exon	exon,CDS	5UTR	unprocessed_pseudogene	5083
chr1_155490890_155491409_-	hsa_circASH1L_003	hsa_circ_0014592	ASH1L	1	exon-exon	exon,CDS	.	unprocessed_pseudogene	519
chr1_155640110_155644887_-	hsa_circYY1AP1_014	hsa_circ_0110886	YY1AP1	1	exon-exon	exon,CDS	.	unprocessed_pseudogene	404
chr1_155640110_155649303_-	hsa_circYY1AP1_011	hsa_circ_0110887	YY1AP1	1	exon-exon	exon,CDS	3UTR	unprocessed_pseudogene	863
chr1_155644800_155649303_-	hsa_circYY1AP1_009	hsa_circ_0003608	YY1AP1	1	exon-exon	exon,CDS	.	.	546
chr1_155644800_155650247_-	hsa_circYY1AP1_005	hsa_circ_0110888	YY1AP1	1	exon-exon	exon,CDS	.	.	1019
chr1_155646338_155649303_-	hsa_circYY1AP1_008	hsa_circ_0014606	YY1AP1	1	exon-exon	exon,CDS	.	.	459
chr1_155646338_155650247_-	hsa_circYY1AP1_004	hsa_circ_0110889	YY1AP1	1	exon-exon	exon,CDS	.	.	932
chr1_155679563_155691409_+	hsa_circDAP3_003	hsa_circ_0110892	DAP3	1	exon-exon	exon,CDS	.	.	277
chr1_155679563_155695810_+	hsa_circDAP3_004	hsa_circ_0014609	DAP3	1	exon-exon	exon,CDS	.	.	479
chr1_155686796_155695810_+	hsa_circDAP3_006	hsa_circ_0014611	DAP3	1	exon-exon	exon,CDS	.	.	427
chr1_155691307_155695810_+	hsa_circDAP3_008	hsa_circ_0014613	DAP3	1	exon-exon	exon,CDS	.	.	304
chr1_155695172_155695810_+	hsa_circDAP3_009	hsa_circ_0014614	DAP3	1	exon-exon	exon,CDS	.	.	202
chr1_155695172_155697529_+	hsa_circDAP3_011	hsa_circ_0014615	DAP3	1	exon-exon	exon,CDS	.	.	333
chr1_155724165_155730432_-	hsa_circGON4L_030	hsa_circ_0110896	GON4L	1	exon-exon	exon,CDS	5UTR	.	720
chr1_155726748_155730432_-	hsa_circGON4L_029	hsa_circ_0110897	GON4L	1	exon-exon	exon,CDS	5UTR	.	606
chr1_155734790_155736500_-	hsa_circGON4L_028	hsa_circ_0014624	GON4L	1	exon-exon	exon,CDS	.	.	1710
chr1_155737215_155747611_-	hsa_circGON4L_021	hsa_circ_0005621	GON4L	1	exon-exon	exon,CDS	.	.	1549
chr1_155740857_155747611_-	hsa_circGON4L_020	hsa_circ_0110899	GON4L	1	exon-exon	exon,CDS	.	.	1432
chr1_155742856_155747611_-	hsa_circGON4L_019	hsa_circ_0110900	GON4L	1	exon-exon	exon,CDS	.	.	1281
chr1_155764840_155784240_-	hsa_circGON4L_011	hsa_circ_0014632	GON4L	1	exon-exon	exon,CDS	.	.	586
chr1_155764840_155796819_-	hsa_circGON4L_005	hsa_circ_0110904	GON4L	1	exon-exon	exon,CDS	.	.	1553
chr1_155783424_155784240_-	hsa_circGON4L_009	hsa_circ_0110907	GON4L	1	exon-exon	exon,CDS	.	.	291
chr1_155790396_155796819_-	hsa_circGON4L_004	hsa_circ_0110908	GON4L	1	exon-exon	exon,CDS	.	.	509
chr1_155823066_155823597_-	hsa_circGON4L_002	hsa_circ_0000139	GON4L	1	exon-exon	exon,CDS	5UTR	.	531
chr1_155874101_155874595_-	hsa_circRIT1_002	hsa_circ_0006575	RIT1	1	exon-exon	exon,CDS	.	.	266
chr1_155891165_155891709_-	hsa_circKIAA0907_012	hsa_circ_0008998	KIAA0907	1	exon-exon	exon,CDS	.	.	312
chr1_155891165_155893478_-	hsa_circKIAA0907_011	hsa_circ_0005758	KIAA0907	1	exon-exon	exon,CDS	.	.	373
chr1_155891165_155895634_-	hsa_circKIAA0907_009	hsa_circ_0000140	KIAA0907	1	exon-exon	exon,CDS	.	.	1174
chr1_155896466_155896947_-	hsa_circKIAA0907_006	hsa_circ_0008339	KIAA0907	1	exon-exon	exon,CDS	.	.	217
chr1_155896466_155899631_-	hsa_circKIAA0907_005	hsa_circ_0014643	KIAA0907	1	exon-exon	exon,CDS	.	.	426
chr1_155899086_155899631_-	hsa_circKIAA0907_004	hsa_circ_0014644	KIAA0907	1	exon-exon	exon,CDS	5UTR	.	209
chr1_155927503_155928187_-	hsa_circARHGEF2_011	hsa_circ_0014650	ARHGEF2	1	exon-exon	exon,CDS	.	.	247
chr1_155984751_155988159_-	hsa_circSSR2_003	hsa_circ_0006897	SSR2	1	exon-exon	exon,CDS	.	.	208
chr1_156018291_156020344_-	hsa_circUBQLN4_003	hsa_circ_0014671	UBQLN4	1	exon-exon	exon,CDS	.	.	422
chr1_156169625_156170263_+	hsa_circSLC25A44_001	hsa_circ_0007393	SLC25A44	1	exon-exon	exon,CDS	.	.	638
chr1_156246875_156248825_-	hsa_circSMG5_001	hsa_circ_0014699	SMG5	1	exon-exon	exon,CDS	.	.	380
chr1_156286956_156287338_-	hsa_circCCT3_027	hsa_circ_0000142	CCT3	1	exon-exon	exon,CDS	.	.	215
chr1_156286956_156304709_-	hsa_circCCT3_014	hsa_circ_0110921	CCT3	1	exon-exon	exon,CDS	.	.	881
chr1_156286956_156305679_-	hsa_circCCT3_008	hsa_circ_0014714	CCT3	1	exon-exon	exon,CDS	5UTR	.	943
chr1_156288658_156304709_-	hsa_circCCT3_013	hsa_circ_0014715	CCT3	1	exon-exon	exon,CDS	3UTR	.	666
chr1_156290629_156304709_-	hsa_circCCT3_012	hsa_circ_0014717	CCT3	1	exon-exon	exon,CDS	.	.	516
chr1_156294762_156304709_-	hsa_circCCT3_011	hsa_circ_0005131	CCT3	1	exon-exon	exon,CDS	.	.	329
chr1_156303337_156304709_-	hsa_circCCT3_010	hsa_circ_0004680	CCT3	1	exon-exon	exon,CDS	.	.	211
chr1_156303337_156305679_-	hsa_circCCT3_006	hsa_circ_0014724	CCT3	1	exon-exon	exon,CDS	.	.	273
chr1_156444899_156446994_-	hsa_circMEF2D_008	hsa_circ_0014737	MEF2D	1	exon-exon	exon,CDS	.	.	342
chr1_156452228_156453222_-	hsa_circMEF2D_003	hsa_circ_0014741	MEF2D	1	exon-exon	exon,CDS	.	.	396
chr1_156921364_156925591_-	hsa_circARHGEF11_025	hsa_circ_0014815	ARHGEF11	1	exon-exon	exon,CDS	5UTR	.	254
chr1_15693958_15695998_+	hsa_circFHAD1_002	hsa_circ_0110938	FHAD1	1	exon-exon	exon,CDS	5UTR	snoRNA	293
chr1_156946774_156955965_-	hsa_circARHGEF11_004	hsa_circ_0014824	ARHGEF11	1	exon-exon	exon,CDS	5UTR	.	550
chr1_156954130_156955965_-	hsa_circARHGEF11_003	hsa_circ_0014826	ARHGEF11	1	exon-exon	exon,CDS	5UTR	.	191
chr1_15844604_15844890_-	hsa_circCASP9_001	hsa_circ_0010039	CASP9	1	exon-exon	exon,CDS	5UTR	.	286
chr1_15855582_15863309_+	hsa_circDNAJC16_001	hsa_circ_0110944	DNAJC16	1	exon-exon	exon,CDS	5UTR	snoRNA	592
chr1_15855582_15874923_+	hsa_circDNAJC16_003	hsa_circ_0010041	DNAJC16	1	exon-exon	exon,CDS	5UTR	snoRNA	1041
chr1_15860731_15863309_+	hsa_circDNAJC16_006	hsa_circ_0000018	DNAJC16	1	exon-exon	exon,CDS	5UTR	.	407
chr1_15860731_15873366_+	hsa_circDNAJC16_007	hsa_circ_0110947	DNAJC16	1	exon-exon	exon,CDS	5UTR	.	697
chr1_15860731_15874923_+	hsa_circDNAJC16_008	hsa_circ_0009118	DNAJC16	1	exon-exon	exon,CDS	.	.	856
chr1_15860731_15888820_+	hsa_circDNAJC16_009	hsa_circ_0010042	DNAJC16	1	exon-exon	exon,CDS	.	.	1370
chr1_15862969_15863309_+	hsa_circDNAJC16_013	hsa_circ_0002898	DNAJC16	1	exon-exon	exon,CDS	.	.	340
chr1_15953163_15970145_+	hsa_circDDI2_002	hsa_circ_0010048	DDI2	1	exon-exon	exon,CDS	.	.	1487
chr1_15956819_15970145_+	hsa_circDDI2_005	hsa_circ_0010051	DDI2	1	exon-exon	exon,CDS	.	.	1357
chr1_15956819_15978390_+	hsa_circDDI2_006	hsa_circ_0010052	DDI2	1	exon-exon	exon,CDS	.	.	1651
chr1_15964801_15970145_+	hsa_circDDI2_010	hsa_circ_0000019	DDI2	1	exon-exon	exon,CDS	.	.	257
chr1_15964801_15978390_+	hsa_circDDI2_011	hsa_circ_0000020	DDI2	1	exon-exon	exon,CDS	.	.	551
chr1_15964801_15983174_+	hsa_circDDI2_012	hsa_circ_0010056	DDI2	1	exon-exon	exon,CDS	.	.	614
chr1_15970016_15976318_+	hsa_circDDI2_014	hsa_circ_0010058	DDI2	1	exon-exon	exon,CDS	.	.	233
chr1_15976214_15978390_+	hsa_circDDI2_016	hsa_circ_0004095	DDI2	1	exon-exon	exon,CDS	5UTR	.	294
chr1_159888552_159890327_-	hsa_circTAGLN2_004	hsa_circ_0004617	TAGLN2	1	exon-exon	exon,CDS	.	.	1159
chr1_1601102_1601590_-	hsa_circSLC35E2B_011	hsa_circ_0006454	SLC35E2B	1	exon-exon	exon,CDS	.	.	488
chr1_160194231_160201197_-	hsa_circDCAF8_012	hsa_circ_0110966	DCAF8	1	exon-exon	exon,CDS	.	.	350
chr1_160201086_160213824_-	hsa_circDCAF8_004	hsa_circ_0007139	DCAF8	1	exon-exon	exon,CDS	.	.	1571
chr1_160206924_160210160_-	hsa_circDCAF8_008	hsa_circ_0014877	DCAF8	1	exon-exon	exon,CDS	.	.	1385
chr1_160206924_160213824_-	hsa_circDCAF8_003	hsa_circ_0014878	DCAF8	1	exon-exon	exon,CDS	.	.	1460
chr1_160206924_160231148_-	hsa_circDCAF8_002	hsa_circ_0014879	DCAF8	1	exon-exon	exon,CDS	.	.	1534
chr1_160264557_160265649_-	hsa_circCOPA_058	hsa_circ_0014892	COPA	1	exon-exon	exon,CDS	.	.	214
chr1_160275222_160283915_-	hsa_circCOPA_037	hsa_circ_0014905	COPA	1	exon-exon	exon,CDS	.	.	988
chr1_160281657_160282957_-	hsa_circCOPA_041	hsa_circ_0014923	COPA	1	exon-exon	exon,CDS	.	.	234
chr1_160281657_160302347_-	hsa_circCOPA_022	hsa_circ_0014926	COPA	1	exon-exon	exon,CDS	.	.	803
chr1_160283779_160295442_-	hsa_circCOPA_028	hsa_circ_0014930	COPA	1	exon-exon	exon,CDS	.	.	346
chr1_160283779_160305112_-	hsa_circCOPA_014	hsa_circ_0110970	COPA	1	exon-exon	exon,CDS	.	.	727
chr1_160293220_160302347_-	hsa_circCOPA_021	hsa_circ_0008661	COPA	1	exon-exon	exon,CDS	.	.	433
chr1_160295332_160305112_-	hsa_circCOPA_012	hsa_circ_0110971	COPA	1	exon-exon	exon,CDS	.	.	491
chr1_160318788_160320040_+	hsa_circNCSTN_004	hsa_circ_0014938	NCSTN	1	exon-exon	exon,CDS	.	.	392
chr1_16044387_16047883_+	hsa_circPLEKHM2_005	hsa_circ_0000021	PLEKHM2	1	exon-exon	exon,CDS	3UTR	.	435
chr1_16046228_16047883_+	hsa_circPLEKHM2_015	hsa_circ_0002733	PLEKHM2	1	exon-exon	exon,CDS	.	.	247
chr1_16090990_16101291_+	hsa_circFBLIM1_005	hsa_circ_0002591	FBLIM1	1	exon-exon	exon,CDS	.	.	1100
chr1_16095022_16101291_+	hsa_circFBLIM1_012	hsa_circ_0010098	FBLIM1	1	exon-exon	exon,CDS	.	.	452
chr1_161071837_161072165_-	hsa_circPFDN2_003	hsa_circ_0000145	PFDN2	1	exon-exon	exon,CDS	.	.	213
chr1_161093628_161094316_-	hsa_circDEDD_001	hsa_circ_0014970	DEDD	1	exon-exon	exon,CDS	.	.	497
chr1_161293403_161326630_+	hsa_circSDHC_003	hsa_circ_0015004	SDHC	1	exon-exon	exon,CDS	.	.	412
chr1_161721444_161722254_+	hsa_circDUSP12_002	hsa_circ_0110983	DUSP12	1	intergenic-exon	CDS,exon,not_annotated	.	transcribed_processed_pseudogene	330
chr1_161721655_161723051_+	hsa_circDUSP12_006	hsa_circ_0110987	DUSP12	1	exon-exon	exon,CDS	.	transcribed_processed_pseudogene	403
chr1_161748033_161753886_+	hsa_circATF6_004	hsa_circ_0003039	ATF6	1	exon-exon	exon,CDS	.	.	272
chr1_161748033_161762117_+	hsa_circATF6_005	hsa_circ_0110988	ATF6	1	exon-exon	exon,CDS	.	.	606
chr1_161748033_161772062_+	hsa_circATF6_006	hsa_circ_0007360	ATF6	1	exon-exon	exon,CDS	.	.	827
chr1_161771841_161789608_+	hsa_circATF6_019	hsa_circ_0015026	ATF6	1	exon-exon	exon,CDS	3UTR	.	407
chr1_161771841_161790951_+	hsa_circATF6_020	hsa_circ_0015027	ATF6	1	exon-exon	exon,CDS	5UTR	.	499
chr1_161789422_161790951_+	hsa_circATF6_025	hsa_circ_0015032	ATF6	1	exon-exon	exon,CDS	5UTR	.	278
chr1_161789422_161833102_+	hsa_circATF6_026	hsa_circ_0015033	ATF6	1	exon-exon	exon,CDS	5UTR	.	810
chr1_161816238_161823113_+	hsa_circATF6_032	hsa_circ_0110994	ATF6	1	exon-exon	exon,CDS	5UTR	.	346
chr1_161816238_161833102_+	hsa_circATF6_034	hsa_circ_0008857	ATF6	1	exon-exon	exon,CDS	3UTR,5UTR	.	532
chr1_161816238_161882170_+	hsa_circATF6_035	hsa_circ_0110995	ATF6	1	exon-exon	exon,CDS	.	.	3260
chr1_161821511_161833102_+	hsa_circATF6_036	hsa_circ_0110996	ATF6	1	exon-exon	exon,CDS	.	.	400
chr1_161821511_161882170_+	hsa_circATF6_037	hsa_circ_0110997	ATF6	1	exon-exon	exon,CDS	.	.	3128
chr1_16199310_16203173_+	hsa_circSPEN_003	hsa_circ_0002237	SPEN	1	exon-exon	exon,CDS	.	snoRNA	1079
chr1_16202696_16203173_+	hsa_circSPEN_005	hsa_circ_0010107	SPEN	1	exon-exon	exon,CDS	.	snoRNA	477
chr1_16235815_16237796_+	hsa_circSPEN_007	hsa_circ_0010109	SPEN	1	exon-exon	exon,CDS	.	snoRNA	362
chr1_16235815_16242774_+	hsa_circSPEN_008	hsa_circ_0010110	SPEN	1	exon-exon	exon,CDS	.	.	514
chr1_16235815_16245546_+	hsa_circSPEN_009	hsa_circ_0111003	SPEN	1	exon-exon	exon,CDS	.	.	640
chr1_16235815_16247478_+	hsa_circSPEN_010	hsa_circ_0010111	SPEN	1	exon-exon	exon,CDS	.	.	868
chr1_16237595_16242774_+	hsa_circSPEN_012	hsa_circ_0010113	SPEN	1	exon-exon	exon,CDS	.	.	353
chr1_162469744_162470894_+	hsa_circUHMK1_001	hsa_circ_0015039	UHMK1	1	exon-exon	exon,CDS	.	.	485
chr1_162469744_162473638_+	hsa_circUHMK1_002	hsa_circ_0015040	UHMK1	1	exon-exon	exon,CDS	3UTR	.	580
chr1_162469744_162487980_+	hsa_circUHMK1_003	hsa_circ_0015041	UHMK1	1	exon-exon	exon,CDS	.	.	845
chr1_162469744_162492435_+	hsa_circUHMK1_004	hsa_circ_0111006	UHMK1	1	exon-exon	exon,CDS	3UTR	.	1087
chr1_162473543_162482613_+	hsa_circUHMK1_006	hsa_circ_0015043	UHMK1	1	exon-exon	exon,CDS	5UTR	.	271
chr1_162535801_162560301_+	hsa_circUAP1_003	hsa_circ_0015047	UAP1	1	exon-exon	exon,CDS	.	.	1415
chr1_162535801_162570693_+	hsa_circUAP1_004	hsa_circ_0111010	UAP1	1	exon-intergenic	exon,not_annotated	3UTR	.	2055
chr1_162546566_162551249_+	hsa_circUAP1_005	hsa_circ_0111011	UAP1	1	exon-exon	exon,CDS	3UTR	.	554
chr1_162546566_162558623_+	hsa_circUAP1_006	hsa_circ_0111012	UAP1	1	exon-exon	exon,CDS	.	.	889
chr1_162546566_162567648_+	hsa_circUAP1_007	hsa_circ_0004646	UAP1	1	exon-exon	exon,CDS	.	.	1145
chr1_162546566_162570693_+	hsa_circUAP1_009	hsa_circ_0007398	UAP1	1	exon-intergenic	not_annotated,exon,CDS	.	.	1718
chr1_16263657_16264501_+	hsa_circSPEN_020	hsa_circ_0010117	SPEN	1	exon-exon	exon,CDS	.	.	678
chr1_16464347_16464925_-	hsa_circEPHA2_009	hsa_circ_0005240	EPHA2	1	exon-exon	exon,CDS	5UTR	.	489
chr1_16474872_16475542_-	hsa_circEPHA2_004	hsa_circ_0010131	EPHA2	1	exon-exon	exon,CDS	.	.	670
chr1_16474872_16477458_-	hsa_circEPHA2_003	hsa_circ_0010132	EPHA2	1	exon-exon	exon,CDS	5UTR	.	738
chr1_164776778_164790863_+	hsa_circPBX1_010	hsa_circ_0015068	PBX1	1	exon-exon	exon,CDS	.	.	499
chr1_164781226_164790863_+	hsa_circPBX1_011	hsa_circ_0111031	PBX1	1	exon-exon	exon,CDS	.	.	363
chr1_16528276_16529069_-	hsa_circARHGEF19_008	hsa_circ_0003567	ARHGEF19	1	exon-exon	exon,CDS	5UTR	.	239
chr1_165638162_165649920_-	hsa_circALDH9A1_008	hsa_circ_0015072	ALDH9A1	1	exon-exon	exon,CDS	.	.	615
chr1_165648678_165652347_-	hsa_circALDH9A1_005	hsa_circ_0005666	ALDH9A1	1	exon-exon	exon,CDS	.	.	603
chr1_165648678_165664634_-	hsa_circALDH9A1_002	hsa_circ_0003014	ALDH9A1	1	exon-exon	exon,CDS	.	.	749
chr1_165649723_165664634_-	hsa_circALDH9A1_001	hsa_circ_0111038	ALDH9A1	1	exon-exon	exon,CDS	.	.	608
chr1_165712403_165723511_-	hsa_circTMCO1_003	hsa_circ_0015077	TMCO1	1	exon-exon	exon,CDS	.	.	260
chr1_165854378_165860559_+	hsa_circUCK2_002	hsa_circ_0111042	UCK2	1	intergenic-exon	CDS,exon,not_annotated	3UTR	.	257
chr1_165854378_165865569_+	hsa_circUCK2_003	hsa_circ_0111043	UCK2	1	intergenic-exon	CDS,exon,not_annotated	.	.	400
chr1_165859440_165860559_+	hsa_circUCK2_005	hsa_circ_0006758	UCK2	1	exon-exon	exon,CDS	.	.	257
chr1_165859440_165865569_+	hsa_circUCK2_006	hsa_circ_0008054	UCK2	1	exon-exon	exon,CDS	3UTR	.	400
chr1_165859440_165872516_+	hsa_circUCK2_007	hsa_circ_0015081	UCK2	1	exon-exon	exon,CDS	3UTR	.	498
chr1_16621277_16632414_-	hsa_circFBXO42_005	hsa_circ_0010143	FBXO42	1	exon-exon	exon,CDS	.	.	252
chr1_16621277_16641930_-	hsa_circFBXO42_003	hsa_circ_0010144	FBXO42	1	exon-exon	exon,CDS	5UTR	.	641
chr1_16621277_16643063_-	hsa_circFBXO42_001	hsa_circ_0111049	FBXO42	1	exon-intergenic	not_annotated,exon,CDS	5UTR	.	773
chr1_16632297_16641930_-	hsa_circFBXO42_002	hsa_circ_0010146	FBXO42	1	exon-exon	exon,CDS	.	.	506
chr1_166831439_166833158_-	hsa_circTADA1_006	hsa_circ_0111053	TADA1	1	exon-exon	exon,CDS	5UTR	.	1719
chr1_167243674_167272811_+	hsa_circPOU2F1_002	hsa_circ_0111059	POU2F1	1	intergenic-exon	exon,not_annotated	5UTR	.	101
chr1_167301706_167341273_+	hsa_circPOU2F1_004	hsa_circ_0015094	POU2F1	1	exon-exon	exon,CDS	.	.	630
chr1_16770126_16775696_+	hsa_circNECAP2_002	hsa_circ_0010149	NECAP2	1	exon-exon	exon,CDS	.	.	397
chr1_167734819_167742605_+	hsa_circMPZL1_002	hsa_circ_0015107	MPZL1	1	exon-exon	exon,CDS	.	.	514
chr1_167734819_167745403_+	hsa_circMPZL1_003	hsa_circ_0000153	MPZL1	1	exon-exon	exon,CDS	.	.	1145
chr1_167734819_167757374_+	hsa_circMPZL1_004	hsa_circ_0005827	MPZL1	1	exon-exon	exon,CDS	.	.	1463
chr1_167734819_167772774_+	hsa_circMPZL1_005	hsa_circ_0111070	MPZL1	1	exon-intergenic	not_annotated,exon,CDS	3UTR	.	5245
chr1_167741511_167742605_+	hsa_circMPZL1_007	hsa_circ_0111071	MPZL1	1	exon-exon	exon,CDS	5UTR	.	347
chr1_167741511_167745403_+	hsa_circMPZL1_008	hsa_circ_0007921	MPZL1	1	exon-exon	exon,CDS	5UTR	.	978
chr1_167741511_167757374_+	hsa_circMPZL1_009	hsa_circ_0006883	MPZL1	1	exon-exon	exon,CDS	5UTR	.	1296
chr1_16774364_16778510_+	hsa_circNECAP2_004	hsa_circ_0111072	NECAP2	1	exon-exon	exon,CDS	.	.	474
chr1_167921037_167944253_+	hsa_circDCAF6_002	hsa_circ_0000154	DCAF6	1	exon-exon	exon,CDS	3UTR	.	364
chr1_167935866_167944253_+	hsa_circDCAF6_003	hsa_circ_0009109	DCAF6	1	exon-exon	exon,CDS	3UTR	.	302
chr1_167956732_167974031_+	hsa_circDCAF6_014	hsa_circ_0015122	DCAF6	1	exon-exon	exon,CDS	.	.	940
chr1_167971719_167974031_+	hsa_circDCAF6_016	hsa_circ_0015124	DCAF6	1	exon-exon	exon,CDS	.	.	475
chr1_167988782_167992285_+	hsa_circDCAF6_024	hsa_circ_0111074	DCAF6	1	intergenic-exon	CDS,exon,not_annotated	3UTR	.	60
chr1_167992225_168014465_+	hsa_circDCAF6_027	hsa_circ_0111077	DCAF6	1	exon-exon	exon,CDS	3UTR	.	1004
chr1_168007608_168014465_+	hsa_circDCAF6_030	hsa_circ_0000155	DCAF6	1	exon-exon	exon,CDS	3UTR	.	944
chr1_168012262_168014465_+	hsa_circDCAF6_032	hsa_circ_0015133	DCAF6	1	exon-exon	exon,CDS	3UTR	.	531
chr1_168012262_168037701_+	hsa_circDCAF6_033	hsa_circ_0015134	DCAF6	1	exon-exon	exon,CDS	3UTR	.	1064
chr1_168032858_168037701_+	hsa_circDCAF6_035	hsa_circ_0007277	DCAF6	1	exon-exon	exon,CDS	3UTR	.	491
chr1_168034827_168037701_+	hsa_circDCAF6_036	hsa_circ_0111079	DCAF6	1	exon-exon	exon,CDS	3UTR	.	352
chr1_168073714_168074132_-	hsa_circGPR161_002	hsa_circ_0015136	GPR161	1	exon-exon	exon,CDS	.	.	418
chr1_168073714_168083787_-	hsa_circGPR161_001	hsa_circ_0015137	GPR161	1	exon-exon	exon,CDS	.	.	527
chr1_168153139_168154116_+	hsa_circTIPRL_002	hsa_circ_0015139	TIPRL	1	exon-exon	exon,CDS	.	.	280
chr1_168153139_168160738_+	hsa_circTIPRL_003	hsa_circ_0015140	TIPRL	1	exon-exon	exon,CDS	.	.	412
chr1_168153139_168169338_+	hsa_circTIPRL_005	hsa_circ_0111085	TIPRL	1	exon-exon	exon,CDS	.	.	957
chr1_168165784_168169338_+	hsa_circTIPRL_006	hsa_circ_0111086	TIPRL	1	exon-exon	exon,CDS	5UTR	.	357
chr1_168200751_168208398_+	hsa_circSFT2D2_004	hsa_circ_0006593	SFT2D2	1	exon-exon	exon,CDS	.	.	380
chr1_168200751_168212225_+	hsa_circSFT2D2_005	hsa_circ_0111087	SFT2D2	1	exon-intergenic	not_annotated,exon,CDS	.	.	730
chr1_168200751_168212307_+	hsa_circSFT2D2_006	hsa_circ_0008944	SFT2D2	1	exon-intergenic	not_annotated,exon,CDS	5UTR	.	730
chr1_168205826_168212307_+	hsa_circSFT2D2_010	hsa_circ_0111088	SFT2D2	1	exon-intergenic	not_annotated,exon,CDS	5UTR	.	475
chr1_169094121_169100707_+	hsa_circATP1B1_004	hsa_circ_0111091	ATP1B1	1	exon-exon	exon,CDS	5UTR	.	600
chr1_169199955_169256646_-	hsa_circNME7_012	hsa_circ_0015154	NME7	1	exon-exon	exon,CDS	5UTR	.	4423
chr1_169199955_169279318_-	hsa_circNME7_008	hsa_circ_0111097	NME7	1	exon-exon	exon,CDS	3UTR,5UTR	.	4793
chr1_169256540_169279318_-	hsa_circNME7_007	hsa_circ_0111098	NME7	1	exon-exon	exon,CDS	.	.	476
chr1_169267793_169279318_-	hsa_circNME7_006	hsa_circ_0111099	NME7	1	exon-exon	exon,CDS	.	.	370
chr1_169267793_169293738_-	hsa_circNME7_005	hsa_circ_0111100	NME7	1	exon-exon	exon,CDS	.	.	645
chr1_169279207_169293738_-	hsa_circNME7_004	hsa_circ_0000156	NME7	1	exon-exon	exon,CDS	.	.	386
chr1_169288396_169293738_-	hsa_circNME7_003	hsa_circ_0111101	NME7	1	intergenic-exon	CDS,exon,not_annotated	.	.	275
chr1_169292354_169293738_-	hsa_circNME7_002	hsa_circ_0015157	NME7	1	exon-exon	exon,CDS	.	.	275
chr1_169446392_169446995_-	hsa_circSLC19A2_002	hsa_circ_0015164	SLC19A2	1	exon-exon	exon,CDS	.	.	603
chr1_169767997_169777070_+	hsa_circC1orf112_005	hsa_circ_0015171	C1orf112	1	exon-exon	exon,CDS	5UTR	.	986
chr1_169767997_169792613_+	hsa_circC1orf112_006	hsa_circ_0111105	C1orf112	1	exon-exon	exon,CDS	3UTR	lincRNA	1132
chr1_169767997_169796340_+	hsa_circC1orf112_007	hsa_circ_0111106	C1orf112	1	exon-exon	exon,CDS	.	.	1281
chr1_169771761_169777070_+	hsa_circC1orf112_012	hsa_circ_0015173	C1orf112	1	exon-exon	exon,CDS	.	.	795
chr1_169836036_169847960_-	hsa_circSCYL3_003	hsa_circ_0111114	SCYL3	1	exon-exon	exon,CDS	5UTR	.	986
chr1_169923151_169930376_-	hsa_circKIFAP3_023	hsa_circ_0111115	KIFAP3	1	exon-exon	exon,CDS	5UTR	.	290
chr1_169923151_169961396_-	hsa_circKIFAP3_022	hsa_circ_0015184	KIFAP3	1	exon-exon	exon,CDS	3UTR,5UTR	.	1090
chr1_169941653_169961396_-	hsa_circKIFAP3_021	hsa_circ_0015185	KIFAP3	1	exon-exon	exon,CDS	3UTR,5UTR	.	800
chr1_169947225_170001116_-	hsa_circKIFAP3_013	hsa_circ_0111121	KIFAP3	1	exon-exon	exon,CDS	3UTR,5UTR	.	1225
chr1_169961295_169993737_-	hsa_circKIFAP3_015	hsa_circ_0015188	KIFAP3	1	exon-exon	exon,CDS	3UTR,5UTR	.	443
chr1_169985602_169993737_-	hsa_circKIFAP3_014	hsa_circ_0015189	KIFAP3	1	exon-exon	exon,CDS	.	.	342
chr1_170001026_170007572_-	hsa_circKIFAP3_010	hsa_circ_0111128	KIFAP3	1	exon-exon	exon,CDS	.	.	466
chr1_170001026_170016007_-	hsa_circKIFAP3_004	hsa_circ_0111129	KIFAP3	1	exon-exon	exon,CDS	.	.	841
chr1_170508350_170513986_+	hsa_circGORAB_001	hsa_circ_0000159	GORAB	1	exon-exon	exon,CDS	.	.	624
chr1_170688866_170695542_+	hsa_circPRRX1_003	hsa_circ_0004370	PRRX1	1	exon-exon	exon,CDS	.	.	358
chr1_170688866_170699489_+	hsa_circPRRX1_004	hsa_circ_0007745	PRRX1	1	exon-exon	exon,CDS	.	.	430
chr1_170695360_170699489_+	hsa_circPRRX1_005	hsa_circ_0004713	PRRX1	1	exon-exon	exon,CDS	.	.	254
chr1_171481170_171496983_+	hsa_circPRRC2C_004	hsa_circ_0111131	PRRC2C	1	exon-exon	exon,CDS	5UTR	.	1311
chr1_171491315_171492661_+	hsa_circPRRC2C_016	hsa_circ_0015207	PRRC2C	1	exon-exon	exon,CDS	.	.	305
chr1_171492359_171494104_+	hsa_circPRRC2C_019	hsa_circ_0015210	PRRC2C	1	exon-exon	exon,CDS	.	.	367
chr1_171492359_171496983_+	hsa_circPRRC2C_020	hsa_circ_0003644	PRRC2C	1	exon-exon	exon,CDS	.	.	421
chr1_171492359_171502100_+	hsa_circPRRC2C_021	hsa_circ_0015211	PRRC2C	1	exon-exon	exon,CDS	.	.	1040
chr1_171537385_171544267_+	hsa_circPRRC2C_047	hsa_circ_0004412	PRRC2C	1	exon-exon	exon,CDS	.	.	397
chr1_171544065_171546776_+	hsa_circPRRC2C_054	hsa_circ_0002269	PRRC2C	1	exon-exon	exon,CDS	.	antisense	406
chr1_171548492_171556890_+	hsa_circPRRC2C_059	hsa_circ_0015243	PRRC2C	1	exon-exon	exon,CDS	5UTR	.	928
chr1_171752879_171759756_+	hsa_circMETTL13_002	hsa_circ_0015255	METTL13	1	exon-exon	exon,CDS	5UTR	.	1321
chr1_171752879_171763667_+	hsa_circMETTL13_003	hsa_circ_0007834	METTL13	1	exon-exon	exon,CDS	5UTR	.	1672
chr1_1718760_1770677_-	hsa_circGNB1_016	hsa_circ_0009337	GNB1	1	exon-exon	exon	5UTR	.	1127
chr1_171956795_171958288_+	hsa_circDNM3_002	hsa_circ_0111143	DNM3	1	exon-exon	exon,CDS	5UTR	.	354
chr1_172001541_172002405_+	hsa_circDNM3_004	hsa_circ_0111145	DNM3	1	exon-exon	exon,CDS	5UTR	.	260
chr1_172007458_172017890_+	hsa_circDNM3_009	hsa_circ_0111150	DNM3	1	exon-exon	exon,CDS	5UTR	.	486
chr1_172011148_172017890_+	hsa_circDNM3_011	hsa_circ_0111152	DNM3	1	exon-exon	exon,CDS	5UTR	.	343
chr1_172011148_172038045_+	hsa_circDNM3_012	hsa_circ_0111153	DNM3	1	exon-exon	exon,CDS	.	.	430
chr1_1720491_1722035_-	hsa_circGNB1_049	hsa_circ_0009338	GNB1	1	exon-exon	exon,CDS	5UTR	.	419
chr1_1720491_1770677_-	hsa_circGNB1_015	hsa_circ_0009342	GNB1	1	exon-exon	exon,CDS	5UTR	.	1011
chr1_172109619_172113577_-	hsa_circDNM3OS_001	hsa_circ_0005230	DNM3OS	1	exon-exon	exon	.	antisense	3958
chr1_1724683_1770677_-	hsa_circGNB1_014	hsa_circ_0009351	GNB1	1	exon-exon	exon,CDS	5UTR	.	592
chr1_172520651_172526934_+	hsa_circC1orf9_001	hsa_circ_0000160	SUCO	1	exon-exon	exon,CDS	.	antisense	670
chr1_172520651_172539870_+	hsa_circC1orf9_003	hsa_circ_0015259	SUCO	1	exon-exon	exon,CDS	.	antisense	987
chr1_172520651_172548407_+	hsa_circC1orf9_004	hsa_circ_0015260	SUCO	1	exon-exon	exon,CDS	.	.	1436
chr1_172520651_172560211_+	hsa_circC1orf9_005	hsa_circ_0015261	SUCO	1	exon-exon	exon,CDS	.	.	2851
chr1_172525008_172526934_+	hsa_circC1orf9_006	hsa_circ_0015262	SUCO	1	exon-exon	exon,CDS	.	.	444
chr1_172525008_172539870_+	hsa_circSUCO_001	hsa_circ_0111166	SUCO	1	exon-exon	exon,CDS	.	.	761
chr1_172525008_172548407_+	hsa_circC1orf9_007	hsa_circ_0015263	SUCO	1	exon-exon	exon,CDS	.	.	1210
chr1_172569203_172571927_+	hsa_circC1orf9_010	hsa_circ_0015264	SUCO	1	exon-exon	exon,CDS	.	.	352
chr1_17349102_17350569_-	hsa_circSDHB_005	hsa_circ_0111181	SDHB	1	exon-exon	exon,CDS	3UTR	.	225
chr1_1735857_1737977_-	hsa_circGNB1_039	hsa_circ_0000007	GNB1	1	exon-exon	exon,CDS	5UTR	.	227
chr1_1735857_1747301_-	hsa_circGNB1_037	hsa_circ_0009352	GNB1	1	exon-exon	exon,CDS	5UTR	.	334
chr1_1735857_1749314_-	hsa_circGNB1_028	hsa_circ_0009353	GNB1	1	exon-exon	exon,CDS	5UTR	.	373
chr1_1735857_1756938_-	hsa_circGNB1_021	hsa_circ_0006869	GNB1	1	exon-exon	exon,CDS	5UTR	.	476
chr1_1735857_1770677_-	hsa_circGNB1_013	hsa_circ_0005907	GNB1	1	exon-exon	exon,CDS	5UTR	.	525
chr1_173702851_173703425_+	hsa_circKLHL20_001	hsa_circ_0015272	KLHL20	1	exon-exon	exon,CDS	.	.	574
chr1_173720902_173726298_+	hsa_circKLHL20_004	hsa_circ_0111191	KLHL20	1	exon-exon	exon,CDS	.	.	554
chr1_173726114_173744981_+	hsa_circKLHL20_009	hsa_circ_0015278	KLHL20	1	exon-exon	exon,CDS	.	.	671
chr1_173743443_173744981_+	hsa_circKLHL20_011	hsa_circ_0005794	KLHL20	1	exon-exon	exon,CDS	.	.	343
chr1_1737913_1756938_-	hsa_circGNB1_020	hsa_circ_0004406	GNB1	1	exon-exon	exon,CDS	5UTR	.	313
chr1_1737913_1770677_-	hsa_circGNB1_012	hsa_circ_0009358	GNB1	1	exon-exon	exon,CDS	5UTR	.	362
chr1_173795824_173799899_+	hsa_circDARS2_001	hsa_circ_0111195	DARS2	1	exon-exon	exon,CDS	5UTR	.	269
chr1_173799797_173802637_+	hsa_circDARS2_003	hsa_circ_0111196	DARS2	1	exon-exon	exon,CDS	.	.	322
chr1_173799797_173823043_+	hsa_circDARS2_004	hsa_circ_0111197	DARS2	1	exon-exon	exon,CDS	5UTR	.	1380
chr1_173802513_173810111_+	hsa_circDARS2_006	hsa_circ_0111198	DARS2	1	exon-exon	exon,CDS	5UTR	.	636
chr1_173807327_173810111_+	hsa_circDARS2_008	hsa_circ_0005340	DARS2	1	exon-exon	exon,CDS	5UTR	.	358
chr1_173808504_173810111_+	hsa_circDARS2_009	hsa_circ_0111199	DARS2	1	exon-exon	exon,CDS	5UTR	.	288
chr1_173819464_173823043_+	hsa_circDARS2_012	hsa_circ_0015285	DARS2	1	exon-exon	exon,CDS	5UTR	.	483
chr1_173910402_173912726_-	hsa_circRC3H1_023	hsa_circ_0111203	RC3H1	1	exon-exon	exon,CDS	5UTR	.	263
chr1_173915613_173916720_-	hsa_circRC3H1_021	hsa_circ_0015314	RC3H1	1	exon-exon	exon,CDS	.	.	438
chr1_173915613_173921276_-	hsa_circRC3H1_020	hsa_circ_0111206	RC3H1	1	exon-exon	exon,CDS	.	.	591
chr1_173933976_173934258_-	hsa_circRC3H1_017	hsa_circ_0015318	RC3H1	1	exon-exon	exon,CDS	.	.	282
chr1_173939642_173950147_-	hsa_circRC3H1_011	hsa_circ_0111210	RC3H1	1	exon-exon	exon,CDS	.	.	566
chr1_173939642_173953757_-	hsa_circRC3H1_008	hsa_circ_0111211	RC3H1	1	exon-exon	exon,CDS	.	.	1103
chr1_173947625_173962273_-	hsa_circRC3H1_003	hsa_circ_0111212	RC3H1	1	exon-intergenic	not_annotated,exon,CDS	.	.	1189
chr1_173949946_173962273_-	hsa_circRC3H1_002	hsa_circ_0111213	RC3H1	1	exon-intergenic	not_annotated,exon,CDS	.	.	1056
chr1_173961892_173962273_-	hsa_circRC3H1_001	hsa_circ_0004927	RC3H1	1	exon-intergenic	not_annotated,exon,CDS	.	.	318
chr1_174188262_174190302_+	hsa_circRABGAP1L_003	hsa_circ_0008141	RABGAP1L	1	exon-exon	exon,CDS	.	.	364
chr1_174188262_174200493_+	hsa_circRABGAP1L_004	hsa_circ_0015326	RABGAP1L	1	exon-exon	exon,CDS	.	.	575
chr1_174200282_174274265_+	hsa_circRABGAP1L_011	hsa_circ_0111218	RABGAP1L	1	exon-exon	exon,CDS	.	.	1245
chr1_174210620_174221728_+	hsa_circRABGAP1L_012	hsa_circ_0111219	RABGAP1L	1	exon-exon	exon,CDS	.	.	480
chr1_174210620_174274265_+	hsa_circRABGAP1L_014	hsa_circ_0111221	RABGAP1L	1	exon-exon	exon,CDS	.	.	1034
chr1_174219612_174247917_+	hsa_circRABGAP1L_016	hsa_circ_0111222	RABGAP1L	1	exon-exon	exon,CDS	.	.	717
chr1_174219725_174247917_+	hsa_circRABGAP1L_017	hsa_circ_0111223	RABGAP1L	1	exon-exon	exon,CDS	.	.	604
chr1_174241551_174247917_+	hsa_circRABGAP1L_019	hsa_circ_0000161	RABGAP1L	1	exon-exon	exon,CDS	.	.	412
chr1_174241551_174274265_+	hsa_circRABGAP1L_020	hsa_circ_0005089	RABGAP1L	1	exon-exon	exon,CDS	.	.	554
chr1_174241551_174340210_+	hsa_circRABGAP1L_021	hsa_circ_0015331	RABGAP1L	1	exon-exon	exon,CDS	.	.	648
chr1_174244970_174274265_+	hsa_circRABGAP1L_023	hsa_circ_0111225	RABGAP1L	1	exon-exon	exon,CDS	.	.	412
chr1_174244970_174340210_+	hsa_circRABGAP1L_024	hsa_circ_0111226	RABGAP1L	1	exon-exon	exon,CDS	.	.	506
chr1_174244970_174363283_+	hsa_circRABGAP1L_025	hsa_circ_0006029	RABGAP1L	1	exon-exon	exon,CDS	.	.	657
chr1_174274123_174363283_+	hsa_circRABGAP1L_027	hsa_circ_0111227	RABGAP1L	1	exon-exon	exon,CDS	.	.	387
chr1_174340116_174363283_+	hsa_circRABGAP1L_029	hsa_circ_0111229	RABGAP1L	1	exon-exon	exon,CDS	5UTR	.	245
chr1_174606512_174671394_+	hsa_circRABGAP1L_033	hsa_circ_0015335	RABGAP1L	1	exon-exon	exon,CDS	.	.	917
chr1_1747194_1756938_-	hsa_circGNB1_019	hsa_circ_0000008	GNB1	1	exon-exon	exon,CDS	.,5UTR	.	249
chr1_1747194_1770677_-	hsa_circGNB1_011	hsa_circ_0008702	GNB1	1	exon-exon	exon,CDS	5UTR	.	298
chr1_1749275_1770677_-	hsa_circGNB1_010	hsa_circ_0009361	GNB1	1	exon-exon	exon,CDS	5UTR	.	191
chr1_174973749_174977842_+	hsa_circCACYBP_001	hsa_circ_0015340	CACYBP	1	exon-exon	exon,CDS	.	.	1087
chr1_1756835_1770677_-	hsa_circGNB1_009	hsa_circ_0009362	GNB1	1	exon-exon	exon,CDS	5UTR	.	152
chr1_175956078_175958615_-	hsa_circRFWD2_064	hsa_circ_0004722	RFWD2	1	exon-exon	exon,CDS	.	.	404
chr1_175956078_175996824_-	hsa_circRFWD2_063	hsa_circ_0015352	RFWD2	1	exon-exon	exon,CDS	.	.	521
chr1_175956078_176015460_-	hsa_circRFWD2_061	hsa_circ_0111251	RFWD2	1	exon-exon	exon,CDS	.	.	856
chr1_175996707_176015460_-	hsa_circRFWD2_060	hsa_circ_0015359	RFWD2	1	exon-exon	exon,CDS	.	.	452
chr1_175996707_176050423_-	hsa_circRFWD2_057	hsa_circ_0111253	RFWD2	1	exon-exon	exon,CDS	5UTR	.	588
chr1_175996707_176055026_-	hsa_circRFWD2_053	hsa_circ_0111254	RFWD2	1	exon-exon	exon,CDS	5UTR	.	703
chr1_175996707_176085817_-	hsa_circRFWD2_047	hsa_circ_0015360	RFWD2	1	exon-exon	exon,CDS	.	.	878
chr1_175996707_176105683_-	hsa_circRFWD2_037	hsa_circ_0008941	RFWD2	1	exon-exon	exon,CDS	.	.	1015
chr1_176012321_176015460_-	hsa_circRFWD2_059	hsa_circ_0005357	RFWD2	1	exon-exon	exon,CDS	.	.	335
chr1_176012321_176055026_-	hsa_circRFWD2_052	hsa_circ_0111255	RFWD2	1	exon-exon	exon,CDS	5UTR	.	586
chr1_176012321_176105683_-	hsa_circRFWD2_036	hsa_circ_0111257	RFWD2	1	exon-exon	exon,CDS	5UTR	.	898
chr1_176050287_176055026_-	hsa_circRFWD2_051	hsa_circ_0015364	RFWD2	1	exon-exon	exon,CDS	.	.	251
chr1_176050287_176085817_-	hsa_circRFWD2_043	hsa_circ_0015365	RFWD2	1	exon-exon	exon,CDS	.	.	426
chr1_176050287_176104222_-	hsa_circRFWD2_040	hsa_circ_0111261	RFWD2	1	exon-exon	exon,CDS	.	.	503
chr1_176050287_176105683_-	hsa_circRFWD2_035	hsa_circ_0003572	RFWD2	1	exon-exon	exon,CDS	5UTR	.	563
chr1_176050287_176113236_-	hsa_circRFWD2_032	hsa_circ_0111262	RFWD2	1	exon-intergenic	not_annotated,exon,CDS	5UTR	.	563
chr1_176050287_176118210_-	hsa_circRFWD2_030	hsa_circ_0015366	RFWD2	1	exon-exon	exon,CDS	5UTR	.	632
chr1_176050287_176133027_-	hsa_circRFWD2_026	hsa_circ_0015367	RFWD2	1	exon-exon	exon,CDS	.	.	829
chr1_176050287_176145143_-	hsa_circRFWD2_017	hsa_circ_0015368	RFWD2	1	exon-exon	exon,CDS	5UTR	.	927
chr1_176050287_176153828_-	hsa_circRFWD2_008	hsa_circ_0015369	RFWD2	1	exon-exon	exon,CDS	.	.	987
chr1_176054911_176118210_-	hsa_circRFWD2_029	hsa_circ_0015371	RFWD2	1	exon-exon	exon,CDS	5UTR	.	496
chr1_176085759_176105683_-	hsa_circRFWD2_034	hsa_circ_0015373	RFWD2	1	exon-exon	exon,CDS	5UTR	.	195
chr1_176085759_176113236_-	hsa_circRFWD2_031	hsa_circ_0111263	RFWD2	1	exon-intergenic	not_annotated,exon,CDS	5UTR	.	195
chr1_176085759_176118210_-	hsa_circRFWD2_028	hsa_circ_0015374	RFWD2	1	exon-exon	exon,CDS	5UTR	.	264
chr1_176085759_176133027_-	hsa_circRFWD2_025	hsa_circ_0111264	RFWD2	1	exon-exon	exon,CDS	5UTR	.	461
chr1_176085759_176145143_-	hsa_circRFWD2_016	hsa_circ_0111265	RFWD2	1	exon-exon	exon,CDS	.	.	559
chr1_176104145_176118210_-	hsa_circRFWD2_027	hsa_circ_0005872	RFWD2	1	exon-exon	exon,CDS	5UTR	processed_pseudogene	206
chr1_176104145_176133027_-	hsa_circRFWD2_024	hsa_circ_0008566	RFWD2	1	exon-exon	exon,CDS	.	.	403
chr1_176104145_176145143_-	hsa_circRFWD2_015	hsa_circ_0111266	RFWD2	1	exon-exon	exon,CDS	.	.	501
chr1_176104145_176153828_-	hsa_circRFWD2_007	hsa_circ_0111267	RFWD2	1	exon-exon	exon,CDS	.	.	561
chr1_176105623_176145143_-	hsa_circRFWD2_014	hsa_circ_0111268	RFWD2	1	exon-exon	exon,CDS	5UTR	.	424
chr1_176113140_176133027_-	hsa_circRFWD2_023	hsa_circ_0111269	RFWD2	1	intergenic-exon	CDS,exon,not_annotated	5UTR	.	266
chr1_176113140_176145143_-	hsa_circRFWD2_013	hsa_circ_0111270	RFWD2	1	intergenic-exon	CDS,exon,not_annotated	5UTR	.	364
chr1_176118141_176133027_-	hsa_circRFWD2_022	hsa_circ_0015376	RFWD2	1	exon-exon	exon,CDS	.	.	266
chr1_176118141_176145143_-	hsa_circRFWD2_012	hsa_circ_0005288	RFWD2	1	exon-exon	exon,CDS	.	.	364
chr1_176118141_176153828_-	hsa_circRFWD2_005	hsa_circ_0004436	RFWD2	1	exon-exon	exon,CDS	.	.	424
chr1_176132004_176145143_-	hsa_circRFWD2_011	hsa_circ_0003011	RFWD2	1	exon-exon	exon,CDS	.	.	295
chr1_176132004_176153828_-	hsa_circRFWD2_004	hsa_circ_0009064	RFWD2	1	exon-exon	exon,CDS	.	.	355
chr1_176145045_176153828_-	hsa_circRFWD2_003	hsa_circ_0015379	RFWD2	1	exon-exon	exon,CDS	.	.	158
chr1_1763670_1770677_-	hsa_circGNB1_008	hsa_circ_0111272	GNB1	1	intergenic-exon	exon,not_annotated	5UTR	.	49
chr1_17735475_17743142_-	hsa_circRCC2_010	hsa_circ_0111305	RCC2	1	exon-exon	exon,CDS	.	.	820
chr1_17738617_17743142_-	hsa_circRCC2_009	hsa_circ_0010192	RCC2	1	exon-exon	exon,CDS	5UTR	.	527
chr1_17742975_17747324_-	hsa_circRCC2_008	hsa_circ_0010196	RCC2	1	exon-exon	exon,CDS	5UTR	.	282
chr1_178252698_178269253_+	hsa_circRASAL2_007	hsa_circ_0002846	RASAL2	1	exon-exon	exon,CDS	5UTR	.	255
chr1_178410683_178412364_+	hsa_circRASAL2_015	hsa_circ_0111310	RASAL2	1	exon-exon	exon,CDS	.	.	654
chr1_178425855_178436556_+	hsa_circRASAL2_018	hsa_circ_0111312	RASAL2	1	exon-exon	exon,CDS	.	.	1467
chr1_178745816_178754742_+	hsa_circRALGPS2_001	hsa_circ_0000162	RALGPS2	1	exon-exon	exon,CDS	3UTR	.	296
chr1_178777179_178802685_+	hsa_circRALGPS2_006	hsa_circ_0015400	RALGPS2	1	exon-exon	exon,CDS	.	.	394
chr1_178846632_178855255_+	hsa_circRALGPS2_015	hsa_circ_0111319	RALGPS2	1	exon-exon	exon,CDS	3UTR	.	1381
chr1_178846632_178858831_+	hsa_circRALGPS2_016	hsa_circ_0015406	RALGPS2	1	exon-exon	exon,CDS	3UTR	.	1436
chr1_179012849_179023773_+	hsa_circFAM20B_002	hsa_circ_0005977	FAM20B	1	exon-exon	exon,CDS	.	.	707
chr1_179033061_179033631_+	hsa_circFAM20B_008	hsa_circ_0008653	FAM20B	1	exon-exon	exon,CDS	.	.	364
chr1_179033061_179035994_+	hsa_circFAM20B_009	hsa_circ_0111326	FAM20B	1	exon-exon	exon,CDS	.	.	424
chr1_179054762_179057224_+	hsa_circTOR3A_002	hsa_circ_0111327	TOR3A	1	exon-exon	exon,CDS	.	.	445
chr1_17907047_17914974_+	hsa_circARHGEF10L_003	hsa_circ_0005562	ARHGEF10L	1	exon-exon	exon,CDS	.	.	2900
chr1_17907047_17930086_+	hsa_circARHGEF10L_005	hsa_circ_0010203	ARHGEF10L	1	exon-exon	exon,CDS	.	.	3076
chr1_179079416_179081533_-	hsa_circABL2_029	hsa_circ_0003964	ABL2	1	exon-exon	exon,CDS	.	.	529
chr1_179079416_179091002_-	hsa_circABL2_017	hsa_circ_0111329	ABL2	1	exon-exon	exon,CDS	5UTR	.	1887
chr1_179081443_179091002_-	hsa_circABL2_016	hsa_circ_0111331	ABL2	1	exon-exon	exon,CDS	5UTR	.	1448
chr1_179081443_179100616_-	hsa_circABL2_013	hsa_circ_0015426	ABL2	1	exon-exon	exon,CDS	5UTR	.	1915
chr1_179084012_179089409_-	hsa_circABL2_019	hsa_circ_0111332	ABL2	1	exon-exon	exon,CDS	5UTR	.	1085
chr1_179086466_179087899_-	hsa_circABL2_021	hsa_circ_0015427	ABL2	1	exon-exon	exon,CDS	5UTR	.	363
chr1_179087721_179089409_-	hsa_circABL2_018	hsa_circ_0015428	ABL2	1	exon-exon	exon,CDS	.	.	263
chr1_179087721_179091002_-	hsa_circABL2_015	hsa_circ_0111334	ABL2	1	exon-exon	exon,CDS	.	.	536
chr1_179089324_179091002_-	hsa_circABL2_014	hsa_circ_0015430	ABL2	1	exon-exon	exon,CDS	.	.	358
chr1_179089324_179100616_-	hsa_circABL2_012	hsa_circ_0111335	ABL2	1	exon-exon	exon,CDS	.	.	825
chr1_179090729_179102509_-	hsa_circABL2_007	hsa_circ_0015432	ABL2	1	exon-exon	exon,CDS	.	.	803
chr1_179100445_179102509_-	hsa_circABL2_005	hsa_circ_0004996	ABL2	1	exon-exon	exon,CDS	.	.	234
chr1_179271811_179307031_+	hsa_circSOAT1_001	hsa_circ_0005271	SOAT1	1	exon-exon	exon,CDS	5UTR	.	449
chr1_179271811_179312770_+	hsa_circSOAT1_002	hsa_circ_0015436	SOAT1	1	exon-exon	exon,CDS	.	.	1151
chr1_179304640_179310445_+	hsa_circSOAT1_005	hsa_circ_0015437	SOAT1	1	exon-exon	exon,CDS	3UTR	.	603
chr1_179304640_179312078_+	hsa_circSOAT1_006	hsa_circ_0111340	SOAT1	1	exon-exon	exon,CDS	5UTR	.	868
chr1_179304640_179312770_+	hsa_circSOAT1_007	hsa_circ_0111341	SOAT1	1	exon-exon	exon,CDS	5UTR	.	914
chr1_179306971_179310445_+	hsa_circSOAT1_008	hsa_circ_0015438	SOAT1	1	exon-exon	exon,CDS	5UTR	.	451
chr1_179306971_179312078_+	hsa_circSOAT1_009	hsa_circ_0007700	SOAT1	1	exon-exon	exon,CDS	5UTR	.	716
chr1_179306971_179312770_+	hsa_circSOAT1_010	hsa_circ_0015439	SOAT1	1	exon-exon	exon,CDS	.	.	762
chr1_179308572_179310445_+	hsa_circSOAT1_012	hsa_circ_0015441	SOAT1	1	exon-exon	exon,CDS	.	.	391
chr1_179310162_179310445_+	hsa_circSOAT1_015	hsa_circ_0015444	SOAT1	1	exon-exon	exon,CDS	5UTR	.	283
chr1_179310162_179312770_+	hsa_circSOAT1_017	hsa_circ_0015446	SOAT1	1	exon-exon	exon,CDS	5UTR	.	594
chr1_179316734_179319566_+	hsa_circSOAT1_026	hsa_circ_0015454	SOAT1	1	exon-exon	exon,CDS	5UTR	.	333
chr1_179316734_179320597_+	hsa_circSOAT1_027	hsa_circ_0015455	SOAT1	1	exon-exon	exon,CDS	5UTR	.	479
chr1_179631238_179638539_+	hsa_circTDRD5_004	hsa_circ_0111350	TDRD5	1	exon-exon	exon,CDS	.	.	538
chr1_17975048_17983203_+	hsa_circARHGEF10L_032	hsa_circ_0003369	ARHGEF10L	1	exon-exon	exon,CDS	.	.	588
chr1_179815241_179821946_-	hsa_circTOR1AIP2_004	hsa_circ_0111351	TOR1AIP2	1	exon-exon	exon,CDS	.	.	1523
chr1_179834570_179834989_-	hsa_circTOR1AIP2_001	hsa_circ_0111355	TOR1AIP2	1	exon-exon	exon	.	.	419
chr1_179869260_179877808_+	hsa_circTOR1AIP1_004	hsa_circ_0111356	TOR1AIP1	1	exon-exon	exon,CDS	.	.	297
chr1_179955303_179961356_+	hsa_circCEP350_002	hsa_circ_0111361	CEP350	1	exon-exon	exon,CDS	.	.	408
chr1_179955303_179966310_+	hsa_circCEP350_003	hsa_circ_0111362	CEP350	1	exon-exon	exon,CDS	.	.	1031
chr1_179955303_179972422_+	hsa_circCEP350_004	hsa_circ_0111363	CEP350	1	exon-exon	exon,CDS	.	.	1145
chr1_179955303_179975702_+	hsa_circCEP350_005	hsa_circ_0111364	CEP350	1	exon-exon	exon,CDS	.	.	1259
chr1_179959641_179961356_+	hsa_circCEP350_010	hsa_circ_0015466	CEP350	1	exon-exon	exon,CDS	.	.	275
chr1_179959641_179966310_+	hsa_circCEP350_011	hsa_circ_0111365	CEP350	1	exon-exon	exon,CDS	.	.	898
chr1_179961196_179966310_+	hsa_circCEP350_016	hsa_circ_0111366	CEP350	1	exon-exon	exon,CDS	.	.	783
chr1_179965687_179966310_+	hsa_circCEP350_019	hsa_circ_0111367	CEP350	1	exon-exon	exon,CDS	.	.	623
chr1_179972308_179975702_+	hsa_circCEP350_022	hsa_circ_0003942	CEP350	1	exon-exon	exon,CDS	3UTR	.	228
chr1_179981063_180034407_+	hsa_circCEP350_030	hsa_circ_0015479	CEP350	1	exon-exon	exon,CDS	.	.	4337
chr1_179984983_179990144_+	hsa_circCEP350_031	hsa_circ_0111371	CEP350	1	exon-exon	exon,CDS	.	.	1183
chr1_179989083_179990144_+	hsa_circCEP350_034	hsa_circ_0111372	CEP350	1	exon-exon	exon,CDS	.	.	1061
chr1_179989083_179991983_+	hsa_circCEP350_035	hsa_circ_0015482	CEP350	1	exon-exon	exon,CDS	.	.	1212
chr1_180010272_180017840_+	hsa_circCEP350_040	hsa_circ_0006924	CEP350	1	exon-exon	exon,CDS	.	.	682
chr1_180022104_180034407_+	hsa_circCEP350_045	hsa_circ_0111376	CEP350	1	exon-exon	exon,CDS	.	snRNA	775
chr1_180031354_180034407_+	hsa_circCEP350_047	hsa_circ_0015489	CEP350	1	exon-exon	exon,CDS	.	.	305
chr1_180044156_180049796_+	hsa_circCEP350_048	hsa_circ_0015490	CEP350	1	exon-exon	exon,CDS	.	.	557
chr1_180044156_180053313_+	hsa_circCEP350_049	hsa_circ_0007652	CEP350	1	exon-exon	exon,CDS	.	.	718
chr1_180047597_180049796_+	hsa_circCEP350_051	hsa_circ_0015491	CEP350	1	exon-exon	exon,CDS	.	.	357
chr1_180053152_180056852_+	hsa_circCEP350_052	hsa_circ_0111378	CEP350	1	exon-exon	exon,CDS	.	.	750
chr1_180366650_180382606_-	hsa_circACBD6_006	hsa_circ_0009175	ACBD6	1	exon-exon	exon,CDS	.	.	196
chr1_180366650_180399397_-	hsa_circACBD6_005	hsa_circ_0000164	ACBD6	1	exon-exon	exon,CDS	3UTR	.	279
chr1_180651495_180780624_+	hsa_circXPR1_003	hsa_circ_0015509	XPR1	1	exon-exon	exon,CDS	.	.	694
chr1_180756888_180780624_+	hsa_circXPR1_009	hsa_circ_0015512	XPR1	1	exon-exon	exon,CDS	.	.	642
chr1_180756888_180794480_+	hsa_circXPR1_010	hsa_circ_0111388	XPR1	1	exon-exon	exon,CDS	3UTR,5UTR	antisense	1013
chr1_180772523_180775693_+	hsa_circXPR1_011	hsa_circ_0111389	XPR1	1	exon-exon	exon,CDS	3UTR,5UTR	antisense	458
chr1_180772523_180780624_+	hsa_circXPR1_012	hsa_circ_0015513	XPR1	1	exon-exon	exon,CDS	.,5UTR	.	540
chr1_180793888_180794480_+	hsa_circXPR1_016	hsa_circ_0005909	XPR1	1	exon-exon	exon,CDS	5UTR	.	371
chr1_180793888_180797155_+	hsa_circXPR1_017	hsa_circ_0111390	XPR1	1	exon-intergenic	not_annotated,exon,CDS	.	.	371
chr1_180793888_180805852_+	hsa_circXPR1_018	hsa_circ_0111391	XPR1	1	exon-exon	exon,CDS	.	.	738
chr1_180793888_180833010_+	hsa_circXPR1_019	hsa_circ_0015517	XPR1	1	exon-exon	exon,CDS	3UTR	.	925
chr1_180804009_180833010_+	hsa_circXPR1_021	hsa_circ_0015519	XPR1	1	exon-exon	exon,CDS	5UTR	.	554
chr1_180804009_180849433_+	hsa_circXPR1_023	hsa_circ_0111392	XPR1	1	exon-exon	exon,CDS	3UTR,5UTR	.	916
chr1_180832843_180849433_+	hsa_circXPR1_026	hsa_circ_0015521	XPR1	1	exon-exon	exon,CDS	5UTR	.	529
chr1_180945253_180962561_-	hsa_circSTX6_012	hsa_circ_0003683	STX6	1	exon-exon	exon,CDS	.	.	920
chr1_180945253_180974599_-	hsa_circRP11-46A10.5_001	hsa_circ_0111396	STX6	1	exon-exon	exon,CDS	.	.	1185
chr1_180953812_180962561_-	hsa_circSTX6_011	hsa_circ_0007905	STX6	1	exon-exon	exon,CDS	.	.	391
chr1_180953812_180974599_-	hsa_circSTX6_007	hsa_circ_0006796	STX6	1	exon-exon	exon,CDS	.	.	656
chr1_180957374_180962561_-	hsa_circSTX6_010	hsa_circ_0015526	STX6	1	exon-exon	exon,CDS	.	.	296
chr1_180957374_180974599_-	hsa_circSTX6_006	hsa_circ_0015527	STX6	1	exon-exon	exon,CDS	.	.	561
chr1_180962498_180974599_-	hsa_circSTX6_005	hsa_circ_0000165	STX6	1	exon-exon	exon,CDS	.	.	328
chr1_180971741_180974599_-	hsa_circSTX6_004	hsa_circ_0015529	STX6	1	exon-exon	exon,CDS	.	.	265
chr1_182811679_182812569_+	hsa_circDHX9_001	hsa_circ_0015548	DHX9	1	exon-exon	exon,CDS	.	.	274
chr1_182821367_182825713_+	hsa_circDHX9_007	hsa_circ_0111423	DHX9	1	exon-exon	exon,CDS	.	.	558
chr1_182825666_182829319_+	hsa_circDHX9_015	hsa_circ_0015560	DHX9	1	exon-exon	exon,CDS	.	.	706
chr1_182841471_182849743_+	hsa_circDHX9_025	hsa_circ_0015569	DHX9	1	exon-exon	exon,CDS	5UTR	.	1670
chr1_182843988_182849743_+	hsa_circDHX9_027	hsa_circ_0015571	DHX9	1	exon-exon	exon,CDS	.	.	1513
chr1_182849631_182852770_+	hsa_circDHX9_034	hsa_circ_0111426	DHX9	1	exon-exon	exon,CDS	.	.	748
chr1_183077410_183079789_+	hsa_circLAMC1_004	hsa_circ_0005248	LAMC1	1	exon-exon	exon,CDS	5UTR	.	298
chr1_183083665_183084772_+	hsa_circLAMC1_005	hsa_circ_0004573	LAMC1	1	exon-exon	exon,CDS	5UTR	processed_pseudogene	307
chr1_183085711_183087281_+	hsa_circLAMC1_011	hsa_circ_0111428	LAMC1	1	exon-exon	exon,CDS	5UTR	processed_pseudogene	662
chr1_183849749_183857711_+	hsa_circRGL1_006	hsa_circ_0111444	RGL1	1	exon-exon	exon,CDS	.	.	630
chr1_183866941_183881402_+	hsa_circRGL1_015	hsa_circ_0015640	RGL1	1	exon-exon	exon,CDS	.	snRNA	609
chr1_183920140_183947654_-	hsa_circGLT25D2_003	hsa_circ_0015643	COLGALT2	1	exon-exon	exon,CDS	.	.	1353
chr1_184675776_184681011_-	hsa_circEDEM3_013	hsa_circ_0006507	EDEM3	1	exon-exon	exon,CDS	.	.	686
chr1_184681566_184702124_-	hsa_circEDEM3_009	hsa_circ_0111460	EDEM3	1	exon-exon	exon,CDS	.	.	1841
chr1_184701970_184706845_-	hsa_circEDEM3_007	hsa_circ_0003442	EDEM3	1	exon-exon	exon,CDS	.	.,processed_pseudogene	408
chr1_184701970_184718726_-	hsa_circEDEM3_003	hsa_circ_0111461	EDEM3	1	exon-exon	exon,CDS	.	.	454
chr1_184703664_184718726_-	hsa_circEDEM3_002	hsa_circ_0111462	EDEM3	1	exon-exon	exon,CDS	3UTR	.	300
chr1_184853766_184868442_-	hsa_circFAM129A_001	hsa_circ_0008703	FAM129A	1	exon-exon	exon,CDS	.	.	546
chr1_185040711_185062408_+	hsa_circRNF2_001	hsa_circ_0111463	RNF2	1	intergenic-exon	CDS,exon,not_annotated	.	.	466
chr1_185056683_185062408_+	hsa_circRNF2_002	hsa_circ_0002829	RNF2	1	exon-exon	exon,CDS	5UTR	.	466
chr1_185094075_185106928_-	hsa_circTRMT1L_008	hsa_circ_0015663	TRMT1L	1	exon-exon	exon,CDS	5UTR	.	437
chr1_185143503_185159774_+	hsa_circSWT1_012	hsa_circ_0111474	SWT1	1	exon-exon	exon,CDS	.	.	1299
chr1_185149522_185154063_+	hsa_circSWT1_018	hsa_circ_0111480	SWT1	1	exon-exon	exon,CDS	.	.	463
chr1_185149522_185200840_+	hsa_circSWT1_021	hsa_circ_0111482	SWT1	1	exon-exon	exon,CDS	.	.	1475
chr1_185151077_185159774_+	hsa_circSWT1_022	hsa_circ_0111483	SWT1	1	exon-exon	exon,CDS	.	.	497
chr1_185153374_185159774_+	hsa_circSWT1_026	hsa_circ_0015676	SWT1	1	exon-exon	exon,CDS	.	.	385
chr1_185171785_185191168_+	hsa_circSWT1_031	hsa_circ_0111490	SWT1	1	exon-exon	exon,CDS	.	.	786
chr1_185171785_185200840_+	hsa_circSWT1_032	hsa_circ_0111491	SWT1	1	exon-exon	exon,CDS	.	.	918
chr1_185183638_185200840_+	hsa_circSWT1_037	hsa_circ_0004689	SWT1	1	exon-exon	exon,CDS	.	.	469
chr1_185183745_185200840_+	hsa_circSWT1_038	hsa_circ_0111496	SWT1	1	exon-exon	exon,CDS	.	.	362
chr1_185268841_185269262_-	hsa_circIVNS1ABP_008	hsa_circ_0111499	IVNS1ABP	1	exon-exon	exon,CDS	.	.	306
chr1_185269568_185274775_-	hsa_circIVNS1ABP_005	hsa_circ_0111501	IVNS1ABP	1	exon-exon	exon,CDS	.	.	973
chr1_186287578_186287960_-	hsa_circTPR_037	hsa_circ_0111509	TPR	1	exon-exon	exon,CDS	.	.	253
chr1_186310159_186313222_-	hsa_circTPR_025	hsa_circ_0111512	TPR	1	exon-exon	exon,CDS	.	.	603
chr1_186359842_186360923_+	hsa_circC1orf27_003	hsa_circ_0007538	C1orf27	1	exon-exon	exon,CDS	.	.	237
chr1_186375214_186381025_+	hsa_circC1orf27_014	hsa_circ_0111529	C1orf27	1	exon-intergenic	not_annotated,exon,CDS	.	.	186
chr1_186375214_186388209_+	hsa_circC1orf27_016	hsa_circ_0000166	C1orf27	1	exon-exon	exon,CDS	.	.	366
chr1_186375214_186394429_+	hsa_circC1orf27_017	hsa_circ_0111530	C1orf27	1	exon-intergenic	not_annotated,exon,CDS	.	.	2660
chr1_186375214_186405705_+	hsa_circC1orf27_019	hsa_circ_0111532	C1orf27	1	exon-intergenic	not_annotated,exon,CDS	.	.	2660
chr1_190195211_190234185_-	hsa_circFAM5C_007	hsa_circ_0111549	BRINP3	1	exon-exon	exon,CDS	.	.	534
chr1_190195211_190250880_-	hsa_circFAM5C_005	hsa_circ_0111550	BRINP3	1	exon-exon	exon,CDS	5UTR	.	725
chr1_190203501_190250880_-	hsa_circFAM5C_004	hsa_circ_0111552	BRINP3	1	exon-exon	exon,CDS	.	.	488
chr1_190233994_190250880_-	hsa_circFAM5C_003	hsa_circ_0111553	BRINP3	1	exon-exon	exon,CDS	.	.	382
chr1_192989436_192998787_-	hsa_circUCHL5_004	hsa_circ_0111557	UCHL5	1	exon-exon	exon,CDS	.	.	849
chr1_192990226_192998787_-	hsa_circUCHL5_003	hsa_circ_0111558	UCHL5	1	exon-exon	exon,CDS	.	.	699
chr1_192997214_192998787_-	hsa_circUCHL5_001	hsa_circ_0015733	UCHL5	1	exon-exon	exon,CDS	.	.	383
chr1_193038163_193046180_+	hsa_circTROVE2_002	hsa_circ_0111562	TROVE2	1	exon-exon	exon,CDS	.	.	1107
chr1_193038163_193051838_+	hsa_circTROVE2_003	hsa_circ_0111563	TROVE2	1	exon-exon	exon,CDS	.	.	1485
chr1_193044949_193046180_+	hsa_circTROVE2_006	hsa_circ_0111566	TROVE2	1	exon-exon	exon,CDS	.	.	506
chr1_193065777_193070334_-	hsa_circGLRX2_001	hsa_circ_0007910	GLRX2	1	exon-exon	exon,CDS	.	.	353
chr1_193107214_193111196_+	hsa_circCDC73_009	hsa_circ_0111572	CDC73	1	exon-exon	exon,CDS	.	.	306
chr1_193107214_193121574_+	hsa_circCDC73_010	hsa_circ_0111573	CDC73	1	exon-exon	exon,CDS	.	.	549
chr1_193110979_193121574_+	hsa_circCDC73_013	hsa_circ_0111574	CDC73	1	exon-exon	exon,CDS	.	.	460
chr1_193116996_193121574_+	hsa_circCDC73_014	hsa_circ_0111575	CDC73	1	exon-exon	exon,CDS	.	.	243
chr1_193172924_193181607_+	hsa_circCDC73_020	hsa_circ_0006337	CDC73	1	exon-exon	exon,CDS	.	.	182
chr1_193172924_193205486_+	hsa_circCDC73_022	hsa_circ_0015749	CDC73	1	exon-exon	exon,CDS	.	.	445
chr1_193181194_193205486_+	hsa_circCDC73_024	hsa_circ_0000167	CDC73	1	exon-exon	exon,CDS	3UTR	.	387
chr1_193181194_193219001_+	hsa_circCDC73_025	hsa_circ_0111577	CDC73	1	exon-exon	exon,CDS	3UTR,5UTR	processed_pseudogene	529
chr1_193202122_193205486_+	hsa_circCDC73_027	hsa_circ_0003820	CDC73	1	exon-exon	exon,CDS	.	.	263
chr1_19464500_19468271_-	hsa_circUBR4_133	hsa_circ_0010296	UBR4	1	exon-exon	exon,CDS	.	.	727
chr1_19483260_19486775_-	hsa_circUBR4_101	hsa_circ_0010330	UBR4	1	exon-exon	exon,CDS	.	.	513
chr1_19486604_19514034_-	hsa_circUBR4_036	hsa_circ_0010336	UBR4	1	exon-exon	exon,CDS	.	.	4183
chr1_19493515_19501527_-	hsa_circUBR4_072	hsa_circ_0010347	UBR4	1	exon-exon	exon,CDS	.	.	1336
chr1_19497255_19501527_-	hsa_circUBR4_070	hsa_circ_0010355	UBR4	1	exon-exon	exon,CDS	.	.	870
chr1_19499357_19501527_-	hsa_circUBR4_069	hsa_circ_0010358	UBR4	1	exon-exon	exon,CDS	.	.	748
chr1_19499357_19511780_-	hsa_circUBR4_047	hsa_circ_0111587	UBR4	1	exon-exon	exon,CDS	.	.	1771
chr1_19510304_19511780_-	hsa_circUBR4_045	hsa_circ_0003777	UBR4	1	exon-exon	exon,CDS	.	.	434
chr1_19510304_19514034_-	hsa_circUBR4_033	hsa_circ_0111589	UBR4	1	exon-exon	exon,CDS	.	.	790
chr1_19518681_19519034_-	hsa_circUBR4_028	hsa_circ_0006065	UBR4	1	exon-exon	exon,CDS	.	.	251
chr1_19519926_19523759_-	hsa_circUBR4_017	hsa_circ_0111590	UBR4	1	exon-exon	exon,CDS	.	.	250
chr1_19519926_19528309_-	hsa_circUBR4_003	hsa_circ_0111591	UBR4	1	exon-exon	exon,CDS	.	.	967
chr1_19549117_19550063_-	hsa_circKIAA0090_014	hsa_circ_0010377	EMC1	1	exon-exon	exon,CDS	.	.	385
chr1_19570107_19570509_-	hsa_circKIAA0090_003	hsa_circ_0010389	EMC1	1	exon-exon	exon,CDS	3UTR	.	160
chr1_196227323_196274475_-	hsa_circKCNT2_025	hsa_circ_0111598	KCNT2	1	exon-exon	exon,CDS	.	.	1103
chr1_196392179_196398887_-	hsa_circKCNT2_014	hsa_circ_0015751	KCNT2	1	exon-exon	exon,CDS	.	.	547
chr1_196392179_196461471_-	hsa_circKCNT2_004	hsa_circ_0015753	KCNT2	1	exon-exon	exon,CDS	.	.	1090
chr1_196434422_196461471_-	hsa_circKCNT2_003	hsa_circ_0111617	KCNT2	1	exon-exon	exon,CDS	.	.	543
chr1_19683128_19684057_-	hsa_circCAPZB_006	hsa_circ_0010402	CAPZB	1	exon-exon	exon,CDS	.	.	259
chr1_19705033_19746244_-	hsa_circCAPZB_004	hsa_circ_0010404	CAPZB	1	exon-exon	exon,CDS	.	.	326
chr1_197086918_197094321_-	hsa_circASPM_012	hsa_circ_0111625	ASPM	1	exon-exon	exon,CDS	.	.	1129
chr1_197086918_197104372_-	hsa_circASPM_006	hsa_circ_0111626	ASPM	1	exon-exon	exon,CDS	.	.	2039
chr1_197097619_197101482_-	hsa_circASPM_008	hsa_circ_0015769	ASPM	1	exon-exon	exon,CDS	.	.	517
chr1_197141289_197161029_-	hsa_circZBTB41_005	hsa_circ_0111630	ZBTB41	1	exon-exon	exon,CDS	.	.	1038
chr1_197144139_197161029_-	hsa_circZBTB41_004	hsa_circ_0111631	ZBTB41	1	exon-exon	exon,CDS	.	.	949
chr1_197552281_197576304_-	hsa_circDENND1B_037	hsa_circ_0111646	DENND1B	1	exon-exon	exon,CDS	.	.	1905
chr1_197552281_197581106_-	hsa_circDENND1B_036	hsa_circ_0015778	DENND1B	1	exon-exon	exon,CDS	.	.	1951
chr1_197552281_197586889_-	hsa_circDENND1B_034	hsa_circ_0015779	DENND1B	1	exon-exon	exon,CDS	.	.	2052
chr1_197552281_197614873_-	hsa_circDENND1B_029	hsa_circ_0000168	DENND1B	1	exon-exon	exon,CDS	.	.	2217
chr1_197552281_197627499_-	hsa_circDENND1B_023	hsa_circ_0111647	DENND1B	1	exon-exon	exon,CDS	3UTR,5UTR	processed_pseudogene	2428
chr1_197552281_197684204_-	hsa_circDENND1B_010	hsa_circ_0015780	DENND1B	1	exon-exon	exon,CDS	.	.	2642
chr1_197552281_197742062_-	hsa_circDENND1B_005	hsa_circ_0015781	DENND1B	1	exon-exon	exon,CDS	.	.	4495
chr1_197564337_197586889_-	hsa_circDENND1B_033	hsa_circ_0015782	DENND1B	1	exon-exon	exon,CDS	.	.	1950
chr1_197564337_197627499_-	hsa_circDENND1B_022	hsa_circ_0015783	DENND1B	1	exon-exon	exon,CDS	.	.	2326
chr1_197564337_197684204_-	hsa_circDENND1B_009	hsa_circ_0008785	DENND1B	1	exon-exon	exon,CDS	.	.	2540
chr1_197576202_197586889_-	hsa_circDENND1B_032	hsa_circ_0015784	DENND1B	1	exon-exon	exon,CDS	3UTR,5UTR	processed_pseudogene	249
chr1_197576202_197627499_-	hsa_circDENND1B_021	hsa_circ_0111649	DENND1B	1	exon-exon	exon,CDS	3UTR,5UTR	processed_pseudogene	625
chr1_197586788_197627499_-	hsa_circDENND1B_020	hsa_circ_0015789	DENND1B	1	exon-exon	exon,CDS	.	.	477
chr1_197611840_197621445_-	hsa_circDENND1B_024	hsa_circ_0015792	DENND1B	1	exon-exon	exon,CDS	5UTR	.	306
chr1_197611840_197627499_-	hsa_circDENND1B_019	hsa_circ_0006324	DENND1B	1	exon-exon	exon,CDS	5UTR	.	376
chr1_197611840_197641286_-	hsa_circDENND1B_017	hsa_circ_0015793	DENND1B	1	exon-exon	exon,CDS	5UTR	.	496
chr1_197611840_197643299_-	hsa_circDENND1B_013	hsa_circ_0111650	DENND1B	1	exon-exon	exon,CDS	5UTR	.	546
chr1_197611840_197684204_-	hsa_circDENND1B_008	hsa_circ_0006709	DENND1B	1	exon-exon	exon,CDS	5UTR	.	590
chr1_197611840_197742062_-	hsa_circDENND1B_003	hsa_circ_0015794	DENND1B	1	exon-exon	exon,CDS	5UTR	.	2443
chr1_197621364_197643299_-	hsa_circDENND1B_012	hsa_circ_0015797	DENND1B	1	exon-exon	exon,CDS	.	.	321
chr1_197621364_197684204_-	hsa_circDENND1B_007	hsa_circ_0015798	DENND1B	1	exon-exon	exon,CDS	.	.	365
chr1_197641166_197643299_-	hsa_circDENND1B_011	hsa_circ_0015799	DENND1B	1	exon-exon	exon,CDS	.	.	170
chr1_197641166_197684204_-	hsa_circDENND1B_006	hsa_circ_0015800	DENND1B	1	exon-exon	exon,CDS	.	.	214
chr1_198190128_198222310_+	hsa_circNEK7_001	hsa_circ_0008593	NEK7	1	intergenic-exon	CDS,exon,not_annotated	.	lincRNA	226
chr1_198190128_198233365_+	hsa_circNEK7_002	hsa_circ_0000169	NEK7	1	intergenic-exon	CDS,exon,not_annotated	5UTR	.	400
chr1_198201682_198222310_+	hsa_circNEK7_005	hsa_circ_0111653	NEK7	1	exon-exon	exon,CDS	.	lincRNA	226
chr1_198201682_198233365_+	hsa_circNEK7_006	hsa_circ_0002528	NEK7	1	exon-exon	exon,CDS	.	lincRNA	400
chr1_198201682_198248191_+	hsa_circNEK7_007	hsa_circ_0015802	NEK7	1	exon-exon	exon,CDS	.	.	617
chr1_198201682_198266370_+	hsa_circNEK7_008	hsa_circ_0015803	NEK7	1	exon-exon	exon,CDS	.	.	826
chr1_198222169_198233365_+	hsa_circNEK7_011	hsa_circ_0008188	NEK7	1	exon-exon	exon,CDS	.	.	315
chr1_198222169_198262169_+	hsa_circNEK7_012	hsa_circ_0015805	NEK7	1	exon-exon	exon,CDS	.	.	627
chr1_198231704_198266370_+	hsa_circNEK7_013	hsa_circ_0015806	NEK7	1	exon-exon	exon,CDS	.	.	600
chr1_198247090_198266370_+	hsa_circNEK7_015	hsa_circ_0006267	NEK7	1	exon-exon	exon,CDS	.	.	426
chr1_198248083_198266370_+	hsa_circNEK7_016	hsa_circ_0015808	NEK7	1	exon-exon	exon,CDS	.	.	317
chr1_200550328_200561368_-	hsa_circKIF14_019	hsa_circ_0111662	KIF14	1	exon-exon	exon,CDS	.	.	683
chr1_200558344_200559400_-	hsa_circKIF14_020	hsa_circ_0006217	KIF14	1	exon-exon	exon,CDS	.	.	301
chr1_200558344_200562897_-	hsa_circKIF14_016	hsa_circ_0111667	KIF14	1	exon-exon	exon,CDS	.	.	565
chr1_200583445_200584737_-	hsa_circKIF14_007	hsa_circ_0004522	KIF14	1	exon-exon	exon,CDS	.	.	343
chr1_200617566_200618354_-	hsa_circDDX59_005	hsa_circ_0111669	DDX59	1	exon-exon	exon,CDS	.	.	282
chr1_200617566_200635879_-	hsa_circDDX59_002	hsa_circ_0015832	DDX59	1	exon-exon	exon,CDS	.	.	1607
chr1_200633046_200635879_-	hsa_circDDX59_001	hsa_circ_0111671	DDX59	1	exon-exon	exon,CDS	.	.	983
chr1_20063864_20073753_-	hsa_circTMCO4_007	hsa_circ_0004067	TMCO4	1	exon-exon	exon,CDS	5UTR	.	1237
chr1_20063864_20082259_-	hsa_circTMCO4_006	hsa_circ_0010409	TMCO4	1	exon-exon	exon,CDS	5UTR	.	1370
chr1_20063864_20113610_-	hsa_circTMCO4_005	hsa_circ_0010410	TMCO4	1	exon-exon	exon,CDS	5UTR	.	1852
chr1_200729966_200730226_+	hsa_circCAMSAP2_005	hsa_circ_0015837	CAMSAP2	1	exon-exon	exon,CDS	.	.	260
chr1_200729966_200776665_+	hsa_circCAMSAP2_006	hsa_circ_0015838	CAMSAP2	1	exon-exon	exon,CDS	.	.	422
chr1_200729966_200784772_+	hsa_circCAMSAP2_007	hsa_circ_0015839	CAMSAP2	1	exon-exon	exon,CDS	.	.	506
chr1_200729966_200801973_+	hsa_circCAMSAP2_008	hsa_circ_0015840	CAMSAP2	1	exon-exon	exon,CDS	.	.	821
chr1_200776503_200784772_+	hsa_circCAMSAP2_013	hsa_circ_0015844	CAMSAP2	1	exon-exon	exon,CDS	.	.	246
chr1_200776503_200801973_+	hsa_circCAMSAP2_014	hsa_circ_0006265	CAMSAP2	1	exon-exon	exon,CDS	.	.	561
chr1_201112947_201115976_-	hsa_circTMEM9_008	hsa_circ_0015874	TMEM9	1	exon-exon	exon,CDS	.	.	1007
chr1_201112947_201120980_-	hsa_circTMEM9_006	hsa_circ_0015875	TMEM9	1	exon-exon	exon,CDS	.	.	1099
chr1_201681944_201687883_+	hsa_circNAV1_002	hsa_circ_0002869	NAV1	1	exon-exon	exon,CDS	.	.	469
chr1_201786215_201786413_+	hsa_circNAV1_024	hsa_circ_0008264	NAV1	1	exon-exon	exon,CDS	5UTR	.	198
chr1_201816406_201817722_+	hsa_circIPO9_004	hsa_circ_0003115	IPO9	1	exon-exon	exon,CDS	5UTR	.	351
chr1_201816406_201828122_+	hsa_circIPO9_008	hsa_circ_0111700	IPO9	1	exon-exon	exon,CDS	.	.	1305
chr1_201821231_201826322_+	hsa_circIPO9_016	hsa_circ_0111701	IPO9	1	exon-exon	exon,CDS	3UTR	.	707
chr1_201821231_201827681_+	hsa_circIPO9_017	hsa_circ_0111702	IPO9	1	exon-exon	exon,CDS	.	.	814
chr1_201821231_201828122_+	hsa_circIPO9_018	hsa_circ_0111703	IPO9	1	exon-exon	exon,CDS	5UTR	.	954
chr1_201822138_201826322_+	hsa_circIPO9_023	hsa_circ_0111705	IPO9	1	exon-exon	exon,CDS	.	.	618
chr1_201823722_201826322_+	hsa_circIPO9_024	hsa_circ_0003008	IPO9	1	exon-exon	exon,CDS	.	.	531
chr1_201823722_201828122_+	hsa_circIPO9_026	hsa_circ_0015928	IPO9	1	exon-exon	exon,CDS	.	.	778
chr1_201826223_201828122_+	hsa_circIPO9_035	hsa_circ_0111707	IPO9	1	exon-exon	exon,CDS	.	.	346
chr1_201832575_201837924_+	hsa_circIPO9_044	hsa_circ_0015944	IPO9	1	exon-exon	exon,CDS	3UTR	transcribed_processed_pseudogene	536
chr1_201965274_201966682_+	hsa_circRNPEP_007	hsa_circ_0015957	RNPEP	1	exon-exon	exon,CDS	.	.	499
chr1_201966446_201969143_+	hsa_circRNPEP_012	hsa_circ_0015962	RNPEP	1	exon-exon	exon,CDS	3UTR	transcribed_processed_pseudogene	350
chr1_201969029_201970895_+	hsa_circRNPEP_015	hsa_circ_0015965	RNPEP	1	exon-exon	exon,CDS	3UTR	transcribed_processed_pseudogene	336
chr1_201972364_201972589_+	hsa_circRNPEP_020	hsa_circ_0015969	RNPEP	1	exon-exon	exon,CDS	.	.	225
chr1_20216877_20220973_+	hsa_circOTUD3_002	hsa_circ_0111712	OTUD3	1	exon-exon	exon,CDS	3UTR	.	262
chr1_20216877_20231480_+	hsa_circOTUD3_004	hsa_circ_0010415	OTUD3	1	exon-exon	exon,CDS	3UTR	.	614
chr1_20216877_20234369_+	hsa_circOTUD3_006	hsa_circ_0111713	OTUD3	1	exon-exon	exon,CDS	.	.	1106
chr1_20230759_20231480_+	hsa_circOTUD3_008	hsa_circ_0111714	OTUD3	1	exon-exon	exon,CDS	.	.	229
chr1_202385914_202398057_+	hsa_circPPP1R12B_003	hsa_circ_0015980	PPP1R12B	1	exon-exon	exon,CDS	.	.	630
chr1_202391747_202418299_+	hsa_circPPP1R12B_008	hsa_circ_0015985	PPP1R12B	1	exon-exon	exon,CDS	.	.	1646
chr1_202391747_202465950_+	hsa_circPPP1R12B_009	hsa_circ_0015986	PPP1R12B	1	exon-exon	exon,CDS	.	.	2641
chr1_202711518_202718267_-	hsa_circKDM5B_053	hsa_circ_0016019	KDM5B	1	exon-exon	exon,CDS	.	.	768
chr1_202718072_202722195_-	hsa_circKDM5B_049	hsa_circ_0111722	KDM5B	1	exon-exon	exon,CDS	.	.	478
chr1_202718072_202736188_-	hsa_circKDM5B_025	hsa_circ_0016028	KDM5B	1	exon-exon	exon,CDS	5UTR	.	1548
chr1_202719786_202727638_-	hsa_circKDM5B_040	hsa_circ_0016031	KDM5B	1	exon-exon	exon,CDS	5UTR	.	744
chr1_202719786_202733273_-	hsa_circKDM5B_032	hsa_circ_0111724	KDM5B	1	exon-exon	exon,CDS	5UTR	.	1110
chr1_202724398_202727638_-	hsa_circKDM5B_039	hsa_circ_0016039	KDM5B	1	exon-exon	exon,CDS	.	.	461
chr1_202724398_202729701_-	hsa_circKDM5B_035	hsa_circ_0016040	KDM5B	1	exon-exon	exon,CDS	.	.	620
chr1_202724398_202733273_-	hsa_circKDM5B_031	hsa_circ_0004981	KDM5B	1	exon-exon	exon,CDS	.	.	827
chr1_202729542_202736188_-	hsa_circKDM5B_022	hsa_circ_0111726	KDM5B	1	exon-exon	exon,CDS	5UTR	.	609
chr1_202729542_202742416_-	hsa_circKDM5B_013	hsa_circ_0016046	KDM5B	1	exon-exon	exon,CDS	.	.	780
chr1_202742245_202743863_-	hsa_circKDM5B_009	hsa_circ_0016049	KDM5B	1	exon-exon	exon,CDS	.	.	294
chr1_202742245_202746222_-	hsa_circKDM5B_004	hsa_circ_0003126	KDM5B	1	exon-exon	exon,CDS	.	.	372
chr1_202862366_202864845_-	hsa_circKLHL12_006	hsa_circ_0111729	KLHL12	1	exon-exon	exon,CDS	.	.	641
chr1_202864649_202866088_-	hsa_circKLHL12_004	hsa_circ_0016051	KLHL12	1	exon-exon	exon,CDS	.	.	303
chr1_202878137_202880331_-	hsa_circKLHL12_002	hsa_circ_0016052	KLHL12	1	exon-exon	exon,CDS	.	.	302
chr1_202887298_202887516_-	hsa_circKLHL12_001	hsa_circ_0016053	KLHL12	1	exon-exon	exon,CDS	5UTR	.	218
chr1_202920057_202923435_-	hsa_circADIPOR1_001	hsa_circ_0111731	ADIPOR1	1	exon-exon	exon,CDS	5UTR	.	302
chr1_203651869_203652526_+	hsa_circATP2B4_003	hsa_circ_0004290	ATP2B4	1	exon-exon	exon,CDS	.	.	657
chr1_203672779_203691817_+	hsa_circATP2B4_016	hsa_circ_0002815	ATP2B4	1	exon-exon	exon,CDS	.	.	2087
chr1_203676136_203677232_+	hsa_circATP2B4_017	hsa_circ_0007167	ATP2B4	1	exon-exon	exon,CDS	5UTR	.	458
chr1_203676136_203696699_+	hsa_circATP2B4_021	hsa_circ_0016086	ATP2B4	1	exon-exon	exon,CDS	5UTR	.	2210
chr1_203680004_203691817_+	hsa_circATP2B4_032	hsa_circ_0016094	ATP2B4	1	exon-exon	exon,CDS	5UTR	.	1225
chr1_203689676_203690538_+	hsa_circATP2B4_039	hsa_circ_0016101	ATP2B4	1	exon-exon	exon,CDS	5UTR	.	406
chr1_203689676_203691817_+	hsa_circATP2B4_040	hsa_circ_0016102	ATP2B4	1	exon-exon	exon,CDS	5UTR	.	618
chr1_203786053_203787817_+	hsa_circZC3H11A_002	hsa_circ_0003639	ZC3H11A	1	exon-exon	exon,CDS	.	.	319
chr1_203797426_203809502_+	hsa_circZC3H11A_005	hsa_circ_0007684	ZC3H11A	1	exon-exon	exon,CDS	3UTR	.	868
chr1_203802918_203809502_+	hsa_circZC3H11A_010	hsa_circ_0016113	ZC3H11A	1	exon-exon	exon,CDS	5UTR	.	231
chr1_203816311_203816815_+	hsa_circZC3H11A_012	hsa_circ_0016115	ZC3H11A	1	exon-exon	exon,CDS	5UTR	.	504
chr1_203816311_203817535_+	hsa_circZC3H11A_013	hsa_circ_0111736	ZC3H11A	1	exon-exon	exon,CDS	5UTR	.	581
chr1_204082042_204083733_+	hsa_circSOX13_002	hsa_circ_0004777	SOX13	1	exon-exon	start_codon,exon,CDS	5UTR	.	419
chr1_204082042_204086318_+	hsa_circSOX13_003	hsa_circ_0016121	SOX13	1	exon-exon	start_codon,exon,CDS	.	.	946
chr1_204082042_204086835_+	hsa_circSOX13_004	hsa_circ_0003600	SOX13	1	exon-exon	start_codon,exon,CDS	.	.	1061
chr1_204082042_204092932_+	hsa_circSOX13_005	hsa_circ_0009157	SOX13	1	exon-exon	start_codon,exon,CDS	.	.	3800
chr1_204082042_204093985_+	hsa_circSOX13_006	hsa_circ_0111738	SOX13	1	exon-exon	start_codon,exon,CDS	.	.	4017
chr1_204085634_204086835_+	hsa_circSOX13_008	hsa_circ_0016123	SOX13	1	exon-exon	exon,CDS	.	.	357
chr1_204433139_204439014_-	hsa_circPIK3C2B_003	hsa_circ_0016155	PIK3C2B	1	exon-exon	exon,CDS	3UTR	.	1394
chr1_204437997_204439014_-	hsa_circPIK3C2B_002	hsa_circ_0000174	PIK3C2B	1	exon-exon	exon,CDS	3UTR	.	1017
chr1_204494611_204501374_+	hsa_circMDM4_003	hsa_circ_0016158	MDM4	1	exon-exon	exon,CDS	3UTR,5UTR	.	378
chr1_204527768_204539874_+	hsa_circ_chr1_00049	hsa_circ_0016169	not_annotated	1	intergenic-intergenic	not_annotated	3UTR,5UTR	.	772
chr1_205072984_205074296_-	hsa_circRBBP5_003	hsa_circ_0003527	RBBP5	1	exon-exon	exon,CDS	3UTR,5UTR	.	304
chr1_205128674_205129398_-	hsa_circDSTYK_022	hsa_circ_0016188	DSTYK	1	exon-exon	exon,CDS	3UTR,5UTR	.	398
chr1_205130385_205133083_-	hsa_circDSTYK_014	hsa_circ_0111761	DSTYK	1	exon-exon	exon,CDS	5UTR	.	624
chr1_205132850_205138960_-	hsa_circDSTYK_009	hsa_circ_0016196	DSTYK	1	exon-exon	exon,CDS	3UTR	.	903
chr1_205138290_205138960_-	hsa_circDSTYK_008	hsa_circ_0016198	DSTYK	1	exon-exon	exon,CDS	3UTR	.	670
chr1_205138290_205156934_-	hsa_circDSTYK_003	hsa_circ_0016199	DSTYK	1	exon-exon	exon,CDS	.	.	1418
chr1_205156545_205156934_-	hsa_circDSTYK_002	hsa_circ_0016201	DSTYK	1	exon-exon	exon,CDS	.	antisense	389
chr1_205238077_205239012_+	hsa_circTMCC2_001	hsa_circ_0003344	TMCC2	1	exon-exon	exon,CDS	.	.	935
chr1_205585605_205593019_-	hsa_circELK4_006	hsa_circ_0000175	ELK4	1	exon-exon	exon	5UTR	.	2071
chr1_205585605_205597002_-	hsa_circELK4_004	hsa_circ_0111766	ELK4	1	exon-intergenic	exon,not_annotated	.	.	2071
chr1_205588084_205593019_-	hsa_circELK4_005	hsa_circ_0016212	ELK4	1	exon-exon	exon,CDS	.	.	1904
chr1_205693053_205698749_-	hsa_circNUCKS1_005	hsa_circ_0005169	NUCKS1	1	exon-exon	exon,CDS	.	.	212
chr1_206589248_206603572_+	hsa_circSRGAP2_008	hsa_circ_0111772	SRGAP2	1	exon-exon	exon,CDS	.	.	199
chr1_206619420_206623810_+	hsa_circSRGAP2_012	hsa_circ_0016232	SRGAP2	1	exon-exon	exon,CDS	.	.	305
chr1_2066700_2082417_+	hsa_circPRKCZ_002	hsa_circ_0009365	PRKCZ	1	exon-exon	exon,CDS	5UTR	.	697
chr1_2066700_2087531_+	hsa_circPRKCZ_003	hsa_circ_0009366	PRKCZ	1	exon-exon	exon,CDS	5UTR	.	795
chr1_206769066_206778860_-	hsa_circEIF2D_008	hsa_circ_0016250	EIF2D	1	exon-exon	exon,CDS	.	unprocessed_pseudogene	1753
chr1_206770449_206773662_-	hsa_circEIF2D_014	hsa_circ_0111773	EIF2D	1	exon-exon	exon,CDS	3UTR	.	486
chr1_206773616_206775807_-	hsa_circEIF2D_012	hsa_circ_0016253	EIF2D	1	exon-exon	exon,CDS	.	lincRNA	164
chr1_207495726_207500182_+	hsa_circCD55_001	hsa_circ_0016291	CD55	1	exon-exon	exon,CDS	5UTR	.	564
chr1_2075648_2082417_+	hsa_circPRKCZ_005	hsa_circ_0111782	PRKCZ	1	exon-exon	exon,CDS	5UTR	.	611
chr1_2077465_2082417_+	hsa_circPRKCZ_006	hsa_circ_0111783	PRKCZ	1	exon-exon	exon,CDS	.	.	324
chr1_207930358_207933069_+	hsa_circCD46_003	hsa_circ_0111785	CD46	1	exon-exon	exon,CDS	5UTR	.	378
chr1_207930358_207934791_+	hsa_circCD46_004	hsa_circ_0016302	CD46	1	exon-exon	exon,CDS	5UTR	.	576
chr1_207930358_207940540_+	hsa_circCD46_005	hsa_circ_0111786	CD46	1	exon-exon	exon,CDS	5UTR	.	759
chr1_207930358_207943707_+	hsa_circCD46_006	hsa_circ_0111787	CD46	1	exon-exon	exon,CDS	5UTR	.	891
chr1_207989273_207990759_-	hsa_circ_chr1_00067	hsa_circ_0006827	not_annotated	1	intergenic-intergenic	not_annotated	5UTR	.	328
chr1_207989273_207992491_-	hsa_circLOC148696_002	hsa_circ_0016307	not_annotated	1	intergenic-intergenic	not_annotated	5UTR	.	513
chr1_208266130_208270228_-	hsa_circPLXNA2_008	hsa_circ_0111792	PLXNA2	1	exon-exon	exon,CDS	5UTR	.	366
chr1_208266130_208272314_-	hsa_circPLXNA2_006	hsa_circ_0111793	PLXNA2	1	exon-exon	exon,CDS	5UTR	.	490
chr1_208315673_208391347_-	hsa_circPLXNA2_003	hsa_circ_0111796	PLXNA2	1	exon-exon	exon,CDS	5UTR	.	1863
chr1_208383624_208391347_-	hsa_circPLXNA2_002	hsa_circ_0002472	PLXNA2	1	exon-exon	exon,CDS	.	.	1451
chr1_2087433_2106752_+	hsa_circPRKCZ_007	hsa_circ_0111797	PRKCZ	1	exon-exon	exon,CDS	.	.	2005
chr1_210003452_210004388_+	hsa_circDIEXF_001	hsa_circ_0016330	DIEXF	1	exon-exon	exon,CDS	.	.	281
chr1_2100956_2105455_+	hsa_circPRKCZ_008	hsa_circ_0009368	PRKCZ	1	exon-exon	exon,CDS	.	.	431
chr1_21024871_21031392_-	hsa_circKIF17_004	hsa_circ_0010430	KIF17	1	exon-exon	exon,CDS	3UTR	.	563
chr1_21039946_21042132_-	hsa_circKIF17_001	hsa_circ_0010433	KIF17	1	exon-exon	exon,CDS	3UTR	.	249
chr1_210522276_210560925_+	hsa_circHHAT_002	hsa_circ_0111809	HHAT	1	exon-exon	exon,CDS	.	.	316
chr1_210522276_210591669_+	hsa_circHHAT_003	hsa_circ_0016336	HHAT	1	exon-exon	exon,CDS	.	.	899
chr1_21071236_21076375_-	hsa_circHP1BP3_041	hsa_circ_0007296	HP1BP3	1	exon-exon	exon,CDS	3UTR	.	734
chr1_21071236_21100103_-	hsa_circHP1BP3_031	hsa_circ_0111811	HP1BP3	1	exon-exon	exon,CDS	.	.	2805
chr1_21071236_21106404_-	hsa_circHP1BP3_012	hsa_circ_0111813	HP1BP3	1	exon-exon	exon,CDS	.	.	4754
chr1_21071236_21107033_-	hsa_circHP1BP3_008	hsa_circ_0111814	HP1BP3	1	exon-exon	exon	.	.	4950
chr1_21074036_21076375_-	hsa_circHP1BP3_040	hsa_circ_0006927	HP1BP3	1	exon-exon	exon,CDS	.	.	272
chr1_21074036_21100103_-	hsa_circHP1BP3_030	hsa_circ_0010439	HP1BP3	1	exon-exon	exon,CDS	.	.	2343
chr1_21076215_21076468_-	hsa_circHP1BP3_038	hsa_circ_0008765	HP1BP3	1	exon-intergenic	not_annotated,exon,CDS	.	.	253
chr1_21076215_21100103_-	hsa_circHP1BP3_029	hsa_circ_0000023	HP1BP3	1	exon-exon	exon,CDS	.	.	2231
chr1_21076259_21100103_-	hsa_circHP1BP3_028	hsa_circ_0111816	HP1BP3	1	exon-exon	exon,CDS	.	.	2187
chr1_21083658_21094157_-	hsa_circHP1BP3_035	hsa_circ_0111817	HP1BP3	1	exon-exon	exon,CDS	.	.	327
chr1_21083658_21097566_-	hsa_circHP1BP3_033	hsa_circ_0005553	HP1BP3	1	exon-exon	exon,CDS	5UTR	.	471
chr1_21083658_21100103_-	hsa_circHP1BP3_027	hsa_circ_0000024	HP1BP3	1	exon-exon	exon,CDS	.	.	631
chr1_21083658_21103243_-	hsa_circHP1BP3_019	hsa_circ_0004493	HP1BP3	1	exon-exon	exon,CDS	.	.	2480
chr1_21083658_21106404_-	hsa_circHP1BP3_011	hsa_circ_0010444	HP1BP3	1	exon-exon	exon,CDS	.	.	2580
chr1_21083658_21107033_-	hsa_circHP1BP3_006	hsa_circ_0002437	HP1BP3	1	exon-exon	exon,CDS	5UTR	.	2776
chr1_21091869_21100103_-	hsa_circHP1BP3_026	hsa_circ_0002238	HP1BP3	1	exon-exon	exon,CDS	5UTR	.	540
chr1_21091869_21107033_-	hsa_circHP1BP3_005	hsa_circ_0010445	HP1BP3	1	exon-exon	exon,CDS	.	.	2685
chr1_21097422_21100103_-	hsa_circHP1BP3_024	hsa_circ_0005782	HP1BP3	1	exon-exon	exon,CDS	.	.	304
chr1_21097422_21103243_-	hsa_circHP1BP3_016	hsa_circ_0111827	HP1BP3	1	exon-exon	exon,CDS	.	.	2153
chr1_21097422_21107033_-	hsa_circHP1BP3_003	hsa_circ_0111828	HP1BP3	1	exon-exon	exon,CDS	.	.	2449
chr1_21102216_21102498_-	hsa_circHP1BP3_022	hsa_circ_0111829	not_annotated	1	intergenic-intergenic	not_annotated	.	.	282
chr1_211092981_211093411_-	hsa_circKCNH1_013	hsa_circ_0006123	KCNH1	1	exon-exon	exon,CDS	.	.	430
chr1_21137230_21139732_-	hsa_circEIF4G3_106	hsa_circ_0010450	EIF4G3	1	exon-exon	exon,CDS	.	.	229
chr1_21151592_21167521_-	hsa_circEIF4G3_105	hsa_circ_0111844	EIF4G3	1	exon-exon	exon,CDS	.	.	480
chr1_211526580_211527809_+	hsa_circTRAF5_002	hsa_circ_0007234	TRAF5	1	exon-exon	start_codon,exon,CDS	.	.	277
chr1_211526580_211529810_+	hsa_circTRAF5_003	hsa_circ_0111846	TRAF5	1	exon-exon	start_codon,exon,CDS	.	.	379
chr1_211526580_211534504_+	hsa_circTRAF5_005	hsa_circ_0111847	TRAF5	1	exon-exon	start_codon,exon,CDS	.	.	730
chr1_21167348_21180170_-	hsa_circEIF4G3_101	hsa_circ_0111853	EIF4G3	1	exon-exon	exon,CDS	.	.	628
chr1_21167348_21191755_-	hsa_circEIF4G3_091	hsa_circ_0010458	EIF4G3	1	exon-exon	exon,CDS	.	.	1439
chr1_21167348_21212864_-	hsa_circEIF4G3_085	hsa_circ_0010459	EIF4G3	1	exon-exon	exon,CDS	.	.	1808
chr1_21183895_21191755_-	hsa_circEIF4G3_089	hsa_circ_0111862	EIF4G3	1	exon-exon	exon,CDS	.	.	717
chr1_21183895_21212864_-	hsa_circEIF4G3_082	hsa_circ_0111863	EIF4G3	1	exon-exon	exon,CDS	.	.	1086
chr1_21188720_21212864_-	hsa_circEIF4G3_081	hsa_circ_0010462	EIF4G3	1	exon-exon	exon,CDS	.	.	858
chr1_211952259_211956844_-	hsa_circLPGAT1_009	hsa_circ_0016364	LPGAT1	1	exon-exon	exon,CDS	5UTR	.	401
chr1_211952259_211961069_-	hsa_circLPGAT1_008	hsa_circ_0111866	LPGAT1	1	exon-exon	exon,CDS	5UTR	.	497
chr1_211952259_211966532_-	hsa_circLPGAT1_006	hsa_circ_0002274	LPGAT1	1	exon-exon	exon,CDS	5UTR	.	616
chr1_211956570_211966532_-	hsa_circLPGAT1_005	hsa_circ_0008745	LPGAT1	1	exon-exon	exon,CDS	5UTR	.	489
chr1_211960973_211966532_-	hsa_circLPGAT1_004	hsa_circ_0111868	LPGAT1	1	exon-exon	exon,CDS	5UTR	.	215
chr1_21205815_21212864_-	hsa_circEIF4G3_079	hsa_circ_0010463	EIF4G3	1	exon-exon	exon,CDS	.	.	369
chr1_21205815_21221994_-	hsa_circEIF4G3_073	hsa_circ_0111873	EIF4G3	1	exon-exon	exon,CDS	.	.	734
chr1_21205815_21231464_-	hsa_circEIF4G3_067	hsa_circ_0010464	EIF4G3	1	exon-exon	exon,CDS	.	.	1070
chr1_212125906_212142045_-	hsa_circINTS7_017	hsa_circ_0111875	INTS7	1	intergenic-exon	CDS,exon,not_annotated	.	.	497
chr1_21212693_21226436_-	hsa_circEIF4G3_070	hsa_circ_0111878	EIF4G3	1	exon-exon	exon,CDS	.	.	783
chr1_212179980_212190365_-	hsa_circINTS7_010	hsa_circ_0111883	INTS7	1	exon-exon	exon,CDS	.	.	508
chr1_212179980_212194554_-	hsa_circINTS7_006	hsa_circ_0016374	INTS7	1	exon-exon	exon,CDS	.	.	819
chr1_212190227_212194554_-	hsa_circINTS7_005	hsa_circ_0016375	INTS7	1	exon-exon	exon,CDS	.	.	449
chr1_212193463_212194554_-	hsa_circINTS7_004	hsa_circ_0111885	INTS7	1	exon-exon	exon,CDS	.	.	311
chr1_21220009_21221994_-	hsa_circEIF4G3_071	hsa_circ_0010466	EIF4G3	1	exon-exon	exon,CDS	3UTR	.	254
chr1_21220009_21231464_-	hsa_circEIF4G3_066	hsa_circ_0007214	EIF4G3	1	exon-exon	exon,CDS	3UTR	.	590
chr1_21220009_21268823_-	hsa_circEIF4G3_062	hsa_circ_0010467	EIF4G3	1	exon-exon	exon,CDS	3UTR	.	1581
chr1_21220009_21377487_-	hsa_circEIF4G3_040	hsa_circ_0010470	EIF4G3	1	exon-exon	exon,CDS	3UTR	.	2485
chr1_212216334_212220759_+	hsa_circDTL_003	hsa_circ_0006862	DTL	1	exon-exon	exon,CDS	.	.	408
chr1_212218001_212220759_+	hsa_circDTL_004	hsa_circ_0000179	DTL	1	exon-exon	exon,CDS	.	.	282
chr1_212238258_212242045_+	hsa_circDTL_012	hsa_circ_0016384	DTL	1	exon-exon	exon,CDS	5UTR	.	396
chr1_212273593_212274426_+	hsa_circDTL_018	hsa_circ_0016389	DTL	1	exon-exon	exon,CDS	3UTR	processed_pseudogene	833
chr1_21231375_21268823_-	hsa_circEIF4G3_061	hsa_circ_0111887	EIF4G3	1	exon-exon	exon,CDS	.	.	1080
chr1_212502476_212506940_+	hsa_circPPP2R5A_001	hsa_circ_0002321	PPP2R5A	1	exon-exon	exon,CDS	.	.	299
chr1_212502476_212519275_+	hsa_circPPP2R5A_003	hsa_circ_0111889	PPP2R5A	1	exon-exon	exon,CDS	.	.	523
chr1_212502476_212522584_+	hsa_circPPP2R5A_004	hsa_circ_0111890	PPP2R5A	1	exon-exon	exon,CDS	3UTR	.	746
chr1_212515529_212520748_+	hsa_circPPP2R5A_008	hsa_circ_0111892	PPP2R5A	1	exon-exon	exon,CDS	3UTR	.	284
chr1_212515529_212522584_+	hsa_circPPP2R5A_010	hsa_circ_0016394	PPP2R5A	1	exon-exon	exon,CDS	.	.	447
chr1_212529967_212530626_+	hsa_circPPP2R5A_015	hsa_circ_0111894	PPP2R5A	1	exon-exon	exon,CDS	3UTR	.	299
chr1_21267983_21268823_-	hsa_circEIF4G3_060	hsa_circ_0010474	EIF4G3	1	exon-exon	exon,CDS	5UTR	processed_pseudogene	840
chr1_21267983_21276604_-	hsa_circEIF4G3_059	hsa_circ_0111896	EIF4G3	1	exon-exon	exon,CDS	.	.	949
chr1_21267983_21307720_-	hsa_circEIF4G3_056	hsa_circ_0111897	EIF4G3	1	exon-exon	exon,CDS	5UTR	.	1465
chr1_21267983_21437876_-	hsa_circEIF4G3_019	hsa_circ_0010475	EIF4G3	1	exon-exon	exon,CDS	.	.	1881
chr1_21276495_21307720_-	hsa_circEIF4G3_055	hsa_circ_0010476	EIF4G3	1	exon-exon	exon,CDS	5UTR	processed_pseudogene	625
chr1_21276495_21329301_-	hsa_circEIF4G3_048	hsa_circ_0010477	EIF4G3	1	exon-exon	exon,CDS	5UTR	processed_pseudogene	775
chr1_21295966_21307720_-	hsa_circEIF4G3_054	hsa_circ_0000025	EIF4G3	1	exon-exon	exon,CDS	.	.	516
chr1_21295966_21329301_-	hsa_circEIF4G3_047	hsa_circ_0005604	EIF4G3	1	exon-exon	exon,CDS	5UTR	.	666
chr1_21295966_21437876_-	hsa_circEIF4G3_017	hsa_circ_0010481	EIF4G3	1	exon-exon	exon,CDS	5UTR	processed_pseudogene	932
chr1_213037066_213043510_+	hsa_circFLVCR1_002	hsa_circ_0111905	FLVCR1	1	exon-intergenic	not_annotated,exon,CDS	5UTR	.	145
chr1_213037066_213046160_+	hsa_circFLVCR1_003	hsa_circ_0111906	FLVCR1	1	exon-exon	exon,CDS	5UTR	.	286
chr1_213037066_213058738_+	hsa_circFLVCR1_005	hsa_circ_0000182	FLVCR1	1	exon-exon	exon,CDS	5UTR	.	458
chr1_213037066_213061936_+	hsa_circFLVCR1_006	hsa_circ_0016408	FLVCR1	1	exon-exon	exon,CDS	5UTR	.	675
chr1_213037066_213062599_+	hsa_circFLVCR1_007	hsa_circ_0000183	FLVCR1	1	exon-exon	exon,CDS	5UTR	.	787
chr1_213037066_213068696_+	hsa_circFLVCR1_008	hsa_circ_0111907	FLVCR1	1	exon-exon	exon,CDS	5UTR	.	994
chr1_213043395_213046160_+	hsa_circFLVCR1_009	hsa_circ_0111908	FLVCR1	1	intergenic-exon	CDS,exon,not_annotated	5UTR	.	141
chr1_213046019_213058738_+	hsa_circFLVCR1_013	hsa_circ_0016411	FLVCR1	1	exon-exon	exon,CDS	5UTR	.	313
chr1_213046019_213062599_+	hsa_circFLVCR1_016	hsa_circ_0016414	FLVCR1	1	exon-exon	exon,CDS	5UTR	.	642
chr1_213046019_213068696_+	hsa_circFLVCR1_018	hsa_circ_0111910	FLVCR1	1	exon-exon	exon,CDS	5UTR	.	849
chr1_21306826_21307720_-	hsa_circEIF4G3_053	hsa_circ_0010484	EIF4G3	1	exon-exon	exon,CDS	5UTR	.	295
chr1_21306826_21329301_-	hsa_circEIF4G3_045	hsa_circ_0010486	EIF4G3	1	exon-exon	exon,CDS	5UTR	processed_pseudogene	445
chr1_21306826_21377487_-	hsa_circEIF4G3_039	hsa_circ_0010487	EIF4G3	1	exon-exon	exon,CDS	5UTR	processed_pseudogene	574
chr1_213234723_213251158_+	hsa_circRPS6KC1_001	hsa_circ_0111914	RPS6KC1	1	intergenic-exon	CDS,exon,not_annotated	5UTR	.	420
chr1_213244347_213277911_+	hsa_circRPS6KC1_002	hsa_circ_0016424	RPS6KC1	1	exon-exon	exon,CDS	5UTR	.	390
chr1_213244347_213290752_+	hsa_circRPS6KC1_003	hsa_circ_0111917	RPS6KC1	1	exon-exon	exon,CDS	5UTR	.	484
chr1_213244347_213303232_+	hsa_circRPS6KC1_004	hsa_circ_0111918	RPS6KC1	1	exon-exon	exon,CDS	5UTR	.	925
chr1_213246211_213251158_+	hsa_circRPS6KC1_005	hsa_circ_0016425	RPS6KC1	1	exon-exon	exon,CDS	5UTR	.	238
chr1_213251037_213277911_+	hsa_circRPS6KC1_010	hsa_circ_0111922	RPS6KC1	1	exon-exon	exon,CDS	3UTR	.	237
chr1_213251037_213290752_+	hsa_circRPS6KC1_011	hsa_circ_0004849	RPS6KC1	1	exon-exon	exon,CDS	.	lincRNA	331
chr1_213251037_213303232_+	hsa_circRPS6KC1_012	hsa_circ_0005841	RPS6KC1	1	exon-exon	exon,CDS	.	lincRNA	772
chr1_213251037_213349835_+	hsa_circRPS6KC1_015	hsa_circ_0111925	RPS6KC1	1	exon-exon	exon,CDS	3UTR	.	981
chr1_21327691_21329301_-	hsa_circEIF4G3_043	hsa_circ_0008071	EIF4G3	1	intergenic-exon	exon,not_annotated	5UTR	processed_pseudogene	96
chr1_21327691_21377487_-	hsa_circEIF4G3_038	hsa_circ_0005254	EIF4G3	1	intergenic-exon	exon,not_annotated	5UTR	processed_pseudogene	225
chr1_21327691_21415706_-	hsa_circEIF4G3_029	hsa_circ_0111926	EIF4G3	1	intergenic-exon	exon,not_annotated	5UTR	processed_pseudogene	301
chr1_213277795_213290752_+	hsa_circRPS6KC1_016	hsa_circ_0005817	RPS6KC1	1	exon-exon	exon,CDS	.	.	210
chr1_213277795_213303232_+	hsa_circRPS6KC1_017	hsa_circ_0111927	RPS6KC1	1	exon-exon	exon,CDS	.	.	651
chr1_213290658_213303232_+	hsa_circRPS6KC1_019	hsa_circ_0005522	RPS6KC1	1	exon-exon	exon,CDS	.	.	535
chr1_213290658_213309256_+	hsa_circRPS6KC1_020	hsa_circ_0111929	RPS6KC1	1	exon-intergenic	not_annotated,exon,CDS	3UTR	.	535
chr1_213290658_213341316_+	hsa_circRPS6KC1_022	hsa_circ_0016426	RPS6KC1	1	exon-exon	exon,CDS	3UTR	.	651
chr1_213290658_213349835_+	hsa_circRPS6KC1_023	hsa_circ_0002721	RPS6KC1	1	exon-exon	exon,CDS	3UTR	.	744
chr1_21329205_21377487_-	hsa_circEIF4G3_037	hsa_circ_0010491	EIF4G3	1	exon-exon	exon,CDS	5UTR	.	225
chr1_21329205_21415706_-	hsa_circEIF4G3_028	hsa_circ_0007991	EIF4G3	1	exon-exon	exon,CDS	5UTR	processed_pseudogene	301
chr1_21329205_21437876_-	hsa_circEIF4G3_012	hsa_circ_0007227	EIF4G3	1	exon-exon	exon,CDS	5UTR	processed_pseudogene	362
chr1_213299108_213349835_+	hsa_circRPS6KC1_024	hsa_circ_0111932	RPS6KC1	1	exon-exon	exon,CDS	.	.	650
chr1_213302869_213341316_+	hsa_circRPS6KC1_025	hsa_circ_0111933	RPS6KC1	1	exon-exon	exon,CDS	.	.	479
chr1_213302869_213349835_+	hsa_circRPS6KC1_026	hsa_circ_0007772	RPS6KC1	1	exon-exon	exon,CDS	.	.	572
chr1_213341200_213349835_+	hsa_circRPS6KC1_028	hsa_circ_0005314	RPS6KC1	1	exon-exon	exon,CDS	.	.	209
chr1_213341200_213405598_+	hsa_circRPS6KC1_030	hsa_circ_0111935	RPS6KC1	1	exon-exon	exon,CDS	5UTR	.	390
chr1_213414044_213436159_+	hsa_circRPS6KC1_040	hsa_circ_0111940	RPS6KC1	1	exon-exon	exon,CDS	5UTR	.	1865
chr1_21377358_21386287_-	hsa_circEIF4G3_034	hsa_circ_0007600	EIF4G3	1	exon-intergenic	exon,not_annotated	5UTR	processed_pseudogene	129
chr1_21377358_21415706_-	hsa_circEIF4G3_027	hsa_circ_0005075	EIF4G3	1	exon-exon	exon	5UTR	processed_pseudogene	205
chr1_21377358_21437876_-	hsa_circEIF4G3_011	hsa_circ_0000026	EIF4G3	1	exon-exon	exon	5UTR	.	266
chr1_21415630_21437876_-	hsa_circEIF4G3_010	hsa_circ_0005735	EIF4G3	1	exon-exon	exon	5UTR	.	137
chr1_21431609_21437876_-	hsa_circEIF4G3_009	hsa_circ_0003384	EIF4G3	1	intergenic-exon	exon,not_annotated	.	.	61
chr1_214478529_214510283_+	hsa_circSMYD2_003	hsa_circ_0111954	SMYD2	1	exon-exon	exon,CDS	5UTR	.	1285
chr1_214488104_214492326_+	hsa_circSMYD2_005	hsa_circ_0016438	SMYD2	1	exon-exon	exon,CDS	.	.	297
chr1_214488104_214503621_+	hsa_circSMYD2_006	hsa_circ_0111956	SMYD2	1	exon-exon	exon,CDS	.	.	579
chr1_214564330_214571344_-	hsa_circPTPN14_010	hsa_circ_0008659	PTPN14	1	exon-exon	exon,CDS	.	.	318
chr1_214625147_214638300_-	hsa_circPTPN14_002	hsa_circ_0007015	PTPN14	1	exon-exon	exon,CDS	.	.	498
chr1_214637972_214638300_-	hsa_circPTPN14_001	hsa_circ_0007615	PTPN14	1	exon-exon	exon,CDS	.	.	328
chr1_215342541_215345526_+	hsa_circKCNK2_004	hsa_circ_0008788	KCNK2	1	exon-exon	exon,CDS	.	.	348
chr1_215342541_215368435_+	hsa_circKCNK2_005	hsa_circ_0007131	KCNK2	1	exon-exon	exon,CDS	.	.	488
chr1_21548239_21554534_-	hsa_circECE1_021	hsa_circ_0000027	ECE1	1	exon-exon	exon,CDS	.	.	466
chr1_21571481_21573856_-	hsa_circECE1_015	hsa_circ_0010507	ECE1	1	exon-exon	exon,CDS	.	.	258
chr1_21573713_21585332_-	hsa_circECE1_011	hsa_circ_0007877	ECE1	1	exon-exon	exon,CDS	.	.	548
chr1_215747128_215753342_+	hsa_circKCTD3_002	hsa_circ_0003309	KCTD3	1	exon-exon	exon,CDS	.	.	615
chr1_215749243_215752480_+	hsa_circKCTD3_003	hsa_circ_0000184	KCTD3	1	exon-exon	exon,CDS	.	.	424
chr1_215749243_215760028_+	hsa_circKCTD3_004	hsa_circ_0016461	KCTD3	1	exon-exon	exon,CDS	.	.	706
chr1_215753251_215777644_+	hsa_circKCTD3_007	hsa_circ_0016464	KCTD3	1	exon-exon	exon,CDS	3UTR	.	774
chr1_215759837_215768813_+	hsa_circKCTD3_008	hsa_circ_0005521	KCTD3	1	exon-exon	exon,CDS	3UTR	.	307
chr1_215759837_215781514_+	hsa_circKCTD3_009	hsa_circ_0016465	KCTD3	1	exon-exon	exon,CDS	3UTR	.	839
chr1_215768697_215777644_+	hsa_circKCTD3_011	hsa_circ_0016467	KCTD3	1	exon-exon	exon,CDS	3UTR	.	492
chr1_215768697_215785263_+	hsa_circKCTD3_012	hsa_circ_0006536	KCTD3	1	exon-exon	exon,CDS	3UTR	.	745
chr1_215775208_215777644_+	hsa_circKCTD3_013	hsa_circ_0111968	KCTD3	1	exon-exon	exon,CDS	3UTR	.	376
chr1_215785166_215792633_+	hsa_circKCTD3_015	hsa_circ_0016468	KCTD3	1	exon-exon	exon,CDS	.	.	421
chr1_21586763_21599404_-	hsa_circECE1_009	hsa_circ_0111971	ECE1	1	exon-exon	exon,CDS	.	.	335
chr1_21599191_21599404_-	hsa_circECE1_008	hsa_circ_0008563	ECE1	1	exon-exon	exon,CDS	.	.	213
chr1_21599191_21605825_-	hsa_circECE1_007	hsa_circ_0005509	ECE1	1	exon-exon	exon,CDS	5UTR	.	2681
chr1_21599191_21616649_-	hsa_circECE1_004	hsa_circ_0002402	ECE1	1	exon-exon	exon,CDS	5UTR	.	3126
chr1_217783662_217787544_-	hsa_circGPATCH2_002	hsa_circ_0002843	GPATCH2	1	exon-exon	exon,CDS	.	.	325
chr1_21797124_21800078_+	hsa_circNBPF3_002	hsa_circ_0111984	NBPF3	1	exon-exon	exon,CDS	.	.	597
chr1_218607423_218610838_+	hsa_circTGFB2_002	hsa_circ_0111985	TGFB2	1	exon-exon	exon,CDS	.	.	576
chr1_219366423_219385094_+	hsa_circLYPLAL1_004	hsa_circ_0111992	LYPLAL1	1	exon-exon	exon,CDS	.	.	564
chr1_219366423_219392054_+	hsa_circLYPLAL1_005	hsa_circ_0004314	LYPLAL1	1	exon-intergenic	not_annotated,exon,CDS	.	.	1677
chr1_219366423_219414650_+	hsa_circLYPLAL1_006	hsa_circ_0004417	LYPLAL1	1	exon-intergenic	not_annotated,exon,CDS	.	.	1677
chr1_219366471_219392054_+	hsa_circLYPLAL1_008	hsa_circ_0111994	LYPLAL1	1	exon-intergenic	not_annotated,exon,CDS	.	.	1629
chr1_219366471_219414650_+	hsa_circTCONS_00002232_001	hsa_circ_0006963	LYPLAL1	1	exon-intergenic	not_annotated,exon,CDS	.	.	1629
chr1_219383873_219392054_+	hsa_circLYPLAL1_009	hsa_circ_0111995	LYPLAL1	1	exon-intergenic	not_annotated,exon,CDS	.	.	1490
chr1_219383873_219414650_+	hsa_circLYPLAL1_010	hsa_circ_0111996	LYPLAL1	1	exon-intergenic	not_annotated,exon,CDS	.	.	1490
chr1_22007300_22021714_-	hsa_circUSP48_045	hsa_circ_0010523	USP48	1	exon-exon	exon,CDS	.	.	1657
chr1_22013683_22021714_-	hsa_circUSP48_044	hsa_circ_0010527	USP48	1	exon-exon	exon,CDS	.	.	331
chr1_220145410_220152061_-	hsa_circEPRS_022	hsa_circ_0112004	EPRS	1	exon-exon	exon,CDS	.	.	414
chr1_220152759_220156740_-	hsa_circEPRS_019	hsa_circ_0112005	EPRS	1	exon-exon	exon,CDS	.	snoRNA	819
chr1_220170324_220180680_-	hsa_circEPRS_013	hsa_circ_0112010	EPRS	1	exon-exon	exon,CDS	.	.	936
chr1_220174479_220180680_-	hsa_circEPRS_012	hsa_circ_0112011	EPRS	1	exon-exon	exon,CDS	.	.	576
chr1_220178589_220180680_-	hsa_circEPRS_011	hsa_circ_0016485	EPRS	1	exon-exon	exon,CDS	.	.	458
chr1_220179447_220180680_-	hsa_circEPRS_010	hsa_circ_0007739	EPRS	1	exon-exon	exon,CDS	.	.	345
chr1_220191790_220193563_-	hsa_circEPRS_006	hsa_circ_0016487	EPRS	1	exon-exon	exon,CDS	.	.	379
chr1_22021558_22033361_-	hsa_circUSP48_038	hsa_circ_0112016	USP48	1	exon-exon	exon,CDS	.	.	1143
chr1_220242725_220246299_-	hsa_circBPNT1_006	hsa_circ_0016492	BPNT1	1	exon-exon	exon,CDS	.	.	157
chr1_220273831_220276119_+	hsa_circIARS2_001	hsa_circ_0112020	IARS2	1	exon-exon	exon,CDS	.	processed_pseudogene	560
chr1_220275470_220276119_+	hsa_circIARS2_002	hsa_circ_0112021	IARS2	1	exon-exon	exon,CDS	.	.	400
chr1_22027990_22030111_-	hsa_circUSP48_040	hsa_circ_0112024	USP48	1	exon-exon	exon,CDS	.	.	212
chr1_220298578_220311385_+	hsa_circIARS2_014	hsa_circ_0112032	IARS2	1	exon-exon	exon,CDS	3UTR	.	535
chr1_220298578_220315290_+	hsa_circIARS2_016	hsa_circ_0112034	IARS2	1	exon-exon	exon,CDS	.	transcribed_processed_pseudogene	920
chr1_220310150_220312481_+	hsa_circIARS2_021	hsa_circ_0112040	IARS2	1	exon-exon	exon,CDS	.	.	361
chr1_220330611_220332763_-	hsa_circRAB3GAP2_027	hsa_circ_0016502	RAB3GAP2	1	exon-exon	exon,CDS	.	.	330
chr1_220330611_220335610_-	hsa_circRAB3GAP2_026	hsa_circ_0016503	RAB3GAP2	1	exon-exon	exon,CDS	.	.	401
chr1_220344233_220346084_-	hsa_circRAB3GAP2_023	hsa_circ_0112043	RAB3GAP2	1	exon-exon	exon,CDS	.	.	496
chr1_220355598_220356273_-	hsa_circRAB3GAP2_022	hsa_circ_0016508	RAB3GAP2	1	exon-exon	exon,CDS	.	.	316
chr1_220355598_220359083_-	hsa_circRAB3GAP2_020	hsa_circ_0112047	RAB3GAP2	1	exon-exon	exon,CDS	3UTR	.	535
chr1_220363044_220364626_-	hsa_circRAB3GAP2_018	hsa_circ_0112050	RAB3GAP2	1	exon-exon	exon,CDS	.	.	509
chr1_220375617_220384344_-	hsa_circRAB3GAP2_007	hsa_circ_0016512	RAB3GAP2	1	exon-exon	exon,CDS	.	.	1431
chr1_220386228_220387321_-	hsa_circRAB3GAP2_003	hsa_circ_0002924	RAB3GAP2	1	exon-exon	exon,CDS	5UTR	.	206
chr1_22041881_22048257_-	hsa_circUSP48_031	hsa_circ_0000028	USP48	1	exon-exon	exon,CDS	3UTR	.	315
chr1_22041881_22050588_-	hsa_circUSP48_026	hsa_circ_0112054	USP48	1	exon-exon	exon,CDS	.	.	513
chr1_22041881_22056325_-	hsa_circUSP48_020	hsa_circ_0112055	USP48	1	exon-exon	exon,CDS	.	.	2540
chr1_22047528_22048257_-	hsa_circUSP48_030	hsa_circ_0004808	USP48	1	exon-exon	exon,CDS	.	.	246
chr1_22047528_22056325_-	hsa_circUSP48_019	hsa_circ_0112058	USP48	1	exon-exon	exon,CDS	.	.	2471
chr1_220724447_220752899_+	hsa_circMARK1_001	hsa_circ_0112060	MARK1	1	intergenic-exon	CDS,exon,not_annotated	5UTR	.	204
chr1_22073559_22078108_-	hsa_circUSP48_016	hsa_circ_0112062	USP48	1	exon-exon	exon,CDS	.	.	326
chr1_22073559_22079612_-	hsa_circUSP48_011	hsa_circ_0112063	USP48	1	exon-exon	exon,CDS	.	.	579
chr1_22073559_22084276_-	hsa_circUSP48_004	hsa_circ_0010539	USP48	1	exon-exon	exon,CDS	.	.	857
chr1_22074630_22078108_-	hsa_circUSP48_015	hsa_circ_0002166	USP48	1	exon-exon	exon,CDS	.	.	243
chr1_22074630_22079612_-	hsa_circUSP48_010	hsa_circ_0000029	USP48	1	exon-exon	exon,CDS	.	.	496
chr1_220752695_220754460_+	hsa_circMARK1_005	hsa_circ_0016519	MARK1	1	exon-exon	exon,CDS	5UTR	.	258
chr1_220752695_220777479_+	hsa_circMARK1_008	hsa_circ_0016520	MARK1	1	exon-exon	exon,CDS	5UTR	.	2224
chr1_220752695_220792097_+	hsa_circMARK1_009	hsa_circ_0016521	MARK1	1	exon-exon	exon,CDS	.	.	2638
chr1_220771672_220809368_+	hsa_circMARK1_016	hsa_circ_0112074	MARK1	1	exon-exon	exon,CDS	.	.	1161
chr1_220777408_220792097_+	hsa_circMARK1_017	hsa_circ_0016522	MARK1	1	exon-exon	exon,CDS	.	.	485
chr1_22077999_22084276_-	hsa_circUSP48_002	hsa_circ_0112078	USP48	1	exon-exon	exon,CDS	.	.	640
chr1_220789280_220792097_+	hsa_circMARK1_020	hsa_circ_0112079	MARK1	1	exon-exon	exon,CDS	.	.	414
chr1_220934999_220943898_+	hsa_circMARC2_004	hsa_circ_0112088	MARC2	1	exon-intergenic	not_annotated,exon,CDS	.	lincRNA	304
chr1_220964832_220978616_+	hsa_circMARC1_001	hsa_circ_0112089	MARC1	1	exon-exon	exon,CDS	.	lincRNA	663
chr1_220969984_220978616_+	hsa_circMARC1_003	hsa_circ_0112090	MARC1	1	exon-exon	exon,CDS	.	lincRNA	489
chr1_220986633_220987187_+	hsa_circMARC1_004	hsa_circ_0112091	MARC1	1	exon-exon	exon,CDS	.	lincRNA	554
chr1_22162032_22163499_-	hsa_circHSPG2_230	hsa_circ_0010628	HSPG2	1	exon-exon	exon,CDS	.	.	303
chr1_22165317_22166510_-	hsa_circHSPG2_221	hsa_circ_0010635	HSPG2	1	exon-exon	exon,CDS	.	.	637
chr1_22169262_22170792_-	hsa_circHSPG2_216	hsa_circ_0112092	HSPG2	1	exon-exon	exon,CDS	.	.	446
chr1_22173846_22175524_-	hsa_circHSPG2_198	hsa_circ_0006155	HSPG2	1	exon-exon	exon,CDS	3UTR,5UTR	.	718
chr1_22173846_22176991_-	hsa_circHSPG2_193	hsa_circ_0010687	HSPG2	1	exon-exon	exon,CDS	3UTR,5UTR	.	1006
chr1_22179192_22181258_-	hsa_circHSPG2_149	hsa_circ_0010709	HSPG2	1	exon-exon	exon,CDS	3UTR,5UTR	.	591
chr1_22188249_22188608_-	hsa_circHSPG2_120	hsa_circ_0010735	HSPG2	1	exon-exon	exon,CDS	3UTR,5UTR	.	215
chr1_222750786_222753214_-	hsa_circTAF1A_004	hsa_circ_0112096	TAF1A	1	exon-exon	exon,CDS	5UTR	.	313
chr1_222805506_222819027_+	hsa_circMIA3_005	hsa_circ_0016531	MIA3	1	exon-exon	exon,CDS	5UTR	.	705
chr1_222825318_222825674_+	hsa_circMIA3_012	hsa_circ_0112101	MIA3	1	exon-exon	exon,CDS	.	.	177
chr1_222889025_222895856_+	hsa_circBROX_002	hsa_circ_0112103	BROX	1	exon-exon	exon,CDS	.	unprocessed_pseudogene	417
chr1_222897433_222898897_+	hsa_circBROX_005	hsa_circ_0003413	BROX	1	exon-exon	exon,CDS	.	.	179
chr1_222897433_222903519_+	hsa_circBROX_006	hsa_circ_0112106	BROX	1	exon-exon	exon,CDS	.	.	588
chr1_222898791_222903519_+	hsa_circBROX_010	hsa_circ_0112109	BROX	1	exon-exon	exon,CDS	.	.	515
chr1_223101771_223116674_+	hsa_circDISP1_003	hsa_circ_0112116	DISP1	1	exon-exon	exon,CDS	5UTR	.	667
chr1_223163966_223165452_+	hsa_circDISP1_007	hsa_circ_0112118	DISP1	1	exon-exon	exon,CDS	5UTR	.	350
chr1_223437971_223442017_-	hsa_circSUSD4_002	hsa_circ_0112120	SUSD4	1	exon-exon	exon,CDS	5UTR	.	363
chr1_2234416_2236024_+	hsa_circSKI_002	hsa_circ_0007120	SKI	1	exon-exon	exon,CDS	3UTR	.	798
chr1_223931801_223933141_+	hsa_circCAPN2_002	hsa_circ_0016546	CAPN2	1	exon-exon	exon,CDS	.	.	253
chr1_223931801_223936824_+	hsa_circCAPN2_003	hsa_circ_0016547	CAPN2	1	exon-exon	exon,CDS	5UTR	.	506
chr1_223934698_223936824_+	hsa_circCAPN2_006	hsa_circ_0003498	CAPN2	1	exon-exon	exon,CDS	3UTR,5UTR	.	253
chr1_223946971_223949953_+	hsa_circCAPN2_011	hsa_circ_0016554	CAPN2	1	exon-exon	exon,CDS	.	.	315
chr1_223946971_223959941_+	hsa_circCAPN2_012	hsa_circ_0004879	CAPN2	1	exon-exon	exon,CDS	.	.	762
chr1_223954068_223959941_+	hsa_circCAPN2_013	hsa_circ_0005936	CAPN2	1	exon-exon	exon,CDS	.	.	389
chr1_223985916_223986379_-	hsa_circTP53BP2_013	hsa_circ_0112123	TP53BP2	1	exon-exon	exon,CDS	.	.	463
chr1_223985916_223987749_-	hsa_circTP53BP2_012	hsa_circ_0016559	TP53BP2	1	exon-exon	exon,CDS	.	.	612
chr1_223991875_223994649_-	hsa_circTP53BP2_008	hsa_circ_0003914	TP53BP2	1	exon-exon	exon,CDS	.	.	277
chr1_223991875_223998215_-	hsa_circTP53BP2_007	hsa_circ_0112125	TP53BP2	1	exon-exon	exon,CDS	5UTR	.	360
chr1_22404921_22413359_+	hsa_circCDC42_002	hsa_circ_0005576	CDC42	1	exon-exon	exon,CDS	.	.	712
chr1_22404921_22417994_+	hsa_circCDC42_003	hsa_circ_0007604	CDC42	1	exon-exon	exon,CDS	3UTR	.	1647
chr1_22412931_22413359_+	hsa_circCDC42_009	hsa_circ_0010790	CDC42	1	exon-exon	exon,CDS	5UTR	.	308
chr1_224318173_224321914_+	hsa_circFBXO28_002	hsa_circ_0016567	FBXO28	1	exon-exon	exon,CDS	3UTR	.	249
chr1_224377278_224378021_+	hsa_circDEGS1_001	hsa_circ_0112127	DEGS1	1	exon-exon	exon,CDS	.	.	743
chr1_224377278_224380295_+	hsa_circDEGS1_002	hsa_circ_0112128	DEGS1	1	exon-exon	exon,CDS	.	.	1005
chr1_224418927_224438020_-	hsa_circNVL_027	hsa_circ_0112132	NVL	1	exon-exon	exon,CDS	.	.	344
chr1_224463040_224477435_-	hsa_circNVL_021	hsa_circ_0016575	NVL	1	exon-exon	exon,CDS	.	.	757
chr1_224463040_224491559_-	hsa_circNVL_011	hsa_circ_0016576	NVL	1	exon-exon	exon,CDS	.	.	1338
chr1_224473727_224477435_-	hsa_circNVL_020	hsa_circ_0016578	NVL	1	exon-exon	exon,CDS	.	.	574
chr1_224484202_224488365_-	hsa_circNVL_016	hsa_circ_0112139	NVL	1	exon-exon	exon,CDS	.	.	220
chr1_224492437_224492868_-	hsa_circNVL_010	hsa_circ_0112140	NVL	1	exon-exon	exon,CDS	3UTR	.	210
chr1_224553580_224559125_+	hsa_circCNIH4_002	hsa_circ_0000190	CNIH4	1	exon-exon	exon,stop_codon,CDS	3UTR,5UTR	.	254
chr1_224553580_224567357_+	hsa_circCNIH4_005	hsa_circ_0112145	CNIH4	1	exon-intergenic	not_annotated,exon,CDS	5UTR	.	3364
chr1_224586216_224606118_-	hsa_circWDR26_018	hsa_circ_0016590	WDR26	1	exon-exon	exon,CDS	3UTR,5UTR	.	1516
chr1_224588651_224612356_-	hsa_circWDR26_011	hsa_circ_0112151	WDR26	1	exon-exon	exon,CDS	3UTR,5UTR	.	1477
chr1_224592131_224599267_-	hsa_circWDR26_022	hsa_circ_0016593	WDR26	1	exon-exon	exon,CDS	3UTR,5UTR	.	280
chr1_224592131_224612356_-	hsa_circWDR26_010	hsa_circ_0006962	WDR26	1	exon-exon	exon,CDS	3UTR,5UTR	.	1251
chr1_224599128_224601037_-	hsa_circWDR26_020	hsa_circ_0005242	WDR26	1	exon-intergenic	not_annotated,exon,CDS	3UTR,5UTR	.	566
chr1_224599128_224607317_-	hsa_circWDR26_015	hsa_circ_0002577	WDR26	1	exon-exon	exon,CDS	.	.	973
chr1_224599128_224612356_-	hsa_circWDR26_009	hsa_circ_0112153	WDR26	1	exon-exon	exon,CDS	3UTR	.	1110
chr1_224599128_224612421_-	hsa_circWDR26_006	hsa_circ_0112154	WDR26	1	exon-intergenic	not_annotated,exon,CDS	3UTR	.	1175
chr1_224605961_224607317_-	hsa_circWDR26_013	hsa_circ_0112157	WDR26	1	exon-exon	exon,CDS	.	.	255
chr1_224605961_224612356_-	hsa_circWDR26_007	hsa_circ_0002322	WDR26	1	exon-exon	exon,CDS	.	.	392
chr1_224918163_224922408_+	hsa_circCNIH3_012	hsa_circ_0002137	CNIH3	1	exon-exon	exon,CDS	3UTR	.	257
chr1_224918163_224927449_+	hsa_circCNIH3_015	hsa_circ_0112169	CNIH3	1	exon-exon	exon,CDS	3UTR	.	676
chr1_225140371_225156576_+	hsa_circDNAH14_001	hsa_circ_0016599	DNAH14	1	exon-exon	exon,CDS	.	.	1045
chr1_225140371_225161855_+	hsa_circDNAH14_002	hsa_circ_0016600	DNAH14	1	exon-exon	exon,CDS	.	.	1108
chr1_225140371_225195246_+	hsa_circDNAH14_003	hsa_circ_0016601	DNAH14	1	exon-exon	exon,CDS	.	.	1385
chr1_225140371_225211567_+	hsa_circDNAH14_004	hsa_circ_0112170	DNAH14	1	exon-exon	exon,CDS	.	.	1636
chr1_225140371_225231685_+	hsa_circDNAH14_006	hsa_circ_0112172	DNAH14	1	exon-exon	exon,CDS	.	.	2614
chr1_225140375_225195246_+	hsa_circDNAH14_009	hsa_circ_0112174	DNAH14	1	exon-exon	exon,CDS	.	.	1381
chr1_225161792_225226525_+	hsa_circDNAH14_014	hsa_circ_0112175	DNAH14	1	exon-exon	exon,CDS	.	.	1145
chr1_225190484_225211567_+	hsa_circDNAH14_017	hsa_circ_0112177	DNAH14	1	exon-exon	exon,CDS	.	.	528
chr1_225190484_225284941_+	hsa_circDNAH14_019	hsa_circ_0112179	DNAH14	1	exon-exon	exon,CDS	.	.	3289
chr1_225195114_225284941_+	hsa_circDNAH14_021	hsa_circ_0112180	DNAH14	1	exon-exon	exon,CDS	.	.	3144
chr1_225226395_225231685_+	hsa_circDNAH14_030	hsa_circ_0112184	DNAH14	1	exon-exon	exon,CDS	.	.	554
chr1_225226395_225284941_+	hsa_circDNAH14_033	hsa_circ_0016616	DNAH14	1	exon-exon	exon,CDS	.	.	2337
chr1_225266908_225284941_+	hsa_circDNAH14_041	hsa_circ_0112187	DNAH14	1	exon-exon	exon,CDS	.	.	1271
chr1_225268080_225284941_+	hsa_circDNAH14_045	hsa_circ_0112190	DNAH14	1	exon-exon	exon,CDS	.	.	929
chr1_225270250_225284941_+	hsa_circDNAH14_047	hsa_circ_0112191	DNAH14	1	exon-exon	exon,CDS	.	.	559
chr1_225270250_225311316_+	hsa_circDNAH14_048	hsa_circ_0112192	DNAH14	1	exon-intergenic	not_annotated,exon,CDS	.	.	1030
chr1_225270250_225332330_+	hsa_circDNAH14_049	hsa_circ_0112193	DNAH14	1	exon-exon	exon,CDS	.	.	1553
chr1_225273411_225284941_+	hsa_circDNAH14_054	hsa_circ_0112194	DNAH14	1	exon-exon	exon,CDS	.	.	202
chr1_225284819_225311316_+	hsa_circDNAH14_056	hsa_circ_0112196	DNAH14	1	exon-intergenic	not_annotated,exon,CDS	.	.	593
chr1_225311228_225373127_+	hsa_circDNAH14_067	hsa_circ_0112202	DNAH14	1	intergenic-exon	CDS,exon,not_annotated	.	.	1438
chr1_225332098_225355730_+	hsa_circDNAH14_070	hsa_circ_0112204	DNAH14	1	exon-exon	exon,CDS	5UTR	.	1012
chr1_225339706_225373127_+	hsa_circDNAH14_077	hsa_circ_0112210	DNAH14	1	exon-exon	exon,CDS	5UTR	.	715
chr1_225355640_225373127_+	hsa_circDNAH14_079	hsa_circ_0112212	DNAH14	1	exon-exon	exon,CDS	3UTR	.	225
chr1_225355640_225394922_+	hsa_circDNAH14_080	hsa_circ_0112213	DNAH14	1	exon-exon	exon,CDS	.	.	994
chr1_225372992_225380613_+	hsa_circDNAH14_085	hsa_circ_0112217	DNAH14	1	exon-exon	exon,CDS	.	.	351
chr1_225372992_225394922_+	hsa_circDNAH14_086	hsa_circ_0112218	DNAH14	1	exon-exon	exon,CDS	.	.	904
chr1_225372992_225428524_+	hsa_circDNAH14_087	hsa_circ_0112219	DNAH14	1	exon-exon	exon,CDS	.	.	1213
chr1_225458436_225477784_+	hsa_circDNAH14_094	hsa_circ_0112225	DNAH14	1	exon-exon	exon,CDS	.	.	930
chr1_225594365_225603034_-	hsa_circLBR_012	hsa_circ_0016646	LBR	1	exon-exon	exon,CDS	.	.	646
chr1_225600155_225603034_-	hsa_circLBR_011	hsa_circ_0016650	LBR	1	exon-exon	exon,CDS	.	.	247
chr1_225600155_225607500_-	hsa_circLBR_008	hsa_circ_0112227	LBR	1	exon-exon	exon,CDS	.	.	718
chr1_225600155_225611791_-	hsa_circLBR_002	hsa_circ_0016652	LBR	1	exon-exon	exon,CDS	.	.	1098
chr1_225695652_225700718_-	hsa_circENAH_013	hsa_circ_0112229	ENAH	1	exon-exon	exon,CDS	5UTR	.	320
chr1_225718255_225755116_-	hsa_circENAH_008	hsa_circ_0016661	ENAH	1	exon-exon	exon,CDS	.	.	429
chr1_225742607_225755116_-	hsa_circENAH_007	hsa_circ_0016662	ENAH	1	exon-exon	exon,CDS	.	.	344
chr1_226016425_226019660_+	hsa_circEPHX1_001	hsa_circ_0003740	EPHX1	1	exon-exon	exon,CDS	.	.	369
chr1_226175596_226176089_-	hsa_circC1orf55_005	hsa_circ_0112235	SDE2	1	exon-exon	exon,CDS	5UTR	.	493
chr1_226426671_226475498_-	hsa_circLIN9_008	hsa_circ_0112239	LIN9	1	exon-exon	exon,CDS	.	.	981
chr1_226438539_226475498_-	hsa_circLIN9_007	hsa_circ_0112240	LIN9	1	exon-exon	exon,CDS	5UTR	.	855
chr1_226453233_226454033_-	hsa_circLIN9_011	hsa_circ_0016707	LIN9	1	exon-exon	exon,CDS	.	.	222
chr1_226453233_226455791_-	hsa_circLIN9_009	hsa_circ_0112241	LIN9	1	exon-exon	exon,CDS	.	.	356
chr1_226453233_226475498_-	hsa_circLIN9_006	hsa_circ_0112242	LIN9	1	exon-exon	exon,CDS	.	.	774
chr1_226465475_226475498_-	hsa_circLIN9_005	hsa_circ_0016709	LIN9	1	exon-exon	exon,CDS	.	.	418
chr1_226474033_226488906_-	hsa_circLIN9_001	hsa_circ_0112243	LIN9	1	exon-exon	exon,CDS	.	.	493
chr1_227073238_227076750_+	hsa_circPSEN2_006	hsa_circ_0016723	PSEN2	1	exon-exon	exon,CDS	.	.	431
chr1_227075791_227076750_+	hsa_circPSEN2_010	hsa_circ_0016726	PSEN2	1	exon-exon	exon,CDS	.	.	289
chr1_227149077_227153438_+	hsa_circADCK3_003	hsa_circ_0016728	ADCK3	1	exon-exon	exon,CDS	.	.	664
chr1_227192694_227204751_-	hsa_circCDC42BPA_072	hsa_circ_0016733	CDC42BPA	1	exon-exon	exon,CDS	.	.	546
chr1_227192694_227223308_-	hsa_circCDC42BPA_063	hsa_circ_0016735	CDC42BPA	1	exon-exon	exon,CDS	.	.	1962
chr1_227203780_227213853_-	hsa_circCDC42BPA_071	hsa_circ_0112251	CDC42BPA	1	exon-exon	exon,CDS	.	.	425
chr1_227203780_227223308_-	hsa_circCDC42BPA_062	hsa_circ_0112253	CDC42BPA	1	exon-exon	exon,CDS	.	.	1658
chr1_227203780_227235711_-	hsa_circCDC42BPA_053	hsa_circ_0112255	CDC42BPA	1	exon-exon	exon,CDS	.	.	1848
chr1_227210963_227221116_-	hsa_circCDC42BPA_067	hsa_circ_0112258	CDC42BPA	1	exon-exon	exon,CDS	5UTR	processed_pseudogene	1139
chr1_227213755_227223308_-	hsa_circCDC42BPA_060	hsa_circ_0009044	CDC42BPA	1	exon-exon	exon,CDS	.	.	1331
chr1_227218108_227223308_-	hsa_circCDC42BPA_058	hsa_circ_0016738	CDC42BPA	1	exon-exon	exon,CDS	.	.	639
chr1_227257477_227262065_-	hsa_circCDC42BPA_040	hsa_circ_0016746	CDC42BPA	1	exon-exon	exon,CDS	5UTR	processed_pseudogene	424
chr1_227300012_227300614_-	hsa_circCDC42BPA_036	hsa_circ_0112268	CDC42BPA	1	exon-exon	exon,CDS	.	processed_pseudogene	354
chr1_227307504_227335260_-	hsa_circCDC42BPA_024	hsa_circ_0112273	CDC42BPA	1	exon-exon	exon,CDS	5UTR	processed_pseudogene	954
chr1_227316809_227327443_-	hsa_circCDC42BPA_029	hsa_circ_0112275	CDC42BPA	1	exon-exon	exon,CDS	5UTR	processed_pseudogene	290
chr1_227327276_227335260_-	hsa_circCDC42BPA_023	hsa_circ_0003659	CDC42BPA	1	exon-exon	exon,CDS	.	.	697
chr1_227330645_227335260_-	hsa_circCDC42BPA_022	hsa_circ_0112280	CDC42BPA	1	exon-exon	exon,CDS	5UTR	.	530
chr1_227348243_227400920_-	hsa_circCDC42BPA_017	hsa_circ_0112281	CDC42BPA	1	exon-exon	exon,CDS	5UTR	.	423
chr1_227348243_227410311_-	hsa_circCDC42BPA_009	hsa_circ_0112283	CDC42BPA	1	exon-intergenic	not_annotated,exon,CDS	.	.	423
chr1_227348243_227441856_-	hsa_circCDC42BPA_007	hsa_circ_0016752	CDC42BPA	1	exon-exon	exon,CDS	.	.	515
chr1_227381486_227387353_-	hsa_circCDC42BPA_018	hsa_circ_0016753	CDC42BPA	1	exon-exon	exon,CDS	5UTR	.	245
chr1_227381486_227400920_-	hsa_circCDC42BPA_016	hsa_circ_0005322	CDC42BPA	1	exon-exon	exon,CDS	5UTR	.	329
chr1_227381486_227407121_-	hsa_circCDC42BPA_012	hsa_circ_0112284	CDC42BPA	1	exon-intergenic	not_annotated,exon,CDS	.	.	329
chr1_227381486_227441856_-	hsa_circCDC42BPA_006	hsa_circ_0016754	CDC42BPA	1	exon-exon	exon,CDS	.	.	421
chr1_227400836_227441856_-	hsa_circCDC42BPA_004	hsa_circ_0112288	CDC42BPA	1	exon-exon	exon,CDS	.	.	176
chr1_227441764_227504947_-	hsa_circCDC42BPA_003	hsa_circ_0112289	CDC42BPA	1	exon-exon	exon,CDS	.	.	334
chr1_227935392_227935934_+	hsa_circSNAP47_002	hsa_circ_0016759	SNAP47	1	exon-exon	exon,CDS	.	.	542
chr1_227935392_227947186_+	hsa_circSNAP47_003	hsa_circ_0016760	SNAP47	1	exon-exon	exon,CDS	.	.	1033
chr1_227935392_227954784_+	hsa_circSNAP47_004	hsa_circ_0016761	SNAP47	1	exon-exon	exon,CDS	.	.	1158
chr1_227946695_227947186_+	hsa_circSNAP47_005	hsa_circ_0016762	SNAP47	1	exon-exon	exon,CDS	.	.	491
chr1_22816372_22818026_+	hsa_circZBTB40_001	hsa_circ_0007418	ZBTB40	1	exon-exon	exon,CDS	.	.	900
chr1_228401141_228402799_+	hsa_circOBSCN_001	hsa_circ_0016771	OBSCN	1	exon-exon	exon,CDS	5UTR	.	840
chr1_228582437_228582953_-	hsa_circTRIM11_006	hsa_circ_0112306	TRIM11	1	exon-exon	exon,CDS	.	.	516
chr1_229422232_229439635_+	hsa_circRAB4A_001	hsa_circ_0112309	RAB4A	1	exon-exon	exon,CDS	.	.	721
chr1_229422232_229439747_+	hsa_circRAB4A_002	hsa_circ_0112310	RAB4A	1	exon-exon	exon,CDS	.	.	833
chr1_229580660_229601266_-	hsa_circNUP133_054	hsa_circ_0112318	NUP133	1	exon-exon	exon,CDS	.	.	3076
chr1_229586271_229601266_-	hsa_circNUP133_052	hsa_circ_0003896	NUP133	1	exon-exon	exon,CDS	.	.	2922
chr1_229588271_229601266_-	hsa_circNUP133_051	hsa_circ_0112322	NUP133	1	exon-exon	exon,CDS	.	.	2841
chr1_229593907_229596516_-	hsa_circNUP133_058	hsa_circ_0112323	NUP133	1	exon-exon	exon,CDS	.	.	295
chr1_229593907_229599423_-	hsa_circNUP133_057	hsa_circ_0112324	NUP133	1	exon-exon	exon,CDS	.	.	429
chr1_229593907_229601266_-	hsa_circNUP133_050	hsa_circ_0016794	NUP133	1	exon-exon	exon,CDS	.	.	781
chr1_229596357_229599423_-	hsa_circNUP133_056	hsa_circ_0112327	NUP133	1	exon-exon	exon,CDS	.	.	293
chr1_229596357_229601266_-	hsa_circNUP133_049	hsa_circ_0112328	NUP133	1	exon-exon	exon,CDS	.	snRNA	645
chr1_229596357_229611479_-	hsa_circNUP133_041	hsa_circ_0016797	NUP133	1	exon-exon	exon,CDS	.	.	1088
chr1_229599289_229601266_-	hsa_circNUP133_048	hsa_circ_0112329	NUP133	1	exon-exon	exon,CDS	.	.	486
chr1_229599289_229611479_-	hsa_circNUP133_040	hsa_circ_0112330	NUP133	1	exon-exon	exon,CDS	.	snRNA	929
chr1_229602380_229623360_-	hsa_circNUP133_030	hsa_circ_0112333	NUP133	1	exon-exon	exon,CDS	.	.	1005
chr1_229602380_229634053_-	hsa_circNUP133_021	hsa_circ_0112334	NUP133	1	exon-exon	exon,CDS	.	snRNA	1551
chr1_229619800_229634053_-	hsa_circNUP133_020	hsa_circ_0016815	NUP133	1	exon-exon	exon,CDS	.	.	944
chr1_229622117_229634053_-	hsa_circNUP133_019	hsa_circ_0112337	NUP133	1	exon-exon	exon,CDS	.	.	852
chr1_229625701_229631794_-	hsa_circNUP133_023	hsa_circ_0112339	NUP133	1	exon-exon	exon,CDS	.	.	375
chr1_229625701_229634053_-	hsa_circNUP133_016	hsa_circ_0112340	NUP133	1	exon-exon	exon,CDS	.	.	546
chr1_229631241_229634053_-	hsa_circNUP133_015	hsa_circ_0112341	NUP133	1	exon-exon	exon,CDS	.	.	398
chr1_229635430_229637849_-	hsa_circNUP133_009	hsa_circ_0112342	NUP133	1	exon-exon	exon,CDS	.	.	347
chr1_229661682_229667478_-	hsa_circABCB10_014	hsa_circ_0006001	ABCB10	1	exon-exon	exon,CDS	.	.	567
chr1_229661682_229678118_-	hsa_circABCB10_010	hsa_circ_0112343	ABCB10	1	exon-exon	exon,CDS	.	.	985
chr1_229665945_229678118_-	hsa_circABCB10_009	hsa_circ_0008717	ABCB10	1	exon-exon	exon,CDS	.	.	724
chr1_229665945_229683448_-	hsa_circABCB10_005	hsa_circ_0112345	ABCB10	1	exon-exon	exon,CDS	.	.	927
chr1_229665945_229685181_-	hsa_circABCB10_002	hsa_circ_0112346	ABCB10	1	exon-exon	exon,CDS	.	.	1128
chr1_229675202_229678118_-	hsa_circABCB10_008	hsa_circ_0112347	ABCB10	1	exon-exon	exon,CDS	.	.	418
chr1_229677983_229683448_-	hsa_circABCB10_004	hsa_circ_0112348	ABCB10	1	exon-exon	exon,CDS	.	.	338
chr1_229779279_229790135_+	hsa_circURB2_006	hsa_circ_0016841	URB2	1	exon-exon	exon,CDS	.	.	743
chr1_230313963_230339036_+	hsa_circGALNT2_005	hsa_circ_0000192	GALNT2	1	exon-exon	exon,CDS	.	.	248
chr1_230313963_230386306_+	hsa_circGALNT2_006	hsa_circ_0016846	GALNT2	1	exon-exon	exon,CDS	5UTR	.	883
chr1_230371759_230385017_+	hsa_circGALNT2_009	hsa_circ_0016847	GALNT2	1	exon-exon	exon,CDS	.	.	531
chr1_230379051_230385017_+	hsa_circGALNT2_012	hsa_circ_0016850	GALNT2	1	exon-exon	exon,CDS	.	.	298
chr1_230379051_230401113_+	hsa_circGALNT2_014	hsa_circ_0016852	GALNT2	1	exon-exon	exon,CDS	.	.	1536
chr1_230381808_230386306_+	hsa_circGALNT2_017	hsa_circ_0112352	GALNT2	1	exon-exon	exon,CDS	.	.	280
chr1_230381808_230391090_+	hsa_circGALNT2_018	hsa_circ_0016855	GALNT2	1	exon-exon	exon,CDS	.	.	407
chr1_230384929_230391090_+	hsa_circGALNT2_020	hsa_circ_0016856	GALNT2	1	exon-exon	exon,CDS	.	.	319
chr1_230390963_230401113_+	hsa_circGALNT2_023	hsa_circ_0016859	GALNT2	1	exon-exon	exon,CDS	.	.	1134
chr1_230486703_230493067_-	hsa_circPGBD5_001	hsa_circ_0112354	PGBD5	1	exon-exon	exon,CDS	.	.	563
chr1_230795209_230800333_+	hsa_circCOG2_003	hsa_circ_0112356	COG2	1	exon-exon	exon,CDS	.	.	646
chr1_230795209_230814798_+	hsa_circCOG2_005	hsa_circ_0112357	COG2	1	exon-exon	exon,CDS	.	.	1475
chr1_230798886_230800333_+	hsa_circCOG2_008	hsa_circ_0016866	COG2	1	exon-exon	exon,CDS	.	.	185
chr1_230798886_230807386_+	hsa_circCOG2_009	hsa_circ_0016867	COG2	1	exon-exon	exon,CDS	.	.	599
chr1_230798886_230810870_+	hsa_circCOG2_010	hsa_circ_0016868	COG2	1	exon-exon	exon,CDS	.	.	726
chr1_230804421_230810870_+	hsa_circCOG2_013	hsa_circ_0112359	COG2	1	exon-exon	exon,CDS	3UTR	.	541
chr1_230979099_230979642_-	hsa_circC1orf198_004	hsa_circ_0016873	C1orf198	1	exon-exon	exon,CDS	3UTR	.	543
chr1_231060586_231097049_-	hsa_circTTC13_009	hsa_circ_0112366	TTC13	1	exon-exon	exon,CDS	.	.	1706
chr1_231064682_231097049_-	hsa_circTTC13_008	hsa_circ_0112369	TTC13	1	exon-exon	exon,CDS	.	.	1326
chr1_231069524_231097049_-	hsa_circTTC13_006	hsa_circ_0016884	TTC13	1	exon-exon	exon,CDS	.	.	852
chr1_23107913_23111569_+	hsa_circEPHB2_001	hsa_circ_0004085	EPHB2	1	exon-exon	exon,CDS	.	.	750
chr1_231079551_231094045_-	hsa_circTTC13_014	hsa_circ_0112371	TTC13	1	exon-exon	exon,CDS	.	.	446
chr1_231079551_231097049_-	hsa_circTTC13_005	hsa_circ_0004531	TTC13	1	exon-exon	exon,CDS	.	.	541
chr1_231081134_231097049_-	hsa_circTTC13_004	hsa_circ_0000194	TTC13	1	exon-exon	exon,CDS	.	.	448
chr1_231084644_231097049_-	hsa_circTTC13_003	hsa_circ_0112372	TTC13	1	intergenic-exon	CDS,exon,not_annotated	.	.	382
chr1_231090078_231097049_-	hsa_circTTC13_002	hsa_circ_0000195	TTC13	1	exon-exon	exon,CDS	.	.	382
chr1_231500072_231503382_-	hsa_circEGLN1_006	hsa_circ_0112381	EGLN1	1	exon-exon	exon,CDS	5UTR	.	2217
chr1_231500072_231509845_-	hsa_circEGLN1_004	hsa_circ_0112382	EGLN1	1	exon-exon	exon,CDS	.	.	2474
chr1_231506307_231509845_-	hsa_circEGLN1_002	hsa_circ_0000196	EGLN1	1	exon-exon	exon,CDS	.	.	257
chr1_231752389_231753805_+	hsa_circTSNAX-DISC1_004	hsa_circ_0016905	TSNAX-DISC1	1	exon-exon	exon	.	.	370
chr1_23189529_23191705_+	hsa_circEPHB2_002	hsa_circ_0002720	EPHB2	1	exon-exon	exon,CDS	.	.	492
chr1_232551239_232568217_-	hsa_circSIPA1L2_017	hsa_circ_0016909	SIPA1L2	1	exon-exon	exon,CDS	.	.	731
chr1_232551239_232596907_-	hsa_circSIPA1L2_013	hsa_circ_0016911	SIPA1L2	1	exon-exon	exon,CDS	.	.	1942
chr1_232561334_232568217_-	hsa_circSIPA1L2_016	hsa_circ_0112393	SIPA1L2	1	exon-exon	exon,CDS	.	.	599
chr1_232596632_232607274_-	hsa_circSIPA1L2_011	hsa_circ_0112394	SIPA1L2	1	exon-exon	exon,CDS	.	.	1235
chr1_232596632_232615476_-	hsa_circSIPA1L2_009	hsa_circ_0112395	SIPA1L2	1	exon-exon	exon,CDS	.	.	1339
chr1_232626619_232629406_-	hsa_circSIPA1L2_005	hsa_circ_0016917	SIPA1L2	1	exon-exon	exon,CDS	.	.	323
chr1_232649602_232651354_-	hsa_circSIPA1L2_004	hsa_circ_0112397	SIPA1L2	1	exon-intergenic	not_annotated,exon,CDS	.	.	1641
chr1_232649602_232669329_-	hsa_circSIPA1L2_002	hsa_circ_0112398	SIPA1L2	1	exon-intergenic	not_annotated,exon,CDS	.	.	1641
chr1_232649602_232709968_-	hsa_circSIPA1L2_001	hsa_circ_0112399	SIPA1L2	1	exon-intergenic	not_annotated,exon,CDS	.	.	1641
chr1_2327222_2330953_+	hsa_circRER1_002	hsa_circ_0009376	RER1	1	exon-exon	exon,CDS	5UTR	.	293
chr1_2327222_2332374_+	hsa_circRER1_003	hsa_circ_0009377	RER1	1	exon-exon	exon,CDS	5UTR	.	372
chr1_2327222_2333781_+	hsa_circRER1_004	hsa_circ_0009378	RER1	1	exon-exon	exon,CDS	3UTR,5UTR	.	618
chr1_2327222_2335028_+	hsa_circRER1_005	hsa_circ_0112401	RER1	1	exon-exon	exon	.	.	1173
chr1_233091302_233092189_+	hsa_circNTPCR_002	hsa_circ_0112403	NTPCR	1	exon-exon	exon,CDS	.	.	260
chr1_233150410_233161145_-	hsa_circPCNXL2_107	hsa_circ_0016930	PCNXL2	1	exon-exon	exon,CDS	.	.	601
chr1_233150410_233193036_-	hsa_circPCNXL2_104	hsa_circ_0016932	PCNXL2	1	exon-exon	exon,CDS	.	.	876
chr1_233160891_233193036_-	hsa_circPCNXL2_103	hsa_circ_0112407	PCNXL2	1	exon-exon	exon,CDS	.	.	529
chr1_233190013_233193036_-	hsa_circPCNXL2_101	hsa_circ_0007041	PCNXL2	1	exon-exon	exon,CDS	.	.	275
chr1_233190013_233231609_-	hsa_circPCNXL2_096	hsa_circ_0016938	PCNXL2	1	exon-exon	exon,CDS	.	.	2041
chr1_233225806_233231609_-	hsa_circPCNXL2_094	hsa_circ_0005994	PCNXL2	1	exon-exon	exon,CDS	.	.	337
chr1_233225806_233248712_-	hsa_circPCNXL2_093	hsa_circ_0112410	PCNXL2	1	exon-intergenic	not_annotated,exon,CDS	.	.	505
chr1_233225806_233275601_-	hsa_circPCNXL2_089	hsa_circ_0112411	PCNXL2	1	exon-exon	exon,CDS	.	.	825
chr1_233225806_233297109_-	hsa_circPCNXL2_085	hsa_circ_0006803	PCNXL2	1	exon-exon	exon,CDS	.	.	1069
chr1_233225806_233314921_-	hsa_circPCNXL2_079	hsa_circ_0016946	PCNXL2	1	exon-exon	exon,CDS	.	.	1276
chr1_233248544_233344435_-	hsa_circPCNXL2_066	hsa_circ_0016954	PCNXL2	1	intergenic-exon	CDS,exon,not_annotated	.	.	2073
chr1_233296028_233297109_-	hsa_circPCNXL2_082	hsa_circ_0016959	PCNXL2	1	exon-exon	exon,CDS	.	.	244
chr1_233296028_233314921_-	hsa_circPCNXL2_076	hsa_circ_0016960	PCNXL2	1	exon-exon	exon,CDS	.	.	451
chr1_233296028_233344356_-	hsa_circPCNXL2_069	hsa_circ_0112415	PCNXL2	1	exon-exon	exon,CDS	.	.	1506
chr1_233296028_233344435_-	hsa_circPCNXL2_064	hsa_circ_0006635	PCNXL2	1	exon-exon	exon,CDS	.	.	1585
chr1_233296028_233363117_-	hsa_circPCNXL2_050	hsa_circ_0112416	PCNXL2	1	exon-exon	exon,CDS	.	.	1918
chr1_233296028_233372726_-	hsa_circPCNXL2_039	hsa_circ_0016962	PCNXL2	1	exon-exon	exon,CDS	.	.	2054
chr1_233313547_233336010_-	hsa_circPCNXL2_071	hsa_circ_0112417	PCNXL2	1	exon-exon	exon,CDS	.	.	410
chr1_233313547_233344435_-	hsa_circPCNXL2_063	hsa_circ_0001958	PCNXL2	1	exon-exon	exon,CDS	.	.	1341
chr1_233313547_233353930_-	hsa_circPCNXL2_056	hsa_circ_0016964	PCNXL2	1	exon-exon	exon,CDS	.	.	1528
chr1_233313547_233363117_-	hsa_circPCNXL2_049	hsa_circ_0112418	PCNXL2	1	exon-exon	exon,CDS	.	.	1674
chr1_233313547_233372726_-	hsa_circPCNXL2_038	hsa_circ_0016965	PCNXL2	1	exon-exon	exon,CDS	.	.	1810
chr1_233334684_233344356_-	hsa_circPCNXL2_068	hsa_circ_0112419	PCNXL2	1	exon-exon	exon,CDS	.	.	1055
chr1_233334684_233344435_-	hsa_circPCNXL2_062	hsa_circ_0005223	PCNXL2	1	exon-exon	exon,CDS	.	.	1134
chr1_233334684_233353930_-	hsa_circPCNXL2_055	hsa_circ_0016969	PCNXL2	1	exon-exon	exon,CDS	.	.	1321
chr1_233334684_233363117_-	hsa_circPCNXL2_048	hsa_circ_0004508	PCNXL2	1	exon-exon	exon,CDS	.	.	1467
chr1_233334684_233372726_-	hsa_circPCNXL2_037	hsa_circ_0000198	PCNXL2	1	exon-exon	exon,CDS	.	.	1603
chr1_233334684_233388534_-	hsa_circPCNXL2_025	hsa_circ_0006881	PCNXL2	1	exon-exon	exon,CDS	.	.	2132
chr1_233344263_233353930_-	hsa_circPCNXL2_054	hsa_circ_0016975	PCNXL2	1	exon-exon	exon,CDS	.	.	359
chr1_233344263_233372726_-	hsa_circPCNXL2_036	hsa_circ_0006415	PCNXL2	1	exon-exon	exon,CDS	.	.	641
chr1_233353644_233363117_-	hsa_circPCNXL2_045	hsa_circ_0003314	PCNXL2	1	exon-exon	exon,CDS	.	.	333
chr1_233353644_233372726_-	hsa_circPCNXL2_035	hsa_circ_0016979	PCNXL2	1	exon-exon	exon,CDS	.	.	469
chr1_233353644_233388534_-	hsa_circPCNXL2_024	hsa_circ_0016981	PCNXL2	1	exon-exon	exon,CDS	.	.	998
chr1_233362971_233372726_-	hsa_circPCNXL2_033	hsa_circ_0016989	PCNXL2	1	exon-exon	exon,CDS	5UTR	.	282
chr1_233362971_233388534_-	hsa_circPCNXL2_023	hsa_circ_0008288	PCNXL2	1	exon-exon	exon,CDS	.	.	811
chr1_233372001_233372726_-	hsa_circPCNXL2_032	hsa_circ_0112423	PCNXL2	1	intergenic-exon	CDS,exon,not_annotated	.	.	136
chr1_233372590_233388534_-	hsa_circPCNXL2_022	hsa_circ_0016991	PCNXL2	1	exon-exon	exon,CDS	.	.	665
chr1_233372590_233398909_-	hsa_circPCNXL2_005	hsa_circ_0016993	PCNXL2	1	exon-exon	exon,CDS	.	.	2346
chr1_233482187_233490757_+	hsa_circKIAA1804_001	hsa_circ_0112427	KIAA1804	1	exon-exon	exon,CDS	.	.	506
chr1_233482187_233498039_+	hsa_circKIAA1804_002	hsa_circ_0112428	KIAA1804	1	exon-exon	exon,CDS	.	.	747
chr1_233482187_233512273_+	hsa_circKIAA1804_003	hsa_circ_0112429	KIAA1804	1	exon-exon	exon,CDS	.	.	3226
chr1_233489552_233490757_+	hsa_circKIAA1804_004	hsa_circ_0016997	KIAA1804	1	exon-exon	exon,CDS	.	.	325
chr1_233489552_233498039_+	hsa_circKIAA1804_005	hsa_circ_0112430	KIAA1804	1	exon-exon	exon,CDS	.	.	566
chr1_23356961_23366927_+	hsa_circKDM1A_004	hsa_circ_0112433	KDM1A	1	exon-intergenic	not_annotated,exon,CDS	.	.	166
chr1_23370919_23385660_+	hsa_circKDM1A_016	hsa_circ_0008831	KDM1A	1	exon-exon	exon,CDS	.	.	650
chr1_23376879_23384058_+	hsa_circKDM1A_021	hsa_circ_0010808	KDM1A	1	exon-exon	exon,CDS	.	.	495
chr1_23376879_23385660_+	hsa_circKDM1A_022	hsa_circ_0003889	KDM1A	1	exon-exon	exon,CDS	.	.	590
chr1_23380253_23384058_+	hsa_circKDM1A_025	hsa_circ_0010811	KDM1A	1	exon-exon	exon,CDS	.	.	361
chr1_23380253_23385660_+	hsa_circKDM1A_026	hsa_circ_0112441	KDM1A	1	exon-exon	exon,CDS	.	.	456
chr1_23381561_23384058_+	hsa_circKDM1A_031	hsa_circ_0010815	KDM1A	1	exon-exon	exon,CDS	.	.	282
chr1_23381561_23395644_+	hsa_circKDM1A_032	hsa_circ_0003685	KDM1A	1	exon-exon	exon,CDS	3UTR	.	623
chr1_23381561_23399896_+	hsa_circKDM1A_033	hsa_circ_0010816	KDM1A	1	exon-exon	exon,CDS	.	.	944
chr1_23395031_23406160_+	hsa_circKDM1A_051	hsa_circ_0112446	KDM1A	1	exon-exon	exon,CDS	.	lincRNA	991
chr1_23397717_23398690_+	hsa_circKDM1A_057	hsa_circ_0010835	KDM1A	1	exon-exon	exon,CDS	.	.	209
chr1_234553829_234563512_-	hsa_circTARBP1_055	hsa_circ_0112454	TARBP1	1	exon-exon	exon,CDS	.	.	645
chr1_234553829_234584325_-	hsa_circTARBP1_031	hsa_circ_0112459	TARBP1	1	exon-exon	exon,CDS	.	.	1844
chr1_234553829_234586312_-	hsa_circTARBP1_023	hsa_circ_0112460	TARBP1	1	exon-exon	exon,CDS	.	.	1983
chr1_234553829_234608557_-	hsa_circTARBP1_009	hsa_circ_0112461	TARBP1	1	exon-exon	exon,CDS	.	.	2774
chr1_234569155_234582721_-	hsa_circTARBP1_040	hsa_circ_0112466	TARBP1	1	exon-exon	exon,CDS	.	.	433
chr1_234582548_234586312_-	hsa_circTARBP1_021	hsa_circ_0112468	TARBP1	1	exon-exon	exon,CDS	.	.	412
chr1_234582548_234596142_-	hsa_circTARBP1_014	hsa_circ_0017033	TARBP1	1	exon-exon	exon,CDS	.	.	735
chr1_234582548_234608557_-	hsa_circTARBP1_006	hsa_circ_0112469	TARBP1	1	exon-exon	exon,CDS	.	.	1203
chr1_234586173_234599680_-	hsa_circTARBP1_013	hsa_circ_0112471	TARBP1	1	exon-exon	exon,CDS	.	.	560
chr1_234586173_234608557_-	hsa_circTARBP1_004	hsa_circ_0112472	TARBP1	1	exon-exon	exon,CDS	.	.	930
chr1_234593102_234608557_-	hsa_circTARBP1_003	hsa_circ_0112473	TARBP1	1	intergenic-exon	CDS,exon,not_annotated	.	.	791
chr1_234593412_234608557_-	hsa_circTARBP1_002	hsa_circ_0112474	TARBP1	1	exon-exon	exon,CDS	.	.	791
chr1_234599582_234608557_-	hsa_circTARBP1_001	hsa_circ_0112476	TARBP1	1	exon-exon	exon,CDS	.	.	468
chr1_235311718_235318427_-	hsa_circRBM34_003	hsa_circ_0112482	RBM34	1	exon-exon	exon,CDS	5UTR	.	554
chr1_235316020_235318427_-	hsa_circRBM34_002	hsa_circ_0017041	RBM34	1	exon-exon	exon,CDS	5UTR	.	292
chr1_235357327_235377341_-	hsa_circARID4B_021	hsa_circ_0112486	ARID4B	1	exon-exon	exon,CDS	5UTR	.	542
chr1_235392545_235394504_-	hsa_circARID4B_015	hsa_circ_0017048	ARID4B	1	exon-exon	exon,CDS	5UTR	processed_pseudogene	232
chr1_235392545_235424067_-	hsa_circARID4B_004	hsa_circ_0112495	ARID4B	1	exon-exon	exon,CDS	.	.	891
chr1_235397727_235420540_-	hsa_circARID4B_007	hsa_circ_0112496	ARID4B	1	exon-exon	exon,CDS	.	processed_pseudogene	548
chr1_235403627_235409826_-	hsa_circARID4B_011	hsa_circ_0112497	ARID4B	1	exon-exon	exon,CDS	.	processed_pseudogene	231
chr1_235403627_235424067_-	hsa_circARID4B_003	hsa_circ_0112499	ARID4B	1	exon-exon	exon,CDS	.	processed_pseudogene	579
chr1_235409734_235424067_-	hsa_circARID4B_002	hsa_circ_0112500	ARID4B	1	exon-exon	exon,CDS	.	processed_pseudogene	440
chr1_235416044_235424067_-	hsa_circARID4B_001	hsa_circ_0008531	ARID4B	1	exon-exon	exon,CDS	.	processed_pseudogene	348
chr1_235498556_235506198_+	hsa_circGGPS1_001	hsa_circ_0112501	GGPS1	1	exon-exon	exon	.	processed_pseudogene	1037
chr1_235505022_235506198_+	hsa_circGGPS1_004	hsa_circ_0112504	GGPS1	1	exon-exon	exon,CDS	.	.	944
chr1_235543333_235564902_+	hsa_circTBCE_001	hsa_circ_0112505	TBCE	1	exon-exon	exon,CDS	.	.	216
chr1_235582731_235594119_+	hsa_circTBCE_003	hsa_circ_0112507	TBCE	1	exon-exon	exon,CDS	.	.	345
chr1_235582731_235597595_+	hsa_circTBCE_004	hsa_circ_0017051	TBCE	1	exon-exon	exon,CDS	.	.	648
chr1_235582787_235594119_+	hsa_circTBCE_006	hsa_circ_0007247	TBCE	1	exon-exon	exon,CDS	.	.	289
chr1_235582787_235596486_+	hsa_circTBCE_007	hsa_circ_0112508	TBCE	1	exon-intergenic	not_annotated,exon,CDS	3UTR	.	515
chr1_235582787_235597595_+	hsa_circTBCE_008	hsa_circ_0006021	TBCE	1	exon-exon	exon,CDS	3UTR	.	592
chr1_235582787_235602237_+	hsa_circTBCE_009	hsa_circ_0112509	TBCE	1	exon-exon	exon,CDS	3UTR	.	1125
chr1_235582787_235606226_+	hsa_circTBCE_010	hsa_circ_0017052	TBCE	1	exon-exon	exon,CDS	3UTR	.	1254
chr1_235590454_235597595_+	hsa_circTBCE_011	hsa_circ_0017053	TBCE	1	exon-exon	exon,CDS	.	.	503
chr1_235594019_235600789_+	hsa_circTBCE_013	hsa_circ_0112510	TBCE	1	exon-exon	exon,CDS	3UTR	.	782
chr1_235597518_235599923_+	hsa_circTBCE_015	hsa_circ_0017056	TBCE	1	exon-exon	exon,CDS	3UTR	.	303
chr1_235597518_235600789_+	hsa_circTBCE_016	hsa_circ_0008908	TBCE	1	exon-exon	exon,CDS	3UTR	.	456
chr1_235599059_235600789_+	hsa_circTBCE_019	hsa_circ_0112512	TBCE	1	exon-exon	exon,CDS	.	.	379
chr1_235600636_235602237_+	hsa_circTBCE_022	hsa_circ_0017059	TBCE	1	exon-exon	exon,CDS	.	.	307
chr1_235600636_235605197_+	hsa_circTBCE_023	hsa_circ_0112514	TBCE	1	exon-exon	exon,CDS	.	.	376
chr1_235600636_235606226_+	hsa_circTBCE_024	hsa_circ_0112515	TBCE	1	exon-exon	exon,CDS	.	.	436
chr1_235602083_235606226_+	hsa_circTBCE_026	hsa_circ_0112516	TBCE	1	exon-exon	exon,CDS	.	.	283
chr1_235613554_235647831_-	hsa_circB3GALNT2_019	hsa_circ_0112517	B3GALNT2	1	exon-exon	exon,CDS	.	.	1848
chr1_235617467_235634274_-	hsa_circB3GALNT2_022	hsa_circ_0017062	B3GALNT2	1	exon-exon	exon,CDS	.	.	1400
chr1_235617467_235647831_-	hsa_circB3GALNT2_018	hsa_circ_0112518	B3GALNT2	1	exon-exon	exon,CDS	5UTR	.	1690
chr1_235618870_235647831_-	hsa_circB3GALNT2_017	hsa_circ_0112519	B3GALNT2	1	exon-exon	exon,CDS	.	.	1530
chr1_235628952_235634274_-	hsa_circB3GALNT2_021	hsa_circ_0112521	B3GALNT2	1	exon-exon	exon,CDS	.	.	190
chr1_235628952_235647831_-	hsa_circB3GALNT2_015	hsa_circ_0112522	B3GALNT2	1	exon-exon	exon,CDS	.	.	480
chr1_235628952_235658138_-	hsa_circB3GALNT2_009	hsa_circ_0017065	B3GALNT2	1	exon-exon	exon,CDS	.	.	729
chr1_235634163_235647831_-	hsa_circB3GALNT2_014	hsa_circ_0017067	B3GALNT2	1	exon-exon	exon,CDS	.	.	401
chr1_235634163_235658138_-	hsa_circB3GALNT2_008	hsa_circ_0017069	B3GALNT2	1	exon-exon	exon,CDS	.	.	650
chr1_235634163_235659618_-	hsa_circB3GALNT2_004	hsa_circ_0017070	B3GALNT2	1	exon-exon	exon,CDS	.	.	773
chr1_235643369_235652573_-	hsa_circB3GALNT2_011	hsa_circ_0017072	B3GALNT2	1	exon-exon	exon,CDS	.	.	391
chr1_235643369_235658138_-	hsa_circB3GALNT2_007	hsa_circ_0002343	B3GALNT2	1	exon-exon	exon,CDS	.	.	539
chr1_235643369_235659618_-	hsa_circB3GALNT2_003	hsa_circ_0017073	B3GALNT2	1	exon-exon	exon,CDS	.	.	662
chr1_235647637_235658138_-	hsa_circB3GALNT2_006	hsa_circ_0017075	B3GALNT2	1	exon-exon	exon,CDS	.	.	443
chr1_235657990_235659618_-	hsa_circB3GALNT2_002	hsa_circ_0112523	B3GALNT2	1	exon-exon	exon,CDS	.	.	271
chr1_235746485_235758811_-	hsa_circGNG4_003	hsa_circ_0112524	GNG4	1	intergenic-exon	exon,not_annotated	5UTR	.	221
chr1_235840390_235860572_-	hsa_circLYST_039	hsa_circ_0017077	LYST	1	exon-exon	exon,CDS	.	.	664
chr1_235850248_235856786_-	hsa_circLYST_040	hsa_circ_0112527	LYST	1	exon-exon	exon,CDS	.	.	236
chr1_235850248_235860572_-	hsa_circLYST_038	hsa_circ_0017078	LYST	1	exon-exon	exon,CDS	.	.	426
chr1_235944164_235945387_-	hsa_circLYST_022	hsa_circ_0112538	LYST	1	exon-exon	exon,CDS	.	.	352
chr1_235944164_235952145_-	hsa_circLYST_019	hsa_circ_0112539	LYST	1	exon-exon	exon,CDS	.	.	671
chr1_235952000_235964397_-	hsa_circLYST_009	hsa_circ_0112544	LYST	1	exon-exon	exon,CDS	.	.	1093
chr1_235954998_235955425_-	hsa_circLYST_017	hsa_circ_0112545	LYST	1	exon-exon	exon,CDS	.	.	427
chr1_235954998_235956912_-	hsa_circLYST_016	hsa_circ_0017091	LYST	1	exon-exon	exon,CDS	.	.	537
chr1_235956802_235964397_-	hsa_circLYST_008	hsa_circ_0004550	LYST	1	exon-exon	exon,CDS	.	.	404
chr1_235963619_235964397_-	hsa_circLYST_007	hsa_circ_0017092	LYST	1	exon-exon	exon,CDS	.	.	294
chr1_235993525_235996967_-	hsa_circLYST_002	hsa_circ_0005899	LYST	1	exon-exon	exon,CDS	.	.	289
chr1_236148678_236154358_-	hsa_circNID1_019	hsa_circ_0017099	NID1	1	exon-exon	exon,CDS	.	.	300
chr1_236148678_236157172_-	hsa_circNID1_018	hsa_circ_0017100	NID1	1	exon-exon	exon,CDS	.	.	528
chr1_236175220_236212289_-	hsa_circNID1_004	hsa_circ_0112548	NID1	1	exon-exon	exon,CDS	.	.	2302
chr1_236187369_236201553_-	hsa_circNID1_008	hsa_circ_0017105	NID1	1	exon-exon	exon,CDS	.	.	993
chr1_236192849_236201553_-	hsa_circNID1_006	hsa_circ_0017109	NID1	1	exon-exon	exon,CDS	.	.	603
chr1_236195700_236201553_-	hsa_circNID1_005	hsa_circ_0017111	NID1	1	exon-exon	exon,CDS	.	.	402
chr1_236205209_236212289_-	hsa_circNID1_001	hsa_circ_0017113	NID1	1	exon-exon	exon,CDS	.	.	910
chr1_236332005_236341936_+	hsa_circGPR137B_001	hsa_circ_0112549	GPR137B	1	exon-exon	exon,CDS	.	.	273
chr1_236332005_236343328_+	hsa_circGPR137B_002	hsa_circ_0112550	GPR137B	1	exon-exon	exon,CDS	.	.	423
chr1_236332005_236347206_+	hsa_circGPR137B_003	hsa_circ_0112551	GPR137B	1	exon-exon	exon,CDS	.	.	552
chr1_236332005_236368550_+	hsa_circGPR137B_004	hsa_circ_0112552	GPR137B	1	exon-exon	exon,CDS	5UTR	.	677
chr1_236341713_236343328_+	hsa_circGPR137B_007	hsa_circ_0017115	GPR137B	1	exon-exon	exon,CDS	5UTR	.	373
chr1_236341713_236347206_+	hsa_circGPR137B_008	hsa_circ_0004595	GPR137B	1	exon-exon	exon,CDS	5UTR	.	502
chr1_236700796_236705010_+	hsa_circLGALS8_001	hsa_circ_0112570	LGALS8	1	exon-exon	exon,CDS	5UTR	.	477
chr1_236706859_236711446_+	hsa_circLGALS8_004	hsa_circ_0112573	LGALS8	1	exon-exon	exon,CDS	5UTR	.	390
chr1_236739518_236749241_-	hsa_circHEATR1_015	hsa_circ_0112581	HEATR1	1	exon-exon	exon,CDS	5UTR	transcribed_processed_pseudogene	1157
chr1_236744521_236751343_-	hsa_circHEATR1_014	hsa_circ_0112582	HEATR1	1	exon-exon	exon,CDS	5UTR	transcribed_processed_pseudogene	1225
chr1_236757311_236760276_-	hsa_circHEATR1_007	hsa_circ_0112585	HEATR1	1	exon-exon	exon,CDS	5UTR	.	590
chr1_236881157_236883491_+	hsa_circACTN2_002	hsa_circ_0112588	ACTN2	1	exon-exon	exon,CDS	5UTR	.	322
chr1_236881157_236894614_+	hsa_circACTN2_004	hsa_circ_0017138	ACTN2	1	exon-exon	exon,CDS	5UTR	.	571
chr1_236914769_236920932_+	hsa_circACTN2_011	hsa_circ_0112596	ACTN2	1	exon-exon	exon,CDS	5UTR	.	645
chr1_236966727_236969533_+	hsa_circMTR_001	hsa_circ_0003219	MTR	1	exon-exon	exon,CDS	5UTR	.	305
chr1_236966727_236979843_+	hsa_circMTR_002	hsa_circ_0112598	MTR	1	exon-exon	exon,CDS	5UTR	.	787
chr1_236966727_237001899_+	hsa_circMTR_005	hsa_circ_0112600	MTR	1	exon-exon	exon,CDS	5UTR	.	1538
chr1_236966727_237026854_+	hsa_circMTR_006	hsa_circ_0017140	MTR	1	exon-exon	exon,CDS	5UTR	.	2428
chr1_236969443_236979843_+	hsa_circMTR_011	hsa_circ_0004039	MTR	1	exon-exon	exon,CDS	.	.	572
chr1_236972003_236979843_+	hsa_circMTR_014	hsa_circ_0112602	MTR	1	exon-exon	exon,CDS	.	.	482
chr1_236987418_236995378_+	hsa_circMTR_025	hsa_circ_0112605	MTR	1	exon-exon	exon,CDS	.	.	424
chr1_236987418_237001899_+	hsa_circMTR_026	hsa_circ_0112606	MTR	1	exon-exon	exon,CDS	.	.	751
chr1_236987418_237016388_+	hsa_circMTR_027	hsa_circ_0112607	MTR	1	exon-exon	exon,CDS	.	.	1189
chr1_236987418_237026854_+	hsa_circMTR_028	hsa_circ_0017153	MTR	1	exon-exon	exon,CDS	.	.	1641
chr1_236990128_236998987_+	hsa_circMTR_029	hsa_circ_0112608	MTR	1	exon-exon	exon,CDS	.	.	402
chr1_236998846_237016388_+	hsa_circMTR_031	hsa_circ_0017155	MTR	1	exon-exon	exon,CDS	.	.	765
chr1_237001713_237016388_+	hsa_circMTR_036	hsa_circ_0017158	MTR	1	exon-exon	exon,CDS	.	.	624
chr1_237013643_237016388_+	hsa_circMTR_039	hsa_circ_0017160	MTR	1	exon-exon	exon,CDS	.	.	438
chr1_237013643_237026854_+	hsa_circMTR_040	hsa_circ_0017161	MTR	1	exon-exon	exon,CDS	.	.	890
chr1_237023132_237026854_+	hsa_circMTR_042	hsa_circ_0003929	MTR	1	exon-exon	exon,CDS	.	.	452
chr1_237532833_237540735_+	hsa_circRYR2_006	hsa_circ_0112620	RYR2	1	exon-exon	exon,CDS	.	.	267
chr1_237532833_237551483_+	hsa_circRYR2_007	hsa_circ_0112621	RYR2	1	exon-exon	exon,CDS	.	.	464
chr1_237532833_237586548_+	hsa_circRYR2_008	hsa_circ_0112622	RYR2	1	exon-exon	exon,CDS	.	.	696
chr1_237532833_237620035_+	hsa_circRYR2_010	hsa_circ_0112624	RYR2	1	exon-exon	exon,CDS	.	.	1303
chr1_237532833_237632487_+	hsa_circRYR2_011	hsa_circ_0112625	RYR2	1	exon-exon	exon,CDS	.	.	1399
chr1_237538016_237580423_+	hsa_circRYR2_015	hsa_circ_0112628	RYR2	1	exon-exon	exon,CDS	.	.	464
chr1_237550455_237608822_+	hsa_circRYR2_020	hsa_circ_0112632	RYR2	1	intergenic-exon	CDS,exon,not_annotated	.	.	716
chr1_237586391_237608822_+	hsa_circRYR2_032	hsa_circ_0112640	RYR2	1	exon-exon	exon,CDS	.	.	444
chr1_237617690_237632487_+	hsa_circRYR2_036	hsa_circ_0112644	RYR2	1	exon-exon	exon,CDS	5UTR	.	416
chr1_237729866_237732619_+	hsa_circRYR2_044	hsa_circ_0112651	RYR2	1	exon-exon	exon,CDS	.	.	384
chr1_237756775_237778143_+	hsa_circRYR2_047	hsa_circ_0112654	RYR2	1	exon-exon	exon,CDS	.	.	1440
chr1_237756775_237780786_+	hsa_circRYR2_048	hsa_circ_0112655	RYR2	1	exon-exon	exon,CDS	.	.	1641
chr1_237865277_237870569_+	hsa_circRYR2_061	hsa_circ_0112667	RYR2	1	exon-exon	exon,CDS	.	.	534
chr1_237991680_237994865_+	hsa_circRYR2_078	hsa_circ_0112685	RYR2	1	exon-exon	exon,CDS	.	.	218
chr1_23842826_23845600_-	hsa_circE2F2_002	hsa_circ_0005247	E2F2	1	exon-exon	exon,CDS	3UTR	.	286
chr1_239989649_239990678_+	hsa_circCHRM3_015	hsa_circ_0112699	CHRM3	1	intergenic-exon	exon,not_annotated	.	.	356
chr1_240341220_240351562_+	hsa_circFMN2_009	hsa_circ_0002413	FMN2	1	exon-exon	exon,CDS	.	.	216
chr1_240421244_240497529_+	hsa_circFMN2_021	hsa_circ_0002549	FMN2	1	exon-exon	exon,CDS	3UTR	.	700
chr1_240492375_240497529_+	hsa_circFMN2_030	hsa_circ_0003688	FMN2	1	exon-exon	exon,CDS	.	.	550
chr1_240497186_240519208_+	hsa_circFMN2_033	hsa_circ_0112711	FMN2	1	exon-exon	exon,CDS	3UTR	.	274
chr1_24134624_24147083_-	hsa_circHMGCL_004	hsa_circ_0112728	HMGCL	1	exon-exon	exon,CDS	.	.	690
chr1_24137225_24147083_-	hsa_circHMGCL_003	hsa_circ_0010900	HMGCL	1	exon-exon	exon,CDS	5UTR	.	501
chr1_24140679_24147083_-	hsa_circHMGCL_002	hsa_circ_0003757	HMGCL	1	exon-exon	exon,CDS	5UTR	.	437
chr1_24143164_24147083_-	hsa_circHMGCL_001	hsa_circ_0010902	HMGCL	1	exon-exon	exon,CDS	5UTR	.	288
chr1_242042050_242048809_+	hsa_circEXO1_004	hsa_circ_0112735	EXO1	1	exon-exon	exon,CDS	5UTR	.	891
chr1_242045217_242048809_+	hsa_circEXO1_005	hsa_circ_0112736	EXO1	1	exon-exon	exon,CDS	5UTR	.	296
chr1_243327585_243388623_-	hsa_circCEP170_007	hsa_circ_0017227	CEP170	1	exon-exon	exon,CDS	.	.	4480
chr1_243362361_243388623_-	hsa_circCEP170_005	hsa_circ_0009111	CEP170	1	exon-exon	exon,CDS	.	.	1345
chr1_243385025_243388623_-	hsa_circCEP170_003	hsa_circ_0005749	CEP170	1	exon-exon	exon,CDS	5UTR	processed_pseudogene	236
chr1_243433393_243449699_+	hsa_circSDCCAG8_001	hsa_circ_0007543	SDCCAG8	1	intergenic-exon	CDS,exon,not_annotated	.	.	479
chr1_243433393_243471479_+	hsa_circSDCCAG8_005	hsa_circ_0112747	SDCCAG8	1	intergenic-exon	CDS,exon,not_annotated	.	.	2031
chr1_243433406_243449699_+	hsa_circSDCCAG8_007	hsa_circ_0112749	SDCCAG8	1	exon-exon	exon,CDS	.	processed_pseudogene	479
chr1_243433406_243471479_+	hsa_circSDCCAG8_010	hsa_circ_0112752	SDCCAG8	1	exon-exon	exon,CDS	5UTR	processed_pseudogene	2031
chr1_243456392_243471479_+	hsa_circSDCCAG8_016	hsa_circ_0007442	SDCCAG8	1	exon-exon	exon,CDS	.	processed_pseudogene	1552
chr1_243468014_243493994_+	hsa_circSDCCAG8_021	hsa_circ_0112757	SDCCAG8	1	exon-exon	exon,CDS	.	processed_pseudogene	1619
chr1_243468014_243507633_+	hsa_circSDCCAG8_022	hsa_circ_0001992	SDCCAG8	1	exon-exon	exon,CDS	5UTR	processed_pseudogene	1871
chr1_243480056_243507633_+	hsa_circSDCCAG8_025	hsa_circ_0112759	SDCCAG8	1	exon-exon	exon,CDS	.	processed_pseudogene	544
chr1_243542022_243589860_+	hsa_circSDCCAG8_030	hsa_circ_0112762	SDCCAG8	1	exon-exon	exon,CDS	.	processed_pseudogene	512
chr1_243579003_243589860_+	hsa_circSDCCAG8_031	hsa_circ_0017241	SDCCAG8	1	exon-exon	exon,CDS	.	.	369
chr1_243675625_243727150_-	hsa_circAKT3_052	hsa_circ_0112770	AKT3	1	exon-exon	exon,CDS	5UTR	.	535
chr1_243675625_243736350_-	hsa_circAKT3_048	hsa_circ_0002240	AKT3	1	exon-exon	exon,CDS	.	.	775
chr1_243708811_243727150_-	hsa_circAKT3_051	hsa_circ_0112771	AKT3	1	exon-exon	exon,CDS	5UTR	.	432
chr1_243708811_243736350_-	hsa_circAKT3_047	hsa_circ_0000199	AKT3	1	exon-exon	exon,CDS	.	.	672
chr1_243708811_244006584_-	hsa_circAKT3_012	hsa_circ_0017242	AKT3	1	exon-exon	exon,CDS	.	.	1480
chr1_243727021_243736350_-	hsa_circAKT3_045	hsa_circ_0112779	AKT3	1	exon-exon	exon,CDS	.	.	369
chr1_243727021_243801044_-	hsa_circAKT3_035	hsa_circ_0112781	AKT3	1	exon-exon	exon,CDS	3UTR	antisense	636
chr1_243727021_244006584_-	hsa_circAKT3_011	hsa_circ_0017244	AKT3	1	exon-exon	exon,CDS	3UTR	antisense	1177
chr1_243736227_243859018_-	hsa_circAKT3_024	hsa_circ_0017247	AKT3	1	exon-exon	exon,CDS	3UTR	antisense	773
chr1_243736227_244006584_-	hsa_circAKT3_010	hsa_circ_0017248	AKT3	1	exon-exon	exon,CDS	3UTR	antisense	931
chr1_243776972_243801044_-	hsa_circAKT3_033	hsa_circ_0006696	AKT3	1	exon-exon	exon,CDS	3UTR	antisense	267
chr1_243776972_243809339_-	hsa_circAKT3_030	hsa_circ_0112786	AKT3	1	exon-exon	exon,CDS	3UTR	antisense	412
chr1_243776972_243828185_-	hsa_circAKT3_027	hsa_circ_0017250	AKT3	1	exon-exon	exon,CDS	.	.	524
chr1_243776972_243859018_-	hsa_circAKT3_023	hsa_circ_0017251	AKT3	1	exon-exon	exon,CDS	.	.	650
chr1_243776972_244006584_-	hsa_circAKT3_009	hsa_circ_0017252	AKT3	1	exon-exon	exon,CDS	.	.	808
chr1_243800912_243828185_-	hsa_circAKT3_026	hsa_circ_0112790	AKT3	1	exon-exon	exon,CDS	.	.	389
chr1_243800912_243859018_-	hsa_circAKT3_021	hsa_circ_0112791	AKT3	1	exon-exon	exon,CDS	.	.	515
chr1_243800912_244006584_-	hsa_circAKT3_008	hsa_circ_0017253	AKT3	1	exon-exon	exon,CDS	.	.	673
chr1_243809194_244006584_-	hsa_circAKT3_007	hsa_circ_0017254	AKT3	1	exon-exon	exon,CDS	.	.	541
chr1_243828073_243859018_-	hsa_circAKT3_019	hsa_circ_0112794	AKT3	1	exon-exon	exon,CDS	.	.	238
chr1_243858892_243859018_-	hsa_circAKT3_017	hsa_circ_0112798	AKT3	1	exon-exon	exon,CDS	5UTR	.	126
chr1_243858892_244006584_-	hsa_circAKT3_006	hsa_circ_0004649	AKT3	1	exon-exon	exon,CDS	5UTR	.	284
chr1_2445440_2447156_-	hsa_circPANK4_005	hsa_circ_0009394	PANK4	1	exon-exon	exon,CDS	.	.	357
chr1_244572013_244581054_-	hsa_circRP11-518L10.2_004	hsa_circ_0112807	ADSS	1	exon-exon	exon,CDS	5UTR	.	1300
chr1_244572013_244587689_-	hsa_circADSS_005	hsa_circ_0006769	ADSS	1	exon-exon	exon,CDS	.	.	1839
chr1_244572013_244601070_-	hsa_circRP11-518L10.2_002	hsa_circ_0112808	ADSS	1	exon-exon	exon,CDS	.	.	2205
chr1_244572786_244601070_-	hsa_circRP11-518L10.2_001	hsa_circ_0112810	ADSS	1	exon-exon	exon,CDS	.	.	1432
chr1_244574588_244581054_-	hsa_circADSS_011	hsa_circ_0017263	ADSS	1	exon-exon	exon,CDS	.	.	373
chr1_244579282_244587689_-	hsa_circADSS_004	hsa_circ_0017264	ADSS	1	exon-exon	exon,CDS	.	antisense	762
chr1_244582061_244583598_-	hsa_circADSS_008	hsa_circ_0112811	ADSS	1	exon-exon	exon,CDS	.	.	282
chr1_244681893_244724447_+	hsa_circC1orf101_003	hsa_circ_0017267	C1orf101	1	exon-exon	exon,CDS	5UTR	snRNA	1078
chr1_244715623_244724447_+	hsa_circC1orf101_005	hsa_circ_0006080	C1orf101	1	exon-exon	exon,CDS	5UTR	snRNA	971
chr1_244723969_244724447_+	hsa_circC1orf101_006	hsa_circ_0112816	C1orf101	1	exon-exon	exon,CDS	.	snRNA	478
chr1_24495906_24507344_-	hsa_circIL28RA_001	hsa_circ_0010906	IFNLR1	1	exon-exon	exon,CDS	5UTR	.	309
chr1_245008548_245012158_-	hsa_circHNRNPU-AS1_001	hsa_circ_0112819	HNRNPU-AS1	1	exon-intergenic	exon,not_annotated	3UTR	.	436
chr1_245017051_245017200_-	hsa_circHNRNPU_015	hsa_circ_0112822	HNRNPU	1	exon-exon	exon	3UTR	.	149
chr1_245020899_245022676_-	hsa_circHNRNPU_007	hsa_circ_0112825	HNRNPU	1	exon-exon	exon,CDS	.	.	597
chr1_245152415_245180628_+	hsa_circEFCAB2_001	hsa_circ_0112827	EFCAB2	1	intergenic-exon	CDS,exon,not_annotated	.	.	197
chr1_245165422_245180628_+	hsa_circEFCAB2_002	hsa_circ_0008294	EFCAB2	1	exon-exon	exon,CDS	.	.	197
chr1_245165422_245185598_+	hsa_circEFCAB2_003	hsa_circ_0006983	EFCAB2	1	exon-intergenic	exon,not_annotated	.	.	197
chr1_245165422_245222760_+	hsa_circEFCAB2_004	hsa_circ_0002426	EFCAB2	1	exon-exon	exon,CDS	.	snRNA	270
chr1_245165422_245246990_+	hsa_circEFCAB2_005	hsa_circ_0112828	EFCAB2	1	exon-exon	exon,CDS	.	snRNA	460
chr1_245180543_245222760_+	hsa_circEFCAB2_007	hsa_circ_0112830	EFCAB2	1	exon-exon	exon,CDS	.	snRNA	158
chr1_245180543_245246990_+	hsa_circEFCAB2_008	hsa_circ_0112831	EFCAB2	1	exon-exon	exon,CDS	.	.	348
chr1_245222687_245246990_+	hsa_circEFCAB2_009	hsa_circ_0017278	EFCAB2	1	exon-exon	exon,CDS	.	.	263
chr1_245530135_245530669_+	hsa_circKIF26B_001	hsa_circ_0009150	KIF26B	1	exon-exon	exon,CDS	5UTR	.	534
chr1_245765878_245775278_+	hsa_circKIF26B_004	hsa_circ_0112835	KIF26B	1	exon-exon	exon,CDS	5UTR	.	748
chr1_245765878_245776115_+	hsa_circKIF26B_005	hsa_circ_0112836	KIF26B	1	exon-intergenic	not_annotated,exon,CDS	.	.	748
chr1_245765878_245809582_+	hsa_circKIF26B_006	hsa_circ_0007853	KIF26B	1	exon-exon	exon,CDS	.	.	937
chr1_245927342_246093239_-	hsa_circSMYD3_025	hsa_circ_0017285	SMYD3	1	exon-exon	exon,CDS	3UTR	.	654
chr1_246078831_246093239_-	hsa_circSMYD3_023	hsa_circ_0005090	SMYD3	1	exon-exon	exon,CDS	.	.	282
chr1_246091232_246093239_-	hsa_circSMYD3_022	hsa_circ_0017304	SMYD3	1	exon-exon	exon,CDS	.	.	171
chr1_246490502_246493839_-	hsa_circSMYD3_013	hsa_circ_0017305	SMYD3	1	exon-exon	exon,CDS	.	.	195
chr1_246490502_246498776_-	hsa_circSMYD3_010	hsa_circ_0017306	SMYD3	1	exon-exon	exon,CDS	.	.	303
chr1_246490502_246518396_-	hsa_circSMYD3_007	hsa_circ_0005034	SMYD3	1	exon-exon	exon,CDS	3UTR	.	367
chr1_246703991_246714604_-	hsa_circTFB2M_012	hsa_circ_0112845	TFB2M	1	exon-exon	exon,CDS	.	.	827
chr1_246704239_246711909_-	hsa_circTFB2M_013	hsa_circ_0112848	TFB2M	1	exon-exon	exon,CDS	3UTR	.	489
chr1_246704239_246714604_-	hsa_circTFB2M_011	hsa_circ_0112849	TFB2M	1	exon-exon	exon,CDS	.	.	579
chr1_246704239_246720023_-	hsa_circTFB2M_007	hsa_circ_0112850	TFB2M	1	exon-exon	exon,CDS	.	.	728
chr1_246707822_246714604_-	hsa_circTFB2M_010	hsa_circ_0112851	TFB2M	1	exon-exon	exon,CDS	.	.	314
chr1_246707822_246720836_-	hsa_circTFB2M_003	hsa_circ_0112853	TFB2M	1	exon-exon	exon,CDS	.	.	617
chr1_246711846_246720023_-	hsa_circTFB2M_005	hsa_circ_0017308	TFB2M	1	exon-exon	exon,CDS	.	.	302
chr1_246719874_246720836_-	hsa_circTFB2M_001	hsa_circ_0004005	TFB2M	1	exon-exon	exon,CDS	.	.	303
chr1_246754813_246755243_+	hsa_circCNST_002	hsa_circ_0017310	CNST	1	exon-exon	exon,CDS	.	.	430
chr1_246781559_246797889_+	hsa_circCNST_003	hsa_circ_0112855	CNST	1	intergenic-exon	CDS,exon,not_annotated	.	.	439
chr1_246784730_246797889_+	hsa_circCNST_004	hsa_circ_0017311	CNST	1	exon-exon	exon,CDS	.	.	439
chr1_246795195_246797889_+	hsa_circCNST_008	hsa_circ_0017312	CNST	1	exon-exon	exon,CDS	.	.	233
chr1_246890193_246903603_+	hsa_circSCCPDH_003	hsa_circ_0112861	SCCPDH	1	exon-exon	exon,CDS	.	.	324
chr1_246890193_246907427_+	hsa_circSCCPDH_004	hsa_circ_0112862	SCCPDH	1	exon-exon	exon,CDS	5UTR	.	374
chr1_246890193_246923529_+	hsa_circSCCPDH_005	hsa_circ_0112863	SCCPDH	1	exon-exon	exon,CDS	.	.	800
chr1_246899276_246903603_+	hsa_circSCCPDH_007	hsa_circ_0112865	SCCPDH	1	exon-exon	exon,CDS	3UTR	.	211
chr1_246899276_246907427_+	hsa_circSCCPDH_008	hsa_circ_0112866	SCCPDH	1	exon-exon	exon,CDS	3UTR	.	261
chr1_246899276_246923529_+	hsa_circSCCPDH_009	hsa_circ_0112867	SCCPDH	1	exon-exon	exon,CDS	3UTR	.	687
chr1_247016392_247051819_-	hsa_circAHCTF1_022	hsa_circ_0017319	AHCTF1	1	exon-exon	exon,CDS	3UTR	.	2498
chr1_247024200_247025455_-	hsa_circAHCTF1_032	hsa_circ_0017324	AHCTF1	1	exon-exon	exon,CDS	.	.	592
chr1_247024200_247027418_-	hsa_circAHCTF1_031	hsa_circ_0017325	AHCTF1	1	exon-exon	exon,CDS	.	.	785
chr1_247027225_247031113_-	hsa_circAHCTF1_029	hsa_circ_0017326	AHCTF1	1	exon-exon	exon,CDS	.	.	531
chr1_247039338_247040604_-	hsa_circAHCTF1_026	hsa_circ_0006097	AHCTF1	1	exon-exon	exon,CDS	.	.	428
chr1_247039338_247051819_-	hsa_circAHCTF1_021	hsa_circ_0017331	AHCTF1	1	exon-exon	exon,CDS	5UTR	.	944
chr1_247048794_247051819_-	hsa_circAHCTF1_020	hsa_circ_0002288	AHCTF1	1	exon-exon	exon,CDS	5UTR	.	516
chr1_247048794_247055221_-	hsa_circAHCTF1_016	hsa_circ_0017335	AHCTF1	1	exon-exon	exon,CDS	.,5UTR	.	856
chr1_247200893_247202839_-	hsa_circZNF670_002	hsa_circ_0112877	ZNF670	1	exon-exon	exon,CDS	.	.	1024
chr1_247302017_247323115_-	hsa_circZNF124_010	hsa_circ_0002802	ZNF124	1	intergenic-exon	CDS,exon,not_annotated	.	.	1826
chr1_247318867_247323115_-	hsa_circZNF124_009	hsa_circ_0002922	ZNF124	1	intergenic-exon	CDS,exon,not_annotated	.	.	1691
chr1_247318867_247323169_-	hsa_circZNF124_005	hsa_circ_0112878	ZNF124	1	intergenic-intergenic	not_annotated	.	.	1691
chr1_247319707_247323115_-	hsa_circZNF124_008	hsa_circ_0112879	ZNF124	1	exon-exon	exon,CDS	.	.	1186
chr1_247319707_247323169_-	hsa_circZNF124_004	hsa_circ_0112880	ZNF124	1	exon-intergenic	exon,not_annotated	.	.	1186
chr1_247320301_247323115_-	hsa_circZNF124_007	hsa_circ_0005667	ZNF124	1	exon-exon	exon,CDS	.	.	592
chr1_247322307_247323115_-	hsa_circZNF124_006	hsa_circ_0017348	ZNF124	1	exon-exon	exon,CDS	.	.	188
chr1_247471776_247473758_-	hsa_circZNF496_001	hsa_circ_0112885	ZNF496	1	exon-exon	exon,CDS	.	.	373
chr1_24766661_24771734_+	hsa_circNIPAL3_003	hsa_circ_0010909	NIPAL3	1	exon-exon	exon,CDS	.	.	301
chr1_248023918_248031365_+	hsa_circTRIM58_001	hsa_circ_0112887	TRIM58	1	exon-exon	exon,CDS	.	.	451
chr1_24840803_24841057_+	hsa_circRCAN3_001	hsa_circ_0003553	RCAN3	1	exon-exon	exon,CDS	.	.	254
chr1_24857707_24859744_+	hsa_circRCAN3_004	hsa_circ_0004802	RCAN3	1	exon-exon	exon,CDS	.	.	346
chr1_24973157_24975520_+	hsa_circSRRM1_002	hsa_circ_0010913	SRRM1	1	exon-exon	exon,CDS	3UTR	.	392
chr1_24987209_24989715_+	hsa_circSRRM1_009	hsa_circ_0010919	SRRM1	1	exon-intergenic	not_annotated,exon,CDS	3UTR	.	355
chr1_25124232_25153607_+	hsa_circCLIC4_001	hsa_circ_0005609	CLIC4	1	exon-exon	exon,CDS	5UTR	snRNA	343
chr1_25549719_25554726_-	hsa_circSYF2_003	hsa_circ_0112895	SYF2	1	exon-exon	exon,CDS	3UTR	.	1160
chr1_25666964_25678184_+	hsa_circTMEM50A_002	hsa_circ_0007054	TMEM50A	1	exon-exon	exon,CDS	.	.	287
chr1_25666964_25683344_+	hsa_circTMEM50A_004	hsa_circ_0112900	TMEM50A	1	exon-exon	exon,CDS	.	.	441
chr1_25678116_25683344_+	hsa_circTMEM50A_010	hsa_circ_0010932	TMEM50A	1	exon-exon	exon,CDS	.	.	222
chr1_25773252_25785383_+	hsa_circTMEM57_004	hsa_circ_0010935	TMEM57	1	exon-exon	exon,CDS	.	.	1154
chr1_25775298_25783322_+	hsa_circTMEM57_007	hsa_circ_0010937	TMEM57	1	exon-exon	exon,CDS	.	.	510
chr1_26135070_26138370_+	hsa_circSEPN1_005	hsa_circ_0010952	SEPN1	1	exon-exon	exon,CDS	5UTR	.	744
chr1_26496908_26497856_+	hsa_circZNF593_003	hsa_circ_0112924	ZNF593	1	exon-intergenic	not_annotated,exon,CDS	.	.	362
chr1_26566252_26570809_+	hsa_circCEP85_001	hsa_circ_0010971	CEP85	1	exon-exon	exon,CDS	.	.	230
chr1_26566252_26586293_+	hsa_circCEP85_002	hsa_circ_0010972	CEP85	1	exon-exon	exon,CDS	.	.	1363
chr1_26570656_26586293_+	hsa_circCEP85_006	hsa_circ_0010976	CEP85	1	exon-exon	exon,CDS	5UTR	.	1286
chr1_26581661_26582356_+	hsa_circCEP85_007	hsa_circ_0002135	CEP85	1	exon-exon	exon,CDS	.	.	695
chr1_26581661_26586293_+	hsa_circCEP85_009	hsa_circ_0002868	CEP85	1	exon-exon	exon,CDS	.	.	1133
chr1_26584087_26584751_+	hsa_circCEP85_012	hsa_circ_0010979	CEP85	1	exon-exon	exon,CDS	.	.	252
chr1_26584087_26586293_+	hsa_circCEP85_013	hsa_circ_0000033	CEP85	1	exon-exon	exon,CDS	.	.	438
chr1_26594973_26596105_+	hsa_circCEP85_016	hsa_circ_0112926	CEP85	1	exon-exon	exon,CDS	5UTR	.	383
chr1_26620695_26624553_-	hsa_circUBXN11_002	hsa_circ_0112928	UBXN11	1	exon-exon	exon,CDS	5UTR	.	360
chr1_26772806_26774151_+	hsa_circDHDDS_006	hsa_circ_0000034	DHDDS	1	exon-exon	exon,CDS	.	.	219
chr1_26772806_26786635_+	hsa_circDHDDS_009	hsa_circ_0011000	DHDDS	1	exon-exon	exon,CDS	.	.	442
chr1_26774049_26786635_+	hsa_circDHDDS_012	hsa_circ_0008614	DHDDS	1	exon-exon	exon,CDS	.	.	325
chr1_26784281_26786635_+	hsa_circDHDDS_013	hsa_circ_0007537	DHDDS	1	exon-exon	exon,CDS	.	.	223
chr1_26887216_26888154_+	hsa_circRPS6KA1_008	hsa_circ_0011008	RPS6KA1	1	exon-exon	exon,CDS	.	.	375
chr1_27056141_27059283_+	hsa_circARID1A_002	hsa_circ_0008494	ARID1A	1	exon-exon	exon,CDS	.	.	783
chr1_27087346_27089776_+	hsa_circARID1A_008	hsa_circ_0006913	ARID1A	1	exon-exon	exon,CDS	.	.	812
chr1_27120603_27121725_+	hsa_circPIGV_002	hsa_circ_0011022	PIGV	1	exon-exon	exon,CDS	.	.	1122
chr1_27223791_27224216_-	hsa_circGPATCH3_001	hsa_circ_0011032	GPATCH3	1	exon-exon	exon,CDS	.	.	425
chr1_27267947_27268309_+	hsa_circNUDC_004	hsa_circ_0003940	NUDC	1	exon-exon	exon,CDS	.	.	270
chr1_27269150_27269556_+	hsa_circNUDC_008	hsa_circ_0005087	NUDC	1	exon-exon	exon,CDS	.	.	312
chr1_27432375_27436268_-	hsa_circSLC9A1_003	hsa_circ_0007283	SLC9A1	1	exon-exon	exon,CDS	.	.	672
chr1_27440281_27440777_-	hsa_circSLC9A1_002	hsa_circ_0112938	SLC9A1	1	intergenic-exon	CDS,exon,not_annotated	.	.	461
chr1_27440316_27440777_-	hsa_circSLC9A1_001	hsa_circ_0002380	SLC9A1	1	exon-exon	exon,CDS	5UTR	.	461
chr1_27657210_27660772_+	hsa_circTMEM222_002	hsa_circ_0011059	TMEM222	1	exon-exon	exon,CDS	5UTR	.	498
chr1_27741326_27755443_-	hsa_circWASF2_005	hsa_circ_0011075	WASF2	1	exon-exon	exon,CDS	.	.	711
chr1_27744769_27755443_-	hsa_circWASF2_004	hsa_circ_0011076	WASF2	1	exon-exon	exon,CDS	3UTR	.	462
chr1_27994736_27995857_-	hsa_circIFI6_002	hsa_circ_0002470	IFI6	1	exon-exon	exon,CDS	.	.	354
chr1_28116072_28120143_+	hsa_circSTX12_002	hsa_circ_0008126	STX12	1	exon-exon	exon,CDS	5UTR	.	170
chr1_28116072_28128326_+	hsa_circSTX12_003	hsa_circ_0005672	STX12	1	exon-exon	exon,CDS	5UTR	.	308
chr1_28116072_28138779_+	hsa_circSTX12_004	hsa_circ_0112943	STX12	1	exon-exon	exon,CDS	3UTR	.	458
chr1_28116072_28146243_+	hsa_circSTX12_005	hsa_circ_0011090	STX12	1	exon-exon	exon,CDS	3UTR	.	614
chr1_28165209_28169841_+	hsa_circPPP1R8_002	hsa_circ_0112945	PPP1R8	1	exon-exon	exon,CDS	3UTR	.	520
chr1_28167524_28169841_+	hsa_circPPP1R8_003	hsa_circ_0011095	PPP1R8	1	exon-exon	exon,CDS	3UTR	.	366
chr1_28223515_28233793_-	hsa_circRPA2_004	hsa_circ_0011108	RPA2	1	exon-exon	exon,CDS	.	processed_pseudogene	408
chr1_28315045_28330930_-	hsa_circEYA3_026	hsa_circ_0112948	EYA3	1	exon-exon	exon,CDS	.	.	699
chr1_28323830_28330930_-	hsa_circEYA3_024	hsa_circ_0011113	EYA3	1	exon-exon	exon,CDS	.	.	301
chr1_28323830_28343750_-	hsa_circEYA3_021	hsa_circ_0011114	EYA3	1	exon-exon	exon,CDS	5UTR	.	711
chr1_28337457_28343750_-	hsa_circEYA3_019	hsa_circ_0011115	EYA3	1	exon-exon	exon,CDS	5UTR	.	410
chr1_28354299_28369161_-	hsa_circEYA3_012	hsa_circ_0011117	EYA3	1	exon-exon	exon,CDS	5UTR	.	422
chr1_28354299_28374937_-	hsa_circEYA3_008	hsa_circ_0112954	EYA3	1	exon-exon	exon,CDS	.	.	466
chr1_28362054_28369161_-	hsa_circEYA3_011	hsa_circ_0011120	EYA3	1	exon-exon	exon,CDS	.	processed_pseudogene	284
chr1_28362054_28374937_-	hsa_circEYA3_007	hsa_circ_0008057	EYA3	1	exon-exon	exon,CDS	.	.	328
chr1_28362054_28384605_-	hsa_circEYA3_004	hsa_circ_0007895	EYA3	1	exon-exon	exon,CDS	.	.	429
chr1_28365349_28384605_-	hsa_circEYA3_003	hsa_circ_0112956	EYA3	1	exon-exon	exon,CDS	.	.	292
chr1_28595693_28601526_+	hsa_circSESN2_002	hsa_circ_0011128	SESN2	1	exon-exon	exon,CDS	5UTR	processed_pseudogene	1121
chr1_28733920_28785769_+	hsa_circPHACTR4_005	hsa_circ_0112966	PHACTR4	1	exon-exon	exon,CDS	.	.	653
chr1_28785595_28793046_+	hsa_circPHACTR4_007	hsa_circ_0005406	PHACTR4	1	exon-exon	exon,CDS	.	snRNA	574
chr1_28800065_28800663_+	hsa_circPHACTR4_010	hsa_circ_0002909	PHACTR4	1	exon-exon	exon,CDS	.	.	598
chr1_28800065_28802803_+	hsa_circPHACTR4_011	hsa_circ_0000038	PHACTR4	1	exon-exon	exon,CDS	.	snRNA	783
chr1_28800065_28807116_+	hsa_circPHACTR4_012	hsa_circ_0011137	PHACTR4	1	exon-exon	exon,CDS	.	.	937
chr1_28800065_28815737_+	hsa_circPHACTR4_013	hsa_circ_0011138	PHACTR4	1	exon-exon	exon,CDS	.	snRNA	993
chr1_28802618_28807116_+	hsa_circPHACTR4_016	hsa_circ_0112968	PHACTR4	1	exon-exon	exon,CDS	.	.	339
chr1_28802618_28817524_+	hsa_circPHACTR4_018	hsa_circ_0112970	PHACTR4	1	exon-exon	exon,CDS	5UTR	.	578
chr1_28802623_28807116_+	hsa_circPHACTR4_020	hsa_circ_0112971	PHACTR4	1	exon-exon	exon,CDS	3UTR,5UTR	.	334
chr1_28815681_28819603_+	hsa_circPHACTR4_025	hsa_circ_0112975	PHACTR4	1	exon-exon	exon,CDS	.	.	454
chr1_28817462_28819603_+	hsa_circPHACTR4_026	hsa_circ_0112976	PHACTR4	1	exon-exon	exon,CDS	.	.	277
chr1_28856369_28858862_+	hsa_circRCC1_002	hsa_circ_0011149	RCC1	1	exon-exon	exon,CDS	3UTR,5UTR	.	543
chr1_28858314_28858862_+	hsa_circRCC1_003	hsa_circ_0011150	RCC1	1	exon-exon	exon,CDS	5UTR	.	368
chr1_28887144_28891346_+	hsa_circTRNAU1AP_004	hsa_circ_0112981	TRNAU1AP	1	exon-exon	exon,CDS	5UTR	.	433
chr1_28931883_28948677_-	hsa_circTAF12_003	hsa_circ_0011159	TAF12	1	exon-exon	exon,CDS	5UTR	snoRNA	534
chr1_28939758_28948677_-	hsa_circTAF12_002	hsa_circ_0011160	TAF12	1	exon-exon	exon,CDS	5UTR	snoRNA	445
chr1_28944464_28948677_-	hsa_circTAF12_001	hsa_circ_0011162	TAF12	1	exon-exon	exon,CDS	5UTR	snoRNA	330
chr1_29010094_29018221_+	hsa_circGMEB1_001	hsa_circ_0112984	GMEB1	1	exon-exon	exon,CDS	5UTR	snoRNA	526
chr1_29010094_29023596_+	hsa_circGMEB1_002	hsa_circ_0011163	GMEB1	1	exon-exon	exon,CDS	5UTR	snoRNA	788
chr1_29010094_29030841_+	hsa_circGMEB1_003	hsa_circ_0112985	GMEB1	1	exon-exon	exon,CDS	.	.	1058
chr1_29010094_29037154_+	hsa_circGMEB1_004	hsa_circ_0112986	GMEB1	1	exon-exon	exon,CDS	.	.	1181
chr1_29016615_29019557_+	hsa_circGMEB1_006	hsa_circ_0112988	GMEB1	1	exon-exon	exon,CDS	.	.	312
chr1_29016615_29023596_+	hsa_circGMEB1_007	hsa_circ_0112989	GMEB1	1	exon-exon	exon,CDS	5UTR	.	470
chr1_29018096_29030841_+	hsa_circGMEB1_010	hsa_circ_0112992	GMEB1	1	exon-exon	exon,CDS	.	.	657
chr1_29028949_29037154_+	hsa_circGMEB1_011	hsa_circ_0112993	GMEB1	1	exon-exon	exon,CDS	5UTR	.	393
chr1_29068914_29070498_+	hsa_circYTHDF2_003	hsa_circ_0000039	YTHDF2	1	exon-exon	exon,CDS	5UTR	.	1584
chr1_29313942_29314417_+	hsa_circEPB41_003	hsa_circ_0011167	EPB41	1	exon-exon	exon,CDS	5UTR	.	475
chr1_29313942_29323831_+	hsa_circEPB41_005	hsa_circ_0011168	EPB41	1	exon-exon	exon,CDS	5UTR	.	873
chr1_29313942_29365938_+	hsa_circEPB41_006	hsa_circ_0011169	EPB41	1	exon-exon	exon,CDS	.	.	1723
chr1_29319841_29323831_+	hsa_circEPB41_011	hsa_circ_0011172	EPB41	1	exon-exon	exon,CDS	.	.	318
chr1_29319841_29344954_+	hsa_circEPB41_012	hsa_circ_0000041	EPB41	1	exon-exon	exon,CDS	.	.	656
chr1_29362337_29365938_+	hsa_circEPB41_017	hsa_circ_0000042	EPB41	1	exon-exon	exon,CDS	.	.	271
chr1_29362337_29379824_+	hsa_circEPB41_018	hsa_circ_0011173	EPB41	1	exon-exon	exon,CDS	.	.	480
chr1_29362337_29391670_+	hsa_circEPB41_019	hsa_circ_0011174	EPB41	1	exon-exon	exon,CDS	3UTR	lincRNA	1159
chr1_29422666_29424447_+	hsa_circEPB41_025	hsa_circ_0113008	EPB41	1	intergenic-exon	CDS,exon,not_annotated	3UTR	.	129
chr1_29474591_29487029_-	hsa_circSRSF4_004	hsa_circ_0113014	SRSF4	1	exon-exon	exon,CDS	.	.	1936
chr1_29481207_29481422_-	hsa_circSRSF4_006	hsa_circ_0006602	SRSF4	1	exon-exon	exon,CDS	3UTR,5UTR	.	215
chr1_29481207_29487029_-	hsa_circSRSF4_003	hsa_circ_0113015	SRSF4	1	exon-exon	exon,CDS	3UTR,5UTR	.	699
chr1_29533273_29543197_-	hsa_circMECR_007	hsa_circ_0011188	MECR	1	exon-exon	exon,CDS	.	.	374
chr1_29542516_29543197_-	hsa_circMECR_006	hsa_circ_0011190	MECR	1	exon-exon	exon,CDS	.	.	230
chr1_29542516_29543324_-	hsa_circMECR_005	hsa_circ_0011191	MECR	1	exon-exon	exon,CDS	.	.	357
chr1_29581786_29587415_+	hsa_circPTPRU_001	hsa_circ_0011192	PTPRU	1	exon-exon	exon,CDS	.	.	1071
chr1_29585016_29587415_+	hsa_circPTPRU_004	hsa_circ_0003904	PTPRU	1	exon-exon	exon,CDS	.	.	939
chr1_31413997_31414970_-	hsa_circPUM1_062	hsa_circ_0011218	PUM1	1	exon-exon	exon,CDS	.	.	248
chr1_31422973_31426828_-	hsa_circPUM1_050	hsa_circ_0011231	PUM1	1	exon-exon	exon,CDS	.	.	533
chr1_31422979_31426828_-	hsa_circPUM1_049	hsa_circ_0011233	PUM1	1	exon-exon	exon,CDS	.	.	527
chr1_31437520_31440157_-	hsa_circPUM1_044	hsa_circ_0011236	PUM1	1	exon-exon	exon,CDS	.	.	678
chr1_31447497_31454252_-	hsa_circPUM1_031	hsa_circ_0011245	PUM1	1	exon-exon	exon,CDS	.	.	363
chr1_31447497_31455487_-	hsa_circPUM1_029	hsa_circ_0113025	PUM1	1	exon-intergenic	not_annotated,exon,CDS	.	.	363
chr1_31452908_31455487_-	hsa_circPUM1_028	hsa_circ_0005308	PUM1	1	exon-intergenic	not_annotated,exon,CDS	.	.	211
chr1_31452908_31468067_-	hsa_circPUM1_023	hsa_circ_0002452	PUM1	1	exon-exon	exon,CDS	.	.	649
chr1_31452908_31479949_-	hsa_circPUM1_017	hsa_circ_0011249	PUM1	1	exon-exon	exon,CDS	.	.	937
chr1_31465236_31468067_-	hsa_circPUM1_021	hsa_circ_0000043	PUM1	1	exon-exon	exon,CDS	.	.	438
chr1_31465236_31479946_-	hsa_circPUM1_019	hsa_circ_0006636	PUM1	1	exon-exon	exon,CDS	.	.	723
chr1_31465236_31479949_-	hsa_circPUM1_016	hsa_circ_0000044	PUM1	1	exon-exon	exon,CDS	5UTR	.	726
chr1_31465236_31501711_-	hsa_circPUM1_012	hsa_circ_0011253	PUM1	1	exon-exon	exon,CDS	.	.	795
chr1_31478699_31479946_-	hsa_circPUM1_018	hsa_circ_0113028	PUM1	1	exon-exon	exon,CDS	5UTR	.	285
chr1_31478699_31479949_-	hsa_circPUM1_015	hsa_circ_0004949	PUM1	1	exon-exon	exon,CDS	5UTR	.	288
chr1_31478699_31501711_-	hsa_circPUM1_011	hsa_circ_0011257	PUM1	1	exon-exon	exon,CDS	5UTR	.	357
chr1_31501642_31532424_-	hsa_circPUM1_007	hsa_circ_0113029	PUM1	1	exon-exon	exon,CDS	.	.	443
chr1_31527244_31532424_-	hsa_circPUM1_006	hsa_circ_0113030	PUM1	1	intergenic-exon	exon,not_annotated	.	.	374
chr1_31528159_31532424_-	hsa_circPUM1_005	hsa_circ_0113031	PUM1	1	intergenic-exon	exon,not_annotated	5UTR	.	374
chr1_31532050_31532424_-	hsa_circPUM1_004	hsa_circ_0000045	PUM1	1	exon-exon	exon,CDS	5UTR	.	374
chr1_31740717_31764853_-	hsa_circSNRNP40_007	hsa_circ_0011264	SNRNP40	1	exon-exon	exon,CDS	5UTR	.	1075
chr1_31742004_31764853_-	hsa_circSNRNP40_006	hsa_circ_0007391	SNRNP40	1	exon-exon	exon,CDS	.	.	1013
chr1_31782890_31811895_+	hsa_circZCCHC17_002	hsa_circ_0007617	ZCCHC17	1	exon-exon	exon,CDS	.	.	442
chr1_31791013_31811895_+	hsa_circZCCHC17_004	hsa_circ_0011269	ZCCHC17	1	exon-exon	exon,CDS	.	.	321
chr1_31791013_31821821_+	hsa_circZCCHC17_005	hsa_circ_0113035	ZCCHC17	1	exon-exon	exon,CDS	5UTR	.	646
chr1_31810021_31811895_+	hsa_circZCCHC17_006	hsa_circ_0009057	ZCCHC17	1	exon-exon	exon,CDS	.	.	193
chr1_31810021_31821821_+	hsa_circZCCHC17_008	hsa_circ_0007249	ZCCHC17	1	exon-exon	exon,CDS	.	.	518
chr1_31811803_31821821_+	hsa_circZCCHC17_010	hsa_circ_0011272	ZCCHC17	1	exon-exon	exon,CDS	.	.	417
chr1_31819486_31821821_+	hsa_circZCCHC17_011	hsa_circ_0113036	ZCCHC17	1	exon-exon	exon,CDS	5UTR	lincRNA	325
chr1_31896539_31902385_+	hsa_circSERINC2_008	hsa_circ_0011280	SERINC2	1	exon-exon	exon,CDS	5UTR	lincRNA	1380
chr1_31901824_31902385_+	hsa_circSERINC2_015	hsa_circ_0011287	SERINC2	1	exon-exon	exon,CDS	5UTR	lincRNA	233
chr1_32373261_32385259_-	hsa_circPTP4A2_008	hsa_circ_0113039	PTP4A2	1	exon-exon	exon	.	.	2288
chr1_32375638_32385259_-	hsa_circPTP4A2_007	hsa_circ_0011335	PTP4A2	1	exon-exon	exon,CDS	.	.	988
chr1_32377296_32385259_-	hsa_circPTP4A2_006	hsa_circ_0004893	PTP4A2	1	exon-exon	exon,CDS	.	.	913
chr1_32381491_32385259_-	hsa_circPTP4A2_005	hsa_circ_0005067	PTP4A2	1	intergenic-exon	exon,not_annotated	.	.	782
[truncated: 52,117 more rows]
