# Supplementary material for: CircMRPS35 suppresses gastric cancer progression via recruiting KAT7 to govern histone modification
Source: Mol Cancer. 2020 Mar 12;19:56. doi: 10.1186/s12943-020-01160-2 (PMC7066857; doi:10.1186/s12943-020-01160-2)
Supplement: Supplementary file 9 — Additional file 9: PDB file 1. The molecular docking of the interaction between circMRPS35 fragment and KAT7 [file 12943_2020_1160_MOESM9_ESM.pdb]

ATOM      1  N   AMN A 335     142.713   2.166  32.134  1.00  0.16           N  
ATOM      2  H1  AMN A 335     143.405   2.396  31.421  1.00  0.20           H  
ATOM      3  H2  AMN A 335     142.166   2.994  32.368  1.00  0.20           H  
ATOM      4  H3  AMN A 335     143.179   1.809  32.968  1.00  0.20           H  
ATOM      5  CA  MET A 336     141.812   1.130  31.609  1.00  0.02           C  
ATOM      6  C   MET A 336     141.054   1.566  30.342  1.00  0.61           C  
ATOM      7  O   MET A 336     141.028   2.758  29.957  1.00 -0.57           O  
ATOM      8  CB  MET A 336     140.829   0.632  32.688  1.00  0.09           C  
ATOM      9  CG  MET A 336     141.397  -0.481  33.551  1.00  0.03           C  
ATOM     10  SD  MET A 336     140.200  -1.767  33.935  1.00 -0.28           S  
ATOM     11  CE  MET A 336     139.685  -2.398  32.323  1.00 -0.03           C  
ATOM     12  HA  MET A 336     142.444   0.276  31.325  1.00  0.11           H  
ATOM     13  HB2 MET A 336     140.567   1.480  33.339  1.00  0.01           H  
ATOM     14  HB3 MET A 336     139.923   0.259  32.189  1.00  0.01           H  
ATOM     15  HG2 MET A 336     142.242  -0.939  33.017  1.00  0.03           H  
ATOM     16  HG3 MET A 336     141.753  -0.043  34.495  1.00  0.03           H  
ATOM     17  HE1 MET A 336     140.562  -2.788  31.785  1.00  0.06           H  
ATOM     18  HE2 MET A 336     138.952  -3.206  32.462  1.00  0.06           H  
ATOM     19  HE3 MET A 336     139.229  -1.585  31.739  1.00  0.06           H  
ATOM     20  N   ILE A 337     140.425   0.570  29.721  1.00 -0.42           N  
ATOM     21  CA  ILE A 337     139.913   0.687  28.358  1.00 -0.06           C  
ATOM     22  C   ILE A 337     138.761   1.703  28.263  1.00  0.60           C  
ATOM     23  O   ILE A 337     137.693   1.496  28.796  1.00 -0.57           O  
ATOM     24  CB  ILE A 337     139.477  -0.682  27.797  1.00  0.13           C  
ATOM     25  CG1 ILE A 337     140.597  -1.709  27.918  1.00 -0.04           C  
ATOM     26  CG2 ILE A 337     139.108  -0.547  26.326  1.00 -0.32           C  
ATOM     27  CD1 ILE A 337     140.109  -3.116  27.664  1.00 -0.07           C  
ATOM     28  H   ILE A 337     140.298  -0.294  30.208  1.00  0.27           H  
ATOM     29  HA  ILE A 337     140.736   1.058  27.729  1.00  0.09           H  
ATOM     30  HB  ILE A 337     138.602  -1.035  28.362  1.00  0.02           H  
ATOM     31 HG12 ILE A 337     141.380  -1.468  27.184  1.00  0.02           H  
ATOM     32 HG13 ILE A 337     141.017  -1.657  28.933  1.00  0.02           H  
ATOM     33 HG21 ILE A 337     139.977  -0.175  25.763  1.00  0.09           H  
ATOM     34 HG22 ILE A 337     138.808  -1.529  25.931  1.00  0.09           H  
ATOM     35 HG23 ILE A 337     138.273   0.161  26.221  1.00  0.09           H  
ATOM     36 HD11 ILE A 337     139.683  -3.179  26.652  1.00  0.02           H  
ATOM     37 HD12 ILE A 337     140.951  -3.818  27.752  1.00  0.02           H  
ATOM     38 HD13 ILE A 337     139.337  -3.375  28.403  1.00  0.02           H  
ATOM     39  N   LYS A 338     139.005   2.812  27.584  1.00 -0.35           N  
ATOM     40  CA  LYS A 338     137.975   3.807  27.372  1.00 -0.24           C  
ATOM     41  C   LYS A 338     137.442   3.769  25.948  1.00  0.73           C  
ATOM     42  O   LYS A 338     136.280   4.081  25.711  1.00 -0.59           O  
ATOM     43  CB  LYS A 338     138.518   5.193  27.691  1.00 -0.01           C  
ATOM     44  CG  LYS A 338     138.863   5.332  29.160  1.00  0.02           C  
ATOM     45  CD  LYS A 338     138.193   6.555  29.768  1.00 -0.05           C  
ATOM     46  CE  LYS A 338     137.887   6.334  31.241  1.00 -0.01           C  
ATOM     47  NZ  LYS A 338     136.808   7.245  31.712  1.00 -0.39           N1+
ATOM     48  H   LYS A 338     139.919   2.966  27.210  1.00  0.27           H  
ATOM     49  HA  LYS A 338     137.142   3.591  28.057  1.00  0.14           H  
ATOM     50  HB2 LYS A 338     139.425   5.368  27.093  1.00  0.04           H  
ATOM     51  HB3 LYS A 338     137.757   5.943  27.430  1.00  0.04           H  
ATOM     52  HG2 LYS A 338     138.523   4.433  29.695  1.00  0.01           H  
ATOM     53  HG3 LYS A 338     139.953   5.431  29.265  1.00  0.01           H  
ATOM     54  HD2 LYS A 338     138.864   7.421  29.666  1.00  0.06           H  
ATOM     55  HD3 LYS A 338     137.254   6.754  29.232  1.00  0.06           H  
ATOM     56  HE2 LYS A 338     137.566   5.292  31.388  1.00  0.11           H  
ATOM     57  HE3 LYS A 338     138.798   6.523  31.828  1.00  0.11           H  
ATOM     58  HZ1 LYS A 338     135.971   7.081  31.175  1.00  0.34           H  
ATOM     59  HZ2 LYS A 338     136.621   7.069  32.687  1.00  0.34           H  
ATOM     60  HZ3 LYS A 338     137.101   8.202  31.594  1.00  0.34           H  
ATOM     61  N   THR A 339     138.288   3.360  25.013  1.00 -0.42           N  
ATOM     62  CA  THR A 339     137.977   3.473  23.597  1.00 -0.04           C  
ATOM     63  C   THR A 339     138.409   2.245  22.885  1.00  0.60           C  
ATOM     64  O   THR A 339     139.317   1.577  23.369  1.00 -0.57           O  
ATOM     65  CB  THR A 339     138.705   4.664  22.980  1.00  0.37           C  
ATOM     66  CG2 THR A 339     138.512   4.739  21.513  1.00 -0.24           C  
ATOM     67  OG1 THR A 339     138.137   5.826  23.535  1.00 -0.68           O  
ATOM     68  H   THR A 339     139.163   2.963  25.289  1.00  0.27           H  
ATOM     69  HA  THR A 339     136.892   3.606  23.477  1.00  0.10           H  
ATOM     70  HB  THR A 339     139.779   4.605  23.211  1.00  0.00           H  
ATOM     71  HG1 THR A 339     138.566   6.592  23.173  1.00  0.41           H  
ATOM     72 HG21 THR A 339     137.607   4.179  21.233  1.00  0.06           H  
ATOM     73 HG22 THR A 339     138.400   5.791  21.211  1.00  0.06           H  
ATOM     74 HG23 THR A 339     139.385   4.303  21.006  1.00  0.06           H  
ATOM     75  N   ILE A 340     137.765   1.949  21.745  1.00 -0.42           N  
ATOM     76  CA  ILE A 340     138.257   0.892  20.825  1.00 -0.06           C  
ATOM     77  C   ILE A 340     138.194   1.326  19.363  1.00  0.60           C  
ATOM     78  O   ILE A 340     137.226   1.941  18.933  1.00 -0.57           O  
ATOM     79  CB  ILE A 340     137.555  -0.482  21.041  1.00  0.13           C  
ATOM     80  CG1 ILE A 340     136.088  -0.456  20.640  1.00 -0.04           C  
ATOM     81  CG2 ILE A 340     137.575  -0.848  22.524  1.00 -0.32           C  
ATOM     82  CD1 ILE A 340     135.681  -1.631  19.798  1.00 -0.07           C  
ATOM     83  H   ILE A 340     136.934   2.453  21.509  1.00  0.27           H  
ATOM     84  HA  ILE A 340     139.320   0.742  21.065  1.00  0.09           H  
ATOM     85  HB  ILE A 340     138.085  -1.247  20.454  1.00  0.02           H  
ATOM     86 HG12 ILE A 340     135.476  -0.453  21.554  1.00  0.02           H  
ATOM     87 HG13 ILE A 340     135.899   0.465  20.069  1.00  0.02           H  
ATOM     88 HG21 ILE A 340     137.054  -0.070  23.101  1.00  0.09           H  
ATOM     89 HG22 ILE A 340     137.069  -1.814  22.670  1.00  0.09           H  
ATOM     90 HG23 ILE A 340     138.617  -0.924  22.869  1.00  0.09           H  
ATOM     91 HD11 ILE A 340     135.864  -2.562  20.355  1.00  0.02           H  
ATOM     92 HD12 ILE A 340     134.611  -1.554  19.554  1.00  0.02           H  
ATOM     93 HD13 ILE A 340     136.270  -1.638  18.869  1.00  0.02           H  
ATOM     94  N   ALA A 341     139.254   1.047  18.610  1.00 -0.42           N  
ATOM     95  CA  ALA A 341     139.219   1.295  17.179  1.00  0.03           C  
ATOM     96  C   ALA A 341     138.624   0.046  16.584  1.00  0.60           C  
ATOM     97  O   ALA A 341     139.151  -1.043  16.821  1.00 -0.57           O  
ATOM     98  CB  ALA A 341     140.611   1.523  16.615  1.00 -0.18           C  
ATOM     99  H   ALA A 341     140.077   0.665  19.030  1.00  0.27           H  
ATOM    100  HA  ALA A 341     138.589   2.169  16.958  1.00  0.08           H  
ATOM    101  HB1 ALA A 341     140.543   1.707  15.533  1.00  0.06           H  
ATOM    102  HB2 ALA A 341     141.068   2.395  17.107  1.00  0.06           H  
ATOM    103  HB3 ALA A 341     141.231   0.633  16.797  1.00  0.06           H  
ATOM    104  N   PHE A 342     137.520   0.228  15.847  1.00 -0.42           N  
ATOM    105  CA  PHE A 342     136.806  -0.842  15.154  1.00 -0.00           C  
ATOM    106  C   PHE A 342     136.509  -0.437  13.712  1.00  0.60           C  
ATOM    107  O   PHE A 342     135.520   0.256  13.448  1.00 -0.57           O  
ATOM    108  CB  PHE A 342     135.480  -1.177  15.882  1.00 -0.03           C  
ATOM    109  CG  PHE A 342     134.877  -2.483  15.450  1.00  0.01           C  
ATOM    110  CD1 PHE A 342     134.029  -2.541  14.351  1.00 -0.13           C  
ATOM    111  CD2 PHE A 342     135.188  -3.656  16.111  1.00 -0.13           C  
ATOM    112  CE1 PHE A 342     133.484  -3.746  13.925  1.00 -0.17           C  
ATOM    113  CE2 PHE A 342     134.640  -4.860  15.709  1.00 -0.17           C  
ATOM    114  CZ  PHE A 342     133.787  -4.906  14.612  1.00 -0.11           C  
ATOM    115  H   PHE A 342     137.161   1.158  15.766  1.00  0.27           H  
ATOM    116  HA  PHE A 342     137.442  -1.740  15.146  1.00  0.10           H  
ATOM    117  HB2 PHE A 342     135.678  -1.225  16.963  1.00  0.03           H  
ATOM    118  HB3 PHE A 342     134.757  -0.374  15.677  1.00  0.03           H  
ATOM    119  HD1 PHE A 342     133.788  -1.629  13.816  1.00  0.13           H  
ATOM    120  HD2 PHE A 342     135.869  -3.632  16.954  1.00  0.13           H  
ATOM    121  HE1 PHE A 342     132.828  -3.776  13.063  1.00  0.14           H  
ATOM    122  HE2 PHE A 342     134.876  -5.769  16.250  1.00  0.14           H  
ATOM    123  HZ  PHE A 342     133.360  -5.851  14.296  1.00  0.13           H  
ATOM    124  N   GLY A 343     137.341  -0.906  12.780  1.00 -0.42           N  
ATOM    125  CA  GLY A 343     137.231  -0.541  11.372  1.00 -0.03           C  
ATOM    126  C   GLY A 343     137.438   0.971  11.223  1.00  0.60           C  
ATOM    127  O   GLY A 343     138.448   1.520  11.611  1.00 -0.57           O  
ATOM    128  H   GLY A 343     138.069  -1.533  13.058  1.00  0.27           H  
ATOM    129  HA2 GLY A 343     136.233  -0.814  10.998  1.00  0.07           H  
ATOM    130  HA3 GLY A 343     137.998  -1.076  10.793  1.00  0.07           H  
ATOM    131  N   ARG A 344     136.475   1.670  10.671  1.00 -0.35           N  
ATOM    132  CA  ARG A 344     136.661   3.087  10.480  1.00 -0.26           C  
ATOM    133  C   ARG A 344     136.095   3.870  11.670  1.00  0.73           C  
ATOM    134  O   ARG A 344     136.111   5.100  11.653  1.00 -0.59           O  
ATOM    135  CB  ARG A 344     136.069   3.543   9.153  1.00 -0.00           C  
ATOM    136  CG  ARG A 344     134.588   3.244   8.982  1.00  0.04           C  
ATOM    137  CD  ARG A 344     134.044   3.756   7.660  1.00  0.05           C  
ATOM    138  NE  ARG A 344     132.624   4.074   7.776  1.00 -0.53           N  
ATOM    139  CZ  ARG A 344     132.112   5.285   8.011  1.00  0.81           C  
ATOM    140  NH1 ARG A 344     132.893   6.363   8.151  1.00 -0.86           N1+
ATOM    141  NH2 ARG A 344     130.795   5.426   8.092  1.00 -0.86           N  
ATOM    142  H   ARG A 344     135.625   1.227  10.387  1.00  0.27           H  
ATOM    143  HA  ARG A 344     137.743   3.281  10.441  1.00  0.16           H  
ATOM    144  HB2 ARG A 344     136.211   4.631   9.070  1.00  0.03           H  
ATOM    145  HB3 ARG A 344     136.616   3.039   8.342  1.00  0.03           H  
ATOM    146  HG2 ARG A 344     134.440   2.155   9.027  1.00  0.03           H  
ATOM    147  HG3 ARG A 344     134.034   3.724   9.802  1.00  0.03           H  
ATOM    148  HD2 ARG A 344     134.595   4.663   7.370  1.00  0.07           H  
ATOM    149  HD3 ARG A 344     134.179   2.982   6.890  1.00  0.07           H  
ATOM    150  HE  ARG A 344     131.958   3.296   7.667  1.00  0.35           H  
ATOM    151 HH11 ARG A 344     133.916   6.271   8.078  1.00  0.45           H  
ATOM    152 HH12 ARG A 344     132.471   7.285   8.332  1.00  0.45           H  
ATOM    153 HH21 ARG A 344     130.181   4.607   7.974  1.00  0.45           H  
ATOM    154 HH22 ARG A 344     130.387   6.354   8.273  1.00  0.45           H  
ATOM    155  N   TYR A 345     135.629   3.178  12.711  1.00 -0.42           N  
ATOM    156  CA  TYR A 345     135.030   3.868  13.859  1.00 -0.00           C  
ATOM    157  C   TYR A 345     135.886   3.799  15.092  1.00  0.60           C  
ATOM    158  O   TYR A 345     136.650   2.868  15.270  1.00 -0.57           O  
ATOM    159  CB  TYR A 345     133.675   3.308  14.234  1.00 -0.02           C  
ATOM    160  CG  TYR A 345     132.741   3.101  13.079  1.00 -0.00           C  
ATOM    161  CD1 TYR A 345     131.893   4.137  12.633  1.00 -0.19           C  
ATOM    162  CD2 TYR A 345     132.654   1.845  12.454  1.00 -0.19           C  
ATOM    163  CE1 TYR A 345     131.011   3.934  11.597  1.00 -0.23           C  
ATOM    164  CE2 TYR A 345     131.775   1.636  11.420  1.00 -0.23           C  
ATOM    165  CZ  TYR A 345     130.957   2.675  10.999  1.00  0.32           C  
ATOM    166  OH  TYR A 345     130.095   2.457   9.947  1.00 -0.56           O  
ATOM    167  H   TYR A 345     135.689   2.180  12.709  1.00  0.27           H  
ATOM    168  HA  TYR A 345     134.906   4.925  13.579  1.00  0.09           H  
ATOM    169  HB2 TYR A 345     133.199   4.006  14.939  1.00  0.03           H  
ATOM    170  HB3 TYR A 345     133.830   2.337  14.727  1.00  0.03           H  
ATOM    171  HD1 TYR A 345     131.937   5.107  13.114  1.00  0.17           H  
ATOM    172  HD2 TYR A 345     133.287   1.033  12.792  1.00  0.17           H  
ATOM    173  HE1 TYR A 345     130.370   4.737  11.252  1.00  0.17           H  
ATOM    174  HE2 TYR A 345     131.720   0.667  10.937  1.00  0.17           H  
ATOM    175  HH  TYR A 345     129.603   3.251   9.771  1.00  0.40           H  
ATOM    176  N   GLU A 346     135.713   4.801  15.939  1.00 -0.52           N  
ATOM    177  CA  GLU A 346     136.425   4.897  17.182  1.00  0.04           C  
ATOM    178  C   GLU A 346     135.337   5.044  18.202  1.00  0.54           C  
ATOM    179  O   GLU A 346     134.592   6.018  18.188  1.00 -0.58           O  
ATOM    180  CB  GLU A 346     137.406   6.088  17.193  1.00  0.06           C  
ATOM    181  CG  GLU A 346     137.734   6.717  15.824  1.00  0.01           C  
ATOM    182  CD  GLU A 346     138.723   5.943  14.947  1.00  0.81           C  
ATOM    183  OE1 GLU A 346     138.456   5.810  13.723  1.00 -0.82           O  
ATOM    184  OE2 GLU A 346     139.785   5.507  15.456  1.00 -0.82           O1-
ATOM    185  H   GLU A 346     135.060   5.521  15.704  1.00  0.29           H  
ATOM    186  HA  GLU A 346     136.994   3.974  17.366  1.00  0.11           H  
ATOM    187  HB2 GLU A 346     136.971   6.874  17.827  1.00 -0.02           H  
ATOM    188  HB3 GLU A 346     138.351   5.740  17.637  1.00 -0.02           H  
ATOM    189  HG2 GLU A 346     136.792   6.814  15.264  1.00 -0.04           H  
ATOM    190  HG3 GLU A 346     138.156   7.716  16.006  1.00 -0.04           H  
ATOM    191  N   LEU A 347     135.227   4.057  19.084  1.00 -0.42           N  
ATOM    192  CA  LEU A 347     134.012   3.887  19.916  1.00 -0.05           C  
ATOM    193  C   LEU A 347     134.310   3.992  21.413  1.00  0.60           C  
ATOM    194  O   LEU A 347     135.215   3.340  21.937  1.00 -0.57           O  
ATOM    195  CB  LEU A 347     133.344   2.515  19.652  1.00 -0.11           C  
ATOM    196  CG  LEU A 347     133.123   2.019  18.212  1.00  0.35           C  
ATOM    197  CD1 LEU A 347     132.624   0.575  18.117  1.00 -0.41           C  
ATOM    198  CD2 LEU A 347     132.141   2.927  17.505  1.00 -0.41           C  
ATOM    199  H   LEU A 347     135.984   3.412  19.189  1.00  0.27           H  
ATOM    200  HA  LEU A 347     133.303   4.683  19.645  1.00  0.09           H  
ATOM    201  HB2 LEU A 347     133.966   1.760  20.154  1.00  0.05           H  
ATOM    202  HB3 LEU A 347     132.353   2.550  20.129  1.00  0.05           H  
ATOM    203  HG  LEU A 347     134.090   2.074  17.690  1.00 -0.04           H  
ATOM    204 HD11 LEU A 347     131.666   0.482  18.650  1.00  0.10           H  
ATOM    205 HD12 LEU A 347     132.483   0.304  17.060  1.00  0.10           H  
ATOM    206 HD13 LEU A 347     133.364  -0.099  18.572  1.00  0.10           H  
ATOM    207 HD21 LEU A 347     132.536   3.953  17.489  1.00  0.10           H  
ATOM    208 HD22 LEU A 347     131.994   2.575  16.473  1.00  0.10           H  
ATOM    209 HD23 LEU A 347     131.179   2.913  18.038  1.00  0.10           H  
ATOM    210  N   ASP A 348     133.509   4.768  22.124  1.00 -0.52           N  
ATOM    211  CA  ASP A 348     133.656   4.807  23.567  1.00  0.04           C  
ATOM    212  C   ASP A 348     132.988   3.591  24.203  1.00  0.54           C  
ATOM    213  O   ASP A 348     131.849   3.236  23.859  1.00 -0.58           O  
ATOM    214  CB  ASP A 348     133.062   6.105  24.151  1.00 -0.03           C  
ATOM    215  CG  ASP A 348     133.764   7.362  23.632  1.00  0.80           C  
ATOM    216  OD1 ASP A 348     134.960   7.333  23.248  1.00 -0.80           O  
ATOM    217  OD2 ASP A 348     133.087   8.388  23.584  1.00 -0.80           O1-
ATOM    218  H   ASP A 348     132.810   5.322  21.672  1.00  0.29           H  
ATOM    219  HA  ASP A 348     134.730   4.780  23.805  1.00  0.09           H  
ATOM    220  HB2 ASP A 348     131.998   6.159  23.879  1.00 -0.01           H  
ATOM    221  HB3 ASP A 348     133.159   6.075  25.246  1.00 -0.01           H  
ATOM    222  N   THR A 349     133.677   3.001  25.171  1.00 -0.42           N  
ATOM    223  CA  THR A 349     133.125   1.879  25.921  1.00 -0.04           C  
ATOM    224  C   THR A 349     132.225   2.346  27.048  1.00  0.60           C  
ATOM    225  O   THR A 349     132.441   3.400  27.601  1.00 -0.57           O  
ATOM    226  CB  THR A 349     134.252   0.985  26.475  1.00  0.37           C  
ATOM    227  CG2 THR A 349     134.960   0.275  25.329  1.00 -0.24           C  
ATOM    228  OG1 THR A 349     135.213   1.785  27.173  1.00 -0.68           O  
ATOM    229  H   THR A 349     134.594   3.333  25.391  1.00  0.27           H  
ATOM    230  HA  THR A 349     132.518   1.276  25.229  1.00  0.10           H  
ATOM    231  HB  THR A 349     133.822   0.241  27.162  1.00  0.00           H  
ATOM    232  HG1 THR A 349     135.904   1.227  27.511  1.00  0.41           H  
ATOM    233 HG21 THR A 349     134.786   0.826  24.393  1.00  0.06           H  
ATOM    234 HG22 THR A 349     136.040   0.234  25.535  1.00  0.06           H  
ATOM    235 HG23 THR A 349     134.566  -0.747  25.232  1.00  0.06           H  
ATOM    236  N   TRP A 350     131.214   1.557  27.399  1.00 -0.42           N  
ATOM    237  CA  TRP A 350     130.303   1.915  28.503  1.00 -0.03           C  
ATOM    238  C   TRP A 350     130.679   1.196  29.805  1.00  0.60           C  
ATOM    239  O   TRP A 350     130.334   1.657  30.883  1.00 -0.57           O  
ATOM    240  CB  TRP A 350     128.815   1.602  28.146  1.00 -0.01           C  
ATOM    241  CG  TRP A 350     128.267   2.224  26.846  1.00 -0.14           C  
ATOM    242  CD1 TRP A 350     128.906   3.109  26.033  1.00 -0.16           C  
ATOM    243  CD2 TRP A 350     126.965   2.007  26.248  1.00  0.12           C  
ATOM    244  CE2 TRP A 350     126.903   2.813  25.074  1.00  0.14           C  
ATOM    245  CE3 TRP A 350     125.839   1.236  26.606  1.00 -0.24           C  
ATOM    246  NE1 TRP A 350     128.101   3.451  24.959  1.00 -0.34           N  
ATOM    247  CZ2 TRP A 350     125.782   2.870  24.257  1.00 -0.26           C  
ATOM    248  CZ3 TRP A 350     124.712   1.290  25.795  1.00 -0.20           C  
ATOM    249  CH2 TRP A 350     124.696   2.096  24.616  1.00 -0.11           C  
ATOM    250  H   TRP A 350     131.068   0.701  26.903  1.00  0.27           H  
ATOM    251  HA  TRP A 350     130.393   2.998  28.673  1.00  0.11           H  
ATOM    252  HB2 TRP A 350     128.716   0.510  28.060  1.00  0.03           H  
ATOM    253  HB3 TRP A 350     128.190   1.963  28.977  1.00  0.03           H  
ATOM    254  HD1 TRP A 350     129.910   3.494  26.203  1.00  0.21           H  
ATOM    255  HE1 TRP A 350     128.366   4.088  24.194  1.00  0.34           H  
ATOM    256  HE3 TRP A 350     125.853   0.615  27.494  1.00  0.17           H  
ATOM    257  HZ2 TRP A 350     125.760   3.497  23.373  1.00  0.16           H  
ATOM    258  HZ3 TRP A 350     123.834   0.713  26.061  1.00  0.14           H  
ATOM    259  HH2 TRP A 350     123.812   2.100  23.989  1.00  0.14           H  
ATOM    260  N   TYR A 351     131.351   0.046  29.703  1.00 -0.42           N  
ATOM    261  CA  TYR A 351     131.523  -0.862  30.844  1.00 -0.00           C  
ATOM    262  C   TYR A 351     132.846  -1.574  30.784  1.00  0.60           C  
ATOM    263  O   TYR A 351     133.435  -1.704  29.729  1.00 -0.57           O  
ATOM    264  CB  TYR A 351     130.411  -1.911  30.910  1.00 -0.02           C  
ATOM    265  CG  TYR A 351     129.019  -1.355  31.183  1.00 -0.00           C  
ATOM    266  CD1 TYR A 351     128.648  -0.954  32.460  1.00 -0.19           C  
ATOM    267  CD2 TYR A 351     128.070  -1.232  30.155  1.00 -0.19           C  
ATOM    268  CE1 TYR A 351     127.381  -0.442  32.712  1.00 -0.23           C  
ATOM    269  CE2 TYR A 351     126.813  -0.729  30.398  1.00 -0.23           C  
ATOM    270  CZ  TYR A 351     126.467  -0.329  31.678  1.00  0.32           C  
ATOM    271  OH  TYR A 351     125.212   0.186  31.945  1.00 -0.56           O  
ATOM    272  H   TYR A 351     131.750  -0.205  28.821  1.00  0.27           H  
ATOM    273  HA  TYR A 351     131.490  -0.260  31.764  1.00  0.09           H  
ATOM    274  HB2 TYR A 351     130.659  -2.621  31.713  1.00  0.03           H  
ATOM    275  HB3 TYR A 351     130.384  -2.441  29.947  1.00  0.03           H  
ATOM    276  HD1 TYR A 351     129.359  -1.042  33.274  1.00  0.17           H  
ATOM    277  HD2 TYR A 351     128.333  -1.540  29.149  1.00  0.17           H  
ATOM    278  HE1 TYR A 351     127.109  -0.132  33.715  1.00  0.17           H  
ATOM    279  HE2 TYR A 351     126.095  -0.646  29.590  1.00  0.17           H  
ATOM    280  HH  TYR A 351     125.150   0.407  32.867  1.00  0.40           H  
ATOM    281  N   HIS A 352     133.315  -2.026  31.940  1.00 -0.42           N  
ATOM    282  CA  HIS A 352     134.531  -2.794  32.011  1.00  0.02           C  
ATOM    283  C   HIS A 352     134.179  -4.136  31.434  1.00  0.60           C  
ATOM    284  O   HIS A 352     133.041  -4.585  31.529  1.00 -0.57           O  
ATOM    285  CB  HIS A 352     135.050  -2.978  33.462  1.00 -0.05           C  
ATOM    286  CG  HIS A 352     135.621  -1.732  34.081  1.00 -0.03           C  
ATOM    287  CD2 HIS A 352     136.583  -0.877  33.652  1.00  0.13           C  
ATOM    288  ND1 HIS A 352     135.187  -1.237  35.295  1.00 -0.38           N  
ATOM    289  CE1 HIS A 352     135.851  -0.133  35.586  1.00  0.21           C  
ATOM    290  NE2 HIS A 352     136.703   0.108  34.606  1.00 -0.57           N  
ATOM    291  H   HIS A 352     132.812  -1.829  32.782  1.00  0.27           H  
ATOM    292  HA  HIS A 352     135.314  -2.308  31.410  1.00  0.09           H  
ATOM    293  HB2 HIS A 352     134.211  -3.319  34.087  1.00  0.04           H  
ATOM    294  HB3 HIS A 352     135.836  -3.748  33.451  1.00  0.04           H  
ATOM    295  HD1 HIS A 352     134.457  -1.663  35.883  1.00  0.36           H  
ATOM    296  HD2 HIS A 352     137.153  -0.955  32.727  1.00  0.11           H  
ATOM    297  HE1 HIS A 352     135.719   0.474  36.480  1.00  0.14           H  
ATOM    298  N   SER A 353     135.167  -4.766  30.827  1.00 -0.42           N  
ATOM    299  CA  SER A 353     135.027  -6.097  30.251  1.00 -0.02           C  
ATOM    300  C   SER A 353     136.338  -6.792  30.543  1.00  0.60           C  
ATOM    301  O   SER A 353     137.403  -6.193  30.379  1.00 -0.57           O  
ATOM    302  CB  SER A 353     134.799  -6.002  28.723  1.00  0.21           C  
ATOM    303  OG  SER A 353     134.911  -7.275  28.076  1.00 -0.65           O  
ATOM    304  H   SER A 353     136.054  -4.308  30.759  1.00  0.27           H  
ATOM    305  HA  SER A 353     134.189  -6.636  30.717  1.00  0.08           H  
ATOM    306  HB2 SER A 353     133.792  -5.600  28.540  1.00  0.04           H  
ATOM    307  HB3 SER A 353     135.549  -5.321  28.295  1.00  0.04           H  
ATOM    308  HG  SER A 353     134.764  -7.170  27.143  1.00  0.43           H  
ATOM    309  N   PRO A 354     136.291  -8.059  30.930  1.00 -0.25           N  
ATOM    310  CA  PRO A 354     137.489  -8.719  31.415  1.00 -0.03           C  
ATOM    311  C   PRO A 354     138.414  -9.254  30.334  1.00  0.59           C  
ATOM    312  O   PRO A 354     138.486 -10.460  30.138  1.00 -0.57           O  
ATOM    313  CB  PRO A 354     136.903  -9.863  32.221  1.00 -0.01           C  
ATOM    314  CG  PRO A 354     135.726 -10.274  31.415  1.00  0.02           C  
ATOM    315  CD  PRO A 354     135.202  -9.026  30.745  1.00  0.02           C  
ATOM    316  HA  PRO A 354     138.064  -8.035  32.057  1.00  0.06           H  
ATOM    317  HB2 PRO A 354     137.624 -10.688  32.317  1.00  0.03           H  
ATOM    318  HB3 PRO A 354     136.597  -9.525  33.222  1.00  0.03           H  
ATOM    319  HG2 PRO A 354     136.025 -11.014  30.658  1.00  0.02           H  
ATOM    320  HG3 PRO A 354     134.953 -10.708  32.066  1.00  0.02           H  
ATOM    321  HD2 PRO A 354     135.010  -9.204  29.677  1.00  0.04           H  
ATOM    322  HD3 PRO A 354     134.279  -8.677  31.230  1.00  0.04           H  
ATOM    323  N   TYR A 355     139.094  -8.356  29.626  1.00 -0.42           N  
ATOM    324  CA  TYR A 355     140.243  -8.714  28.784  1.00 -0.00           C  
ATOM    325  C   TYR A 355     141.456  -8.933  29.712  1.00  0.60           C  
ATOM    326  O   TYR A 355     141.490  -8.403  30.827  1.00 -0.57           O  
ATOM    327  CB  TYR A 355     140.590  -7.572  27.801  1.00 -0.02           C  
ATOM    328  CG  TYR A 355     139.578  -7.307  26.713  1.00 -0.00           C  
ATOM    329  CD1 TYR A 355     139.577  -8.045  25.533  1.00 -0.19           C  
ATOM    330  CD2 TYR A 355     138.608  -6.322  26.866  1.00 -0.19           C  
ATOM    331  CE1 TYR A 355     138.641  -7.803  24.535  1.00 -0.23           C  
ATOM    332  CE2 TYR A 355     137.666  -6.085  25.880  1.00 -0.23           C  
ATOM    333  CZ  TYR A 355     137.688  -6.815  24.717  1.00  0.32           C  
ATOM    334  OH  TYR A 355     136.741  -6.566  23.752  1.00 -0.56           O  
ATOM    335  H   TYR A 355     138.811  -7.398  29.669  1.00  0.27           H  
ATOM    336  HA  TYR A 355     140.020  -9.633  28.221  1.00  0.09           H  
ATOM    337  HB2 TYR A 355     141.546  -7.822  27.318  1.00  0.03           H  
ATOM    338  HB3 TYR A 355     140.706  -6.648  28.386  1.00  0.03           H  
ATOM    339  HD1 TYR A 355     140.319  -8.822  25.390  1.00  0.17           H  
ATOM    340  HD2 TYR A 355     138.589  -5.729  27.773  1.00  0.17           H  
ATOM    341  HE1 TYR A 355     138.657  -8.384  23.620  1.00  0.17           H  
ATOM    342  HE2 TYR A 355     136.910  -5.322  26.026  1.00  0.17           H  
ATOM    343  HH  TYR A 355     136.883  -7.145  23.012  1.00  0.40           H  
ATOM    344  N   PRO A 356     142.482  -9.661  29.243  1.00 -0.25           N  
ATOM    345  CA  PRO A 356     143.731  -9.777  30.003  1.00 -0.03           C  
ATOM    346  C   PRO A 356     144.252  -8.417  30.416  1.00  0.59           C  
ATOM    347  O   PRO A 356     144.154  -7.462  29.635  1.00 -0.57           O  
ATOM    348  CB  PRO A 356     144.706 -10.379  29.008  1.00 -0.01           C  
ATOM    349  CG  PRO A 356     143.902 -10.955  27.900  1.00  0.02           C  
ATOM    350  CD  PRO A 356     142.497 -10.436  27.991  1.00  0.02           C  
ATOM    351  HA  PRO A 356     143.600 -10.419  30.886  1.00  0.06           H  
ATOM    352  HB2 PRO A 356     145.378  -9.600  28.620  1.00  0.03           H  
ATOM    353  HB3 PRO A 356     145.300 -11.168  29.492  1.00  0.03           H  
ATOM    354  HG2 PRO A 356     144.341 -10.662  26.935  1.00  0.02           H  
ATOM    355  HG3 PRO A 356     143.895 -12.052  27.981  1.00  0.02           H  
ATOM    356  HD2 PRO A 356     142.262  -9.793  27.130  1.00  0.04           H  
ATOM    357  HD3 PRO A 356     141.776 -11.266  28.036  1.00  0.04           H  
ATOM    358  N   GLU A 357     144.818  -8.326  31.622  1.00 -0.52           N  
ATOM    359  CA  GLU A 357     145.264  -7.038  32.161  1.00  0.04           C  
ATOM    360  C   GLU A 357     146.398  -6.450  31.319  1.00  0.54           C  
ATOM    361  O   GLU A 357     146.592  -5.223  31.285  1.00 -0.58           O  
ATOM    362  CB  GLU A 357     145.669  -7.150  33.638  1.00  0.06           C  
ATOM    363  CG  GLU A 357     146.909  -7.991  33.919  1.00  0.01           C  
ATOM    364  CD  GLU A 357     147.797  -7.380  34.996  1.00  0.81           C  
ATOM    365  OE1 GLU A 357     147.704  -7.794  36.176  1.00 -0.82           O  
ATOM    366  OE2 GLU A 357     148.592  -6.478  34.655  1.00 -0.82           O1-
ATOM    367  H   GLU A 357     144.940  -9.154  32.169  1.00  0.29           H  
ATOM    368  HA  GLU A 357     144.413  -6.343  32.104  1.00  0.11           H  
ATOM    369  HB2 GLU A 357     145.857  -6.134  34.016  1.00 -0.02           H  
ATOM    370  HB3 GLU A 357     144.826  -7.596  34.187  1.00 -0.02           H  
ATOM    371  HG2 GLU A 357     146.590  -8.990  34.250  1.00 -0.04           H  
ATOM    372  HG3 GLU A 357     147.492  -8.081  32.990  1.00 -0.04           H  
ATOM    373  N   GLU A 358     147.137  -7.336  30.651  1.00 -0.52           N  
ATOM    374  CA  GLU A 358     148.057  -6.969  29.574  1.00  0.04           C  
ATOM    375  C   GLU A 358     147.450  -5.959  28.590  1.00  0.54           C  
ATOM    376  O   GLU A 358     148.093  -4.977  28.221  1.00 -0.58           O  
ATOM    377  CB  GLU A 358     148.436  -8.233  28.797  1.00  0.06           C  
ATOM    378  CG  GLU A 358     149.504  -8.008  27.748  1.00  0.01           C  
ATOM    379  CD  GLU A 358     150.177  -9.292  27.267  1.00  0.81           C  
ATOM    380  OE1 GLU A 358     150.804  -9.241  26.183  1.00 -0.82           O  
ATOM    381  OE2 GLU A 358     150.091 -10.349  27.951  1.00 -0.82           O1-
ATOM    382  H   GLU A 358     147.059  -8.302  30.899  1.00  0.29           H  
ATOM    383  HA  GLU A 358     148.960  -6.527  30.020  1.00  0.11           H  
ATOM    384  HB2 GLU A 358     148.805  -8.982  29.513  1.00 -0.02           H  
ATOM    385  HB3 GLU A 358     147.534  -8.616  28.297  1.00 -0.02           H  
ATOM    386  HG2 GLU A 358     149.040  -7.514  26.881  1.00 -0.04           H  
ATOM    387  HG3 GLU A 358     150.276  -7.351  28.175  1.00 -0.04           H  
ATOM    388  N   TYR A 359     146.213  -6.243  28.170  1.00 -0.42           N  
ATOM    389  CA  TYR A 359     145.414  -5.358  27.316  1.00 -0.00           C  
ATOM    390  C   TYR A 359     144.553  -4.374  28.107  1.00  0.60           C  
ATOM    391  O   TYR A 359     144.425  -3.197  27.728  1.00 -0.57           O  
ATOM    392  CB  TYR A 359     144.535  -6.222  26.423  1.00 -0.02           C  
ATOM    393  CG  TYR A 359     145.362  -7.032  25.449  1.00 -0.00           C  
ATOM    394  CD1 TYR A 359     145.721  -6.491  24.221  1.00 -0.19           C  
ATOM    395  CD2 TYR A 359     145.845  -8.300  25.782  1.00 -0.19           C  
ATOM    396  CE1 TYR A 359     146.473  -7.198  23.316  1.00 -0.23           C  
ATOM    397  CE2 TYR A 359     146.624  -9.021  24.888  1.00 -0.23           C  
ATOM    398  CZ  TYR A 359     146.932  -8.453  23.655  1.00  0.32           C  
ATOM    399  OH  TYR A 359     147.701  -9.108  22.730  1.00 -0.56           O  
ATOM    400  H   TYR A 359     145.808  -7.112  28.456  1.00  0.27           H  
ATOM    401  HA  TYR A 359     146.101  -4.775  26.684  1.00  0.09           H  
ATOM    402  HB2 TYR A 359     143.851  -5.572  25.857  1.00  0.03           H  
ATOM    403  HB3 TYR A 359     143.951  -6.909  27.053  1.00  0.03           H  
ATOM    404  HD1 TYR A 359     145.400  -5.486  23.971  1.00  0.17           H  
ATOM    405  HD2 TYR A 359     145.608  -8.726  26.750  1.00  0.17           H  
ATOM    406  HE1 TYR A 359     146.703  -6.774  22.345  1.00  0.17           H  
ATOM    407  HE2 TYR A 359     146.987 -10.010  25.145  1.00  0.17           H  
ATOM    408  HH  TYR A 359     147.801  -8.563  21.958  1.00  0.40           H  
ATOM    409  N   ALA A 360     144.000  -4.836  29.229  1.00 -0.42           N  
ATOM    410  CA  ALA A 360     143.018  -4.043  29.970  1.00  0.03           C  
ATOM    411  C   ALA A 360     143.602  -2.823  30.677  1.00  0.60           C  
ATOM    412  O   ALA A 360     142.848  -1.989  31.181  1.00 -0.57           O  
ATOM    413  CB  ALA A 360     142.251  -4.913  30.946  1.00 -0.18           C  
ATOM    414  H   ALA A 360     144.261  -5.739  29.570  1.00  0.27           H  
ATOM    415  HA  ALA A 360     142.297  -3.664  29.231  1.00  0.08           H  
ATOM    416  HB1 ALA A 360     141.520  -4.297  31.491  1.00  0.06           H  
ATOM    417  HB2 ALA A 360     141.724  -5.706  30.395  1.00  0.06           H  
ATOM    418  HB3 ALA A 360     142.952  -5.368  31.661  1.00  0.06           H  
ATOM    419  N   ARG A 361     144.932  -2.715  30.707  1.00 -0.35           N  
ATOM    420  CA  ARG A 361     145.603  -1.552  31.303  1.00 -0.26           C  
ATOM    421  C   ARG A 361     145.823  -0.429  30.301  1.00  0.73           C  
ATOM    422  O   ARG A 361     146.139   0.704  30.672  1.00 -0.59           O  
ATOM    423  CB  ARG A 361     146.930  -1.953  31.959  1.00 -0.00           C  
ATOM    424  CG  ARG A 361     148.036  -2.442  31.043  1.00  0.04           C  
ATOM    425  CD  ARG A 361     149.400  -2.183  31.677  1.00  0.05           C  
ATOM    426  NE  ARG A 361     150.413  -3.071  31.123  1.00 -0.53           N  
ATOM    427  CZ  ARG A 361     150.556  -4.354  31.461  1.00  0.81           C  
ATOM    428  NH1 ARG A 361     149.756  -4.906  32.369  1.00 -0.86           N1+
ATOM    429  NH2 ARG A 361     151.508  -5.096  30.899  1.00 -0.86           N  
ATOM    430  H   ARG A 361     145.488  -3.447  30.312  1.00  0.27           H  
ATOM    431  HA  ARG A 361     144.944  -1.164  32.093  1.00  0.16           H  
ATOM    432  HB2 ARG A 361     147.312  -1.074  32.498  1.00  0.03           H  
ATOM    433  HB3 ARG A 361     146.714  -2.758  32.677  1.00  0.03           H  
ATOM    434  HG2 ARG A 361     147.915  -3.522  30.871  1.00  0.03           H  
ATOM    435  HG3 ARG A 361     147.975  -1.909  30.083  1.00  0.03           H  
ATOM    436  HD2 ARG A 361     149.693  -1.140  31.486  1.00  0.07           H  
ATOM    437  HD3 ARG A 361     149.330  -2.351  32.762  1.00  0.07           H  
ATOM    438  HE  ARG A 361     151.062  -2.683  30.424  1.00  0.35           H  
ATOM    439 HH11 ARG A 361     149.019  -4.343  32.817  1.00  0.45           H  
ATOM    440 HH12 ARG A 361     149.873  -5.897  32.624  1.00  0.45           H  
ATOM    441 HH21 ARG A 361     152.139  -4.680  30.199  1.00  0.45           H  
ATOM    442 HH22 ARG A 361     151.613  -6.086  31.164  1.00  0.45           H  
ATOM    443  N   LEU A 362     145.638  -0.736  29.024  1.00 -0.42           N  
ATOM    444  CA  LEU A 362     145.707   0.289  27.988  1.00 -0.05           C  
ATOM    445  C   LEU A 362     144.403   1.086  28.053  1.00  0.60           C  
ATOM    446  O   LEU A 362     143.407   0.648  28.675  1.00 -0.57           O  
ATOM    447  CB  LEU A 362     145.868  -0.349  26.609  1.00 -0.11           C  
ATOM    448  CG  LEU A 362     146.847  -1.534  26.505  1.00  0.35           C  
ATOM    449  CD1 LEU A 362     146.499  -2.429  25.335  1.00 -0.41           C  
ATOM    450  CD2 LEU A 362     148.282  -1.035  26.403  1.00 -0.41           C  
ATOM    451  H   LEU A 362     145.448  -1.684  28.767  1.00  0.27           H  
ATOM    452  HA  LEU A 362     146.561   0.955  28.180  1.00  0.09           H  
ATOM    453  HB2 LEU A 362     144.878  -0.706  26.289  1.00  0.05           H  
ATOM    454  HB3 LEU A 362     146.217   0.433  25.919  1.00  0.05           H  
ATOM    455  HG  LEU A 362     146.758  -2.130  27.425  1.00 -0.04           H  
ATOM    456 HD11 LEU A 362     146.539  -1.846  24.403  1.00  0.10           H  
ATOM    457 HD12 LEU A 362     147.220  -3.258  25.281  1.00  0.10           H  
ATOM    458 HD13 LEU A 362     145.485  -2.833  25.471  1.00  0.10           H  
ATOM    459 HD21 LEU A 362     148.526  -0.437  27.293  1.00  0.10           H  
ATOM    460 HD22 LEU A 362     148.965  -1.895  26.340  1.00  0.10           H  
ATOM    461 HD23 LEU A 362     148.391  -0.413  25.502  1.00  0.10           H  
ATOM    462  N   GLY A 363     144.399   2.251  27.416  1.00 -0.42           N  
ATOM    463  CA  GLY A 363     143.169   3.031  27.280  1.00 -0.03           C  
ATOM    464  C   GLY A 363     142.399   2.678  26.019  1.00  0.60           C  
ATOM    465  O   GLY A 363     141.171   2.701  25.992  1.00 -0.57           O  
ATOM    466  H   GLY A 363     145.250   2.600  27.023  1.00  0.27           H  
ATOM    467  HA2 GLY A 363     143.429   4.099  27.248  1.00  0.07           H  
ATOM    468  HA3 GLY A 363     142.528   2.836  28.152  1.00  0.07           H  
ATOM    469  N   ARG A 364     143.141   2.355  24.971  1.00 -0.35           N  
ATOM    470  CA  ARG A 364     142.571   2.062  23.675  1.00 -0.26           C  
ATOM    471  C   ARG A 364     142.895   0.619  23.335  1.00  0.73           C  
ATOM    472  O   ARG A 364     143.848   0.049  23.874  1.00 -0.59           O  
ATOM    473  CB  ARG A 364     143.140   3.021  22.621  1.00 -0.00           C  
ATOM    474  CG  ARG A 364     142.298   3.180  21.360  1.00  0.04           C  
ATOM    475  CD  ARG A 364     142.293   4.626  20.905  1.00  0.05           C  
ATOM    476  NE  ARG A 364     142.436   4.729  19.457  1.00 -0.53           N  
ATOM    477  CZ  ARG A 364     141.656   5.444  18.647  1.00  0.81           C  
ATOM    478  NH1 ARG A 364     140.646   6.172  19.126  1.00 -0.86           N1+
ATOM    479  NH2 ARG A 364     141.902   5.440  17.333  1.00 -0.86           N  
ATOM    480  H   ARG A 364     144.134   2.312  25.080  1.00  0.27           H  
ATOM    481  HA  ARG A 364     141.479   2.188  23.718  1.00  0.16           H  
ATOM    482  HB2 ARG A 364     143.246   4.012  23.086  1.00  0.03           H  
ATOM    483  HB3 ARG A 364     144.131   2.648  22.323  1.00  0.03           H  
ATOM    484  HG2 ARG A 364     142.719   2.551  20.562  1.00  0.03           H  
ATOM    485  HG3 ARG A 364     141.266   2.863  21.571  1.00  0.03           H  
ATOM    486  HD2 ARG A 364     141.343   5.092  21.205  1.00  0.07           H  
ATOM    487  HD3 ARG A 364     143.129   5.155  21.386  1.00  0.07           H  
ATOM    488  HE  ARG A 364     143.208   4.203  19.023  1.00  0.35           H  
ATOM    489 HH11 ARG A 364     140.458   6.188  20.139  1.00  0.45           H  
ATOM    490 HH12 ARG A 364     140.054   6.718  18.483  1.00  0.45           H  
ATOM    491 HH21 ARG A 364     142.687   4.889  16.958  1.00  0.45           H  
ATOM    492 HH22 ARG A 364     141.307   5.988  16.696  1.00  0.45           H  
ATOM    493  N   LEU A 365     142.075   0.048  22.454  1.00 -0.42           N  
ATOM    494  CA  LEU A 365     142.165  -1.354  22.046  1.00 -0.05           C  
ATOM    495  C   LEU A 365     141.799  -1.468  20.577  1.00  0.60           C  
ATOM    496  O   LEU A 365     140.778  -0.969  20.155  1.00 -0.57           O  
ATOM    497  CB  LEU A 365     141.226  -2.203  22.897  1.00 -0.11           C  
ATOM    498  CG  LEU A 365     141.814  -3.551  23.274  1.00  0.35           C  
ATOM    499  CD1 LEU A 365     143.121  -3.392  24.039  1.00 -0.41           C  
ATOM    500  CD2 LEU A 365     140.818  -4.341  24.094  1.00 -0.41           C  
ATOM    501  H   LEU A 365     141.355   0.611  22.047  1.00  0.27           H  
ATOM    502  HA  LEU A 365     143.196  -1.708  22.189  1.00  0.09           H  
ATOM    503  HB2 LEU A 365     140.996  -1.651  23.820  1.00  0.05           H  
ATOM    504  HB3 LEU A 365     140.298  -2.373  22.331  1.00  0.05           H  
ATOM    505  HG  LEU A 365     142.023  -4.107  22.348  1.00 -0.04           H  
ATOM    506 HD11 LEU A 365     142.941  -2.811  24.956  1.00  0.10           H  
ATOM    507 HD12 LEU A 365     143.513  -4.385  24.305  1.00  0.10           H  
ATOM    508 HD13 LEU A 365     143.853  -2.865  23.409  1.00  0.10           H  
ATOM    509 HD21 LEU A 365     139.898  -4.489  23.510  1.00  0.10           H  
ATOM    510 HD22 LEU A 365     141.250  -5.319  24.353  1.00  0.10           H  
ATOM    511 HD23 LEU A 365     140.582  -3.789  25.016  1.00  0.10           H  
ATOM    512  N   TYR A 366     142.649  -2.128  19.811  1.00 -0.42           N  
ATOM    513  CA  TYR A 366     142.579  -2.121  18.355  1.00 -0.00           C  
ATOM    514  C   TYR A 366     142.057  -3.466  17.882  1.00  0.60           C  
ATOM    515  O   TYR A 366     142.681  -4.501  18.104  1.00 -0.57           O  
ATOM    516  CB  TYR A 366     143.967  -1.816  17.731  1.00 -0.02           C  
ATOM    517  CG  TYR A 366     144.310  -0.362  17.845  1.00 -0.00           C  
ATOM    518  CD1 TYR A 366     144.934   0.159  18.989  1.00 -0.19           C  
ATOM    519  CD2 TYR A 366     143.952   0.524  16.855  1.00 -0.19           C  
ATOM    520  CE1 TYR A 366     145.206   1.532  19.108  1.00 -0.23           C  
ATOM    521  CE2 TYR A 366     144.228   1.896  16.961  1.00 -0.23           C  
ATOM    522  CZ  TYR A 366     144.855   2.385  18.085  1.00  0.32           C  
ATOM    523  OH  TYR A 366     145.119   3.733  18.160  1.00 -0.56           O  
ATOM    524  H   TYR A 366     143.375  -2.657  20.251  1.00  0.27           H  
ATOM    525  HA  TYR A 366     141.876  -1.336  18.038  1.00  0.09           H  
ATOM    526  HB2 TYR A 366     143.951  -2.098  16.668  1.00  0.03           H  
ATOM    527  HB3 TYR A 366     144.733  -2.407  18.255  1.00  0.03           H  
ATOM    528  HD1 TYR A 366     145.211  -0.510  19.796  1.00  0.17           H  
ATOM    529  HD2 TYR A 366     143.445   0.153  15.972  1.00  0.17           H  
ATOM    530  HE1 TYR A 366     145.689   1.917  19.999  1.00  0.17           H  
ATOM    531  HE2 TYR A 366     143.948   2.570  16.159  1.00  0.17           H  
ATOM    532  HH  TYR A 366     145.551   3.926  18.984  1.00  0.40           H  
ATOM    533  N   MET A 367     140.898  -3.455  17.234  1.00 -0.42           N  
ATOM    534  CA  MET A 367     140.251  -4.702  16.893  1.00 -0.02           C  
ATOM    535  C   MET A 367     140.212  -4.874  15.402  1.00  0.60           C  
ATOM    536  O   MET A 367     139.987  -3.907  14.671  1.00 -0.57           O  
ATOM    537  CB  MET A 367     138.843  -4.743  17.477  1.00  0.03           C  
ATOM    538  CG  MET A 367     138.832  -4.678  19.003  1.00  0.00           C  
ATOM    539  SD  MET A 367     137.129  -4.828  19.586  1.00 -0.27           S  
ATOM    540  CE  MET A 367     136.956  -6.602  19.365  1.00 -0.05           C  
ATOM    541  H   MET A 367     140.473  -2.585  16.982  1.00  0.27           H  
ATOM    542  HA  MET A 367     140.833  -5.529  17.325  1.00  0.09           H  
ATOM    543  HB2 MET A 367     138.275  -3.887  17.085  1.00  0.02           H  
ATOM    544  HB3 MET A 367     138.359  -5.679  17.162  1.00  0.02           H  
ATOM    545  HG2 MET A 367     139.436  -5.502  19.412  1.00  0.04           H  
ATOM    546  HG3 MET A 367     139.252  -3.717  19.334  1.00  0.04           H  
ATOM    547  HE1 MET A 367     137.712  -7.122  19.971  1.00  0.07           H  
ATOM    548  HE2 MET A 367     135.951  -6.915  19.684  1.00  0.07           H  
ATOM    549  HE3 MET A 367     137.099  -6.855  18.304  1.00  0.07           H  
ATOM    550  N   CYS A 368     140.475  -6.102  14.952  1.00 -0.42           N  
ATOM    551  CA  CYS A 368     140.175  -6.497  13.587  1.00  0.02           C  
ATOM    552  C   CYS A 368     138.660  -6.582  13.467  1.00  0.60           C  
ATOM    553  O   CYS A 368     137.984  -7.230  14.253  1.00 -0.57           O  
ATOM    554  CB  CYS A 368     140.778  -7.849  13.265  1.00 -0.12           C  
ATOM    555  SG  CYS A 368     140.659  -8.277  11.508  1.00 -0.31           S  
ATOM    556  H   CYS A 368     140.890  -6.769  15.571  1.00  0.27           H  
ATOM    557  HA  CYS A 368     140.569  -5.746  12.887  1.00  0.11           H  
ATOM    558  HB2 CYS A 368     141.840  -7.837  13.552  1.00  0.11           H  
ATOM    559  HB3 CYS A 368     140.250  -8.617  13.849  1.00  0.11           H  
ATOM    560  HG  CYS A 368     141.074  -9.182  11.354  1.00  0.19           H  
ATOM    561  N   GLU A 369     138.107  -5.895  12.499  1.00 -0.52           N  
ATOM    562  CA  GLU A 369     136.653  -5.864  12.384  1.00  0.04           C  
ATOM    563  C   GLU A 369     136.105  -7.166  11.782  1.00  0.54           C  
ATOM    564  O   GLU A 369     134.899  -7.426  11.843  1.00 -0.58           O  
ATOM    565  CB  GLU A 369     136.201  -4.631  11.603  1.00  0.06           C  
ATOM    566  CG  GLU A 369     136.475  -4.764  10.133  1.00  0.01           C  
ATOM    567  CD  GLU A 369     135.750  -3.745   9.320  1.00  0.81           C  
ATOM    568  OE1 GLU A 369     134.498  -3.675   9.458  1.00 -0.82           O  
ATOM    569  OE2 GLU A 369     136.439  -3.036   8.540  1.00 -0.82           O1-
ATOM    570  H   GLU A 369     138.676  -5.396  11.845  1.00  0.29           H  
ATOM    571  HA  GLU A 369     136.242  -5.778  13.401  1.00  0.11           H  
ATOM    572  HB2 GLU A 369     135.120  -4.493  11.752  1.00 -0.02           H  
ATOM    573  HB3 GLU A 369     136.739  -3.751  11.986  1.00 -0.02           H  
ATOM    574  HG2 GLU A 369     137.555  -4.646   9.964  1.00 -0.04           H  
ATOM    575  HG3 GLU A 369     136.160  -5.766   9.805  1.00 -0.04           H  
ATOM    576  N   PHE A 370     136.975  -7.984  11.213  1.00 -0.42           N  
ATOM    577  CA  PHE A 370     136.541  -9.215  10.564  1.00 -0.00           C  
ATOM    578  C   PHE A 370     136.740 -10.483  11.394  1.00  0.60           C  
ATOM    579  O   PHE A 370     135.852 -11.309  11.442  1.00 -0.57           O  
ATOM    580  CB  PHE A 370     137.187  -9.329   9.195  1.00 -0.03           C  
ATOM    581  CG  PHE A 370     136.774  -8.235   8.243  1.00  0.01           C  
ATOM    582  CD1 PHE A 370     135.437  -8.075   7.876  1.00 -0.13           C  
ATOM    583  CD2 PHE A 370     137.733  -7.391   7.666  1.00 -0.13           C  
ATOM    584  CE1 PHE A 370     135.053  -7.076   6.980  1.00 -0.17           C  
ATOM    585  CE2 PHE A 370     137.377  -6.401   6.751  1.00 -0.17           C  
ATOM    586  CZ  PHE A 370     136.021  -6.222   6.434  1.00 -0.11           C  
ATOM    587  H   PHE A 370     137.948  -7.754  11.228  1.00  0.27           H  
ATOM    588  HA  PHE A 370     135.457  -9.120  10.405  1.00  0.10           H  
ATOM    589  HB2 PHE A 370     138.279  -9.288   9.321  1.00  0.03           H  
ATOM    590  HB3 PHE A 370     136.905 -10.297   8.756  1.00  0.03           H  
ATOM    591  HD1 PHE A 370     134.686  -8.736   8.293  1.00  0.13           H  
ATOM    592  HD2 PHE A 370     138.776  -7.511   7.938  1.00  0.13           H  
ATOM    593  HE1 PHE A 370     134.010  -6.961   6.707  1.00  0.14           H  
ATOM    594  HE2 PHE A 370     138.136  -5.779   6.291  1.00  0.14           H  
ATOM    595  HZ  PHE A 370     135.722  -5.422   5.766  1.00  0.13           H  
ATOM    596  N   CYS A 371     137.871 -10.632  12.078  1.00 -0.42           N  
ATOM    597  CA  CYS A 371     138.083 -11.800  12.943  1.00  0.02           C  
ATOM    598  C   CYS A 371     138.058 -11.474  14.460  1.00  0.60           C  
ATOM    599  O   CYS A 371     138.045 -12.356  15.334  1.00 -0.57           O  
ATOM    600  CB  CYS A 371     139.390 -12.515  12.536  1.00 -0.12           C  
ATOM    601  SG  CYS A 371     140.867 -11.815  13.291  1.00 -0.31           S  
ATOM    602  H   CYS A 371     138.588  -9.939  12.002  1.00  0.27           H  
ATOM    603  HA  CYS A 371     137.252 -12.496  12.756  1.00  0.11           H  
ATOM    604  HB2 CYS A 371     139.315 -13.571  12.835  1.00  0.11           H  
ATOM    605  HB3 CYS A 371     139.495 -12.450  11.443  1.00  0.11           H  
ATOM    606  HG  CYS A 371     141.678 -12.328  12.982  1.00  0.19           H  
ATOM    607  N   LEU A 372     138.040 -10.197  14.761  1.00 -0.42           N  
ATOM    608  CA  LEU A 372     137.868  -9.683  16.126  1.00 -0.05           C  
ATOM    609  C   LEU A 372     139.058  -9.917  17.089  1.00  0.60           C  
ATOM    610  O   LEU A 372     138.925  -9.766  18.302  1.00 -0.57           O  
ATOM    611  CB  LEU A 372     136.520 -10.130  16.726  1.00 -0.11           C  
ATOM    612  CG  LEU A 372     135.234  -9.921  15.896  1.00  0.35           C  
ATOM    613  CD1 LEU A 372     134.033 -10.465  16.648  1.00 -0.41           C  
ATOM    614  CD2 LEU A 372     134.975  -8.468  15.606  1.00 -0.41           C  
ATOM    615  H   LEU A 372     138.150  -9.536  14.019  1.00  0.27           H  
ATOM    616  HA  LEU A 372     137.801  -8.590  16.017  1.00  0.09           H  
ATOM    617  HB2 LEU A 372     136.600 -11.207  16.935  1.00  0.05           H  
ATOM    618  HB3 LEU A 372     136.388  -9.582  17.671  1.00  0.05           H  
ATOM    619  HG  LEU A 372     135.343 -10.461  14.944  1.00 -0.04           H  
ATOM    620 HD11 LEU A 372     133.938  -9.945  17.613  1.00  0.10           H  
ATOM    621 HD12 LEU A 372     133.123 -10.302  16.052  1.00  0.10           H  
ATOM    622 HD13 LEU A 372     134.168 -11.543  16.824  1.00  0.10           H  
ATOM    623 HD21 LEU A 372     135.824  -8.049  15.047  1.00  0.10           H  
ATOM    624 HD22 LEU A 372     134.058  -8.372  15.006  1.00  0.10           H  
ATOM    625 HD23 LEU A 372     134.853  -7.921  16.553  1.00  0.10           H  
ATOM    626  N   LYS A 373     140.225 -10.244  16.546  1.00 -0.35           N  
ATOM    627  CA  LYS A 373     141.462 -10.147  17.311  1.00 -0.24           C  
ATOM    628  C   LYS A 373     141.651  -8.729  17.863  1.00  0.73           C  
ATOM    629  O   LYS A 373     141.458  -7.757  17.147  1.00 -0.59           O  
ATOM    630  CB  LYS A 373     142.664 -10.493  16.442  1.00 -0.01           C  
ATOM    631  CG  LYS A 373     143.899 -10.825  17.275  1.00  0.02           C  
ATOM    632  CD  LYS A 373     145.203 -10.334  16.666  1.00 -0.05           C  
ATOM    633  CE  LYS A 373     146.368 -10.595  17.617  1.00 -0.01           C  
ATOM    634  NZ  LYS A 373     146.854 -11.977  17.439  1.00 -0.39           N1+
ATOM    635  H   LYS A 373     140.256 -10.562  15.598  1.00  0.27           H  
ATOM    636  HA  LYS A 373     141.411 -10.855  18.151  1.00  0.14           H  
ATOM    637  HB2 LYS A 373     142.412 -11.364  15.819  1.00  0.04           H  
ATOM    638  HB3 LYS A 373     142.893  -9.633  15.795  1.00  0.04           H  
ATOM    639  HG2 LYS A 373     143.783 -10.362  18.266  1.00  0.01           H  
ATOM    640  HG3 LYS A 373     143.958 -11.918  17.386  1.00  0.01           H  
ATOM    641  HD2 LYS A 373     145.383 -10.864  15.719  1.00  0.06           H  
ATOM    642  HD3 LYS A 373     145.128  -9.254  16.473  1.00  0.06           H  
ATOM    643  HE2 LYS A 373     147.183  -9.889  17.399  1.00  0.11           H  
ATOM    644  HE3 LYS A 373     146.031 -10.457  18.655  1.00  0.11           H  
ATOM    645  HZ1 LYS A 373     147.155 -12.107  16.486  1.00  0.34           H  
ATOM    646  HZ2 LYS A 373     147.629 -12.143  18.061  1.00  0.34           H  
ATOM    647  HZ3 LYS A 373     146.110 -12.624  17.648  1.00  0.34           H  
ATOM    648  N   TYR A 374     142.009  -8.628  19.141  1.00 -0.42           N  
ATOM    649  CA  TYR A 374     142.269  -7.350  19.773  1.00 -0.00           C  
ATOM    650  C   TYR A 374     143.798  -7.076  19.848  1.00  0.60           C  
ATOM    651  O   TYR A 374     144.609  -8.001  20.003  1.00 -0.57           O  
ATOM    652  CB  TYR A 374     141.583  -7.260  21.136  1.00 -0.02           C  
ATOM    653  CG  TYR A 374     141.774  -8.447  22.046  1.00 -0.00           C  
ATOM    654  CD1 TYR A 374     142.866  -8.526  22.916  1.00 -0.19           C  
ATOM    655  CD2 TYR A 374     140.850  -9.487  22.066  1.00 -0.19           C  
ATOM    656  CE1 TYR A 374     143.031  -9.612  23.755  1.00 -0.23           C  
ATOM    657  CE2 TYR A 374     141.008 -10.572  22.912  1.00 -0.23           C  
ATOM    658  CZ  TYR A 374     142.099 -10.626  23.752  1.00  0.32           C  
ATOM    659  OH  TYR A 374     142.240 -11.715  24.587  1.00 -0.56           O  
ATOM    660  H   TYR A 374     142.102  -9.463  19.684  1.00  0.27           H  
ATOM    661  HA  TYR A 374     141.829  -6.569  19.136  1.00  0.09           H  
ATOM    662  HB2 TYR A 374     140.504  -7.137  20.963  1.00  0.03           H  
ATOM    663  HB3 TYR A 374     141.975  -6.372  21.653  1.00  0.03           H  
ATOM    664  HD1 TYR A 374     143.594  -7.723  22.933  1.00  0.17           H  
ATOM    665  HD2 TYR A 374     139.990  -9.447  21.407  1.00  0.17           H  
ATOM    666  HE1 TYR A 374     143.891  -9.665  24.413  1.00  0.17           H  
ATOM    667  HE2 TYR A 374     140.278 -11.373  22.913  1.00  0.17           H  
ATOM    668  HH  TYR A 374     143.030 -11.617  25.105  1.00  0.40           H  
ATOM    669  N   MET A 375     144.182  -5.805  19.703  1.00 -0.42           N  
ATOM    670  CA  MET A 375     145.622  -5.442  19.560  1.00 -0.02           C  
ATOM    671  C   MET A 375     145.958  -4.129  20.262  1.00  0.60           C  
ATOM    672  O   MET A 375     145.066  -3.367  20.610  1.00 -0.57           O  
ATOM    673  CB  MET A 375     146.012  -5.390  18.074  1.00  0.03           C  
ATOM    674  CG  MET A 375     146.149  -6.762  17.414  1.00  0.00           C  
ATOM    675  SD  MET A 375     145.894  -6.809  15.608  1.00 -0.27           S  
ATOM    676  CE  MET A 375     144.094  -6.810  15.596  1.00 -0.05           C  
ATOM    677  H   MET A 375     143.491  -5.082  19.690  1.00  0.27           H  
ATOM    678  HA  MET A 375     146.216  -6.235  20.038  1.00  0.09           H  
ATOM    679  HB2 MET A 375     145.239  -4.823  17.534  1.00  0.02           H  
ATOM    680  HB3 MET A 375     146.977  -4.868  17.988  1.00  0.02           H  
ATOM    681  HG2 MET A 375     147.163  -7.135  17.621  1.00  0.04           H  
ATOM    682  HG3 MET A 375     145.410  -7.433  17.876  1.00  0.04           H  
ATOM    683  HE1 MET A 375     143.723  -5.904  16.098  1.00  0.07           H  
ATOM    684  HE2 MET A 375     143.734  -6.827  14.557  1.00  0.07           H  
ATOM    685  HE3 MET A 375     143.724  -7.700  16.126  1.00  0.07           H  
ATOM    686  N   LYS A 376     147.249  -3.858  20.465  1.00 -0.35           N  
ATOM    687  CA  LYS A 376     147.699  -2.724  21.323  1.00 -0.24           C  
ATOM    688  C   LYS A 376     147.870  -1.382  20.602  1.00  0.73           C  
ATOM    689  O   LYS A 376     147.820  -0.307  21.223  1.00 -0.59           O  
ATOM    690  CB  LYS A 376     149.027  -3.055  21.996  1.00 -0.01           C  
ATOM    691  CG  LYS A 376     149.041  -4.372  22.728  1.00  0.02           C  
ATOM    692  CD  LYS A 376     150.163  -4.469  23.750  1.00 -0.05           C  
ATOM    693  CE  LYS A 376     150.242  -5.922  24.216  1.00 -0.01           C  
ATOM    694  NZ  LYS A 376     150.959  -6.127  25.497  1.00 -0.39           N1+
ATOM    695  H   LYS A 376     147.938  -4.435  20.027  1.00  0.27           H  
ATOM    696  HA  LYS A 376     146.935  -2.588  22.103  1.00  0.14           H  
ATOM    697  HB2 LYS A 376     149.808  -3.083  21.222  1.00  0.04           H  
ATOM    698  HB3 LYS A 376     149.255  -2.257  22.718  1.00  0.04           H  
ATOM    699  HG2 LYS A 376     148.080  -4.494  23.249  1.00  0.01           H  
ATOM    700  HG3 LYS A 376     149.165  -5.181  21.993  1.00  0.01           H  
ATOM    701  HD2 LYS A 376     151.116  -4.171  23.289  1.00  0.06           H  
ATOM    702  HD3 LYS A 376     149.948  -3.812  24.606  1.00  0.06           H  
ATOM    703  HE2 LYS A 376     149.216  -6.300  24.334  1.00  0.11           H  
ATOM    704  HE3 LYS A 376     150.759  -6.503  23.438  1.00  0.11           H  
ATOM    705  HZ1 LYS A 376     150.499  -5.605  26.227  1.00  0.34           H  
ATOM    706  HZ2 LYS A 376     150.955  -7.107  25.731  1.00  0.34           H  
ATOM    707  HZ3 LYS A 376     151.911  -5.808  25.404  1.00  0.34           H  
ATOM    708  N   SER A 377     148.092  -1.445  19.298  1.00 -0.42           N  
ATOM    709  CA  SER A 377     148.398  -0.250  18.545  1.00 -0.02           C  
ATOM    710  C   SER A 377     147.879  -0.323  17.131  1.00  0.60           C  
ATOM    711  O   SER A 377     147.754  -1.404  16.526  1.00 -0.57           O  
ATOM    712  CB  SER A 377     149.928  -0.046  18.484  1.00  0.21           C  
ATOM    713  OG  SER A 377     150.554  -1.043  17.663  1.00 -0.65           O  
ATOM    714  H   SER A 377     148.048  -2.328  18.830  1.00  0.27           H  
ATOM    715  HA  SER A 377     147.935   0.611  19.050  1.00  0.08           H  
ATOM    716  HB2 SER A 377     150.141   0.949  18.065  1.00  0.04           H  
ATOM    717  HB3 SER A 377     150.339  -0.110  19.502  1.00  0.04           H  
ATOM    718  HG  SER A 377     151.492  -0.894  17.643  1.00  0.43           H  
ATOM    719  N   GLN A 378     147.634   0.861  16.601  1.00 -0.42           N  
ATOM    720  CA  GLN A 378     147.352   1.028  15.189  1.00 -0.00           C  
ATOM    721  C   GLN A 378     148.340   0.292  14.299  1.00  0.60           C  
ATOM    722  O   GLN A 378     147.967  -0.411  13.363  1.00 -0.57           O  
ATOM    723  CB  GLN A 378     147.375   2.504  14.867  1.00 -0.00           C  
ATOM    724  CG  GLN A 378     146.888   2.869  13.484  1.00 -0.06           C  
ATOM    725  CD  GLN A 378     146.680   4.363  13.388  1.00  0.70           C  
ATOM    726  NE2 GLN A 378     145.876   4.792  12.453  1.00 -0.94           N  
ATOM    727  OE1 GLN A 378     147.241   5.118  14.165  1.00 -0.61           O  
ATOM    728  H   GLN A 378     147.643   1.668  17.192  1.00  0.27           H  
ATOM    729  HA  GLN A 378     146.346   0.632  14.986  1.00  0.09           H  
ATOM    730  HB2 GLN A 378     146.738   3.022  15.600  1.00  0.02           H  
ATOM    731  HB3 GLN A 378     148.412   2.858  14.967  1.00  0.02           H  
ATOM    732  HG2 GLN A 378     147.636   2.557  12.740  1.00  0.04           H  
ATOM    733  HG3 GLN A 378     145.936   2.355  13.285  1.00  0.04           H  
ATOM    734 HE21 GLN A 378     145.429   4.140  11.840  1.00  0.43           H  
ATOM    735 HE22 GLN A 378     145.707   5.772  12.350  1.00  0.43           H  
ATOM    736  N   THR A 379     149.618   0.445  14.592  1.00 -0.42           N  
ATOM    737  CA  THR A 379     150.620  -0.085  13.667  1.00 -0.04           C  
ATOM    738  C   THR A 379     150.576  -1.634  13.668  1.00  0.60           C  
ATOM    739  O   THR A 379     150.671  -2.258  12.625  1.00 -0.57           O  
ATOM    740  CB  THR A 379     152.034   0.563  13.860  1.00  0.37           C  
ATOM    741  CG2 THR A 379     152.438   0.662  15.298  1.00 -0.24           C  
ATOM    742  OG1 THR A 379     153.018  -0.193  13.141  1.00 -0.68           O  
ATOM    743  H   THR A 379     149.896   0.914  15.430  1.00  0.27           H  
ATOM    744  HA  THR A 379     150.301   0.220  12.659  1.00  0.10           H  
ATOM    745  HB  THR A 379     152.000   1.581  13.445  1.00  0.00           H  
ATOM    746  HG1 THR A 379     153.873   0.204  13.261  1.00  0.41           H  
ATOM    747 HG21 THR A 379     151.862  -0.063  15.892  1.00  0.06           H  
ATOM    748 HG22 THR A 379     153.512   0.443  15.393  1.00  0.06           H  
ATOM    749 HG23 THR A 379     152.237   1.679  15.666  1.00  0.06           H  
ATOM    750  N   ILE A 380     150.359  -2.244  14.828  1.00 -0.42           N  
ATOM    751  CA  ILE A 380     150.093  -3.682  14.880  1.00 -0.06           C  
ATOM    752  C   ILE A 380     148.815  -4.086  14.104  1.00  0.60           C  
ATOM    753  O   ILE A 380     148.856  -4.977  13.227  1.00 -0.57           O  
ATOM    754  CB  ILE A 380     149.946  -4.168  16.321  1.00  0.13           C  
ATOM    755  CG1 ILE A 380     151.282  -4.040  17.045  1.00 -0.04           C  
ATOM    756  CG2 ILE A 380     149.521  -5.623  16.328  1.00 -0.32           C  
ATOM    757  CD1 ILE A 380     151.149  -3.990  18.554  1.00 -0.07           C  
ATOM    758  H   ILE A 380     150.378  -1.714  15.676  1.00  0.27           H  
ATOM    759  HA  ILE A 380     150.951  -4.196  14.423  1.00  0.09           H  
ATOM    760  HB  ILE A 380     149.188  -3.560  16.837  1.00  0.02           H  
ATOM    761 HG12 ILE A 380     151.907  -4.905  16.779  1.00  0.02           H  
ATOM    762 HG13 ILE A 380     151.774  -3.115  16.708  1.00  0.02           H  
ATOM    763 HG21 ILE A 380     150.276  -6.228  15.805  1.00  0.09           H  
ATOM    764 HG22 ILE A 380     149.426  -5.972  17.367  1.00  0.09           H  
ATOM    765 HG23 ILE A 380     148.552  -5.724  15.817  1.00  0.09           H  
ATOM    766 HD11 ILE A 380     150.659  -4.908  18.910  1.00  0.02           H  
ATOM    767 HD12 ILE A 380     152.148  -3.908  19.008  1.00  0.02           H  
ATOM    768 HD13 ILE A 380     150.544  -3.117  18.840  1.00  0.02           H  
ATOM    769  N   LEU A 381     147.688  -3.442  14.429  1.00 -0.42           N  
ATOM    770  CA  LEU A 381     146.458  -3.677  13.669  1.00 -0.05           C  
ATOM    771  C   LEU A 381     146.726  -3.652  12.176  1.00  0.60           C  
ATOM    772  O   LEU A 381     146.229  -4.505  11.442  1.00 -0.57           O  
ATOM    773  CB  LEU A 381     145.373  -2.644  13.969  1.00 -0.11           C  
ATOM    774  CG  LEU A 381     144.123  -2.800  13.065  1.00  0.35           C  
ATOM    775  CD1 LEU A 381     143.420  -4.132  13.275  1.00 -0.41           C  
ATOM    776  CD2 LEU A 381     143.156  -1.666  13.273  1.00 -0.41           C  
ATOM    777  H   LEU A 381     147.685  -2.798  15.194  1.00  0.27           H  
ATOM    778  HA  LEU A 381     146.077  -4.672  13.944  1.00  0.09           H  
ATOM    779  HB2 LEU A 381     145.063  -2.756  15.018  1.00  0.05           H  
ATOM    780  HB3 LEU A 381     145.793  -1.639  13.816  1.00  0.05           H  
ATOM    781  HG  LEU A 381     144.465  -2.765  12.020  1.00 -0.04           H  
ATOM    782 HD11 LEU A 381     143.103  -4.218  14.325  1.00  0.10           H  
ATOM    783 HD12 LEU A 381     142.538  -4.188  12.620  1.00  0.10           H  
ATOM    784 HD13 LEU A 381     144.110  -4.953  13.031  1.00  0.10           H  
ATOM    785 HD21 LEU A 381     143.653  -0.713  13.038  1.00  0.10           H  
ATOM    786 HD22 LEU A 381     142.287  -1.799  12.612  1.00  0.10           H  
ATOM    787 HD23 LEU A 381     142.822  -1.657  14.321  1.00  0.10           H  
ATOM    788  N   ARG A 382     147.501  -2.664  11.744  1.00 -0.35           N  
ATOM    789  CA  ARG A 382     147.764  -2.433  10.318  1.00 -0.26           C  
ATOM    790  C   ARG A 382     148.452  -3.615   9.644  1.00  0.73           C  
ATOM    791  O   ARG A 382     148.055  -4.030   8.552  1.00 -0.59           O  
ATOM    792  CB  ARG A 382     148.635  -1.201  10.133  1.00 -0.00           C  
ATOM    793  CG  ARG A 382     147.925   0.109   9.802  1.00  0.04           C  
ATOM    794  CD  ARG A 382     148.945   1.243   9.577  1.00  0.05           C  
ATOM    795  NE  ARG A 382     150.304   0.766   9.221  1.00 -0.53           N  
ATOM    796  CZ  ARG A 382     151.291   1.506   8.710  1.00  0.81           C  
ATOM    797  NH1 ARG A 382     151.121   2.798   8.452  1.00 -0.86           N1+
ATOM    798  NH2 ARG A 382     152.465   0.935   8.447  1.00 -0.86           N  
ATOM    799  H   ARG A 382     147.922  -2.054  12.415  1.00  0.27           H  
ATOM    800  HA  ARG A 382     146.799  -2.264   9.818  1.00  0.16           H  
ATOM    801  HB2 ARG A 382     149.195  -1.048  11.067  1.00  0.03           H  
ATOM    802  HB3 ARG A 382     149.339  -1.413   9.314  1.00  0.03           H  
ATOM    803  HG2 ARG A 382     147.328  -0.025   8.888  1.00  0.03           H  
ATOM    804  HG3 ARG A 382     147.262   0.381  10.637  1.00  0.03           H  
ATOM    805  HD2 ARG A 382     148.577   1.883   8.761  1.00  0.07           H  
ATOM    806  HD3 ARG A 382     149.016   1.833  10.502  1.00  0.07           H  
ATOM    807  HE  ARG A 382     150.505  -0.231   9.383  1.00  0.35           H  
ATOM    808 HH11 ARG A 382     150.215   3.247   8.646  1.00  0.45           H  
ATOM    809 HH12 ARG A 382     151.896   3.351   8.058  1.00  0.45           H  
ATOM    810 HH21 ARG A 382     152.604  -0.068   8.638  1.00  0.45           H  
ATOM    811 HH22 ARG A 382     153.234   1.496   8.053  1.00  0.45           H  
ATOM    812  N   ARG A 383     149.500  -4.127  10.284  1.00 -0.35           N  
ATOM    813  CA  ARG A 383     150.182  -5.361   9.814  1.00 -0.26           C  
ATOM    814  C   ARG A 383     149.237  -6.556   9.810  1.00  0.73           C  
ATOM    815  O   ARG A 383     149.294  -7.374   8.898  1.00 -0.59           O  
ATOM    816  CB  ARG A 383     151.419  -5.721  10.677  1.00 -0.00           C  
ATOM    817  CG  ARG A 383     152.762  -5.150  10.202  1.00  0.04           C  
ATOM    818  CD  ARG A 383     152.917  -3.651  10.481  1.00  0.05           C  
ATOM    819  NE  ARG A 383     154.305  -3.244  10.734  1.00 -0.53           N  
ATOM    820  CZ  ARG A 383     154.972  -3.456  11.874  1.00  0.81           C  
ATOM    821  NH1 ARG A 383     154.398  -4.106  12.889  1.00 -0.86           N1+
ATOM    822  NH2 ARG A 383     156.232  -3.031  11.994  1.00 -0.86           N  
ATOM    823  H   ARG A 383     149.839  -3.668  11.105  1.00  0.27           H  
ATOM    824  HA  ARG A 383     150.521  -5.182   8.783  1.00  0.16           H  
ATOM    825  HB2 ARG A 383     151.237  -5.350  11.696  1.00  0.03           H  
ATOM    826  HB3 ARG A 383     151.508  -6.817  10.697  1.00  0.03           H  
ATOM    827  HG2 ARG A 383     153.572  -5.687  10.718  1.00  0.03           H  
ATOM    828  HG3 ARG A 383     152.847  -5.314   9.118  1.00  0.03           H  
ATOM    829  HD2 ARG A 383     152.544  -3.094   9.609  1.00  0.07           H  
ATOM    830  HD3 ARG A 383     152.313  -3.397  11.364  1.00  0.07           H  
ATOM    831  HE  ARG A 383     154.804  -2.758   9.975  1.00  0.35           H  
ATOM    832 HH11 ARG A 383     153.431  -4.450  12.799  1.00  0.45           H  
ATOM    833 HH12 ARG A 383     154.922  -4.263  13.762  1.00  0.45           H  
ATOM    834 HH21 ARG A 383     156.687  -2.542  11.210  1.00  0.45           H  
ATOM    835 HH22 ARG A 383     156.749  -3.192  12.870  1.00  0.45           H  
ATOM    836  N   HIS A 384     148.392  -6.660  10.844  1.00 -0.42           N  
ATOM    837  CA  HIS A 384     147.386  -7.718  10.919  1.00  0.02           C  
ATOM    838  C   HIS A 384     146.444  -7.650   9.729  1.00  0.60           C  
ATOM    839  O   HIS A 384     146.126  -8.676   9.160  1.00 -0.57           O  
ATOM    840  CB  HIS A 384     146.545  -7.642  12.190  1.00 -0.05           C  
ATOM    841  CG  HIS A 384     145.576  -8.779  12.321  1.00 -0.03           C  
ATOM    842  CD2 HIS A 384     145.595  -9.877  13.110  1.00  0.13           C  
ATOM    843  ND1 HIS A 384     144.436  -8.886  11.551  1.00 -0.38           N  
ATOM    844  CE1 HIS A 384     143.805 -10.001  11.855  1.00  0.21           C  
ATOM    845  NE2 HIS A 384     144.475 -10.614  12.805  1.00 -0.57           N  
ATOM    846  H   HIS A 384     148.451  -5.994  11.587  1.00  0.27           H  
ATOM    847  HA  HIS A 384     147.909  -8.685  10.904  1.00  0.09           H  
ATOM    848  HB2 HIS A 384     147.220  -7.655  13.058  1.00  0.04           H  
ATOM    849  HB3 HIS A 384     145.979  -6.699  12.180  1.00  0.04           H  
ATOM    850  HD1 HIS A 384     144.127  -8.200  10.848  1.00  0.36           H  
ATOM    851  HD2 HIS A 384     146.355 -10.130  13.848  1.00  0.11           H  
ATOM    852  HE1 HIS A 384     142.883 -10.355  11.396  1.00  0.14           H  
ATOM    853  N   MET A 385     145.947  -6.468   9.376  1.00 -0.42           N  
ATOM    854  CA  MET A 385     145.007  -6.404   8.256  1.00 -0.02           C  
ATOM    855  C   MET A 385     145.674  -6.857   6.943  1.00  0.60           C  
ATOM    856  O   MET A 385     144.987  -7.338   6.041  1.00 -0.57           O  
ATOM    857  CB  MET A 385     144.409  -5.014   8.094  1.00  0.03           C  
ATOM    858  CG  MET A 385     143.673  -4.470   9.304  1.00  0.00           C  
ATOM    859  SD  MET A 385     142.606  -5.656  10.141  1.00 -0.27           S  
ATOM    860  CE  MET A 385     141.506  -6.069   8.770  1.00 -0.05           C  
ATOM    861  H   MET A 385     146.211  -5.638   9.867  1.00  0.27           H  
ATOM    862  HA  MET A 385     144.183  -7.100   8.474  1.00  0.09           H  
ATOM    863  HB2 MET A 385     145.228  -4.319   7.856  1.00  0.02           H  
ATOM    864  HB3 MET A 385     143.700  -5.047   7.254  1.00  0.02           H  
ATOM    865  HG2 MET A 385     144.421  -4.114  10.027  1.00  0.04           H  
ATOM    866  HG3 MET A 385     143.051  -3.625   8.974  1.00  0.04           H  
ATOM    867  HE1 MET A 385     142.095  -6.483   7.939  1.00  0.07           H  
ATOM    868  HE2 MET A 385     140.768  -6.814   9.103  1.00  0.07           H  
ATOM    869  HE3 MET A 385     140.984  -5.162   8.433  1.00  0.07           H  
ATOM    870  N   ALA A 386     147.002  -6.716   6.846  1.00 -0.42           N  
ATOM    871  CA  ALA A 386     147.739  -7.174   5.663  1.00  0.03           C  
ATOM    872  C   ALA A 386     147.763  -8.690   5.570  1.00  0.60           C  
ATOM    873  O   ALA A 386     147.753  -9.233   4.469  1.00 -0.57           O  
ATOM    874  CB  ALA A 386     149.151  -6.639   5.651  1.00 -0.18           C  
ATOM    875  H   ALA A 386     147.504  -6.288   7.598  1.00  0.27           H  
ATOM    876  HA  ALA A 386     147.220  -6.786   4.774  1.00  0.08           H  
ATOM    877  HB1 ALA A 386     149.673  -7.001   4.753  1.00  0.06           H  
ATOM    878  HB2 ALA A 386     149.126  -5.539   5.642  1.00  0.06           H  
ATOM    879  HB3 ALA A 386     149.683  -6.987   6.549  1.00  0.06           H  
ATOM    880  N   LYS A 387     147.801  -9.368   6.718  1.00 -0.35           N  
ATOM    881  CA  LYS A 387     147.797 -10.852   6.775  1.00 -0.24           C  
ATOM    882  C   LYS A 387     146.401 -11.542   6.784  1.00  0.73           C  
ATOM    883  O   LYS A 387     146.299 -12.711   6.442  1.00 -0.59           O  
ATOM    884  CB  LYS A 387     148.544 -11.334   8.026  1.00 -0.01           C  
ATOM    885  CG  LYS A 387     150.044 -11.096   8.050  1.00  0.02           C  
ATOM    886  CD  LYS A 387     150.700 -12.090   9.000  1.00 -0.05           C  
ATOM    887  CE  LYS A 387     152.152 -11.742   9.310  1.00 -0.01           C  
ATOM    888  NZ  LYS A 387     152.934 -12.922   9.796  1.00 -0.39           N1+
ATOM    889  H   LYS A 387     147.833  -8.856   7.576  1.00  0.27           H  
ATOM    890  HA  LYS A 387     148.335 -11.207   5.883  1.00  0.14           H  
ATOM    891  HB2 LYS A 387     148.109 -10.818   8.895  1.00  0.04           H  
ATOM    892  HB3 LYS A 387     148.375 -12.417   8.120  1.00  0.04           H  
ATOM    893  HG2 LYS A 387     150.453 -11.231   7.038  1.00  0.01           H  
ATOM    894  HG3 LYS A 387     150.247 -10.071   8.394  1.00  0.01           H  
ATOM    895  HD2 LYS A 387     150.133 -12.102   9.942  1.00  0.06           H  
ATOM    896  HD3 LYS A 387     150.669 -13.089   8.540  1.00  0.06           H  
ATOM    897  HE2 LYS A 387     152.626 -11.358   8.395  1.00  0.11           H  
ATOM    898  HE3 LYS A 387     152.170 -10.963  10.087  1.00  0.11           H  
ATOM    899  HZ1 LYS A 387     152.924 -13.645   9.093  1.00  0.34           H  
ATOM    900  HZ2 LYS A 387     153.886 -12.643   9.977  1.00  0.34           H  
ATOM    901  HZ3 LYS A 387     152.519 -13.273  10.645  1.00  0.34           H  
ATOM    902  N   CYS A 388     145.346 -10.840   7.198  1.00 -0.42           N  
ATOM    903  CA  CYS A 388     144.081 -11.492   7.585  1.00  0.02           C  
ATOM    904  C   CYS A 388     143.170 -11.736   6.398  1.00  0.60           C  
ATOM    905  O   CYS A 388     142.867 -10.818   5.665  1.00 -0.57           O  
ATOM    906  CB  CYS A 388     143.363 -10.633   8.615  1.00 -0.12           C  
ATOM    907  SG  CYS A 388     141.828 -11.305   9.287  1.00 -0.31           S  
ATOM    908  H   CYS A 388     145.414  -9.844   7.247  1.00  0.27           H  
ATOM    909  HA  CYS A 388     144.320 -12.465   8.040  1.00  0.11           H  
ATOM    910  HB2 CYS A 388     144.054 -10.470   9.455  1.00  0.11           H  
ATOM    911  HB3 CYS A 388     143.127  -9.668   8.142  1.00  0.11           H  
ATOM    912  HG  CYS A 388     141.441 -10.657   9.955  1.00  0.19           H  
ATOM    913  N   VAL A 389     142.716 -12.968   6.220  1.00 -0.42           N  
ATOM    914  CA  VAL A 389     141.986 -13.332   5.007  1.00 -0.09           C  
ATOM    915  C   VAL A 389     140.465 -13.179   5.177  1.00  0.60           C  
ATOM    916  O   VAL A 389     139.709 -13.230   4.199  1.00 -0.57           O  
ATOM    917  CB  VAL A 389     142.362 -14.772   4.529  1.00  0.30           C  
ATOM    918  CG1 VAL A 389     141.746 -15.859   5.406  1.00 -0.32           C  
ATOM    919  CG2 VAL A 389     141.987 -14.983   3.059  1.00 -0.32           C  
ATOM    920  H   VAL A 389     142.875 -13.659   6.926  1.00  0.27           H  
ATOM    921  HA  VAL A 389     142.297 -12.632   4.218  1.00  0.10           H  
ATOM    922  HB  VAL A 389     143.455 -14.867   4.610  1.00 -0.03           H  
ATOM    923 HG11 VAL A 389     140.650 -15.764   5.392  1.00  0.08           H  
ATOM    924 HG12 VAL A 389     142.033 -16.848   5.020  1.00  0.08           H  
ATOM    925 HG13 VAL A 389     142.111 -15.748   6.438  1.00  0.08           H  
ATOM    926 HG21 VAL A 389     142.517 -14.248   2.436  1.00  0.08           H  
ATOM    927 HG22 VAL A 389     142.273 -15.999   2.750  1.00  0.08           H  
ATOM    928 HG23 VAL A 389     140.902 -14.854   2.935  1.00  0.08           H  
ATOM    929  N   TRP A 390     140.030 -12.971   6.416  1.00 -0.42           N  
ATOM    930  CA  TRP A 390     138.609 -12.964   6.725  1.00 -0.03           C  
ATOM    931  C   TRP A 390     137.961 -11.706   6.212  1.00  0.60           C  
ATOM    932  O   TRP A 390     138.484 -10.608   6.404  1.00 -0.57           O  
ATOM    933  CB  TRP A 390     138.384 -12.967   8.215  1.00 -0.01           C  
ATOM    934  CG  TRP A 390     138.779 -14.180   8.887  1.00 -0.14           C  
ATOM    935  CD1 TRP A 390     139.872 -14.958   8.627  1.00 -0.16           C  
ATOM    936  CD2 TRP A 390     138.106 -14.782   9.992  1.00  0.12           C  
ATOM    937  CE2 TRP A 390     138.843 -15.940  10.344  1.00  0.14           C  
ATOM    938  CE3 TRP A 390     136.940 -14.465  10.715  1.00 -0.24           C  
ATOM    939  NE1 TRP A 390     139.910 -16.023   9.488  1.00 -0.34           N  
ATOM    940  CZ2 TRP A 390     138.461 -16.780  11.402  1.00 -0.26           C  
ATOM    941  CZ3 TRP A 390     136.575 -15.279  11.755  1.00 -0.20           C  
ATOM    942  CH2 TRP A 390     137.330 -16.436  12.095  1.00 -0.11           C  
ATOM    943  H   TRP A 390     140.692 -12.816   7.149  1.00  0.27           H  
ATOM    944  HA  TRP A 390     138.136 -13.847   6.269  1.00  0.11           H  
ATOM    945  HB2 TRP A 390     138.957 -12.134   8.649  1.00  0.03           H  
ATOM    946  HB3 TRP A 390     137.311 -12.809   8.399  1.00  0.03           H  
ATOM    947  HD1 TRP A 390     140.607 -14.760   7.848  1.00  0.21           H  
ATOM    948  HE1 TRP A 390     140.624 -16.765   9.491  1.00  0.34           H  
ATOM    949  HE3 TRP A 390     136.345 -13.597  10.455  1.00  0.17           H  
ATOM    950  HZ2 TRP A 390     139.036 -17.662  11.659  1.00  0.16           H  
ATOM    951  HZ3 TRP A 390     135.690 -15.036  12.332  1.00  0.14           H  
ATOM    952  HH2 TRP A 390     137.004 -17.059  12.920  1.00  0.14           H  
ATOM    953  N   LYS A 391     136.792 -11.883   5.610  1.00 -0.35           N  
ATOM    954  CA  LYS A 391     135.943 -10.781   5.214  1.00 -0.24           C  
ATOM    955  C   LYS A 391     134.522 -10.952   5.684  1.00  0.73           C  
ATOM    956  O   LYS A 391     133.605 -10.346   5.163  1.00 -0.59           O  
ATOM    957  CB  LYS A 391     135.985 -10.645   3.708  1.00 -0.01           C  
ATOM    958  CG  LYS A 391     137.269 -10.022   3.231  1.00  0.02           C  
ATOM    959  CD  LYS A 391     138.105 -10.995   2.442  1.00 -0.05           C  
ATOM    960  CE  LYS A 391     139.381 -10.318   1.929  1.00 -0.01           C  
ATOM    961  NZ  LYS A 391     139.801  -9.115   2.743  1.00 -0.39           N1+
ATOM    962  H   LYS A 391     136.485 -12.816   5.422  1.00  0.27           H  
ATOM    963  HA  LYS A 391     136.341  -9.859   5.663  1.00  0.14           H  
ATOM    964  HB2 LYS A 391     135.887 -11.644   3.259  1.00  0.04           H  
ATOM    965  HB3 LYS A 391     135.144 -10.014   3.385  1.00  0.04           H  
ATOM    966  HG2 LYS A 391     137.030  -9.159   2.592  1.00  0.01           H  
ATOM    967  HG3 LYS A 391     137.846  -9.684   4.104  1.00  0.01           H  
ATOM    968  HD2 LYS A 391     138.380 -11.842   3.088  1.00  0.06           H  
ATOM    969  HD3 LYS A 391     137.521 -11.362   1.585  1.00  0.06           H  
ATOM    970  HE2 LYS A 391     140.198 -11.055   1.951  1.00  0.11           H  
ATOM    971  HE3 LYS A 391     139.209  -9.993   0.892  1.00  0.11           H  
ATOM    972  HZ1 LYS A 391     139.964  -9.395   3.697  1.00  0.34           H  
ATOM    973  HZ2 LYS A 391     140.648  -8.727   2.357  1.00  0.34           H  
ATOM    974  HZ3 LYS A 391     139.071  -8.420   2.717  1.00  0.34           H  
ATOM    975  N   HIS A 392     134.340 -11.773   6.692  1.00 -0.42           N  
ATOM    976  CA  HIS A 392     133.052 -11.959   7.295  1.00  0.02           C  
ATOM    977  C   HIS A 392     133.252 -12.927   8.394  1.00  0.60           C  
ATOM    978  O   HIS A 392     134.371 -13.384   8.564  1.00 -0.57           O  
ATOM    979  CB  HIS A 392     131.964 -12.453   6.316  1.00 -0.05           C  
ATOM    980  CG  HIS A 392     132.336 -13.660   5.537  1.00 -0.03           C  
ATOM    981  CD2 HIS A 392     132.563 -13.819   4.219  1.00  0.13           C  
ATOM    982  ND1 HIS A 392     132.465 -14.913   6.099  1.00 -0.38           N  
ATOM    983  CE1 HIS A 392     132.797 -15.783   5.167  1.00  0.21           C  
ATOM    984  NE2 HIS A 392     132.833 -15.151   4.013  1.00 -0.57           N  
ATOM    985  H   HIS A 392     135.122 -12.284   7.050  1.00  0.27           H  
ATOM    986  HA  HIS A 392     132.716 -10.998   7.713  1.00  0.09           H  
ATOM    987  HB2 HIS A 392     131.059 -12.685   6.897  1.00  0.04           H  
ATOM    988  HB3 HIS A 392     131.746 -11.641   5.607  1.00  0.04           H  
ATOM    989  HD1 HIS A 392     132.323 -15.135   7.095  1.00  0.36           H  
ATOM    990  HD2 HIS A 392     132.537 -13.039   3.459  1.00  0.11           H  
ATOM    991  HE1 HIS A 392     133.005 -16.840   5.324  1.00  0.14           H  
ATOM    992  N   PRO A 393     132.179 -13.205   9.167  1.00 -0.25           N  
ATOM    993  CA  PRO A 393     132.235 -14.122  10.269  1.00 -0.03           C  
ATOM    994  C   PRO A 393     132.235 -15.570   9.772  1.00  0.59           C  
ATOM    995  O   PRO A 393     131.584 -15.875   8.768  1.00 -0.57           O  
ATOM    996  CB  PRO A 393     130.939 -13.829  11.027  1.00 -0.01           C  
ATOM    997  CG  PRO A 393     130.654 -12.395  10.739  1.00  0.02           C  
ATOM    998  CD  PRO A 393     131.050 -12.251   9.298  1.00  0.02           C  
ATOM    999  HA  PRO A 393     133.120 -13.940  10.897  1.00  0.06           H  
ATOM   1000  HB2 PRO A 393     130.122 -14.469  10.662  1.00  0.03           H  
ATOM   1001  HB3 PRO A 393     131.075 -13.989  12.107  1.00  0.03           H  
ATOM   1002  HG2 PRO A 393     129.587 -12.169  10.880  1.00  0.02           H  
ATOM   1003  HG3 PRO A 393     131.256 -11.736  11.382  1.00  0.02           H  
ATOM   1004  HD2 PRO A 393     130.220 -12.526   8.630  1.00  0.04           H  
ATOM   1005  HD3 PRO A 393     131.373 -11.223   9.077  1.00  0.04           H  
ATOM   1006  N   PRO A 394     132.859 -16.475  10.524  1.00 -0.25           N  
ATOM   1007  CA  PRO A 394     132.820 -17.890  10.186  1.00 -0.03           C  
ATOM   1008  C   PRO A 394     131.422 -18.437  10.282  1.00  0.59           C  
ATOM   1009  O   PRO A 394     130.492 -17.665  10.397  1.00 -0.57           O  
ATOM   1010  CB  PRO A 394     133.746 -18.513  11.229  1.00 -0.01           C  
ATOM   1011  CG  PRO A 394     133.662 -17.601  12.413  1.00  0.02           C  
ATOM   1012  CD  PRO A 394     133.400 -16.222  11.863  1.00  0.02           C  
ATOM   1013  HA  PRO A 394     133.205 -18.061   9.170  1.00  0.06           H  
ATOM   1014  HB2 PRO A 394     133.405 -19.524  11.495  1.00  0.03           H  
ATOM   1015  HB3 PRO A 394     134.778 -18.562  10.851  1.00  0.03           H  
ATOM   1016  HG2 PRO A 394     132.840 -17.910  13.075  1.00  0.02           H  
ATOM   1017  HG3 PRO A 394     134.609 -17.615  12.973  1.00  0.02           H  
ATOM   1018  HD2 PRO A 394     132.669 -15.684  12.485  1.00  0.04           H  
ATOM   1019  HD3 PRO A 394     134.332 -15.640  11.806  1.00  0.04           H  
ATOM   1020  N   GLY A 395     131.262 -19.750  10.212  1.00 -0.42           N  
ATOM   1021  CA  GLY A 395     129.937 -20.346  10.259  1.00 -0.03           C  
ATOM   1022  C   GLY A 395     129.246 -20.280   8.897  1.00  0.60           C  
ATOM   1023  O   GLY A 395     129.893 -20.311   7.834  1.00 -0.57           O  
ATOM   1024  H   GLY A 395     132.065 -20.340  10.126  1.00  0.27           H  
ATOM   1025  HA2 GLY A 395     129.327 -19.804  10.996  1.00  0.07           H  
ATOM   1026  HA3 GLY A 395     130.029 -21.399  10.563  1.00  0.07           H  
ATOM   1027  N   ASP A 396     127.915 -20.324   8.930  1.00 -0.52           N  
ATOM   1028  CA  ASP A 396     127.142 -20.429   7.725  1.00  0.04           C  
ATOM   1029  C   ASP A 396     126.296 -19.185   7.616  1.00  0.54           C  
ATOM   1030  O   ASP A 396     125.764 -18.698   8.613  1.00 -0.58           O  
ATOM   1031  CB  ASP A 396     126.210 -21.662   7.756  1.00 -0.03           C  
ATOM   1032  CG  ASP A 396     126.976 -23.012   7.924  1.00  0.80           C  
ATOM   1033  OD1 ASP A 396     126.789 -23.918   7.086  1.00 -0.80           O  
ATOM   1034  OD2 ASP A 396     127.737 -23.179   8.904  1.00 -0.80           O1-
ATOM   1035  H   ASP A 396     127.445 -20.283   9.812  1.00  0.29           H  
ATOM   1036  HA  ASP A 396     127.817 -20.504   6.860  1.00  0.09           H  
ATOM   1037  HB2 ASP A 396     125.511 -21.550   8.598  1.00 -0.01           H  
ATOM   1038  HB3 ASP A 396     125.645 -21.696   6.813  1.00 -0.01           H  
ATOM   1039  N   GLU A 397     126.134 -18.728   6.388  1.00 -0.52           N  
ATOM   1040  CA  GLU A 397     125.272 -17.637   6.075  1.00  0.04           C  
ATOM   1041  C   GLU A 397     123.870 -18.138   5.853  1.00  0.54           C  
ATOM   1042  O   GLU A 397     123.570 -18.699   4.810  1.00 -0.58           O  
ATOM   1043  CB  GLU A 397     125.743 -16.952   4.823  1.00  0.06           C  
ATOM   1044  CG  GLU A 397     125.032 -15.630   4.592  1.00  0.01           C  
ATOM   1045  CD  GLU A 397     125.516 -14.973   3.330  1.00  0.81           C  
ATOM   1046  OE1 GLU A 397     125.933 -15.702   2.422  1.00 -0.82           O  
ATOM   1047  OE2 GLU A 397     125.471 -13.755   3.242  1.00 -0.82           O1-
ATOM   1048  H   GLU A 397     126.638 -19.167   5.644  1.00  0.29           H  
ATOM   1049  HA  GLU A 397     125.278 -16.920   6.909  1.00  0.11           H  
ATOM   1050  HB2 GLU A 397     126.823 -16.764   4.907  1.00 -0.02           H  
ATOM   1051  HB3 GLU A 397     125.552 -17.612   3.964  1.00 -0.02           H  
ATOM   1052  HG2 GLU A 397     123.950 -15.812   4.511  1.00 -0.04           H  
ATOM   1053  HG3 GLU A 397     125.228 -14.962   5.444  1.00 -0.04           H  
ATOM   1054  N   ILE A 398     123.005 -17.895   6.825  1.00 -0.42           N  
ATOM   1055  CA  ILE A 398     121.631 -18.379   6.780  1.00 -0.06           C  
ATOM   1056  C   ILE A 398     120.564 -17.333   6.417  1.00  0.60           C  
ATOM   1057  O   ILE A 398     119.413 -17.684   6.221  1.00 -0.57           O  
ATOM   1058  CB  ILE A 398     121.288 -19.028   8.121  1.00  0.13           C  
ATOM   1059  CG1 ILE A 398     121.283 -17.999   9.238  1.00 -0.04           C  
ATOM   1060  CG2 ILE A 398     122.318 -20.123   8.416  1.00 -0.32           C  
ATOM   1061  CD1 ILE A 398     120.635 -18.483  10.539  1.00 -0.07           C  
ATOM   1062  H   ILE A 398     123.304 -17.362   7.616  1.00  0.27           H  
ATOM   1063  HA  ILE A 398     121.590 -19.157   6.003  1.00  0.09           H  
ATOM   1064  HB  ILE A 398     120.288 -19.481   8.054  1.00  0.02           H  
ATOM   1065 HG12 ILE A 398     122.325 -17.721   9.455  1.00  0.02           H  
ATOM   1066 HG13 ILE A 398     120.733 -17.113   8.888  1.00  0.02           H  
ATOM   1067 HG21 ILE A 398     123.324 -19.680   8.453  1.00  0.09           H  
ATOM   1068 HG22 ILE A 398     122.088 -20.591   9.384  1.00  0.09           H  
ATOM   1069 HG23 ILE A 398     122.281 -20.884   7.623  1.00  0.09           H  
ATOM   1070 HD11 ILE A 398     121.172 -19.369  10.909  1.00  0.02           H  
ATOM   1071 HD12 ILE A 398     120.684 -17.683  11.293  1.00  0.02           H  
ATOM   1072 HD13 ILE A 398     119.584 -18.745  10.350  1.00  0.02           H  
ATOM   1073  N   TYR A 399     120.935 -16.052   6.347  1.00 -0.42           N  
ATOM   1074  CA  TYR A 399     120.053 -15.009   5.807  1.00 -0.00           C  
ATOM   1075  C   TYR A 399     120.858 -14.204   4.840  1.00  0.60           C  
ATOM   1076  O   TYR A 399     122.007 -13.952   5.101  1.00 -0.57           O  
ATOM   1077  CB  TYR A 399     119.516 -14.102   6.911  1.00 -0.02           C  
ATOM   1078  CG  TYR A 399     118.542 -13.050   6.437  1.00 -0.00           C  
ATOM   1079  CD1 TYR A 399     118.981 -11.733   6.109  1.00 -0.19           C  
ATOM   1080  CD2 TYR A 399     117.167 -13.315   6.390  1.00 -0.19           C  
ATOM   1081  CE1 TYR A 399     118.089 -10.756   5.683  1.00 -0.23           C  
ATOM   1082  CE2 TYR A 399     116.257 -12.347   5.949  1.00 -0.23           C  
ATOM   1083  CZ  TYR A 399     116.732 -11.073   5.606  1.00  0.32           C  
ATOM   1084  OH  TYR A 399     115.868 -10.102   5.212  1.00 -0.56           O  
ATOM   1085  H   TYR A 399     121.844 -15.794   6.673  1.00  0.27           H  
ATOM   1086  HA  TYR A 399     119.206 -15.479   5.287  1.00  0.09           H  
ATOM   1087  HB2 TYR A 399     120.369 -13.593   7.383  1.00  0.03           H  
ATOM   1088  HB3 TYR A 399     119.007 -14.731   7.656  1.00  0.03           H  
ATOM   1089  HD1 TYR A 399     120.034 -11.489   6.194  1.00  0.17           H  
ATOM   1090  HD2 TYR A 399     116.801 -14.287   6.701  1.00  0.17           H  
ATOM   1091  HE1 TYR A 399     118.441  -9.766   5.415  1.00  0.17           H  
ATOM   1092  HE2 TYR A 399     115.201 -12.579   5.874  1.00  0.17           H  
ATOM   1093  HH  TYR A 399     116.352  -9.308   5.018  1.00  0.40           H  
ATOM   1094  N   ARG A 400     120.295 -13.860   3.692  1.00 -0.35           N  
ATOM   1095  CA  ARG A 400     120.905 -12.839   2.835  1.00 -0.26           C  
ATOM   1096  C   ARG A 400     119.834 -12.056   2.099  1.00  0.73           C  
ATOM   1097  O   ARG A 400     118.976 -12.626   1.417  1.00 -0.59           O  
ATOM   1098  CB  ARG A 400     121.999 -13.332   1.868  1.00 -0.00           C  
ATOM   1099  CG  ARG A 400     122.329 -12.226   0.829  1.00  0.04           C  
ATOM   1100  CD  ARG A 400     123.774 -12.054   0.423  1.00  0.05           C  
ATOM   1101  NE  ARG A 400     124.066 -12.689  -0.853  1.00 -0.53           N  
ATOM   1102  CZ  ARG A 400     125.012 -12.320  -1.712  1.00  0.81           C  
ATOM   1103  NH1 ARG A 400     125.819 -11.287  -1.482  1.00 -0.86           N1+
ATOM   1104  NH2 ARG A 400     125.161 -13.023  -2.812  1.00 -0.86           N  
ATOM   1105  H   ARG A 400     119.444 -14.302   3.406  1.00  0.27           H  
ATOM   1106  HA  ARG A 400     121.404 -12.134   3.516  1.00  0.16           H  
ATOM   1107  HB2 ARG A 400     122.906 -13.577   2.439  1.00  0.03           H  
ATOM   1108  HB3 ARG A 400     121.643 -14.230   1.343  1.00  0.03           H  
ATOM   1109  HG2 ARG A 400     121.756 -12.450  -0.083  1.00  0.03           H  
ATOM   1110  HG3 ARG A 400     121.990 -11.268   1.250  1.00  0.03           H  
ATOM   1111  HD2 ARG A 400     123.994 -10.979   0.342  1.00  0.07           H  
ATOM   1112  HD3 ARG A 400     124.415 -12.502   1.196  1.00  0.07           H  
ATOM   1113  HE  ARG A 400     123.487 -13.499  -1.115  1.00  0.35           H  
ATOM   1114 HH11 ARG A 400     125.723 -10.742  -0.614  1.00  0.45           H  
ATOM   1115 HH12 ARG A 400     126.540 -11.033  -2.172  1.00  0.45           H  
ATOM   1116 HH21 ARG A 400     124.554 -13.836  -2.990  1.00  0.45           H  
ATOM   1117 HH22 ARG A 400     125.885 -12.761  -3.496  1.00  0.45           H  
ATOM   1118  N   LYS A 401     119.891 -10.740   2.278  1.00 -0.35           N  
ATOM   1119  CA  LYS A 401     119.111  -9.815   1.472  1.00 -0.24           C  
ATOM   1120  C   LYS A 401     119.984  -8.615   1.128  1.00  0.73           C  
ATOM   1121  O   LYS A 401     120.235  -7.749   1.955  1.00 -0.59           O  
ATOM   1122  CB  LYS A 401     117.850  -9.376   2.180  1.00 -0.01           C  
ATOM   1123  CG  LYS A 401     116.949  -8.582   1.261  1.00  0.02           C  
ATOM   1124  CD  LYS A 401     115.761  -8.004   1.968  1.00 -0.05           C  
ATOM   1125  CE  LYS A 401     114.778  -7.507   0.941  1.00 -0.01           C  
ATOM   1126  NZ  LYS A 401     113.751  -6.697   1.640  1.00 -0.39           N1+
ATOM   1127  H   LYS A 401     120.490 -10.374   2.990  1.00  0.27           H  
ATOM   1128  HA  LYS A 401     118.821 -10.321   0.539  1.00  0.14           H  
ATOM   1129  HB2 LYS A 401     117.308 -10.267   2.531  1.00  0.04           H  
ATOM   1130  HB3 LYS A 401     118.123  -8.750   3.042  1.00  0.04           H  
ATOM   1131  HG2 LYS A 401     117.532  -7.758   0.823  1.00  0.01           H  
ATOM   1132  HG3 LYS A 401     116.592  -9.245   0.460  1.00  0.01           H  
ATOM   1133  HD2 LYS A 401     115.287  -8.779   2.588  1.00  0.06           H  
ATOM   1134  HD3 LYS A 401     116.082  -7.168   2.607  1.00  0.06           H  
ATOM   1135  HE2 LYS A 401     115.298  -6.887   0.196  1.00  0.11           H  
ATOM   1136  HE3 LYS A 401     114.300  -8.361   0.438  1.00  0.11           H  
ATOM   1137  HZ1 LYS A 401     114.195  -5.924   2.110  1.00  0.34           H  
ATOM   1138  HZ2 LYS A 401     113.086  -6.345   0.969  1.00  0.34           H  
ATOM   1139  HZ3 LYS A 401     113.273  -7.271   2.317  1.00  0.34           H  
ATOM   1140  N   GLY A 402     120.482  -8.646  -0.099  1.00 -0.42           N  
ATOM   1141  CA  GLY A 402     121.477  -7.763  -0.562  1.00 -0.03           C  
ATOM   1142  C   GLY A 402     122.668  -7.739   0.363  1.00  0.60           C  
ATOM   1143  O   GLY A 402     123.235  -8.764   0.649  1.00 -0.57           O  
ATOM   1144  H   GLY A 402     120.132  -9.336  -0.733  1.00  0.27           H  
ATOM   1145  HA2 GLY A 402     121.054  -6.750  -0.626  1.00  0.07           H  
ATOM   1146  HA3 GLY A 402     121.806  -8.087  -1.560  1.00  0.07           H  
ATOM   1147  N   SER A 403     123.004  -6.531   0.815  1.00 -0.42           N  
ATOM   1148  CA  SER A 403     124.121  -6.207   1.638  1.00 -0.02           C  
ATOM   1149  C   SER A 403     123.979  -6.677   3.126  1.00  0.60           C  
ATOM   1150  O   SER A 403     124.972  -6.737   3.876  1.00 -0.57           O  
ATOM   1151  CB  SER A 403     124.311  -4.651   1.562  1.00  0.21           C  
ATOM   1152  OG  SER A 403     123.184  -3.892   2.000  1.00 -0.65           O  
ATOM   1153  H   SER A 403     122.410  -5.772   0.548  1.00  0.27           H  
ATOM   1154  HA  SER A 403     125.012  -6.697   1.219  1.00  0.08           H  
ATOM   1155  HB2 SER A 403     125.172  -4.380   2.190  1.00  0.04           H  
ATOM   1156  HB3 SER A 403     124.520  -4.382   0.516  1.00  0.04           H  
ATOM   1157  HG  SER A 403     123.377  -2.965   1.923  1.00  0.43           H  
ATOM   1158  N   ILE A 404     122.747  -6.996   3.519  1.00 -0.42           N  
ATOM   1159  CA  ILE A 404     122.388  -7.458   4.852  1.00 -0.06           C  
ATOM   1160  C   ILE A 404     122.394  -9.023   4.985  1.00  0.60           C  
ATOM   1161  O   ILE A 404     121.578  -9.716   4.386  1.00 -0.57           O  
ATOM   1162  CB  ILE A 404     120.975  -6.924   5.226  1.00  0.13           C  
ATOM   1163  CG1 ILE A 404     121.038  -5.635   6.041  1.00 -0.04           C  
ATOM   1164  CG2 ILE A 404     120.273  -7.893   6.158  1.00 -0.32           C  
ATOM   1165  CD1 ILE A 404     121.865  -4.524   5.481  1.00 -0.07           C  
ATOM   1166  H   ILE A 404     122.012  -6.912   2.846  1.00  0.27           H  
ATOM   1167  HA  ILE A 404     123.122  -7.051   5.563  1.00  0.09           H  
ATOM   1168  HB  ILE A 404     120.392  -6.771   4.306  1.00  0.02           H  
ATOM   1169 HG12 ILE A 404     120.010  -5.261   6.152  1.00  0.02           H  
ATOM   1170 HG13 ILE A 404     121.446  -5.887   7.031  1.00  0.02           H  
ATOM   1171 HG21 ILE A 404     120.871  -8.020   7.073  1.00  0.09           H  
ATOM   1172 HG22 ILE A 404     119.281  -7.496   6.420  1.00  0.09           H  
ATOM   1173 HG23 ILE A 404     120.158  -8.866   5.657  1.00  0.09           H  
ATOM   1174 HD11 ILE A 404     121.477  -4.241   4.491  1.00  0.02           H  
ATOM   1175 HD12 ILE A 404     121.818  -3.656   6.155  1.00  0.02           H  
ATOM   1176 HD13 ILE A 404     122.909  -4.857   5.384  1.00  0.02           H  
ATOM   1177  N   SER A 405     123.297  -9.552   5.804  1.00 -0.42           N  
ATOM   1178  CA  SER A 405     123.387 -10.979   6.107  1.00 -0.02           C  
ATOM   1179  C   SER A 405     123.225 -11.291   7.607  1.00  0.60           C  
ATOM   1180  O   SER A 405     123.337 -10.424   8.471  1.00 -0.57           O  
ATOM   1181  CB  SER A 405     124.777 -11.499   5.729  1.00  0.21           C  
ATOM   1182  OG  SER A 405     124.999 -11.462   4.341  1.00 -0.65           O  
ATOM   1183  H   SER A 405     123.954  -8.937   6.239  1.00  0.27           H  
ATOM   1184  HA  SER A 405     122.613 -11.511   5.535  1.00  0.08           H  
ATOM   1185  HB2 SER A 405     125.535 -10.876   6.226  1.00  0.04           H  
ATOM   1186  HB3 SER A 405     124.873 -12.539   6.075  1.00  0.04           H  
ATOM   1187  HG  SER A 405     125.869 -11.792   4.151  1.00  0.43           H  
ATOM   1188  N   VAL A 406     122.995 -12.569   7.893  1.00 -0.42           N  
ATOM   1189  CA  VAL A 406     123.177 -13.120   9.188  1.00 -0.09           C  
ATOM   1190  C   VAL A 406     123.902 -14.431   8.987  1.00  0.60           C  
ATOM   1191  O   VAL A 406     123.498 -15.224   8.137  1.00 -0.57           O  
ATOM   1192  CB  VAL A 406     121.874 -13.441   9.900  1.00  0.30           C  
ATOM   1193  CG1 VAL A 406     122.161 -13.927  11.333  1.00 -0.32           C  
ATOM   1194  CG2 VAL A 406     120.958 -12.245   9.937  1.00 -0.32           C  
ATOM   1195  H   VAL A 406     122.678 -13.171   7.160  1.00  0.27           H  
ATOM   1196  HA  VAL A 406     123.772 -12.430   9.804  1.00  0.10           H  
ATOM   1197  HB  VAL A 406     121.368 -14.248   9.350  1.00 -0.03           H  
ATOM   1198 HG11 VAL A 406     122.701 -13.143  11.885  1.00  0.08           H  
ATOM   1199 HG12 VAL A 406     121.211 -14.147  11.843  1.00  0.08           H  
ATOM   1200 HG13 VAL A 406     122.776 -14.838  11.295  1.00  0.08           H  
ATOM   1201 HG21 VAL A 406     120.734 -11.923   8.909  1.00  0.08           H  
ATOM   1202 HG22 VAL A 406     120.023 -12.515  10.449  1.00  0.08           H  
ATOM   1203 HG23 VAL A 406     121.449 -11.424  10.480  1.00  0.08           H  
ATOM   1204  N   PHE A 407     124.928 -14.636   9.818  1.00 -0.42           N  
ATOM   1205  CA  PHE A 407     125.746 -15.843   9.911  1.00 -0.00           C  
ATOM   1206  C   PHE A 407     125.516 -16.576  11.225  1.00  0.60           C  
ATOM   1207  O   PHE A 407     125.527 -15.968  12.279  1.00 -0.57           O  
ATOM   1208  CB  PHE A 407     127.264 -15.508   9.855  1.00 -0.03           C  
ATOM   1209  CG  PHE A 407     127.688 -14.881   8.544  1.00  0.01           C  
ATOM   1210  CD1 PHE A 407     127.429 -13.518   8.295  1.00 -0.13           C  
ATOM   1211  CD2 PHE A 407     128.326 -15.642   7.554  1.00 -0.13           C  
ATOM   1212  CE1 PHE A 407     127.820 -12.933   7.118  1.00 -0.17           C  
ATOM   1213  CE2 PHE A 407     128.703 -15.038   6.344  1.00 -0.17           C  
ATOM   1214  CZ  PHE A 407     128.441 -13.681   6.115  1.00 -0.11           C  
ATOM   1215  H   PHE A 407     125.159 -13.887  10.439  1.00  0.27           H  
ATOM   1216  HA  PHE A 407     125.486 -16.505   9.072  1.00  0.10           H  
ATOM   1217  HB2 PHE A 407     127.498 -14.807  10.670  1.00  0.03           H  
ATOM   1218  HB3 PHE A 407     127.833 -16.439   9.998  1.00  0.03           H  
ATOM   1219  HD1 PHE A 407     126.915 -12.925   9.043  1.00  0.13           H  
ATOM   1220  HD2 PHE A 407     128.528 -16.694   7.723  1.00  0.13           H  
ATOM   1221  HE1 PHE A 407     127.645 -11.874   6.964  1.00  0.14           H  
ATOM   1222  HE2 PHE A 407     129.201 -15.626   5.581  1.00  0.14           H  
ATOM   1223  HZ  PHE A 407     128.716 -13.219   5.174  1.00  0.13           H  
ATOM   1224  N   GLU A 408     125.445 -17.907  11.140  1.00 -0.52           N  
ATOM   1225  CA  GLU A 408     125.309 -18.765  12.323  1.00  0.04           C  
ATOM   1226  C   GLU A 408     126.637 -19.300  12.709  1.00  0.54           C  
ATOM   1227  O   GLU A 408     127.196 -20.130  12.010  1.00 -0.58           O  
ATOM   1228  CB  GLU A 408     124.418 -19.939  12.001  1.00  0.06           C  
ATOM   1229  CG  GLU A 408     124.139 -20.916  13.125  1.00  0.01           C  
ATOM   1230  CD  GLU A 408     123.169 -21.983  12.644  1.00  0.81           C  
ATOM   1231  OE1 GLU A 408     122.049 -22.052  13.164  1.00 -0.82           O  
ATOM   1232  OE2 GLU A 408     123.492 -22.676  11.658  1.00 -0.82           O1-
ATOM   1233  H   GLU A 408     125.486 -18.335  10.237  1.00  0.29           H  
ATOM   1234  HA  GLU A 408     124.881 -18.184  13.153  1.00  0.11           H  
ATOM   1235  HB2 GLU A 408     123.451 -19.539  11.661  1.00 -0.02           H  
ATOM   1236  HB3 GLU A 408     124.891 -20.501  11.182  1.00 -0.02           H  
ATOM   1237  HG2 GLU A 408     125.080 -21.391  13.439  1.00 -0.04           H  
ATOM   1238  HG3 GLU A 408     123.698 -20.378  13.977  1.00 -0.04           H  
ATOM   1239  N   VAL A 409     127.127 -18.878  13.850  1.00 -0.42           N  
ATOM   1240  CA  VAL A 409     128.436 -19.323  14.297  1.00 -0.09           C  
ATOM   1241  C   VAL A 409     128.312 -20.146  15.566  1.00  0.60           C  
ATOM   1242  O   VAL A 409     127.668 -19.738  16.576  1.00 -0.57           O  
ATOM   1243  CB  VAL A 409     129.417 -18.136  14.554  1.00  0.30           C  
ATOM   1244  CG1 VAL A 409     130.811 -18.648  14.837  1.00 -0.32           C  
ATOM   1245  CG2 VAL A 409     129.457 -17.179  13.362  1.00 -0.32           C  
ATOM   1246  H   VAL A 409     126.597 -18.246  14.416  1.00  0.27           H  
ATOM   1247  HA  VAL A 409     128.865 -19.958  13.508  1.00  0.10           H  
ATOM   1248  HB  VAL A 409     129.062 -17.581  15.435  1.00 -0.03           H  
ATOM   1249 HG11 VAL A 409     131.167 -19.235  13.978  1.00  0.08           H  
ATOM   1250 HG12 VAL A 409     131.487 -17.797  15.005  1.00  0.08           H  
ATOM   1251 HG13 VAL A 409     130.793 -19.284  15.734  1.00  0.08           H  
ATOM   1252 HG21 VAL A 409     128.449 -16.777  13.180  1.00  0.08           H  
ATOM   1253 HG22 VAL A 409     130.148 -16.351  13.579  1.00  0.08           H  
ATOM   1254 HG23 VAL A 409     129.803 -17.720  12.469  1.00  0.08           H  
ATOM   1255  N   ASP A 410     128.981 -21.295  15.496  1.00 -0.52           N  
ATOM   1256  CA  ASP A 410     128.984 -22.284  16.508  1.00  0.04           C  
ATOM   1257  C   ASP A 410     130.177 -21.961  17.415  1.00  0.54           C  
ATOM   1258  O   ASP A 410     131.330 -21.922  16.980  1.00 -0.58           O  
ATOM   1259  CB  ASP A 410     129.116 -23.670  15.834  1.00 -0.03           C  
ATOM   1260  CG  ASP A 410     128.749 -24.853  16.768  1.00  0.80           C  
ATOM   1261  OD1 ASP A 410     129.207 -24.953  17.928  1.00 -0.80           O  
ATOM   1262  OD2 ASP A 410     127.959 -25.704  16.315  1.00 -0.80           O1-
ATOM   1263  H   ASP A 410     129.518 -21.471  14.671  1.00  0.29           H  
ATOM   1264  HA  ASP A 410     128.051 -22.247  17.090  1.00  0.09           H  
ATOM   1265  HB2 ASP A 410     128.448 -23.697  14.960  1.00 -0.01           H  
ATOM   1266  HB3 ASP A 410     130.157 -23.798  15.504  1.00 -0.01           H  
ATOM   1267  N   GLY A 411     129.883 -21.784  18.689  1.00 -0.42           N  
ATOM   1268  CA  GLY A 411     130.874 -21.465  19.669  1.00 -0.03           C  
ATOM   1269  C   GLY A 411     131.804 -22.621  19.983  1.00  0.60           C  
ATOM   1270  O   GLY A 411     132.896 -22.394  20.518  1.00 -0.57           O  
ATOM   1271  H   GLY A 411     128.931 -21.877  18.980  1.00  0.27           H  
ATOM   1272  HA2 GLY A 411     130.364 -21.166  20.596  1.00  0.07           H  
ATOM   1273  HA3 GLY A 411     131.477 -20.624  19.295  1.00  0.07           H  
ATOM   1274  N   LYS A 412     131.392 -23.858  19.684  1.00 -0.35           N  
ATOM   1275  CA  LYS A 412     132.323 -25.004  19.769  1.00 -0.24           C  
ATOM   1276  C   LYS A 412     133.304 -24.945  18.587  1.00  0.73           C  
ATOM   1277  O   LYS A 412     134.507 -24.989  18.805  1.00 -0.59           O  
ATOM   1278  CB  LYS A 412     131.586 -26.360  19.830  1.00 -0.01           C  
ATOM   1279  CG  LYS A 412     132.485 -27.546  20.207  1.00  0.02           C  
ATOM   1280  CD  LYS A 412     131.702 -28.836  20.401  1.00 -0.05           C  
ATOM   1281  CE  LYS A 412     132.557 -30.089  20.202  1.00 -0.01           C  
ATOM   1282  NZ  LYS A 412     131.789 -31.384  20.227  1.00 -0.39           N1+
ATOM   1283  H   LYS A 412     130.445 -24.009  19.400  1.00  0.27           H  
ATOM   1284  HA  LYS A 412     132.902 -24.901  20.699  1.00  0.14           H  
ATOM   1285  HB2 LYS A 412     130.783 -26.284  20.578  1.00  0.04           H  
ATOM   1286  HB3 LYS A 412     131.148 -26.560  18.841  1.00  0.04           H  
ATOM   1287  HG2 LYS A 412     133.222 -27.698  19.405  1.00  0.01           H  
ATOM   1288  HG3 LYS A 412     133.008 -27.307  21.145  1.00  0.01           H  
ATOM   1289  HD2 LYS A 412     131.294 -28.848  21.422  1.00  0.06           H  
ATOM   1290  HD3 LYS A 412     130.875 -28.857  19.676  1.00  0.06           H  
ATOM   1291  HE2 LYS A 412     133.062 -30.009  19.228  1.00  0.11           H  
ATOM   1292  HE3 LYS A 412     133.310 -30.121  21.003  1.00  0.11           H  
ATOM   1293  HZ1 LYS A 412     131.094 -31.377  19.497  1.00  0.34           H  
ATOM   1294  HZ2 LYS A 412     132.423 -32.154  20.080  1.00  0.34           H  
ATOM   1295  HZ3 LYS A 412     131.336 -31.488  21.121  1.00  0.34           H  
ATOM   1296  N   LYS A 413     132.792 -24.787  17.356  1.00 -0.35           N  
ATOM   1297  CA  LYS A 413     133.643 -24.605  16.154  1.00 -0.24           C  
ATOM   1298  C   LYS A 413     134.476 -23.311  16.054  1.00  0.73           C  
ATOM   1299  O   LYS A 413     135.472 -23.287  15.339  1.00 -0.59           O  
ATOM   1300  CB  LYS A 413     132.798 -24.679  14.870  1.00 -0.01           C  
ATOM   1301  CG  LYS A 413     132.695 -26.066  14.245  1.00  0.02           C  
ATOM   1302  CD  LYS A 413     131.515 -26.873  14.771  1.00 -0.05           C  
ATOM   1303  CE  LYS A 413     130.237 -26.641  13.961  1.00 -0.01           C  
ATOM   1304  NZ  LYS A 413     130.280 -27.199  12.583  1.00 -0.39           N1+
ATOM   1305  H   LYS A 413     131.798 -24.792  17.245  1.00  0.27           H  
ATOM   1306  HA  LYS A 413     134.353 -25.445  16.151  1.00  0.14           H  
ATOM   1307  HB2 LYS A 413     131.781 -24.337  15.111  1.00  0.04           H  
ATOM   1308  HB3 LYS A 413     133.246 -24.003  14.127  1.00  0.04           H  
ATOM   1309  HG2 LYS A 413     132.584 -25.952  13.157  1.00  0.01           H  
ATOM   1310  HG3 LYS A 413     133.621 -26.618  14.463  1.00  0.01           H  
ATOM   1311  HD2 LYS A 413     131.771 -27.942  14.727  1.00  0.06           H  
ATOM   1312  HD3 LYS A 413     131.328 -26.584  15.816  1.00  0.06           H  
ATOM   1313  HE2 LYS A 413     129.399 -27.110  14.497  1.00  0.11           H  
ATOM   1314  HE3 LYS A 413     130.066 -25.557  13.889  1.00  0.11           H  
ATOM   1315  HZ1 LYS A 413     130.434 -28.194  12.628  1.00  0.34           H  
ATOM   1316  HZ2 LYS A 413     129.404 -27.016  12.119  1.00  0.34           H  
ATOM   1317  HZ3 LYS A 413     131.030 -26.765  12.068  1.00  0.34           H  
ATOM   1318  N   ASN A 414     134.058 -22.220  16.690  1.00 -0.42           N  
ATOM   1319  CA  ASN A 414     134.796 -20.930  16.560  1.00  0.01           C  
ATOM   1320  C   ASN A 414     134.923 -20.265  17.898  1.00  0.60           C  
ATOM   1321  O   ASN A 414     134.498 -19.125  18.128  1.00 -0.57           O  
ATOM   1322  CB  ASN A 414     134.114 -19.999  15.565  1.00 -0.20           C  
ATOM   1323  CG  ASN A 414     134.081 -20.570  14.190  1.00  0.71           C  
ATOM   1324  ND2 ASN A 414     135.169 -20.437  13.494  1.00 -0.92           N  
ATOM   1325  OD1 ASN A 414     133.093 -21.176  13.771  1.00 -0.59           O  
ATOM   1326  H   ASN A 414     133.239 -22.265  17.262  1.00  0.27           H  
ATOM   1327  HA  ASN A 414     135.807 -21.150  16.186  1.00  0.10           H  
ATOM   1328  HB2 ASN A 414     133.081 -19.819  15.899  1.00  0.08           H  
ATOM   1329  HB3 ASN A 414     134.662 -19.046  15.539  1.00  0.08           H  
ATOM   1330 HD21 ASN A 414     135.962 -19.974  13.889  1.00  0.42           H  
ATOM   1331 HD22 ASN A 414     135.214 -20.798  12.562  1.00  0.42           H  
ATOM   1332  N   LYS A 415     135.529 -21.029  18.781  1.00 -0.35           N  
ATOM   1333  CA  LYS A 415     135.578 -20.710  20.186  1.00 -0.24           C  
ATOM   1334  C   LYS A 415     136.166 -19.339  20.389  1.00  0.73           C  
ATOM   1335  O   LYS A 415     135.728 -18.589  21.255  1.00 -0.59           O  
ATOM   1336  CB  LYS A 415     136.408 -21.791  20.906  1.00 -0.01           C  
ATOM   1337  CG  LYS A 415     136.639 -21.530  22.370  1.00  0.02           C  
ATOM   1338  CD  LYS A 415     136.944 -22.794  23.170  1.00 -0.05           C  
ATOM   1339  CE  LYS A 415     136.933 -22.499  24.676  1.00 -0.01           C  
ATOM   1340  NZ  LYS A 415     136.991 -23.724  25.520  1.00 -0.39           N1+
ATOM   1341  H   LYS A 415     135.975 -21.866  18.464  1.00  0.27           H  
ATOM   1342  HA  LYS A 415     134.556 -20.716  20.593  1.00  0.14           H  
ATOM   1343  HB2 LYS A 415     135.881 -22.751  20.808  1.00  0.04           H  
ATOM   1344  HB3 LYS A 415     137.388 -21.858  20.410  1.00  0.04           H  
ATOM   1345  HG2 LYS A 415     137.489 -20.840  22.471  1.00  0.01           H  
ATOM   1346  HG3 LYS A 415     135.735 -21.062  22.788  1.00  0.01           H  
ATOM   1347  HD2 LYS A 415     136.183 -23.556  22.946  1.00  0.06           H  
ATOM   1348  HD3 LYS A 415     137.936 -23.172  22.883  1.00  0.06           H  
ATOM   1349  HE2 LYS A 415     137.803 -21.870  24.914  1.00  0.11           H  
ATOM   1350  HE3 LYS A 415     136.009 -21.953  24.917  1.00  0.11           H  
ATOM   1351  HZ1 LYS A 415     137.833 -24.237  25.311  1.00  0.34           H  
ATOM   1352  HZ2 LYS A 415     136.990 -23.462  26.493  1.00  0.34           H  
ATOM   1353  HZ3 LYS A 415     136.189 -24.303  25.327  1.00  0.34           H  
ATOM   1354  N   ILE A 416     137.174 -19.022  19.595  1.00 -0.42           N  
ATOM   1355  CA  ILE A 416     137.982 -17.820  19.814  1.00 -0.06           C  
ATOM   1356  C   ILE A 416     137.294 -16.570  19.299  1.00  0.60           C  
ATOM   1357  O   ILE A 416     137.342 -15.501  19.938  1.00 -0.57           O  
ATOM   1358  CB  ILE A 416     139.346 -17.942  19.096  1.00  0.13           C  
ATOM   1359  CG1 ILE A 416     140.040 -19.251  19.516  1.00 -0.04           C  
ATOM   1360  CG2 ILE A 416     140.213 -16.709  19.378  1.00 -0.32           C  
ATOM   1361  CD1 ILE A 416     141.377 -19.516  18.832  1.00 -0.07           C  
ATOM   1362  H   ILE A 416     137.391 -19.619  18.823  1.00  0.27           H  
ATOM   1363  HA  ILE A 416     138.153 -17.711  20.895  1.00  0.09           H  
ATOM   1364  HB  ILE A 416     139.164 -17.986  18.012  1.00  0.02           H  
ATOM   1365 HG12 ILE A 416     140.213 -19.213  20.602  1.00  0.02           H  
ATOM   1366 HG13 ILE A 416     139.364 -20.087  19.281  1.00  0.02           H  
ATOM   1367 HG21 ILE A 416     140.377 -16.616  20.462  1.00  0.09           H  
ATOM   1368 HG22 ILE A 416     141.182 -16.818  18.869  1.00  0.09           H  
ATOM   1369 HG23 ILE A 416     139.702 -15.809  19.006  1.00  0.09           H  
ATOM   1370 HD11 ILE A 416     142.073 -18.694  19.056  1.00  0.02           H  
ATOM   1371 HD12 ILE A 416     141.797 -20.463  19.202  1.00  0.02           H  
ATOM   1372 HD13 ILE A 416     141.226 -19.583  17.744  1.00  0.02           H  
ATOM   1373  N   TYR A 417     136.683 -16.707  18.121  1.00 -0.42           N  
ATOM   1374  CA  TYR A 417     135.857 -15.629  17.551  1.00 -0.00           C  
ATOM   1375  C   TYR A 417     134.672 -15.326  18.453  1.00  0.60           C  
ATOM   1376  O   TYR A 417     134.358 -14.160  18.695  1.00 -0.57           O  
ATOM   1377  CB  TYR A 417     135.340 -16.012  16.176  1.00 -0.02           C  
ATOM   1378  CG  TYR A 417     134.460 -14.974  15.509  1.00 -0.00           C  
ATOM   1379  CD1 TYR A 417     134.998 -14.035  14.652  1.00 -0.19           C  
ATOM   1380  CD2 TYR A 417     133.086 -14.973  15.698  1.00 -0.19           C  
ATOM   1381  CE1 TYR A 417     134.196 -13.098  14.046  1.00 -0.23           C  
ATOM   1382  CE2 TYR A 417     132.272 -14.033  15.085  1.00 -0.23           C  
ATOM   1383  CZ  TYR A 417     132.818 -13.104  14.262  1.00  0.32           C  
ATOM   1384  OH  TYR A 417     131.999 -12.192  13.620  1.00 -0.56           O  
ATOM   1385  H   TYR A 417     136.788 -17.562  17.613  1.00  0.27           H  
ATOM   1386  HA  TYR A 417     136.477 -14.725  17.460  1.00  0.09           H  
ATOM   1387  HB2 TYR A 417     134.757 -16.939  16.277  1.00  0.03           H  
ATOM   1388  HB3 TYR A 417     136.207 -16.194  15.524  1.00  0.03           H  
ATOM   1389  HD1 TYR A 417     136.064 -14.037  14.455  1.00  0.17           H  
ATOM   1390  HD2 TYR A 417     132.639 -15.724  16.339  1.00  0.17           H  
ATOM   1391  HE1 TYR A 417     134.637 -12.350  13.397  1.00  0.17           H  
ATOM   1392  HE2 TYR A 417     131.203 -14.041  15.263  1.00  0.17           H  
ATOM   1393  HH  TYR A 417     132.529 -11.614  13.084  1.00  0.40           H  
ATOM   1394  N   CYS A 418     134.030 -16.362  18.987  1.00 -0.42           N  
ATOM   1395  CA  CYS A 418     132.840 -16.111  19.790  1.00  0.02           C  
ATOM   1396  C   CYS A 418     133.227 -15.464  21.129  1.00  0.60           C  
ATOM   1397  O   CYS A 418     132.546 -14.566  21.594  1.00 -0.57           O  
ATOM   1398  CB  CYS A 418     131.968 -17.362  19.952  1.00 -0.12           C  
ATOM   1399  SG  CYS A 418     131.431 -18.051  18.379  1.00 -0.31           S  
ATOM   1400  H   CYS A 418     134.358 -17.295  18.840  1.00  0.27           H  
ATOM   1401  HA  CYS A 418     132.232 -15.375  19.244  1.00  0.11           H  
ATOM   1402  HB2 CYS A 418     132.548 -18.126  20.490  1.00  0.11           H  
ATOM   1403  HB3 CYS A 418     131.078 -17.095  20.540  1.00  0.11           H  
ATOM   1404  HG  CYS A 418     130.864 -18.867  18.546  1.00  0.19           H  
ATOM   1405  N   GLN A 419     134.337 -15.894  21.715  1.00 -0.42           N  
ATOM   1406  CA  GLN A 419     134.876 -15.279  22.948  1.00 -0.00           C  
ATOM   1407  C   GLN A 419     135.185 -13.765  22.761  1.00  0.60           C  
ATOM   1408  O   GLN A 419     134.734 -12.887  23.541  1.00 -0.57           O  
ATOM   1409  CB  GLN A 419     136.132 -16.041  23.428  1.00 -0.00           C  
ATOM   1410  CG  GLN A 419     135.835 -17.364  24.139  1.00 -0.06           C  
ATOM   1411  CD  GLN A 419     137.101 -18.142  24.569  1.00  0.70           C  
ATOM   1412  NE2 GLN A 419     137.044 -18.796  25.728  1.00 -0.94           N  
ATOM   1413  OE1 GLN A 419     138.100 -18.163  23.857  1.00 -0.61           O  
ATOM   1414  H   GLN A 419     134.828 -16.664  21.307  1.00  0.27           H  
ATOM   1415  HA  GLN A 419     134.107 -15.368  23.729  1.00  0.09           H  
ATOM   1416  HB2 GLN A 419     136.761 -16.255  22.551  1.00  0.02           H  
ATOM   1417  HB3 GLN A 419     136.683 -15.392  24.125  1.00  0.02           H  
ATOM   1418  HG2 GLN A 419     135.239 -17.148  25.038  1.00  0.04           H  
ATOM   1419  HG3 GLN A 419     135.252 -18.001  23.457  1.00  0.04           H  
ATOM   1420 HE21 GLN A 419     136.208 -18.769  26.277  1.00  0.43           H  
ATOM   1421 HE22 GLN A 419     137.837 -19.314  26.049  1.00  0.43           H  
ATOM   1422  N   ASN A 420     135.929 -13.457  21.707  1.00 -0.42           N  
ATOM   1423  CA  ASN A 420     136.209 -12.052  21.360  1.00  0.01           C  
ATOM   1424  C   ASN A 420     134.920 -11.229  21.261  1.00  0.60           C  
ATOM   1425  O   ASN A 420     134.824 -10.149  21.792  1.00 -0.57           O  
ATOM   1426  CB  ASN A 420     137.023 -11.988  20.062  1.00 -0.20           C  
ATOM   1427  CG  ASN A 420     138.465 -12.475  20.252  1.00  0.71           C  
ATOM   1428  ND2 ASN A 420     139.116 -12.865  19.169  1.00 -0.92           N  
ATOM   1429  OD1 ASN A 420     138.973 -12.498  21.359  1.00 -0.59           O  
ATOM   1430  H   ASN A 420     136.306 -14.189  21.139  1.00  0.27           H  
ATOM   1431  HA  ASN A 420     136.820 -11.618  22.165  1.00  0.10           H  
ATOM   1432  HB2 ASN A 420     136.533 -12.620  19.306  1.00  0.08           H  
ATOM   1433  HB3 ASN A 420     137.046 -10.946  19.710  1.00  0.08           H  
ATOM   1434 HD21 ASN A 420     138.666 -12.834  18.277  1.00  0.42           H  
ATOM   1435 HD22 ASN A 420     140.059 -13.191  19.242  1.00  0.42           H  
ATOM   1436  N   LEU A 421     133.898 -11.825  20.674  1.00 -0.42           N  
ATOM   1437  CA  LEU A 421     132.613 -11.180  20.499  1.00 -0.05           C  
ATOM   1438  C   LEU A 421     131.913 -11.027  21.813  1.00  0.60           C  
ATOM   1439  O   LEU A 421     131.302  -9.987  22.085  1.00 -0.57           O  
ATOM   1440  CB  LEU A 421     131.784 -11.995  19.521  1.00 -0.11           C  
ATOM   1441  CG  LEU A 421     130.374 -11.516  19.181  1.00  0.35           C  
ATOM   1442  CD1 LEU A 421     130.376 -10.180  18.461  1.00 -0.41           C  
ATOM   1443  CD2 LEU A 421     129.739 -12.609  18.326  1.00 -0.41           C  
ATOM   1444  H   LEU A 421     134.016 -12.759  20.337  1.00  0.27           H  
ATOM   1445  HA  LEU A 421     132.774 -10.178  20.075  1.00  0.09           H  
ATOM   1446  HB2 LEU A 421     132.347 -12.040  18.577  1.00  0.05           H  
ATOM   1447  HB3 LEU A 421     131.690 -13.007  19.941  1.00  0.05           H  
ATOM   1448  HG  LEU A 421     129.798 -11.402  20.111  1.00 -0.04           H  
ATOM   1449 HD11 LEU A 421     130.949 -10.268  17.526  1.00  0.10           H  
ATOM   1450 HD12 LEU A 421     129.341  -9.886  18.231  1.00  0.10           H  
ATOM   1451 HD13 LEU A 421     130.839  -9.418  19.104  1.00  0.10           H  
ATOM   1452 HD21 LEU A 421     129.717 -13.552  18.893  1.00  0.10           H  
ATOM   1453 HD22 LEU A 421     128.712 -12.317  18.061  1.00  0.10           H  
ATOM   1454 HD23 LEU A 421     130.330 -12.746  17.408  1.00  0.10           H  
ATOM   1455  N   CYS A 422     132.039 -12.015  22.690  1.00 -0.42           N  
ATOM   1456  CA  CYS A 422     131.477 -11.832  24.055  1.00  0.02           C  
ATOM   1457  C   CYS A 422     132.224 -10.761  24.817  1.00  0.60           C  
ATOM   1458  O   CYS A 422     131.589  -9.954  25.472  1.00 -0.57           O  
ATOM   1459  CB  CYS A 422     131.445 -13.117  24.871  1.00 -0.12           C  
ATOM   1460  SG  CYS A 422     130.226 -14.301  24.272  1.00 -0.31           S  
ATOM   1461  H   CYS A 422     132.502 -12.865  22.438  1.00  0.27           H  
ATOM   1462  HA  CYS A 422     130.437 -11.494  23.933  1.00  0.11           H  
ATOM   1463  HB2 CYS A 422     132.440 -13.585  24.827  1.00  0.11           H  
ATOM   1464  HB3 CYS A 422     131.205 -12.864  25.914  1.00  0.11           H  
ATOM   1465  HG  CYS A 422     130.250 -15.128  24.848  1.00  0.19           H  
ATOM   1466  N   LEU A 423     133.557 -10.762  24.754  1.00 -0.42           N  
ATOM   1467  CA  LEU A 423     134.351  -9.682  25.369  1.00 -0.05           C  
ATOM   1468  C   LEU A 423     133.964  -8.322  24.832  1.00  0.60           C  
ATOM   1469  O   LEU A 423     133.732  -7.394  25.598  1.00 -0.57           O  
ATOM   1470  CB  LEU A 423     135.857  -9.900  25.161  1.00 -0.11           C  
ATOM   1471  CG  LEU A 423     136.379 -11.111  25.954  1.00  0.35           C  
ATOM   1472  CD1 LEU A 423     137.791 -11.520  25.531  1.00 -0.41           C  
ATOM   1473  CD2 LEU A 423     136.283 -10.856  27.464  1.00 -0.41           C  
ATOM   1474  H   LEU A 423     134.026 -11.508  24.281  1.00  0.27           H  
ATOM   1475  HA  LEU A 423     134.149  -9.693  26.450  1.00  0.09           H  
ATOM   1476  HB2 LEU A 423     136.047 -10.068  24.091  1.00  0.05           H  
ATOM   1477  HB3 LEU A 423     136.395  -9.000  25.492  1.00  0.05           H  
ATOM   1478  HG  LEU A 423     135.717 -11.959  25.724  1.00 -0.04           H  
ATOM   1479 HD11 LEU A 423     138.480 -10.677  25.689  1.00  0.10           H  
ATOM   1480 HD12 LEU A 423     138.119 -12.380  26.133  1.00  0.10           H  
ATOM   1481 HD13 LEU A 423     137.789 -11.797  24.466  1.00  0.10           H  
ATOM   1482 HD21 LEU A 423     135.235 -10.667  27.738  1.00  0.10           H  
ATOM   1483 HD22 LEU A 423     136.651 -11.738  28.009  1.00  0.10           H  
ATOM   1484 HD23 LEU A 423     136.894  -9.980  27.727  1.00  0.10           H  
ATOM   1485  N   LEU A 424     133.834  -8.232  23.514  1.00 -0.42           N  
ATOM   1486  CA  LEU A 424     133.450  -6.987  22.856  1.00 -0.05           C  
ATOM   1487  C   LEU A 424     132.121  -6.448  23.329  1.00  0.60           C  
ATOM   1488  O   LEU A 424     131.919  -5.185  23.420  1.00 -0.57           O  
ATOM   1489  CB  LEU A 424     133.396  -7.212  21.351  1.00 -0.11           C  
ATOM   1490  CG  LEU A 424     132.747  -6.147  20.470  1.00  0.35           C  
ATOM   1491  CD1 LEU A 424     133.362  -4.792  20.725  1.00 -0.41           C  
ATOM   1492  CD2 LEU A 424     132.953  -6.526  19.023  1.00 -0.41           C  
ATOM   1493  H   LEU A 424     134.005  -9.043  22.954  1.00  0.27           H  
ATOM   1494  HA  LEU A 424     134.221  -6.233  23.075  1.00  0.09           H  
ATOM   1495  HB2 LEU A 424     134.433  -7.330  21.005  1.00  0.05           H  
ATOM   1496  HB3 LEU A 424     132.845  -8.149  21.184  1.00  0.05           H  
ATOM   1497  HG  LEU A 424     131.670  -6.101  20.689  1.00 -0.04           H  
ATOM   1498 HD11 LEU A 424     134.440  -4.832  20.511  1.00  0.10           H  
ATOM   1499 HD12 LEU A 424     132.886  -4.045  20.073  1.00  0.10           H  
ATOM   1500 HD13 LEU A 424     133.208  -4.511  21.777  1.00  0.10           H  
ATOM   1501 HD21 LEU A 424     132.498  -7.509  18.833  1.00  0.10           H  
ATOM   1502 HD22 LEU A 424     132.481  -5.772  18.376  1.00  0.10           H  
ATOM   1503 HD23 LEU A 424     134.030  -6.573  18.806  1.00  0.10           H  
ATOM   1504  N   ALA A 425     131.208  -7.383  23.615  1.00 -0.42           N  
ATOM   1505  CA  ALA A 425     129.838  -7.044  24.011  1.00  0.03           C  
ATOM   1506  C   ALA A 425     129.734  -6.584  25.446  1.00  0.60           C  
ATOM   1507  O   ALA A 425     128.987  -5.637  25.762  1.00 -0.57           O  
ATOM   1508  CB  ALA A 425     128.912  -8.230  23.786  1.00 -0.18           C  
ATOM   1509  H   ALA A 425     131.469  -8.347  23.557  1.00  0.27           H  
ATOM   1510  HA  ALA A 425     129.501  -6.217  23.369  1.00  0.08           H  
ATOM   1511  HB1 ALA A 425     127.889  -7.959  24.088  1.00  0.06           H  
ATOM   1512  HB2 ALA A 425     128.919  -8.504  22.721  1.00  0.06           H  
ATOM   1513  HB3 ALA A 425     129.258  -9.084  24.387  1.00  0.06           H  
ATOM   1514  N   LYS A 426     130.485  -7.222  26.327  1.00 -0.35           N  
ATOM   1515  CA  LYS A 426     130.549  -6.770  27.725  1.00 -0.24           C  
ATOM   1516  C   LYS A 426     130.949  -5.256  27.882  1.00  0.73           C  
ATOM   1517  O   LYS A 426     130.649  -4.627  28.912  1.00 -0.59           O  
ATOM   1518  CB  LYS A 426     131.496  -7.670  28.516  1.00 -0.01           C  
ATOM   1519  CG  LYS A 426     131.630  -7.362  30.008  1.00  0.02           C  
ATOM   1520  CD  LYS A 426     130.321  -7.473  30.783  1.00 -0.05           C  
ATOM   1521  CE  LYS A 426     130.289  -6.529  31.984  1.00 -0.01           C  
ATOM   1522  NZ  LYS A 426     130.450  -5.080  31.605  1.00 -0.39           N1+
ATOM   1523  H   LYS A 426     131.015  -8.020  26.040  1.00  0.27           H  
ATOM   1524  HA  LYS A 426     129.542  -6.883  28.152  1.00  0.14           H  
ATOM   1525  HB2 LYS A 426     131.136  -8.705  28.418  1.00  0.04           H  
ATOM   1526  HB3 LYS A 426     132.495  -7.585  28.065  1.00  0.04           H  
ATOM   1527  HG2 LYS A 426     132.351  -8.069  30.444  1.00  0.01           H  
ATOM   1528  HG3 LYS A 426     132.011  -6.336  30.117  1.00  0.01           H  
ATOM   1529  HD2 LYS A 426     129.487  -7.222  30.111  1.00  0.06           H  
ATOM   1530  HD3 LYS A 426     130.206  -8.507  31.140  1.00  0.06           H  
ATOM   1531  HE2 LYS A 426     129.324  -6.651  32.499  1.00  0.11           H  
ATOM   1532  HE3 LYS A 426     131.106  -6.804  32.667  1.00  0.11           H  
ATOM   1533  HZ1 LYS A 426     129.708  -4.812  30.978  1.00  0.34           H  
ATOM   1534  HZ2 LYS A 426     130.411  -4.509  32.435  1.00  0.34           H  
ATOM   1535  HZ3 LYS A 426     131.339  -4.949  31.148  1.00  0.34           H  
ATOM   1536  N   LEU A 427     131.628  -4.701  26.874  1.00 -0.42           N  
ATOM   1537  CA  LEU A 427     131.922  -3.263  26.840  1.00 -0.05           C  
ATOM   1538  C   LEU A 427     130.687  -2.387  26.783  1.00  0.60           C  
ATOM   1539  O   LEU A 427     130.809  -1.190  27.004  1.00 -0.57           O  
ATOM   1540  CB  LEU A 427     132.802  -2.911  25.641  1.00 -0.11           C  
ATOM   1541  CG  LEU A 427     134.193  -3.538  25.585  1.00  0.35           C  
ATOM   1542  CD1 LEU A 427     134.910  -3.089  24.312  1.00 -0.41           C  
ATOM   1543  CD2 LEU A 427     135.016  -3.169  26.821  1.00 -0.41           C  
ATOM   1544  H   LEU A 427     131.944  -5.280  26.123  1.00  0.27           H  
ATOM   1545  HA  LEU A 427     132.471  -3.018  27.761  1.00  0.09           H  
ATOM   1546  HB2 LEU A 427     132.263  -3.221  24.733  1.00  0.05           H  
ATOM   1547  HB3 LEU A 427     132.932  -1.819  25.636  1.00  0.05           H  
ATOM   1548  HG  LEU A 427     134.081  -4.632  25.558  1.00 -0.04           H  
ATOM   1549 HD11 LEU A 427     134.995  -1.992  24.306  1.00  0.10           H  
ATOM   1550 HD12 LEU A 427     135.915  -3.535  24.281  1.00  0.10           H  
ATOM   1551 HD13 LEU A 427     134.336  -3.417  23.433  1.00  0.10           H  
ATOM   1552 HD21 LEU A 427     134.499  -3.523  27.725  1.00  0.10           H  
ATOM   1553 HD22 LEU A 427     136.007  -3.643  26.757  1.00  0.10           H  
ATOM   1554 HD23 LEU A 427     135.134  -2.076  26.870  1.00  0.10           H  
ATOM   1555  N   PHE A 428     129.523  -2.978  26.447  1.00 -0.42           N  
ATOM   1556  CA  PHE A 428     128.253  -2.249  26.244  1.00 -0.00           C  
ATOM   1557  C   PHE A 428     127.059  -2.909  26.937  1.00  0.60           C  
ATOM   1558  O   PHE A 428     125.923  -2.473  26.759  1.00 -0.57           O  
ATOM   1559  CB  PHE A 428     127.957  -2.171  24.751  1.00 -0.03           C  
ATOM   1560  CG  PHE A 428     129.047  -1.521  23.973  1.00  0.01           C  
ATOM   1561  CD1 PHE A 428     129.162  -0.131  23.954  1.00 -0.13           C  
ATOM   1562  CD2 PHE A 428     129.991  -2.276  23.322  1.00 -0.13           C  
ATOM   1563  CE1 PHE A 428     130.192   0.480  23.287  1.00 -0.17           C  
ATOM   1564  CE2 PHE A 428     131.026  -1.673  22.655  1.00 -0.17           C  
ATOM   1565  CZ  PHE A 428     131.125  -0.295  22.635  1.00 -0.11           C  
ATOM   1566  H   PHE A 428     129.518  -3.971  26.328  1.00  0.27           H  
ATOM   1567  HA  PHE A 428     128.370  -1.232  26.645  1.00  0.10           H  
ATOM   1568  HB2 PHE A 428     127.815  -3.192  24.368  1.00  0.03           H  
ATOM   1569  HB3 PHE A 428     127.032  -1.594  24.607  1.00  0.03           H  
ATOM   1570  HD1 PHE A 428     128.428   0.474  24.473  1.00  0.13           H  
ATOM   1571  HD2 PHE A 428     129.917  -3.357  23.335  1.00  0.13           H  
ATOM   1572  HE1 PHE A 428     130.271   1.561  23.273  1.00  0.14           H  
ATOM   1573  HE2 PHE A 428     131.767  -2.277  22.143  1.00  0.14           H  
ATOM   1574  HZ  PHE A 428     131.942   0.179  22.103  1.00  0.13           H  
ATOM   1575  N   LEU A 429     127.324  -3.965  27.701  1.00 -0.42           N  
ATOM   1576  CA  LEU A 429     126.359  -4.557  28.624  1.00 -0.05           C  
ATOM   1577  C   LEU A 429     126.807  -4.402  30.083  1.00  0.60           C  
ATOM   1578  O   LEU A 429     127.978  -4.588  30.402  1.00 -0.57           O  
ATOM   1579  CB  LEU A 429     126.167  -6.046  28.320  1.00 -0.11           C  
ATOM   1580  CG  LEU A 429     124.863  -6.355  27.569  1.00  0.35           C  
ATOM   1581  CD1 LEU A 429     125.188  -6.757  26.141  1.00 -0.41           C  
ATOM   1582  CD2 LEU A 429     124.011  -7.427  28.267  1.00 -0.41           C  
ATOM   1583  H   LEU A 429     128.234  -4.376  27.640  1.00  0.27           H  
ATOM   1584  HA  LEU A 429     125.396  -4.041  28.495  1.00  0.09           H  
ATOM   1585  HB2 LEU A 429     127.012  -6.388  27.705  1.00  0.05           H  
ATOM   1586  HB3 LEU A 429     126.160  -6.598  29.272  1.00  0.05           H  
ATOM   1587  HG  LEU A 429     124.267  -5.431  27.537  1.00 -0.04           H  
ATOM   1588 HD11 LEU A 429     125.837  -7.645  26.149  1.00  0.10           H  
ATOM   1589 HD12 LEU A 429     124.256  -6.989  25.604  1.00  0.10           H  
ATOM   1590 HD13 LEU A 429     125.706  -5.928  25.636  1.00  0.10           H  
ATOM   1591 HD21 LEU A 429     123.751  -7.087  29.280  1.00  0.10           H  
ATOM   1592 HD22 LEU A 429     123.090  -7.596  27.690  1.00  0.10           H  
ATOM   1593 HD23 LEU A 429     124.582  -8.365  28.330  1.00  0.10           H  
ATOM   1594  N   ASP A 430     125.869  -4.049  30.958  1.00 -0.52           N  
ATOM   1595  CA  ASP A 430     126.104  -4.024  32.411  1.00  0.04           C  
ATOM   1596  C   ASP A 430     126.519  -5.408  32.946  1.00  0.54           C  
ATOM   1597  O   ASP A 430     127.357  -5.523  33.839  1.00 -0.58           O  
ATOM   1598  CB  ASP A 430     124.834  -3.548  33.134  1.00 -0.03           C  
ATOM   1599  CG  ASP A 430     124.898  -3.744  34.660  1.00  0.80           C  
ATOM   1600  OD1 ASP A 430     125.837  -3.232  35.308  1.00 -0.80           O  
ATOM   1601  OD2 ASP A 430     123.987  -4.397  35.217  1.00 -0.80           O1-
ATOM   1602  H   ASP A 430     124.966  -3.790  30.614  1.00  0.29           H  
ATOM   1603  HA  ASP A 430     126.918  -3.313  32.619  1.00  0.09           H  
ATOM   1604  HB2 ASP A 430     124.692  -2.478  32.924  1.00 -0.01           H  
ATOM   1605  HB3 ASP A 430     123.976  -4.115  32.744  1.00 -0.01           H  
ATOM   1606  N   HIS A 431     125.917  -6.449  32.401  1.00 -0.42           N  
ATOM   1607  CA  HIS A 431     126.111  -7.785  32.921  1.00  0.02           C  
ATOM   1608  C   HIS A 431     125.919  -8.733  31.756  1.00  0.60           C  
ATOM   1609  O   HIS A 431     124.893  -8.674  31.093  1.00 -0.57           O  
ATOM   1610  CB  HIS A 431     125.088  -8.073  34.048  1.00 -0.05           C  
ATOM   1611  CG  HIS A 431     125.326  -9.360  34.798  1.00 -0.03           C  
ATOM   1612  CD2 HIS A 431     124.753 -10.583  34.678  1.00  0.13           C  
ATOM   1613  ND1 HIS A 431     126.232  -9.466  35.836  1.00 -0.38           N  
ATOM   1614  CE1 HIS A 431     126.218 -10.698  36.312  1.00  0.21           C  
ATOM   1615  NE2 HIS A 431     125.334 -11.397  35.622  1.00 -0.57           N  
ATOM   1616  H   HIS A 431     125.316  -6.311  31.614  1.00  0.27           H  
ATOM   1617  HA  HIS A 431     127.129  -7.889  33.323  1.00  0.09           H  
ATOM   1618  HB2 HIS A 431     125.129  -7.243  34.769  1.00  0.04           H  
ATOM   1619  HB3 HIS A 431     124.085  -8.119  33.598  1.00  0.04           H  
ATOM   1620  HD1 HIS A 431     126.827  -8.701  36.185  1.00  0.36           H  
ATOM   1621  HD2 HIS A 431     123.978 -10.867  33.968  1.00  0.11           H  
ATOM   1622  HE1 HIS A 431     126.829 -11.073  37.132  1.00  0.14           H  
ATOM   1623  N   LYS A 432     126.946  -9.529  31.463  1.00 -0.35           N  
ATOM   1624  CA  LYS A 432     126.821 -10.660  30.564  1.00 -0.24           C  
ATOM   1625  C   LYS A 432     127.204 -11.865  31.416  1.00  0.73           C  
ATOM   1626  O   LYS A 432     128.223 -11.859  32.115  1.00 -0.59           O  
ATOM   1627  CB  LYS A 432     127.654 -10.498  29.243  1.00 -0.01           C  
ATOM   1628  CG  LYS A 432     127.769 -11.758  28.358  1.00  0.02           C  
ATOM   1629  CD  LYS A 432     127.549 -11.570  26.835  1.00 -0.05           C  
ATOM   1630  CE  LYS A 432     127.839 -12.870  26.036  1.00 -0.01           C  
ATOM   1631  NZ  LYS A 432     126.872 -13.338  24.971  1.00 -0.39           N1+
ATOM   1632  H   LYS A 432     127.836  -9.340  31.878  1.00  0.27           H  
ATOM   1633  HA  LYS A 432     125.767 -10.763  30.266  1.00  0.14           H  
ATOM   1634  HB2 LYS A 432     127.182  -9.706  28.642  1.00  0.04           H  
ATOM   1635  HB3 LYS A 432     128.672 -10.189  29.523  1.00  0.04           H  
ATOM   1636  HG2 LYS A 432     128.778 -12.172  28.499  1.00  0.01           H  
ATOM   1637  HG3 LYS A 432     127.022 -12.483  28.714  1.00  0.01           H  
ATOM   1638  HD2 LYS A 432     126.504 -11.273  26.662  1.00  0.06           H  
ATOM   1639  HD3 LYS A 432     128.220 -10.776  26.475  1.00  0.06           H  
ATOM   1640  HE2 LYS A 432     128.811 -12.728  25.541  1.00  0.11           H  
ATOM   1641  HE3 LYS A 432     127.918 -13.684  26.772  1.00  0.11           H  
ATOM   1642  HZ1 LYS A 432     126.780 -12.626  24.264  1.00  0.34           H  
ATOM   1643  HZ2 LYS A 432     127.219 -14.186  24.551  1.00  0.34           H  
ATOM   1644  HZ3 LYS A 432     125.972 -13.514  25.389  1.00  0.34           H  
ATOM   1645  N   THR A 433     126.353 -12.885  31.370  1.00 -0.42           N  
ATOM   1646  CA  THR A 433     126.448 -14.030  32.273  1.00 -0.04           C  
ATOM   1647  C   THR A 433     127.727 -14.817  32.042  1.00  0.60           C  
ATOM   1648  O   THR A 433     128.381 -15.242  33.013  1.00 -0.57           O  
ATOM   1649  CB  THR A 433     125.224 -14.955  32.123  1.00  0.37           C  
ATOM   1650  CG2 THR A 433     124.094 -14.485  33.045  1.00 -0.24           C  
ATOM   1651  OG1 THR A 433     124.768 -14.941  30.757  1.00 -0.68           O  
ATOM   1652  H   THR A 433     125.619 -12.868  30.691  1.00  0.27           H  
ATOM   1653  HA  THR A 433     126.464 -13.647  33.304  1.00  0.10           H  
ATOM   1654  HB  THR A 433     125.512 -15.980  32.398  1.00  0.00           H  
ATOM   1655  HG1 THR A 433     124.014 -15.512  30.669  1.00  0.41           H  
ATOM   1656 HG21 THR A 433     124.246 -13.426  33.301  1.00  0.06           H  
ATOM   1657 HG22 THR A 433     123.129 -14.604  32.531  1.00  0.06           H  
ATOM   1658 HG23 THR A 433     124.096 -15.088  33.965  1.00  0.06           H  
ATOM   1659  N   LEU A 434     128.078 -14.956  30.757  1.00 -0.42           N  
ATOM   1660  CA  LEU A 434     129.128 -15.862  30.274  1.00 -0.05           C  
ATOM   1661  C   LEU A 434     130.011 -15.241  29.195  1.00  0.60           C  
ATOM   1662  O   LEU A 434     129.500 -14.617  28.264  1.00 -0.57           O  
ATOM   1663  CB  LEU A 434     128.495 -17.136  29.696  1.00 -0.11           C  
ATOM   1664  CG  LEU A 434     128.466 -18.344  30.641  1.00  0.35           C  
ATOM   1665  CD1 LEU A 434     127.458 -19.378  30.167  1.00 -0.41           C  
ATOM   1666  CD2 LEU A 434     129.852 -18.971  30.777  1.00 -0.41           C  
ATOM   1667  H   LEU A 434     127.591 -14.405  30.079  1.00  0.27           H  
ATOM   1668  HA  LEU A 434     129.764 -16.133  31.130  1.00  0.09           H  
ATOM   1669  HB2 LEU A 434     127.458 -16.901  29.413  1.00  0.05           H  
ATOM   1670  HB3 LEU A 434     129.064 -17.421  28.799  1.00  0.05           H  
ATOM   1671  HG  LEU A 434     128.153 -17.991  31.634  1.00 -0.04           H  
ATOM   1672 HD11 LEU A 434     127.727 -19.716  29.155  1.00  0.10           H  
ATOM   1673 HD12 LEU A 434     127.463 -20.237  30.854  1.00  0.10           H  
ATOM   1674 HD13 LEU A 434     126.454 -18.930  30.149  1.00  0.10           H  
ATOM   1675 HD21 LEU A 434     130.556 -18.223  31.171  1.00  0.10           H  
ATOM   1676 HD22 LEU A 434     129.802 -19.826  31.467  1.00  0.10           H  
ATOM   1677 HD23 LEU A 434     130.197 -19.315  29.791  1.00  0.10           H  
ATOM   1678  N   TYR A 435     131.329 -15.441  29.328  1.00 -0.42           N  
ATOM   1679  CA  TYR A 435     132.340 -15.000  28.338  1.00 -0.00           C  
ATOM   1680  C   TYR A 435     133.181 -16.157  27.829  1.00  0.60           C  
ATOM   1681  O   TYR A 435     133.311 -16.357  26.629  1.00 -0.57           O  
ATOM   1682  CB  TYR A 435     133.331 -13.993  28.939  1.00 -0.02           C  
ATOM   1683  CG  TYR A 435     132.774 -13.129  30.020  1.00 -0.00           C  
ATOM   1684  CD1 TYR A 435     132.074 -11.971  29.708  1.00 -0.19           C  
ATOM   1685  CD2 TYR A 435     132.954 -13.460  31.367  1.00 -0.19           C  
ATOM   1686  CE1 TYR A 435     131.554 -11.164  30.704  1.00 -0.23           C  
ATOM   1687  CE2 TYR A 435     132.435 -12.658  32.373  1.00 -0.23           C  
ATOM   1688  CZ  TYR A 435     131.735 -11.510  32.033  1.00  0.32           C  
ATOM   1689  OH  TYR A 435     131.216 -10.685  33.003  1.00 -0.56           O  
ATOM   1690  H   TYR A 435     131.651 -15.918  30.146  1.00  0.27           H  
ATOM   1691  HA  TYR A 435     131.812 -14.533  27.493  1.00  0.09           H  
ATOM   1692  HB2 TYR A 435     133.687 -13.339  28.129  1.00  0.03           H  
ATOM   1693  HB3 TYR A 435     134.179 -14.556  29.355  1.00  0.03           H  
ATOM   1694  HD1 TYR A 435     131.933 -11.695  28.669  1.00  0.17           H  
ATOM   1695  HD2 TYR A 435     133.506 -14.355  31.628  1.00  0.17           H  
ATOM   1696  HE1 TYR A 435     131.007 -10.264  30.445  1.00  0.17           H  
ATOM   1697  HE2 TYR A 435     132.575 -12.926  33.414  1.00  0.17           H  
ATOM   1698  HH  TYR A 435     130.771  -9.953  32.592  1.00  0.40           H  
ATOM   1699  N   TYR A 436     133.782 -16.873  28.777  1.00 -0.42           N  
ATOM   1700  CA  TYR A 436     134.793 -17.901  28.532  1.00 -0.00           C  
ATOM   1701  C   TYR A 436     134.152 -19.093  27.837  1.00  0.60           C  
ATOM   1702  O   TYR A 436     134.667 -19.578  26.839  1.00 -0.57           O  
ATOM   1703  CB  TYR A 436     135.406 -18.329  29.886  1.00 -0.02           C  
ATOM   1704  CG  TYR A 436     136.757 -19.042  29.858  1.00 -0.00           C  
ATOM   1705  CD1 TYR A 436     136.938 -20.232  29.141  1.00 -0.19           C  
ATOM   1706  CD2 TYR A 436     137.840 -18.552  30.605  1.00 -0.19           C  
ATOM   1707  CE1 TYR A 436     138.157 -20.883  29.135  1.00 -0.23           C  
ATOM   1708  CE2 TYR A 436     139.060 -19.197  30.602  1.00 -0.23           C  
ATOM   1709  CZ  TYR A 436     139.212 -20.360  29.868  1.00  0.32           C  
ATOM   1710  OH  TYR A 436     140.423 -21.011  29.864  1.00 -0.56           O  
ATOM   1711  H   TYR A 436     133.523 -16.695  29.726  1.00  0.27           H  
ATOM   1712  HA  TYR A 436     135.585 -17.491  27.888  1.00  0.09           H  
ATOM   1713  HB2 TYR A 436     134.688 -19.005  30.373  1.00  0.03           H  
ATOM   1714  HB3 TYR A 436     135.526 -17.421  30.495  1.00  0.03           H  
ATOM   1715  HD1 TYR A 436     136.108 -20.649  28.582  1.00  0.17           H  
ATOM   1716  HD2 TYR A 436     137.716 -17.651  31.195  1.00  0.17           H  
ATOM   1717  HE1 TYR A 436     138.287 -21.794  28.563  1.00  0.17           H  
ATOM   1718  HE2 TYR A 436     139.892 -18.796  31.170  1.00  0.17           H  
ATOM   1719  HH  TYR A 436     140.364 -21.785  29.317  1.00  0.40           H  
ATOM   1720  N   ASP A 437     133.010 -19.544  28.351  1.00 -0.52           N  
ATOM   1721  CA  ASP A 437     132.387 -20.790  27.874  1.00  0.04           C  
ATOM   1722  C   ASP A 437     131.299 -20.581  26.801  1.00  0.54           C  
ATOM   1723  O   ASP A 437     130.103 -20.504  27.106  1.00 -0.58           O  
ATOM   1724  CB  ASP A 437     131.819 -21.607  29.039  1.00 -0.03           C  
ATOM   1725  CG  ASP A 437     131.419 -23.007  28.608  1.00  0.80           C  
ATOM   1726  OD1 ASP A 437     132.317 -23.773  28.189  1.00 -0.80           O  
ATOM   1727  OD2 ASP A 437     130.214 -23.336  28.663  1.00 -0.80           O1-
ATOM   1728  H   ASP A 437     132.564 -19.024  29.079  1.00  0.29           H  
ATOM   1729  HA  ASP A 437     133.186 -21.386  27.409  1.00  0.09           H  
ATOM   1730  HB2 ASP A 437     132.583 -21.682  29.826  1.00 -0.01           H  
ATOM   1731  HB3 ASP A 437     130.933 -21.091  29.436  1.00 -0.01           H  
ATOM   1732  N   VAL A 438     131.726 -20.550  25.543  1.00 -0.42           N  
ATOM   1733  CA  VAL A 438     130.834 -20.221  24.444  1.00 -0.09           C  
ATOM   1734  C   VAL A 438     130.393 -21.459  23.654  1.00  0.60           C  
ATOM   1735  O   VAL A 438     129.644 -21.341  22.678  1.00 -0.57           O  
ATOM   1736  CB  VAL A 438     131.496 -19.157  23.557  1.00  0.30           C  
ATOM   1737  CG1 VAL A 438     131.831 -17.945  24.410  1.00 -0.32           C  
ATOM   1738  CG2 VAL A 438     132.761 -19.696  22.880  1.00 -0.32           C  
ATOM   1739  H   VAL A 438     132.684 -20.758  25.348  1.00  0.27           H  
ATOM   1740  HA  VAL A 438     129.925 -19.776  24.875  1.00  0.10           H  
ATOM   1741  HB  VAL A 438     130.784 -18.857  22.774  1.00 -0.03           H  
ATOM   1742 HG11 VAL A 438     132.513 -18.244  25.220  1.00  0.08           H  
ATOM   1743 HG12 VAL A 438     132.315 -17.180  23.786  1.00  0.08           H  
ATOM   1744 HG13 VAL A 438     130.907 -17.534  24.842  1.00  0.08           H  
ATOM   1745 HG21 VAL A 438     132.502 -20.566  22.259  1.00  0.08           H  
ATOM   1746 HG22 VAL A 438     133.201 -18.911  22.247  1.00  0.08           H  
ATOM   1747 HG23 VAL A 438     133.488 -19.997  23.648  1.00  0.08           H  
ATOM   1748  N   GLU A 439     130.833 -22.641  24.112  1.00 -0.52           N  
ATOM   1749  CA  GLU A 439     130.484 -23.957  23.524  1.00  0.04           C  
ATOM   1750  C   GLU A 439     129.002 -24.296  23.415  1.00  0.54           C  
ATOM   1751  O   GLU A 439     128.559 -24.811  22.393  1.00 -0.58           O  
ATOM   1752  CB  GLU A 439     131.132 -25.084  24.334  1.00  0.06           C  
ATOM   1753  CG  GLU A 439     132.593 -25.296  24.020  1.00  0.01           C  
ATOM   1754  CD  GLU A 439     133.524 -24.536  24.936  1.00  0.81           C  
ATOM   1755  OE1 GLU A 439     134.685 -24.981  25.047  1.00 -0.82           O  
ATOM   1756  OE2 GLU A 439     133.128 -23.514  25.549  1.00 -0.82           O1-
ATOM   1757  H   GLU A 439     131.440 -22.634  24.907  1.00  0.29           H  
ATOM   1758  HA  GLU A 439     130.899 -23.969  22.506  1.00  0.11           H  
ATOM   1759  HB2 GLU A 439     131.038 -24.841  25.403  1.00 -0.02           H  
ATOM   1760  HB3 GLU A 439     130.592 -26.019  24.122  1.00 -0.02           H  
ATOM   1761  HG2 GLU A 439     132.816 -26.369  24.110  1.00 -0.04           H  
ATOM   1762  HG3 GLU A 439     132.778 -24.968  22.986  1.00 -0.04           H  
ATOM   1763  N   PRO A 440     128.232 -24.038  24.470  1.00 -0.25           N  
ATOM   1764  CA  PRO A 440     126.787 -24.327  24.368  1.00 -0.03           C  
ATOM   1765  C   PRO A 440     125.979 -23.271  23.580  1.00  0.59           C  
ATOM   1766  O   PRO A 440     124.719 -23.377  23.515  1.00 -0.57           O  
ATOM   1767  CB  PRO A 440     126.320 -24.360  25.833  1.00 -0.01           C  
ATOM   1768  CG  PRO A 440     127.453 -23.808  26.663  1.00  0.02           C  
ATOM   1769  CD  PRO A 440     128.582 -23.398  25.749  1.00  0.02           C  
ATOM   1770  HA  PRO A 440     126.638 -25.307  23.892  1.00  0.06           H  
ATOM   1771  HB2 PRO A 440     125.421 -23.739  25.958  1.00  0.03           H  
ATOM   1772  HB3 PRO A 440     126.097 -25.393  26.136  1.00  0.03           H  
ATOM   1773  HG2 PRO A 440     127.102 -22.933  27.230  1.00  0.02           H  
ATOM   1774  HG3 PRO A 440     127.807 -24.580  27.362  1.00  0.02           H  
ATOM   1775  HD2 PRO A 440     128.626 -22.304  25.643  1.00  0.04           H  
ATOM   1776  HD3 PRO A 440     129.547 -23.769  26.124  1.00  0.04           H  
ATOM   1777  N   PHE A 441     126.673 -22.295  22.965  1.00 -0.42           N  
ATOM   1778  CA  PHE A 441     125.976 -21.235  22.237  1.00 -0.00           C  
ATOM   1779  C   PHE A 441     126.169 -21.283  20.733  1.00  0.60           C  
ATOM   1780  O   PHE A 441     127.182 -21.761  20.189  1.00 -0.57           O  
ATOM   1781  CB  PHE A 441     126.342 -19.861  22.756  1.00 -0.03           C  
ATOM   1782  CG  PHE A 441     126.061 -19.673  24.222  1.00  0.01           C  
ATOM   1783  CD1 PHE A 441     127.004 -20.062  25.175  1.00 -0.13           C  
ATOM   1784  CD2 PHE A 441     124.867 -19.113  24.659  1.00 -0.13           C  
ATOM   1785  CE1 PHE A 441     126.754 -19.904  26.525  1.00 -0.17           C  
ATOM   1786  CE2 PHE A 441     124.605 -18.944  26.005  1.00 -0.17           C  
ATOM   1787  CZ  PHE A 441     125.554 -19.338  26.940  1.00 -0.11           C  
ATOM   1788  H   PHE A 441     127.672 -22.295  23.006  1.00  0.27           H  
ATOM   1789  HA  PHE A 441     124.902 -21.381  22.426  1.00  0.10           H  
ATOM   1790  HB2 PHE A 441     127.417 -19.700  22.585  1.00  0.03           H  
ATOM   1791  HB3 PHE A 441     125.765 -19.112  22.193  1.00  0.03           H  
ATOM   1792  HD1 PHE A 441     127.945 -20.494  24.852  1.00  0.13           H  
ATOM   1793  HD2 PHE A 441     124.127 -18.803  23.930  1.00  0.13           H  
ATOM   1794  HE1 PHE A 441     127.489 -20.220  27.256  1.00  0.14           H  
ATOM   1795  HE2 PHE A 441     123.667 -18.508  26.329  1.00  0.14           H  
ATOM   1796  HZ  PHE A 441     125.358 -19.203  27.998  1.00  0.13           H  
ATOM   1797  N   LEU A 442     125.126 -20.805  20.076  1.00 -0.42           N  
ATOM   1798  CA  LEU A 442     125.177 -20.388  18.695  1.00 -0.05           C  
ATOM   1799  C   LEU A 442     125.178 -18.835  18.680  1.00  0.60           C  
ATOM   1800  O   LEU A 442     124.638 -18.210  19.563  1.00 -0.57           O  
ATOM   1801  CB  LEU A 442     123.962 -20.945  17.962  1.00 -0.11           C  
ATOM   1802  CG  LEU A 442     123.918 -22.462  17.732  1.00  0.35           C  
ATOM   1803  CD1 LEU A 442     122.479 -22.959  17.745  1.00 -0.41           C  
ATOM   1804  CD2 LEU A 442     124.579 -22.854  16.431  1.00 -0.41           C  
ATOM   1805  H   LEU A 442     124.255 -20.728  20.562  1.00  0.27           H  
ATOM   1806  HA  LEU A 442     126.095 -20.764  18.219  1.00  0.09           H  
ATOM   1807  HB2 LEU A 442     123.070 -20.672  18.545  1.00  0.05           H  
ATOM   1808  HB3 LEU A 442     123.918 -20.459  16.976  1.00  0.05           H  
ATOM   1809  HG  LEU A 442     124.463 -22.948  18.555  1.00 -0.04           H  
ATOM   1810 HD11 LEU A 442     121.909 -22.451  16.953  1.00  0.10           H  
ATOM   1811 HD12 LEU A 442     122.464 -24.045  17.569  1.00  0.10           H  
ATOM   1812 HD13 LEU A 442     122.024 -22.740  18.722  1.00  0.10           H  
ATOM   1813 HD21 LEU A 442     125.630 -22.529  16.441  1.00  0.10           H  
ATOM   1814 HD22 LEU A 442     124.534 -23.947  16.311  1.00  0.10           H  
ATOM   1815 HD23 LEU A 442     124.054 -22.372  15.593  1.00  0.10           H  
ATOM   1816  N   PHE A 443     125.823 -18.225  17.702  1.00 -0.42           N  
ATOM   1817  CA  PHE A 443     125.925 -16.766  17.665  1.00 -0.00           C  
ATOM   1818  C   PHE A 443     125.392 -16.280  16.322  1.00  0.60           C  
ATOM   1819  O   PHE A 443     125.800 -16.754  15.268  1.00 -0.57           O  
ATOM   1820  CB  PHE A 443     127.381 -16.310  17.926  1.00 -0.03           C  
ATOM   1821  CG  PHE A 443     127.823 -16.442  19.382  1.00  0.01           C  
ATOM   1822  CD1 PHE A 443     128.247 -17.650  19.882  1.00 -0.13           C  
ATOM   1823  CD2 PHE A 443     127.807 -15.339  20.237  1.00 -0.13           C  
ATOM   1824  CE1 PHE A 443     128.625 -17.775  21.202  1.00 -0.17           C  
ATOM   1825  CE2 PHE A 443     128.184 -15.460  21.534  1.00 -0.17           C  
ATOM   1826  CZ  PHE A 443     128.606 -16.687  22.014  1.00 -0.11           C  
ATOM   1827  H   PHE A 443     126.247 -18.768  16.977  1.00  0.27           H  
ATOM   1828  HA  PHE A 443     125.292 -16.348  18.461  1.00  0.10           H  
ATOM   1829  HB2 PHE A 443     128.052 -16.922  17.304  1.00  0.03           H  
ATOM   1830  HB3 PHE A 443     127.470 -15.254  17.632  1.00  0.03           H  
ATOM   1831  HD1 PHE A 443     128.285 -18.515  19.230  1.00  0.13           H  
ATOM   1832  HD2 PHE A 443     127.489 -14.374  19.860  1.00  0.13           H  
ATOM   1833  HE1 PHE A 443     128.936 -18.738  21.590  1.00  0.14           H  
ATOM   1834  HE2 PHE A 443     128.155 -14.599  22.192  1.00  0.14           H  
ATOM   1835  HZ  PHE A 443     128.924 -16.780  23.046  1.00  0.13           H  
ATOM   1836  N   TYR A 444     124.430 -15.370  16.349  1.00 -0.42           N  
ATOM   1837  CA  TYR A 444     123.822 -14.942  15.120  1.00 -0.00           C  
ATOM   1838  C   TYR A 444     124.323 -13.556  14.823  1.00  0.60           C  
ATOM   1839  O   TYR A 444     123.945 -12.615  15.460  1.00 -0.57           O  
ATOM   1840  CB  TYR A 444     122.311 -15.081  15.204  1.00 -0.02           C  
ATOM   1841  CG  TYR A 444     121.941 -16.510  15.210  1.00 -0.00           C  
ATOM   1842  CD1 TYR A 444     121.788 -17.212  14.025  1.00 -0.19           C  
ATOM   1843  CD2 TYR A 444     121.803 -17.185  16.395  1.00 -0.19           C  
ATOM   1844  CE1 TYR A 444     121.489 -18.572  14.033  1.00 -0.23           C  
ATOM   1845  CE2 TYR A 444     121.479 -18.537  16.416  1.00 -0.23           C  
ATOM   1846  CZ  TYR A 444     121.338 -19.220  15.243  1.00  0.32           C  
ATOM   1847  OH  TYR A 444     121.075 -20.538  15.309  1.00 -0.56           O  
ATOM   1848  H   TYR A 444     124.129 -14.983  17.220  1.00  0.27           H  
ATOM   1849  HA  TYR A 444     124.164 -15.602  14.309  1.00  0.09           H  
ATOM   1850  HB2 TYR A 444     121.850 -14.588  14.336  1.00  0.03           H  
ATOM   1851  HB3 TYR A 444     121.951 -14.607  16.129  1.00  0.03           H  
ATOM   1852  HD1 TYR A 444     121.903 -16.695  13.079  1.00  0.17           H  
ATOM   1853  HD2 TYR A 444     121.949 -16.657  17.330  1.00  0.17           H  
ATOM   1854  HE1 TYR A 444     121.376 -19.115  13.101  1.00  0.17           H  
ATOM   1855  HE2 TYR A 444     121.339 -19.047  17.362  1.00  0.17           H  
ATOM   1856  HH  TYR A 444     121.002 -20.891  14.430  1.00  0.40           H  
ATOM   1857  N   VAL A 445     125.226 -13.472  13.858  1.00 -0.42           N  
ATOM   1858  CA  VAL A 445     125.957 -12.262  13.563  1.00 -0.09           C  
ATOM   1859  C   VAL A 445     125.433 -11.613  12.299  1.00  0.60           C  
ATOM   1860  O   VAL A 445     125.529 -12.189  11.213  1.00 -0.57           O  
ATOM   1861  CB  VAL A 445     127.436 -12.539  13.389  1.00  0.30           C  
ATOM   1862  CG1 VAL A 445     128.208 -11.204  13.299  1.00 -0.32           C  
ATOM   1863  CG2 VAL A 445     127.924 -13.302  14.603  1.00 -0.32           C  
ATOM   1864  H   VAL A 445     125.411 -14.286  13.307  1.00  0.27           H  
ATOM   1865  HA  VAL A 445     125.824 -11.564  14.403  1.00  0.10           H  
ATOM   1866  HB  VAL A 445     127.603 -13.130  12.477  1.00 -0.03           H  
ATOM   1867 HG11 VAL A 445     128.043 -10.622  14.218  1.00  0.08           H  
ATOM   1868 HG12 VAL A 445     129.282 -11.409  13.183  1.00  0.08           H  
ATOM   1869 HG13 VAL A 445     127.849 -10.630  12.432  1.00  0.08           H  
ATOM   1870 HG21 VAL A 445     127.364 -14.244  14.694  1.00  0.08           H  
ATOM   1871 HG22 VAL A 445     128.996 -13.522  14.491  1.00  0.08           H  
ATOM   1872 HG23 VAL A 445     127.767 -12.694  15.506  1.00  0.08           H  
ATOM   1873  N   MET A 446     124.885 -10.417  12.479  1.00 -0.42           N  
ATOM   1874  CA  MET A 446     124.263  -9.676  11.429  1.00 -0.02           C  
ATOM   1875  C   MET A 446     125.316  -8.766  10.863  1.00  0.60           C  
ATOM   1876  O   MET A 446     126.065  -8.184  11.625  1.00 -0.57           O  
ATOM   1877  CB  MET A 446     123.120  -8.812  11.943  1.00  0.03           C  
ATOM   1878  CG  MET A 446     122.404  -8.096  10.830  1.00  0.00           C  
ATOM   1879  SD  MET A 446     120.702  -7.628  11.211  1.00 -0.27           S  
ATOM   1880  CE  MET A 446     121.105  -6.060  11.771  1.00 -0.05           C  
ATOM   1881  H   MET A 446     124.909 -10.016  13.395  1.00  0.27           H  
ATOM   1882  HA  MET A 446     123.888 -10.364  10.657  1.00  0.09           H  
ATOM   1883  HB2 MET A 446     122.400  -9.454  12.472  1.00  0.02           H  
ATOM   1884  HB3 MET A 446     123.526  -8.065  12.641  1.00  0.02           H  
ATOM   1885  HG2 MET A 446     122.967  -7.181  10.592  1.00  0.04           H  
ATOM   1886  HG3 MET A 446     122.390  -8.756   9.950  1.00  0.04           H  
ATOM   1887  HE1 MET A 446     121.604  -5.500  10.966  1.00  0.07           H  
ATOM   1888  HE2 MET A 446     120.189  -5.531  12.072  1.00  0.07           H  
ATOM   1889  HE3 MET A 446     121.782  -6.142  12.634  1.00  0.07           H  
ATOM   1890  N   THR A 447     125.384  -8.669   9.539  1.00 -0.42           N  
ATOM   1891  CA  THR A 447     126.378  -7.820   8.903  1.00 -0.04           C  
ATOM   1892  C   THR A 447     125.834  -6.998   7.736  1.00  0.60           C  
ATOM   1893  O   THR A 447     124.763  -7.244   7.209  1.00 -0.57           O  
ATOM   1894  CB  THR A 447     127.578  -8.610   8.331  1.00  0.37           C  
ATOM   1895  CG2 THR A 447     128.199  -9.497   9.371  1.00 -0.24           C  
ATOM   1896  OG1 THR A 447     127.134  -9.375   7.217  1.00 -0.68           O  
ATOM   1897  H   THR A 447     124.743  -9.187   8.973  1.00  0.27           H  
ATOM   1898  HA  THR A 447     126.749  -7.128   9.673  1.00  0.10           H  
ATOM   1899  HB  THR A 447     128.340  -7.894   7.989  1.00  0.00           H  
ATOM   1900  HG1 THR A 447     127.865  -9.865   6.858  1.00  0.41           H  
ATOM   1901 HG21 THR A 447     127.469  -9.690  10.171  1.00  0.06           H  
ATOM   1902 HG22 THR A 447     128.497 -10.450   8.909  1.00  0.06           H  
ATOM   1903 HG23 THR A 447     129.085  -9.001   9.794  1.00  0.06           H  
ATOM   1904  N   GLU A 448     126.642  -6.031   7.340  1.00 -0.52           N  
ATOM   1905  CA  GLU A 448     126.342  -5.166   6.228  1.00  0.04           C  
ATOM   1906  C   GLU A 448     127.550  -5.150   5.297  1.00  0.54           C  
ATOM   1907  O   GLU A 448     128.673  -4.913   5.700  1.00 -0.58           O  
ATOM   1908  CB  GLU A 448     126.027  -3.758   6.719  1.00  0.06           C  
ATOM   1909  CG  GLU A 448     125.546  -2.843   5.600  1.00  0.01           C  
ATOM   1910  CD  GLU A 448     125.595  -1.348   5.945  1.00  0.81           C  
ATOM   1911  OE1 GLU A 448     124.904  -0.609   5.226  1.00 -0.82           O  
ATOM   1912  OE2 GLU A 448     126.270  -0.907   6.929  1.00 -0.82           O1-
ATOM   1913  H   GLU A 448     127.500  -5.893   7.834  1.00  0.29           H  
ATOM   1914  HA  GLU A 448     125.469  -5.558   5.686  1.00  0.11           H  
ATOM   1915  HB2 GLU A 448     125.241  -3.820   7.486  1.00 -0.02           H  
ATOM   1916  HB3 GLU A 448     126.938  -3.326   7.160  1.00 -0.02           H  
ATOM   1917  HG2 GLU A 448     126.180  -3.014   4.718  1.00 -0.04           H  
ATOM   1918  HG3 GLU A 448     124.505  -3.108   5.361  1.00 -0.04           H  
ATOM   1919  N   ALA A 449     127.298  -5.397   4.039  1.00 -0.42           N  
ATOM   1920  CA  ALA A 449     128.377  -5.605   3.111  1.00  0.03           C  
ATOM   1921  C   ALA A 449     128.616  -4.340   2.361  1.00  0.60           C  
ATOM   1922  O   ALA A 449     127.674  -3.719   1.909  1.00 -0.57           O  
ATOM   1923  CB  ALA A 449     128.033  -6.707   2.116  1.00 -0.18           C  
ATOM   1924  H   ALA A 449     126.351  -5.442   3.720  1.00  0.27           H  
ATOM   1925  HA  ALA A 449     129.285  -5.885   3.665  1.00  0.08           H  
ATOM   1926  HB1 ALA A 449     128.872  -6.847   1.419  1.00  0.06           H  
ATOM   1927  HB2 ALA A 449     127.847  -7.646   2.658  1.00  0.06           H  
ATOM   1928  HB3 ALA A 449     127.132  -6.424   1.553  1.00  0.06           H  
ATOM   1929  N   ASP A 450     129.892  -4.045   2.146  1.00 -0.52           N  
ATOM   1930  CA  ASP A 450     130.281  -2.973   1.251  1.00  0.04           C  
ATOM   1931  C   ASP A 450     131.495  -3.483   0.517  1.00  0.54           C  
ATOM   1932  O   ASP A 450     131.842  -4.660   0.656  1.00 -0.58           O  
ATOM   1933  CB  ASP A 450     130.502  -1.632   1.987  1.00 -0.03           C  
ATOM   1934  CG  ASP A 450     131.796  -1.581   2.771  1.00  0.80           C  
ATOM   1935  OD1 ASP A 450     132.591  -2.558   2.746  1.00 -0.80           O  
ATOM   1936  OD2 ASP A 450     132.021  -0.522   3.419  1.00 -0.80           O1-
ATOM   1937  H   ASP A 450     130.601  -4.574   2.612  1.00  0.29           H  
ATOM   1938  HA  ASP A 450     129.475  -2.811   0.520  1.00  0.09           H  
ATOM   1939  HB2 ASP A 450     130.514  -0.823   1.242  1.00 -0.01           H  
ATOM   1940  HB3 ASP A 450     129.666  -1.475   2.684  1.00 -0.01           H  
ATOM   1941  N   ASN A 451     132.144  -2.653  -0.285  1.00 -0.42           N  
ATOM   1942  CA  ASN A 451     133.171  -3.243  -1.175  1.00  0.01           C  
ATOM   1943  C   ASN A 451     134.412  -3.808  -0.472  1.00  0.60           C  
ATOM   1944  O   ASN A 451     135.177  -4.496  -1.134  1.00 -0.57           O  
ATOM   1945  CB  ASN A 451     133.574  -2.304  -2.311  1.00 -0.20           C  
ATOM   1946  CG  ASN A 451     134.115  -0.980  -1.806  1.00  0.71           C  
ATOM   1947  ND2 ASN A 451     133.574   0.113  -2.332  1.00 -0.92           N  
ATOM   1948  OD1 ASN A 451     135.007  -0.938  -0.949  1.00 -0.59           O  
ATOM   1949  H   ASN A 451     131.950  -1.672  -0.290  1.00  0.27           H  
ATOM   1950  HA  ASN A 451     132.681  -4.106  -1.649  1.00  0.10           H  
ATOM   1951  HB2 ASN A 451     134.351  -2.795  -2.916  1.00  0.08           H  
ATOM   1952  HB3 ASN A 451     132.691  -2.108  -2.937  1.00  0.08           H  
ATOM   1953 HD21 ASN A 451     132.853   0.033  -3.020  1.00  0.42           H  
ATOM   1954 HD22 ASN A 451     133.888   1.016  -2.040  1.00  0.42           H  
ATOM   1955  N   THR A 452     134.590  -3.558   0.844  1.00 -0.42           N  
ATOM   1956  CA  THR A 452     135.738  -4.137   1.607  1.00 -0.04           C  
ATOM   1957  C   THR A 452     135.421  -5.442   2.306  1.00  0.60           C  
ATOM   1958  O   THR A 452     136.282  -6.258   2.539  1.00 -0.57           O  
ATOM   1959  CB  THR A 452     136.331  -3.156   2.635  1.00  0.37           C  
ATOM   1960  CG2 THR A 452     136.980  -1.982   1.889  1.00 -0.24           C  
ATOM   1961  OG1 THR A 452     135.298  -2.690   3.530  1.00 -0.68           O  
ATOM   1962  H   THR A 452     133.936  -2.970   1.320  1.00  0.27           H  
ATOM   1963  HA  THR A 452     136.524  -4.350   0.867  1.00  0.10           H  
ATOM   1964  HB  THR A 452     137.102  -3.674   3.224  1.00  0.00           H  
ATOM   1965  HG1 THR A 452     135.673  -2.086   4.160  1.00  0.41           H  
ATOM   1966 HG21 THR A 452     136.553  -1.909   0.878  1.00  0.06           H  
ATOM   1967 HG22 THR A 452     136.787  -1.048   2.437  1.00  0.06           H  
ATOM   1968 HG23 THR A 452     138.065  -2.147   1.818  1.00  0.06           H  
ATOM   1969  N   GLY A 453     134.162  -5.614   2.661  1.00 -0.42           N  
ATOM   1970  CA  GLY A 453     133.645  -6.890   3.127  1.00 -0.03           C  
ATOM   1971  C   GLY A 453     132.321  -6.716   3.844  1.00  0.60           C  
ATOM   1972  O   GLY A 453     131.670  -5.664   3.716  1.00 -0.57           O  
ATOM   1973  H   GLY A 453     133.538  -4.835   2.607  1.00  0.27           H  
ATOM   1974  HA2 GLY A 453     134.371  -7.340   3.819  1.00  0.07           H  
ATOM   1975  HA3 GLY A 453     133.501  -7.556   2.263  1.00  0.07           H  
ATOM   1976  N   CYS A 454     131.977  -7.749   4.628  1.00 -0.42           N  
ATOM   1977  CA  CYS A 454     130.773  -7.812   5.481  1.00  0.02           C  
ATOM   1978  C   CYS A 454     131.114  -7.335   6.907  1.00  0.60           C  
ATOM   1979  O   CYS A 454     131.772  -8.042   7.686  1.00 -0.57           O  
ATOM   1980  CB  CYS A 454     130.223  -9.256   5.472  1.00 -0.12           C  
ATOM   1981  SG  CYS A 454     129.781  -9.861   3.791  1.00 -0.31           S  
ATOM   1982  H   CYS A 454     132.586  -8.542   4.635  1.00  0.27           H  
ATOM   1983  HA  CYS A 454     130.005  -7.143   5.066  1.00  0.11           H  
ATOM   1984  HB2 CYS A 454     130.990  -9.924   5.892  1.00  0.11           H  
ATOM   1985  HB3 CYS A 454     129.322  -9.290   6.102  1.00  0.11           H  
ATOM   1986  HG  CYS A 454     129.431 -10.804   3.855  1.00  0.19           H  
ATOM   1987  N   HIS A 455     130.665  -6.112   7.204  1.00 -0.42           N  
ATOM   1988  CA  HIS A 455     130.892  -5.405   8.455  1.00  0.02           C  
ATOM   1989  C   HIS A 455     129.852  -5.774   9.504  1.00  0.60           C  
ATOM   1990  O   HIS A 455     128.643  -5.833   9.223  1.00 -0.57           O  
ATOM   1991  CB  HIS A 455     130.847  -3.840   8.220  1.00 -0.05           C  
ATOM   1992  CG  HIS A 455     131.787  -3.401   7.156  1.00 -0.03           C  
ATOM   1993  CD2 HIS A 455     131.601  -3.159   5.836  1.00  0.13           C  
ATOM   1994  ND1 HIS A 455     133.153  -3.362   7.367  1.00 -0.38           N  
ATOM   1995  CE1 HIS A 455     133.779  -3.087   6.228  1.00  0.21           C  
ATOM   1996  NE2 HIS A 455     132.858  -2.949   5.281  1.00 -0.57           N  
ATOM   1997  H   HIS A 455     130.126  -5.642   6.505  1.00  0.27           H  
ATOM   1998  HA  HIS A 455     131.887  -5.681   8.833  1.00  0.09           H  
ATOM   1999  HB2 HIS A 455     129.825  -3.555   7.928  1.00  0.04           H  
ATOM   2000  HB3 HIS A 455     131.115  -3.334   9.159  1.00  0.04           H  
ATOM   2001  HD1 HIS A 455     133.616  -3.522   8.273  1.00  0.36           H  
ATOM   2002  HD2 HIS A 455     130.648  -3.134   5.310  1.00  0.11           H  
ATOM   2003  HE1 HIS A 455     134.856  -2.992   6.095  1.00  0.14           H  
ATOM   2004  N   LEU A 456     130.341  -5.972  10.727  1.00 -0.42           N  
ATOM   2005  CA  LEU A 456     129.496  -6.271  11.878  1.00 -0.05           C  
ATOM   2006  C   LEU A 456     128.537  -5.201  12.243  1.00  0.60           C  
ATOM   2007  O   LEU A 456     128.947  -4.153  12.709  1.00 -0.57           O  
ATOM   2008  CB  LEU A 456     130.375  -6.472  13.084  1.00 -0.11           C  
ATOM   2009  CG  LEU A 456     129.768  -6.723  14.461  1.00  0.35           C  
ATOM   2010  CD1 LEU A 456     128.815  -7.859  14.423  1.00 -0.41           C  
ATOM   2011  CD2 LEU A 456     130.887  -7.045  15.442  1.00 -0.41           C  
ATOM   2012  H   LEU A 456     131.330  -5.913  10.862  1.00  0.27           H  
ATOM   2013  HA  LEU A 456     128.934  -7.192  11.663  1.00  0.09           H  
ATOM   2014  HB2 LEU A 456     131.018  -7.336  12.863  1.00  0.05           H  
ATOM   2015  HB3 LEU A 456     130.995  -5.568  13.175  1.00  0.05           H  
ATOM   2016  HG  LEU A 456     129.237  -5.818  14.792  1.00 -0.04           H  
ATOM   2017 HD11 LEU A 456     129.339  -8.766  14.089  1.00  0.10           H  
ATOM   2018 HD12 LEU A 456     128.401  -8.024  15.429  1.00  0.10           H  
ATOM   2019 HD13 LEU A 456     127.998  -7.629  13.723  1.00  0.10           H  
ATOM   2020 HD21 LEU A 456     131.591  -6.201  15.485  1.00  0.10           H  
ATOM   2021 HD22 LEU A 456     130.460  -7.218  16.441  1.00  0.10           H  
ATOM   2022 HD23 LEU A 456     131.418  -7.949  15.109  1.00  0.10           H  
ATOM   2023  N   ILE A 457     127.237  -5.484  12.153  1.00 -0.42           N  
ATOM   2024  CA  ILE A 457     126.320  -4.557  12.701  1.00 -0.06           C  
ATOM   2025  C   ILE A 457     125.961  -4.885  14.150  1.00  0.60           C  
ATOM   2026  O   ILE A 457     125.760  -3.961  14.946  1.00 -0.57           O  
ATOM   2027  CB  ILE A 457     125.066  -4.301  11.840  1.00  0.13           C  
ATOM   2028  CG1 ILE A 457     123.906  -5.018  12.411  1.00 -0.04           C  
ATOM   2029  CG2 ILE A 457     125.169  -4.617  10.348  1.00 -0.32           C  
ATOM   2030  CD1 ILE A 457     123.021  -4.032  13.067  1.00 -0.07           C  
ATOM   2031  H   ILE A 457     126.921  -6.324  11.712  1.00  0.27           H  
ATOM   2032  HA  ILE A 457     126.857  -3.597  12.731  1.00  0.09           H  
ATOM   2033  HB  ILE A 457     124.861  -3.223  11.913  1.00  0.02           H  
ATOM   2034 HG12 ILE A 457     123.357  -5.534  11.609  1.00  0.02           H  
ATOM   2035 HG13 ILE A 457     124.253  -5.755  13.150  1.00  0.02           H  
ATOM   2036 HG21 ILE A 457     125.415  -5.681  10.215  1.00  0.09           H  
ATOM   2037 HG22 ILE A 457     124.208  -4.399   9.860  1.00  0.09           H  
ATOM   2038 HG23 ILE A 457     125.958  -3.998   9.896  1.00  0.09           H  
ATOM   2039 HD11 ILE A 457     122.687  -3.290  12.327  1.00  0.02           H  
ATOM   2040 HD12 ILE A 457     122.146  -4.548  13.489  1.00  0.02           H  
ATOM   2041 HD13 ILE A 457     123.571  -3.525  13.873  1.00  0.02           H  
ATOM   2042  N   GLY A 458     125.852  -6.183  14.478  1.00 -0.42           N  
ATOM   2043  CA  GLY A 458     125.342  -6.663  15.757  1.00 -0.03           C  
ATOM   2044  C   GLY A 458     125.180  -8.177  15.801  1.00  0.60           C  
ATOM   2045  O   GLY A 458     125.345  -8.859  14.792  1.00 -0.57           O  
ATOM   2046  H   GLY A 458     126.138  -6.863  13.803  1.00  0.27           H  
ATOM   2047  HA2 GLY A 458     124.361  -6.200  15.940  1.00  0.07           H  
ATOM   2048  HA3 GLY A 458     126.043  -6.362  16.549  1.00  0.07           H  
ATOM   2049  N   TYR A 459     124.819  -8.705  16.970  1.00 -0.42           N  
ATOM   2050  CA  TYR A 459     124.624 -10.136  17.110  1.00 -0.00           C  
ATOM   2051  C   TYR A 459     123.626 -10.491  18.187  1.00  0.60           C  
ATOM   2052  O   TYR A 459     123.318  -9.667  19.042  1.00 -0.57           O  
ATOM   2053  CB  TYR A 459     125.950 -10.819  17.478  1.00 -0.02           C  
ATOM   2054  CG  TYR A 459     126.236 -10.826  18.936  1.00 -0.00           C  
ATOM   2055  CD1 TYR A 459     126.585  -9.660  19.605  1.00 -0.19           C  
ATOM   2056  CD2 TYR A 459     126.119 -12.013  19.680  1.00 -0.19           C  
ATOM   2057  CE1 TYR A 459     126.855  -9.671  20.972  1.00 -0.23           C  
ATOM   2058  CE2 TYR A 459     126.374 -12.032  21.015  1.00 -0.23           C  
ATOM   2059  CZ  TYR A 459     126.734 -10.868  21.674  1.00  0.32           C  
ATOM   2060  OH  TYR A 459     126.981 -10.938  23.036  1.00 -0.56           O  
ATOM   2061  H   TYR A 459     124.681  -8.108  17.760  1.00  0.27           H  
ATOM   2062  HA  TYR A 459     124.264 -10.530  16.148  1.00  0.09           H  
ATOM   2063  HB2 TYR A 459     126.767 -10.289  16.967  1.00  0.03           H  
ATOM   2064  HB3 TYR A 459     125.913 -11.861  17.127  1.00  0.03           H  
ATOM   2065  HD1 TYR A 459     126.648  -8.728  19.056  1.00  0.17           H  
ATOM   2066  HD2 TYR A 459     125.821 -12.928  19.181  1.00  0.17           H  
ATOM   2067  HE1 TYR A 459     127.155  -8.762  21.481  1.00  0.17           H  
ATOM   2068  HE2 TYR A 459     126.295 -12.962  21.566  1.00  0.17           H  
ATOM   2069  HH  TYR A 459     127.215 -10.076  23.360  1.00  0.40           H  
ATOM   2070  N   PHE A 460     123.147 -11.739  18.152  1.00 -0.42           N  
ATOM   2071  CA  PHE A 460     122.618 -12.343  19.377  1.00 -0.00           C  
ATOM   2072  C   PHE A 460     123.083 -13.768  19.585  1.00  0.60           C  
ATOM   2073  O   PHE A 460     123.292 -14.530  18.631  1.00 -0.57           O  
ATOM   2074  CB  PHE A 460     121.070 -12.219  19.479  1.00 -0.03           C  
ATOM   2075  CG  PHE A 460     120.334 -13.059  18.513  1.00  0.01           C  
ATOM   2076  CD1 PHE A 460     120.094 -14.396  18.784  1.00 -0.13           C  
ATOM   2077  CD2 PHE A 460     119.869 -12.511  17.325  1.00 -0.13           C  
ATOM   2078  CE1 PHE A 460     119.383 -15.187  17.892  1.00 -0.17           C  
ATOM   2079  CE2 PHE A 460     119.194 -13.284  16.416  1.00 -0.17           C  
ATOM   2080  CZ  PHE A 460     118.952 -14.647  16.702  1.00 -0.11           C  
ATOM   2081  H   PHE A 460     123.150 -12.256  17.296  1.00  0.27           H  
ATOM   2082  HA  PHE A 460     123.033 -11.758  20.211  1.00  0.10           H  
ATOM   2083  HB2 PHE A 460     120.766 -12.513  20.494  1.00  0.03           H  
ATOM   2084  HB3 PHE A 460     120.795 -11.168  19.303  1.00  0.03           H  
ATOM   2085  HD1 PHE A 460     120.466 -14.830  19.705  1.00  0.13           H  
ATOM   2086  HD2 PHE A 460     120.041 -11.462  17.114  1.00  0.13           H  
ATOM   2087  HE1 PHE A 460     119.169 -16.222  18.131  1.00  0.14           H  
ATOM   2088  HE2 PHE A 460     118.848 -12.853  15.484  1.00  0.14           H  
ATOM   2089  HZ  PHE A 460     118.427 -15.267  15.984  1.00  0.13           H  
ATOM   2090  N   SER A 461     123.225 -14.121  20.857  1.00 -0.42           N  
ATOM   2091  CA  SER A 461     123.607 -15.440  21.244  1.00 -0.02           C  
ATOM   2092  C   SER A 461     122.374 -16.242  21.638  1.00  0.60           C  
ATOM   2093  O   SER A 461     121.385 -15.684  22.123  1.00 -0.57           O  
ATOM   2094  CB  SER A 461     124.572 -15.365  22.444  1.00  0.21           C  
ATOM   2095  OG  SER A 461     124.084 -14.440  23.417  1.00 -0.65           O  
ATOM   2096  H   SER A 461     123.058 -13.438  21.569  1.00  0.27           H  
ATOM   2097  HA  SER A 461     124.110 -15.935  20.400  1.00  0.08           H  
ATOM   2098  HB2 SER A 461     124.659 -16.361  22.902  1.00  0.04           H  
ATOM   2099  HB3 SER A 461     125.561 -15.035  22.094  1.00  0.04           H  
ATOM   2100  HG  SER A 461     124.687 -14.404  24.150  1.00  0.43           H  
ATOM   2101  N   LYS A 462     122.459 -17.562  21.422  1.00 -0.35           N  
ATOM   2102  CA  LYS A 462     121.372 -18.502  21.674  1.00 -0.24           C  
ATOM   2103  C   LYS A 462     121.959 -19.769  22.325  1.00  0.73           C  
ATOM   2104  O   LYS A 462     122.883 -20.365  21.793  1.00 -0.59           O  
ATOM   2105  CB  LYS A 462     120.692 -18.887  20.351  1.00 -0.01           C  
ATOM   2106  CG  LYS A 462     119.187 -19.096  20.433  1.00  0.02           C  
ATOM   2107  CD  LYS A 462     118.694 -19.923  19.257  1.00 -0.05           C  
ATOM   2108  CE  LYS A 462     117.179 -20.122  19.205  1.00 -0.01           C  
ATOM   2109  NZ  LYS A 462     116.497 -19.132  18.305  1.00 -0.39           N1+
ATOM   2110  H   LYS A 462     123.320 -17.925  21.066  1.00  0.27           H  
ATOM   2111  HA  LYS A 462     120.634 -18.043  22.348  1.00  0.14           H  
ATOM   2112  HB2 LYS A 462     120.885 -18.085  19.623  1.00  0.04           H  
ATOM   2113  HB3 LYS A 462     121.147 -19.823  19.994  1.00  0.04           H  
ATOM   2114  HG2 LYS A 462     118.946 -19.620  21.369  1.00  0.01           H  
ATOM   2115  HG3 LYS A 462     118.685 -18.117  20.421  1.00  0.01           H  
ATOM   2116  HD2 LYS A 462     119.005 -19.419  18.330  1.00  0.06           H  
ATOM   2117  HD3 LYS A 462     119.168 -20.914  19.313  1.00  0.06           H  
ATOM   2118  HE2 LYS A 462     116.969 -21.137  18.836  1.00  0.11           H  
ATOM   2119  HE3 LYS A 462     116.774 -20.011  20.222  1.00  0.11           H  
ATOM   2120  HZ1 LYS A 462     116.861 -19.222  17.369  1.00  0.34           H  
ATOM   2121  HZ2 LYS A 462     115.505 -19.311  18.299  1.00  0.34           H  
ATOM   2122  HZ3 LYS A 462     116.667 -18.198  18.643  1.00  0.34           H  
ATOM   2123  N   GLU A 463     121.437 -20.174  23.480  1.00 -0.52           N  
ATOM   2124  CA  GLU A 463     121.668 -21.553  23.965  1.00  0.04           C  
ATOM   2125  C   GLU A 463     121.275 -22.618  22.920  1.00  0.54           C  
ATOM   2126  O   GLU A 463     120.181 -22.578  22.375  1.00 -0.58           O  
ATOM   2127  CB  GLU A 463     120.850 -21.791  25.220  1.00  0.06           C  
ATOM   2128  CG  GLU A 463     121.395 -21.083  26.440  1.00  0.01           C  
ATOM   2129  CD  GLU A 463     120.599 -21.401  27.687  1.00  0.81           C  
ATOM   2130  OE1 GLU A 463     121.136 -22.173  28.504  1.00 -0.82           O  
ATOM   2131  OE2 GLU A 463     119.439 -20.913  27.831  1.00 -0.82           O1-
ATOM   2132  H   GLU A 463     120.885 -19.542  24.024  1.00  0.29           H  
ATOM   2133  HA  GLU A 463     122.737 -21.666  24.200  1.00  0.11           H  
ATOM   2134  HB2 GLU A 463     119.825 -21.435  25.040  1.00 -0.02           H  
ATOM   2135  HB3 GLU A 463     120.832 -22.872  25.424  1.00 -0.02           H  
ATOM   2136  HG2 GLU A 463     122.438 -21.396  26.596  1.00 -0.04           H  
ATOM   2137  HG3 GLU A 463     121.361 -19.998  26.265  1.00 -0.04           H  
ATOM   2138  N   LYS A 464     122.169 -23.557  22.630  1.00 -0.35           N  
ATOM   2139  CA  LYS A 464     121.793 -24.767  21.860  1.00 -0.24           C  
ATOM   2140  C   LYS A 464     120.579 -25.508  22.480  1.00  0.73           C  
ATOM   2141  O   LYS A 464     119.664 -25.961  21.779  1.00 -0.59           O  
ATOM   2142  CB  LYS A 464     122.994 -25.710  21.777  1.00 -0.01           C  
ATOM   2143  CG  LYS A 464     123.999 -25.287  20.734  1.00  0.02           C  
ATOM   2144  CD  LYS A 464     125.417 -25.758  20.979  1.00 -0.05           C  
ATOM   2145  CE  LYS A 464     126.250 -25.451  19.742  1.00 -0.01           C  
ATOM   2146  NZ  LYS A 464     127.725 -25.380  19.978  1.00 -0.39           N1+
ATOM   2147  H   LYS A 464     123.114 -23.445  22.937  1.00  0.27           H  
ATOM   2148  HA  LYS A 464     121.519 -24.455  20.841  1.00  0.14           H  
ATOM   2149  HB2 LYS A 464     123.493 -25.731  22.757  1.00  0.04           H  
ATOM   2150  HB3 LYS A 464     122.632 -26.718  21.528  1.00  0.04           H  
ATOM   2151  HG2 LYS A 464     123.671 -25.686  19.763  1.00  0.01           H  
ATOM   2152  HG3 LYS A 464     124.007 -24.188  20.695  1.00  0.01           H  
ATOM   2153  HD2 LYS A 464     125.837 -25.232  21.849  1.00  0.06           H  
ATOM   2154  HD3 LYS A 464     125.420 -26.841  21.169  1.00  0.06           H  
ATOM   2155  HE2 LYS A 464     126.061 -26.239  18.998  1.00  0.11           H  
ATOM   2156  HE3 LYS A 464     125.921 -24.481  19.341  1.00  0.11           H  
ATOM   2157  HZ1 LYS A 464     128.050 -26.262  20.343  1.00  0.34           H  
ATOM   2158  HZ2 LYS A 464     128.195 -25.183  19.108  1.00  0.34           H  
ATOM   2159  HZ3 LYS A 464     127.924 -24.647  20.641  1.00  0.34           H  
ATOM   2160  N   ASN A 465     120.569 -25.581  23.803  1.00 -0.42           N  
ATOM   2161  CA  ASN A 465     119.547 -26.314  24.536  1.00  0.01           C  
ATOM   2162  C   ASN A 465     119.206 -25.607  25.824  1.00  0.60           C  
ATOM   2163  O   ASN A 465     119.871 -25.762  26.856  1.00 -0.57           O  
ATOM   2164  CB  ASN A 465     120.030 -27.741  24.840  1.00 -0.20           C  
ATOM   2165  CG  ASN A 465     119.472 -28.761  23.872  1.00  0.71           C  
ATOM   2166  ND2 ASN A 465     120.360 -29.475  23.173  1.00 -0.92           N  
ATOM   2167  OD1 ASN A 465     118.250 -28.903  23.750  1.00 -0.59           O  
ATOM   2168  H   ASN A 465     121.290 -25.116  24.317  1.00  0.27           H  
ATOM   2169  HA  ASN A 465     118.641 -26.371  23.914  1.00  0.10           H  
ATOM   2170  HB2 ASN A 465     121.128 -27.762  24.780  1.00  0.08           H  
ATOM   2171  HB3 ASN A 465     119.713 -28.011  25.858  1.00  0.08           H  
ATOM   2172 HD21 ASN A 465     121.339 -29.321  23.304  1.00  0.42           H  
ATOM   2173 HD22 ASN A 465     120.045 -30.163  22.519  1.00  0.42           H  
ATOM   2174  N   SER A 466     118.154 -24.823  25.762  1.00 -0.42           N  
ATOM   2175  CA  SER A 466     117.788 -23.997  26.878  1.00 -0.02           C  
ATOM   2176  C   SER A 466     116.655 -24.710  27.609  1.00  0.60           C  
ATOM   2177  O   SER A 466     115.593 -24.954  27.044  1.00 -0.57           O  
ATOM   2178  CB  SER A 466     117.390 -22.593  26.384  1.00  0.21           C  
ATOM   2179  OG  SER A 466     116.808 -21.784  27.407  1.00 -0.65           O  
ATOM   2180  H   SER A 466     117.602 -24.801  24.928  1.00  0.27           H  
ATOM   2181  HA  SER A 466     118.646 -23.896  27.559  1.00  0.08           H  
ATOM   2182  HB2 SER A 466     118.290 -22.086  26.006  1.00  0.04           H  
ATOM   2183  HB3 SER A 466     116.661 -22.703  25.567  1.00  0.04           H  
ATOM   2184  HG  SER A 466     116.583 -20.934  27.049  1.00  0.43           H  
ATOM   2185  N   PHE A 467     116.899 -25.023  28.875  1.00 -0.42           N  
ATOM   2186  CA  PHE A 467     115.864 -25.526  29.780  1.00 -0.00           C  
ATOM   2187  C   PHE A 467     114.688 -24.560  29.825  1.00  0.60           C  
ATOM   2188  O   PHE A 467     113.559 -25.015  29.882  1.00 -0.57           O  
ATOM   2189  CB  PHE A 467     116.449 -25.762  31.192  1.00 -0.03           C  
ATOM   2190  CG  PHE A 467     115.466 -26.319  32.215  1.00  0.01           C  
ATOM   2191  CD1 PHE A 467     114.310 -27.027  31.842  1.00 -0.13           C  
ATOM   2192  CD2 PHE A 467     115.737 -26.170  33.582  1.00 -0.13           C  
ATOM   2193  CE1 PHE A 467     113.437 -27.527  32.808  1.00 -0.17           C  
ATOM   2194  CE2 PHE A 467     114.872 -26.673  34.547  1.00 -0.17           C  
ATOM   2195  CZ  PHE A 467     113.719 -27.351  34.158  1.00 -0.11           C  
ATOM   2196  H   PHE A 467     117.829 -24.911  29.226  1.00  0.27           H  
ATOM   2197  HA  PHE A 467     115.503 -26.490  29.392  1.00  0.10           H  
ATOM   2198  HB2 PHE A 467     117.284 -26.472  31.100  1.00  0.03           H  
ATOM   2199  HB3 PHE A 467     116.825 -24.800  31.570  1.00  0.03           H  
ATOM   2200  HD1 PHE A 467     114.095 -27.186  30.792  1.00  0.13           H  
ATOM   2201  HD2 PHE A 467     116.638 -25.653  33.892  1.00  0.13           H  
ATOM   2202  HE1 PHE A 467     112.538 -28.053  32.506  1.00  0.14           H  
ATOM   2203  HE2 PHE A 467     115.094 -26.538  35.599  1.00  0.14           H  
ATOM   2204  HZ  PHE A 467     113.041 -27.742  34.908  1.00  0.13           H  
ATOM   2205  N   LEU A 468     114.965 -23.246  29.762  1.00 -0.42           N  
ATOM   2206  CA  LEU A 468     113.947 -22.180  29.858  1.00 -0.05           C  
ATOM   2207  C   LEU A 468     113.359 -21.699  28.509  1.00  0.60           C  
ATOM   2208  O   LEU A 468     112.594 -20.729  28.462  1.00 -0.57           O  
ATOM   2209  CB  LEU A 468     114.533 -20.995  30.628  1.00 -0.11           C  
ATOM   2210  CG  LEU A 468     114.424 -20.926  32.165  1.00  0.35           C  
ATOM   2211  CD1 LEU A 468     113.870 -22.199  32.786  1.00 -0.41           C  
ATOM   2212  CD2 LEU A 468     115.752 -20.557  32.823  1.00 -0.41           C  
ATOM   2213  H   LEU A 468     115.920 -22.973  29.643  1.00  0.27           H  
ATOM   2214  HA  LEU A 468     113.109 -22.587  30.443  1.00  0.09           H  
ATOM   2215  HB2 LEU A 468     115.606 -20.963  30.387  1.00  0.05           H  
ATOM   2216  HB3 LEU A 468     114.042 -20.092  30.237  1.00  0.05           H  
ATOM   2217  HG  LEU A 468     113.712 -20.119  32.394  1.00 -0.04           H  
ATOM   2218 HD11 LEU A 468     114.523 -23.046  32.529  1.00  0.10           H  
ATOM   2219 HD12 LEU A 468     113.829 -22.086  33.879  1.00  0.10           H  
ATOM   2220 HD13 LEU A 468     112.858 -22.386  32.398  1.00  0.10           H  
ATOM   2221 HD21 LEU A 468     116.085 -19.576  32.452  1.00  0.10           H  
ATOM   2222 HD22 LEU A 468     115.620 -20.511  33.914  1.00  0.10           H  
ATOM   2223 HD23 LEU A 468     116.507 -21.318  32.577  1.00  0.10           H  
ATOM   2224  N   ASN A 469     113.700 -22.366  27.415  1.00 -0.42           N  
ATOM   2225  CA  ASN A 469     113.187 -21.992  26.087  1.00  0.01           C  
ATOM   2226  C   ASN A 469     113.464 -20.506  25.727  1.00  0.60           C  
ATOM   2227  O   ASN A 469     112.669 -19.838  25.056  1.00 -0.57           O  
ATOM   2228  CB  ASN A 469     111.696 -22.349  25.957  1.00 -0.20           C  
ATOM   2229  CG  ASN A 469     111.473 -23.818  25.580  1.00  0.71           C  
ATOM   2230  ND2 ASN A 469     111.319 -24.674  26.591  1.00 -0.92           N  
ATOM   2231  OD1 ASN A 469     111.425 -24.174  24.392  1.00 -0.59           O  
ATOM   2232  H   ASN A 469     114.323 -23.144  27.494  1.00  0.27           H  
ATOM   2233  HA  ASN A 469     113.731 -22.602  25.351  1.00  0.10           H  
ATOM   2234  HB2 ASN A 469     111.201 -22.153  26.920  1.00  0.08           H  
ATOM   2235  HB3 ASN A 469     111.248 -21.714  25.179  1.00  0.08           H  
ATOM   2236 HD21 ASN A 469     111.352 -24.345  27.535  1.00  0.42           H  
ATOM   2237 HD22 ASN A 469     111.170 -25.645  26.405  1.00  0.42           H  
ATOM   2238  N   TYR A 470     114.610 -20.003  26.184  1.00 -0.42           N  
ATOM   2239  CA  TYR A 470     115.079 -18.696  25.760  1.00 -0.00           C  
ATOM   2240  C   TYR A 470     115.580 -18.800  24.345  1.00  0.60           C  
ATOM   2241  O   TYR A 470     116.377 -19.647  24.056  1.00 -0.57           O  
ATOM   2242  CB  TYR A 470     116.194 -18.177  26.661  1.00 -0.02           C  
ATOM   2243  CG  TYR A 470     115.752 -17.832  28.061  1.00 -0.00           C  
ATOM   2244  CD1 TYR A 470     114.433 -17.355  28.353  1.00 -0.19           C  
ATOM   2245  CD2 TYR A 470     116.627 -17.952  29.091  1.00 -0.19           C  
ATOM   2246  CE1 TYR A 470     114.051 -17.055  29.653  1.00 -0.23           C  
ATOM   2247  CE2 TYR A 470     116.258 -17.646  30.397  1.00 -0.23           C  
ATOM   2248  CZ  TYR A 470     114.990 -17.205  30.678  1.00  0.32           C  
ATOM   2249  OH  TYR A 470     114.747 -16.905  31.996  1.00 -0.56           O  
ATOM   2250  H   TYR A 470     115.157 -20.535  26.831  1.00  0.27           H  
ATOM   2251  HA  TYR A 470     114.238 -17.988  25.796  1.00  0.09           H  
ATOM   2252  HB2 TYR A 470     116.616 -17.272  26.200  1.00  0.03           H  
ATOM   2253  HB3 TYR A 470     116.972 -18.951  26.727  1.00  0.03           H  
ATOM   2254  HD1 TYR A 470     113.722 -17.226  27.545  1.00  0.17           H  
ATOM   2255  HD2 TYR A 470     117.636 -18.294  28.892  1.00  0.17           H  
ATOM   2256  HE1 TYR A 470     113.046 -16.712  29.869  1.00  0.17           H  
ATOM   2257  HE2 TYR A 470     116.979 -17.757  31.199  1.00  0.17           H  
ATOM   2258  HH  TYR A 470     113.849 -16.611  32.093  1.00  0.40           H  
ATOM   2259  N   ASN A 471     115.064 -17.947  23.467  1.00 -0.42           N  
ATOM   2260  CA  ASN A 471     115.544 -17.858  22.114  1.00  0.01           C  
ATOM   2261  C   ASN A 471     116.577 -16.730  21.885  1.00  0.60           C  
ATOM   2262  O   ASN A 471     117.080 -16.577  20.806  1.00 -0.57           O  
ATOM   2263  CB  ASN A 471     114.366 -17.733  21.173  1.00 -0.20           C  
ATOM   2264  CG  ASN A 471     113.719 -16.366  21.204  1.00  0.71           C  
ATOM   2265  ND2 ASN A 471     112.979 -16.088  20.168  1.00 -0.92           N  
ATOM   2266  OD1 ASN A 471     113.828 -15.605  22.158  1.00 -0.59           O  
ATOM   2267  H   ASN A 471     114.318 -17.347  23.756  1.00  0.27           H  
ATOM   2268  HA  ASN A 471     116.054 -18.806  21.887  1.00  0.10           H  
ATOM   2269  HB2 ASN A 471     114.715 -17.931  20.149  1.00  0.08           H  
ATOM   2270  HB3 ASN A 471     113.612 -18.483  21.455  1.00  0.08           H  
ATOM   2271 HD21 ASN A 471     112.876 -16.758  19.433  1.00  0.42           H  
ATOM   2272 HD22 ASN A 471     112.514 -15.205  20.108  1.00  0.42           H  
ATOM   2273  N   VAL A 472     116.904 -15.962  22.910  1.00 -0.42           N  
ATOM   2274  CA  VAL A 472     118.049 -15.064  22.851  1.00 -0.09           C  
ATOM   2275  C   VAL A 472     118.661 -15.139  24.238  1.00  0.60           C  
ATOM   2276  O   VAL A 472     117.892 -15.054  25.208  1.00 -0.57           O  
ATOM   2277  CB  VAL A 472     117.558 -13.608  22.568  1.00  0.30           C  
ATOM   2278  CG1 VAL A 472     118.618 -12.522  22.918  1.00 -0.32           C  
ATOM   2279  CG2 VAL A 472     117.056 -13.510  21.120  1.00 -0.32           C  
ATOM   2280  H   VAL A 472     116.353 -15.998  23.744  1.00  0.27           H  
ATOM   2281  HA  VAL A 472     118.767 -15.381  22.080  1.00  0.10           H  
ATOM   2282  HB  VAL A 472     116.695 -13.424  23.225  1.00 -0.03           H  
ATOM   2283 HG11 VAL A 472     119.529 -12.694  22.326  1.00  0.08           H  
ATOM   2284 HG12 VAL A 472     118.213 -11.526  22.686  1.00  0.08           H  
ATOM   2285 HG13 VAL A 472     118.861 -12.579  23.989  1.00  0.08           H  
ATOM   2286 HG21 VAL A 472     116.230 -14.220  20.969  1.00  0.08           H  
ATOM   2287 HG22 VAL A 472     116.701 -12.488  20.924  1.00  0.08           H  
ATOM   2288 HG23 VAL A 472     117.878 -13.752  20.430  1.00  0.08           H  
ATOM   2289  N   SER A 473     119.993 -15.322  24.364  1.00 -0.42           N  
ATOM   2290  CA  SER A 473     120.701 -15.003  25.656  1.00 -0.02           C  
ATOM   2291  C   SER A 473     121.150 -13.544  25.783  1.00  0.60           C  
ATOM   2292  O   SER A 473     120.868 -12.890  26.767  1.00 -0.57           O  
ATOM   2293  CB  SER A 473     121.923 -15.875  25.936  1.00  0.21           C  
ATOM   2294  OG  SER A 473     121.650 -17.162  25.481  1.00 -0.65           O  
ATOM   2295  H   SER A 473     120.517 -15.674  23.589  1.00  0.27           H  
ATOM   2296  HA  SER A 473     119.971 -15.193  26.457  1.00  0.08           H  
ATOM   2297  HB2 SER A 473     122.799 -15.471  25.407  1.00  0.04           H  
ATOM   2298  HB3 SER A 473     122.126 -15.897  27.017  1.00  0.04           H  
ATOM   2299  HG  SER A 473     122.400 -17.722  25.646  1.00  0.43           H  
ATOM   2300  N   CYS A 474     121.938 -13.100  24.823  1.00 -0.42           N  
ATOM   2301  CA  CYS A 474     122.382 -11.728  24.773  1.00  0.02           C  
ATOM   2302  C   CYS A 474     122.271 -11.240  23.328  1.00  0.60           C  
ATOM   2303  O   CYS A 474     122.443 -12.001  22.365  1.00 -0.57           O  
ATOM   2304  CB  CYS A 474     123.795 -11.564  25.340  1.00 -0.12           C  
ATOM   2305  SG  CYS A 474     124.113  -9.831  25.810  1.00 -0.31           S  
ATOM   2306  H   CYS A 474     122.237 -13.733  24.109  1.00  0.27           H  
ATOM   2307  HA  CYS A 474     121.705 -11.123  25.393  1.00  0.11           H  
ATOM   2308  HB2 CYS A 474     123.903 -12.203  26.229  1.00  0.11           H  
ATOM   2309  HB3 CYS A 474     124.526 -11.870  24.578  1.00  0.11           H  
ATOM   2310  HG  CYS A 474     125.047  -9.749  26.180  1.00  0.19           H  
ATOM   2311  N   ILE A 475     121.861  -9.989  23.223  1.00 -0.42           N  
ATOM   2312  CA  ILE A 475     121.697  -9.306  21.963  1.00 -0.06           C  
ATOM   2313  C   ILE A 475     122.329  -7.922  22.063  1.00  0.60           C  
ATOM   2314  O   ILE A 475     122.254  -7.245  23.101  1.00 -0.57           O  
ATOM   2315  CB  ILE A 475     120.201  -9.160  21.589  1.00  0.13           C  
ATOM   2316  CG1 ILE A 475     120.033  -8.541  20.213  1.00 -0.04           C  
ATOM   2317  CG2 ILE A 475     119.433  -8.384  22.628  1.00 -0.32           C  
ATOM   2318  CD1 ILE A 475     118.587  -8.535  19.777  1.00 -0.07           C  
ATOM   2319  H   ILE A 475     121.653  -9.488  24.063  1.00  0.27           H  
ATOM   2320  HA  ILE A 475     122.205  -9.883  21.176  1.00  0.09           H  
ATOM   2321  HB  ILE A 475     119.772 -10.172  21.551  1.00  0.02           H  
ATOM   2322 HG12 ILE A 475     120.401  -7.505  20.241  1.00  0.02           H  
ATOM   2323 HG13 ILE A 475     120.622  -9.120  19.487  1.00  0.02           H  
ATOM   2324 HG21 ILE A 475     119.869  -7.380  22.732  1.00  0.09           H  
ATOM   2325 HG22 ILE A 475     118.381  -8.296  22.317  1.00  0.09           H  
ATOM   2326 HG23 ILE A 475     119.488  -8.910  23.593  1.00  0.09           H  
ATOM   2327 HD11 ILE A 475     117.989  -7.961  20.500  1.00  0.02           H  
ATOM   2328 HD12 ILE A 475     118.506  -8.071  18.783  1.00  0.02           H  
ATOM   2329 HD13 ILE A 475     118.214  -9.569  19.731  1.00  0.02           H  
ATOM   2330  N   LEU A 476     122.927  -7.492  20.961  1.00 -0.42           N  
ATOM   2331  CA  LEU A 476     123.607  -6.208  20.927  1.00 -0.05           C  
ATOM   2332  C   LEU A 476     123.667  -5.673  19.509  1.00  0.60           C  
ATOM   2333  O   LEU A 476     124.007  -6.437  18.564  1.00 -0.57           O  
ATOM   2334  CB  LEU A 476     125.024  -6.416  21.454  1.00 -0.11           C  
ATOM   2335  CG  LEU A 476     126.082  -5.371  21.141  1.00  0.35           C  
ATOM   2336  CD1 LEU A 476     126.132  -4.286  22.200  1.00 -0.41           C  
ATOM   2337  CD2 LEU A 476     127.428  -6.060  21.056  1.00 -0.41           C  
ATOM   2338  H   LEU A 476     122.910  -8.061  20.139  1.00  0.27           H  
ATOM   2339  HA  LEU A 476     123.072  -5.489  21.565  1.00  0.09           H  
ATOM   2340  HB2 LEU A 476     124.954  -6.488  22.549  1.00  0.05           H  
ATOM   2341  HB3 LEU A 476     125.383  -7.372  21.046  1.00  0.05           H  
ATOM   2342  HG  LEU A 476     125.849  -4.907  20.172  1.00 -0.04           H  
ATOM   2343 HD11 LEU A 476     126.359  -4.737  23.177  1.00  0.10           H  
ATOM   2344 HD12 LEU A 476     126.915  -3.558  21.942  1.00  0.10           H  
ATOM   2345 HD13 LEU A 476     125.159  -3.776  22.249  1.00  0.10           H  
ATOM   2346 HD21 LEU A 476     127.399  -6.825  20.266  1.00  0.10           H  
ATOM   2347 HD22 LEU A 476     128.205  -5.318  20.820  1.00  0.10           H  
ATOM   2348 HD23 LEU A 476     127.657  -6.537  22.020  1.00  0.10           H  
ATOM   2349  N   THR A 477     123.335  -4.388  19.337  1.00 -0.42           N  
ATOM   2350  CA  THR A 477     123.733  -3.717  18.123  1.00 -0.04           C  
ATOM   2351  C   THR A 477     124.896  -2.763  18.465  1.00  0.60           C  
ATOM   2352  O   THR A 477     124.885  -2.094  19.513  1.00 -0.57           O  
ATOM   2353  CB  THR A 477     122.592  -3.096  17.275  1.00  0.37           C  
ATOM   2354  CG2 THR A 477     121.230  -3.494  17.751  1.00 -0.24           C  
ATOM   2355  OG1 THR A 477     122.757  -1.665  17.107  1.00 -0.68           O  
ATOM   2356  H   THR A 477     122.818  -3.900  20.040  1.00  0.27           H  
ATOM   2357  HA  THR A 477     124.161  -4.497  17.476  1.00  0.10           H  
ATOM   2358  HB  THR A 477     122.692  -3.529  16.269  1.00  0.00           H  
ATOM   2359  HG1 THR A 477     122.041  -1.323  16.584  1.00  0.41           H  
ATOM   2360 HG21 THR A 477     121.289  -3.818  18.800  1.00  0.06           H  
ATOM   2361 HG22 THR A 477     120.548  -2.635  17.670  1.00  0.06           H  
ATOM   2362 HG23 THR A 477     120.853  -4.322  17.132  1.00  0.06           H  
ATOM   2363  N   MET A 478     125.928  -2.799  17.616  1.00 -0.42           N  
ATOM   2364  CA  MET A 478     127.146  -2.036  17.823  1.00 -0.02           C  
ATOM   2365  C   MET A 478     126.778  -0.524  17.877  1.00  0.60           C  
ATOM   2366  O   MET A 478     125.811  -0.085  17.209  1.00 -0.57           O  
ATOM   2367  CB  MET A 478     128.137  -2.320  16.695  1.00  0.03           C  
ATOM   2368  CG  MET A 478     128.776  -3.692  16.722  1.00  0.00           C  
ATOM   2369  SD  MET A 478     129.799  -3.923  18.181  1.00 -0.27           S  
ATOM   2370  CE  MET A 478     131.337  -3.176  17.659  1.00 -0.05           C  
ATOM   2371  H   MET A 478     125.858  -3.377  16.803  1.00  0.27           H  
ATOM   2372  HA  MET A 478     127.603  -2.330  18.779  1.00  0.09           H  
ATOM   2373  HB2 MET A 478     127.603  -2.213  15.739  1.00  0.02           H  
ATOM   2374  HB3 MET A 478     128.940  -1.571  16.752  1.00  0.02           H  
ATOM   2375  HG2 MET A 478     127.983  -4.454  16.719  1.00  0.04           H  
ATOM   2376  HG3 MET A 478     129.402  -3.811  15.826  1.00  0.04           H  
ATOM   2377  HE1 MET A 478     131.163  -2.121  17.401  1.00  0.07           H  
ATOM   2378  HE2 MET A 478     132.071  -3.238  18.476  1.00  0.07           H  
ATOM   2379  HE3 MET A 478     131.724  -3.710  16.778  1.00  0.07           H  
ATOM   2380  N   PRO A 479     127.510   0.263  18.693  1.00 -0.25           N  
ATOM   2381  CA  PRO A 479     127.191   1.683  18.934  1.00 -0.03           C  
ATOM   2382  C   PRO A 479     126.972   2.449  17.686  1.00  0.59           C  
ATOM   2383  O   PRO A 479     125.961   3.052  17.539  1.00 -0.57           O  
ATOM   2384  CB  PRO A 479     128.407   2.199  19.674  1.00 -0.01           C  
ATOM   2385  CG  PRO A 479     128.759   1.033  20.510  1.00  0.02           C  
ATOM   2386  CD  PRO A 479     128.410  -0.241  19.733  1.00  0.02           C  
ATOM   2387  HA  PRO A 479     126.292   1.767  19.562  1.00  0.06           H  
ATOM   2388  HB2 PRO A 479     129.221   2.456  18.980  1.00  0.03           H  
ATOM   2389  HB3 PRO A 479     128.160   3.076  20.291  1.00  0.03           H  
ATOM   2390  HG2 PRO A 479     129.836   1.048  20.735  1.00  0.02           H  
ATOM   2391  HG3 PRO A 479     128.188   1.063  21.450  1.00  0.02           H  
ATOM   2392  HD2 PRO A 479     129.309  -0.699  19.294  1.00  0.04           H  
ATOM   2393  HD3 PRO A 479     127.903  -0.974  20.377  1.00  0.04           H  
ATOM   2394  N   GLN A 480     127.869   2.343  16.737  1.00 -0.42           N  
ATOM   2395  CA  GLN A 480     127.661   3.004  15.453  1.00 -0.00           C  
ATOM   2396  C   GLN A 480     126.333   2.716  14.751  1.00  0.60           C  
ATOM   2397  O   GLN A 480     125.992   3.363  13.762  1.00 -0.57           O  
ATOM   2398  CB  GLN A 480     128.812   2.644  14.513  1.00 -0.00           C  
ATOM   2399  CG  GLN A 480     128.940   1.144  14.177  1.00 -0.06           C  
ATOM   2400  CD  GLN A 480     129.891   0.370  15.102  1.00  0.70           C  
ATOM   2401  NE2 GLN A 480     130.765  -0.433  14.522  1.00 -0.94           N  
ATOM   2402  OE1 GLN A 480     129.796   0.451  16.314  1.00 -0.61           O  
ATOM   2403  H   GLN A 480     128.699   1.807  16.893  1.00  0.27           H  
ATOM   2404  HA  GLN A 480     127.694   4.087  15.642  1.00  0.09           H  
ATOM   2405  HB2 GLN A 480     128.666   3.193  13.571  1.00  0.02           H  
ATOM   2406  HB3 GLN A 480     129.751   2.969  14.985  1.00  0.02           H  
ATOM   2407  HG2 GLN A 480     127.942   0.688  14.249  1.00  0.04           H  
ATOM   2408  HG3 GLN A 480     129.311   1.052  13.146  1.00  0.04           H  
ATOM   2409 HE21 GLN A 480     130.785  -0.514  13.525  1.00  0.43           H  
ATOM   2410 HE22 GLN A 480     131.407  -0.960  15.079  1.00  0.43           H  
ATOM   2411  N   TYR A 481     125.619   1.686  15.162  1.00 -0.42           N  
ATOM   2412  CA  TYR A 481     124.454   1.283  14.378  1.00 -0.00           C  
ATOM   2413  C   TYR A 481     123.190   1.411  15.200  1.00  0.60           C  
ATOM   2414  O   TYR A 481     122.118   1.227  14.691  1.00 -0.57           O  
ATOM   2415  CB  TYR A 481     124.660  -0.152  13.904  1.00 -0.02           C  
ATOM   2416  CG  TYR A 481     125.451  -0.333  12.638  1.00 -0.00           C  
ATOM   2417  CD1 TYR A 481     124.886   0.007  11.421  1.00 -0.19           C  
ATOM   2418  CD2 TYR A 481     126.732  -0.903  12.636  1.00 -0.19           C  
ATOM   2419  CE1 TYR A 481     125.567  -0.167  10.243  1.00 -0.23           C  
ATOM   2420  CE2 TYR A 481     127.441  -1.067  11.449  1.00 -0.23           C  
ATOM   2421  CZ  TYR A 481     126.825  -0.697  10.247  1.00  0.32           C  
ATOM   2422  OH  TYR A 481     127.385  -0.868   8.996  1.00 -0.56           O  
ATOM   2423  H   TYR A 481     125.870   1.191  15.994  1.00  0.27           H  
ATOM   2424  HA  TYR A 481     124.368   1.940  13.500  1.00  0.09           H  
ATOM   2425  HB2 TYR A 481     123.667  -0.597  13.744  1.00  0.03           H  
ATOM   2426  HB3 TYR A 481     125.181  -0.697  14.705  1.00  0.03           H  
ATOM   2427  HD1 TYR A 481     123.884   0.420  11.398  1.00  0.17           H  
ATOM   2428  HD2 TYR A 481     127.177  -1.221  13.572  1.00  0.17           H  
ATOM   2429  HE1 TYR A 481     125.104   0.118   9.305  1.00  0.17           H  
ATOM   2430  HE2 TYR A 481     128.447  -1.472  11.455  1.00  0.17           H  
ATOM   2431  HH  TYR A 481     126.786  -0.543   8.334  1.00  0.40           H  
ATOM   2432  N   MET A 482     123.309   1.718  16.480  1.00 -0.42           N  
ATOM   2433  CA  MET A 482     122.153   1.883  17.324  1.00 -0.02           C  
ATOM   2434  C   MET A 482     121.120   2.946  16.819  1.00  0.60           C  
ATOM   2435  O   MET A 482     121.455   3.894  16.111  1.00 -0.57           O  
ATOM   2436  CB  MET A 482     122.608   2.227  18.747  1.00  0.03           C  
ATOM   2437  CG  MET A 482     123.260   1.082  19.453  1.00  0.00           C  
ATOM   2438  SD  MET A 482     123.799   1.552  21.105  1.00 -0.27           S  
ATOM   2439  CE  MET A 482     124.454   0.028  21.741  1.00 -0.05           C  
ATOM   2440  H   MET A 482     124.221   1.838  16.871  1.00  0.27           H  
ATOM   2441  HA  MET A 482     121.632   0.915  17.355  1.00  0.09           H  
ATOM   2442  HB2 MET A 482     123.326   3.058  18.692  1.00  0.02           H  
ATOM   2443  HB3 MET A 482     121.728   2.540  19.328  1.00  0.02           H  
ATOM   2444  HG2 MET A 482     122.540   0.254  19.533  1.00  0.04           H  
ATOM   2445  HG3 MET A 482     124.134   0.753  18.871  1.00  0.04           H  
ATOM   2446  HE1 MET A 482     125.275  -0.316  21.095  1.00  0.07           H  
ATOM   2447  HE2 MET A 482     124.832   0.189  22.761  1.00  0.07           H  
ATOM   2448  HE3 MET A 482     123.660  -0.733  21.760  1.00  0.07           H  
ATOM   2449  N   ARG A 483     119.866   2.729  17.194  1.00 -0.35           N  
ATOM   2450  CA  ARG A 483     118.748   3.606  16.861  1.00 -0.26           C  
ATOM   2451  C   ARG A 483     118.451   3.778  15.354  1.00  0.73           C  
ATOM   2452  O   ARG A 483     117.814   4.725  14.971  1.00 -0.59           O  
ATOM   2453  CB  ARG A 483     118.901   4.933  17.615  1.00 -0.00           C  
ATOM   2454  CG  ARG A 483     119.168   4.692  19.095  1.00  0.04           C  
ATOM   2455  CD  ARG A 483     119.322   5.964  19.911  1.00  0.05           C  
ATOM   2456  NE  ARG A 483     118.096   6.260  20.664  1.00 -0.53           N  
ATOM   2457  CZ  ARG A 483     117.158   7.144  20.313  1.00  0.81           C  
ATOM   2458  NH1 ARG A 483     116.094   7.312  21.089  1.00 -0.86           N1+
ATOM   2459  NH2 ARG A 483     117.272   7.863  19.192  1.00 -0.86           N  
ATOM   2460  H   ARG A 483     119.675   1.913  17.739  1.00  0.27           H  
ATOM   2461  HA  ARG A 483     117.852   3.119  17.273  1.00  0.16           H  
ATOM   2462  HB2 ARG A 483     119.742   5.496  17.185  1.00  0.03           H  
ATOM   2463  HB3 ARG A 483     117.975   5.517  17.507  1.00  0.03           H  
ATOM   2464  HG2 ARG A 483     118.327   4.115  19.509  1.00  0.03           H  
ATOM   2465  HG3 ARG A 483     120.095   4.107  19.188  1.00  0.03           H  
ATOM   2466  HD2 ARG A 483     120.156   5.839  20.617  1.00  0.07           H  
ATOM   2467  HD3 ARG A 483     119.538   6.802  19.233  1.00  0.07           H  
ATOM   2468  HE  ARG A 483     117.946   5.740  21.540  1.00  0.35           H  
ATOM   2469 HH11 ARG A 483     115.996   6.763  21.955  1.00  0.45           H  
ATOM   2470 HH12 ARG A 483     115.366   7.992  20.825  1.00  0.45           H  
ATOM   2471 HH21 ARG A 483     118.093   7.740  18.583  1.00  0.45           H  
ATOM   2472 HH22 ARG A 483     116.539   8.540  18.938  1.00  0.45           H  
ATOM   2473  N   GLN A 484     118.831   2.812  14.539  1.00 -0.42           N  
ATOM   2474  CA  GLN A 484     118.514   2.785  13.087  1.00 -0.00           C  
ATOM   2475  C   GLN A 484     117.542   1.670  12.657  1.00  0.60           C  
ATOM   2476  O   GLN A 484     117.265   1.506  11.456  1.00 -0.57           O  
ATOM   2477  CB  GLN A 484     119.786   2.619  12.290  1.00 -0.00           C  
ATOM   2478  CG  GLN A 484     120.845   3.621  12.689  1.00 -0.06           C  
ATOM   2479  CD  GLN A 484     122.025   3.712  11.744  1.00  0.70           C  
ATOM   2480  NE2 GLN A 484     123.111   4.237  12.262  1.00 -0.94           N  
ATOM   2481  OE1 GLN A 484     121.968   3.336  10.573  1.00 -0.61           O  
ATOM   2482  H   GLN A 484     119.362   2.055  14.920  1.00  0.27           H  
ATOM   2483  HA  GLN A 484     118.055   3.751  12.830  1.00  0.09           H  
ATOM   2484  HB2 GLN A 484     120.178   1.605  12.456  1.00  0.02           H  
ATOM   2485  HB3 GLN A 484     119.555   2.753  11.223  1.00  0.02           H  
ATOM   2486  HG2 GLN A 484     120.373   4.613  12.743  1.00  0.04           H  
ATOM   2487  HG3 GLN A 484     121.224   3.340  13.683  1.00  0.04           H  
ATOM   2488 HE21 GLN A 484     123.114   4.541  13.215  1.00  0.43           H  
ATOM   2489 HE22 GLN A 484     123.935   4.333  11.704  1.00  0.43           H  
ATOM   2490  N   GLY A 485     117.067   0.892  13.630  1.00 -0.42           N  
ATOM   2491  CA  GLY A 485     116.106  -0.180  13.385  1.00 -0.03           C  
ATOM   2492  C   GLY A 485     116.688  -1.592  13.324  1.00  0.60           C  
ATOM   2493  O   GLY A 485     115.967  -2.531  13.111  1.00 -0.57           O  
ATOM   2494  H   GLY A 485     117.382   1.049  14.566  1.00  0.27           H  
ATOM   2495  HA2 GLY A 485     115.611   0.023  12.424  1.00  0.07           H  
ATOM   2496  HA3 GLY A 485     115.360  -0.157  14.193  1.00  0.07           H  
ATOM   2497  N   TYR A 486     117.989  -1.736  13.541  1.00 -0.42           N  
ATOM   2498  CA  TYR A 486     118.648  -3.032  13.427  1.00 -0.00           C  
ATOM   2499  C   TYR A 486     118.357  -3.990  14.554  1.00  0.60           C  
ATOM   2500  O   TYR A 486     118.215  -5.174  14.308  1.00 -0.57           O  
ATOM   2501  CB  TYR A 486     120.172  -2.886  13.289  1.00 -0.02           C  
ATOM   2502  CG  TYR A 486     120.560  -2.396  11.922  1.00 -0.00           C  
ATOM   2503  CD1 TYR A 486     120.402  -3.197  10.830  1.00 -0.19           C  
ATOM   2504  CD2 TYR A 486     121.009  -1.071  11.716  1.00 -0.19           C  
ATOM   2505  CE1 TYR A 486     120.712  -2.738   9.551  1.00 -0.23           C  
ATOM   2506  CE2 TYR A 486     121.356  -0.610  10.448  1.00 -0.23           C  
ATOM   2507  CZ  TYR A 486     121.198  -1.457   9.376  1.00  0.32           C  
ATOM   2508  OH  TYR A 486     121.468  -1.064   8.104  1.00 -0.56           O  
ATOM   2509  H   TYR A 486     118.532  -0.934  13.790  1.00  0.27           H  
ATOM   2510  HA  TYR A 486     118.271  -3.495  12.503  1.00  0.09           H  
ATOM   2511  HB2 TYR A 486     120.642  -3.865  13.464  1.00  0.03           H  
ATOM   2512  HB3 TYR A 486     120.531  -2.168  14.041  1.00  0.03           H  
ATOM   2513  HD1 TYR A 486     120.029  -4.207  10.959  1.00  0.17           H  
ATOM   2514  HD2 TYR A 486     121.085  -0.399  12.563  1.00  0.17           H  
ATOM   2515  HE1 TYR A 486     120.572  -3.386   8.694  1.00  0.17           H  
ATOM   2516  HE2 TYR A 486     121.742   0.394  10.309  1.00  0.17           H  
ATOM   2517  HH  TYR A 486     121.298  -1.784   7.508  1.00  0.40           H  
ATOM   2518  N   GLY A 487     118.336  -3.479  15.777  1.00 -0.42           N  
ATOM   2519  CA  GLY A 487     118.052  -4.289  16.930  1.00 -0.03           C  
ATOM   2520  C   GLY A 487     116.713  -4.967  16.729  1.00  0.60           C  
ATOM   2521  O   GLY A 487     116.595  -6.171  16.933  1.00 -0.57           O  
ATOM   2522  H   GLY A 487     118.523  -2.504  15.901  1.00  0.27           H  
ATOM   2523  HA2 GLY A 487     118.015  -3.655  17.828  1.00  0.07           H  
ATOM   2524  HA3 GLY A 487     118.838  -5.049  17.051  1.00  0.07           H  
ATOM   2525  N   LYS A 488     115.726  -4.204  16.247  1.00 -0.35           N  
ATOM   2526  CA  LYS A 488     114.425  -4.780  15.928  1.00 -0.24           C  
ATOM   2527  C   LYS A 488     114.457  -5.951  14.916  1.00  0.73           C  
ATOM   2528  O   LYS A 488     113.595  -6.850  14.992  1.00 -0.59           O  
ATOM   2529  CB  LYS A 488     113.508  -3.739  15.387  1.00 -0.01           C  
ATOM   2530  CG  LYS A 488     112.046  -4.025  15.580  1.00  0.02           C  
ATOM   2531  CD  LYS A 488     111.544  -3.403  16.887  1.00 -0.05           C  
ATOM   2532  CE  LYS A 488     111.565  -1.881  16.879  1.00 -0.01           C  
ATOM   2533  NZ  LYS A 488     110.685  -1.329  15.818  1.00 -0.39           N1+
ATOM   2534  H   LYS A 488     115.882  -3.227  16.104  1.00  0.27           H  
ATOM   2535  HA  LYS A 488     114.002  -5.164  16.868  1.00  0.14           H  
ATOM   2536  HB2 LYS A 488     113.739  -2.787  15.886  1.00  0.04           H  
ATOM   2537  HB3 LYS A 488     113.698  -3.643  14.308  1.00  0.04           H  
ATOM   2538  HG2 LYS A 488     111.480  -3.602  14.737  1.00  0.01           H  
ATOM   2539  HG3 LYS A 488     111.892  -5.114  15.615  1.00  0.01           H  
ATOM   2540  HD2 LYS A 488     110.510  -3.737  17.057  1.00  0.06           H  
ATOM   2541  HD3 LYS A 488     112.183  -3.756  17.709  1.00  0.06           H  
ATOM   2542  HE2 LYS A 488     111.219  -1.514  17.857  1.00  0.11           H  
ATOM   2543  HE3 LYS A 488     112.595  -1.539  16.702  1.00  0.11           H  
ATOM   2544  HZ1 LYS A 488     109.739  -1.641  15.970  1.00  0.34           H  
ATOM   2545  HZ2 LYS A 488     110.715  -0.322  15.847  1.00  0.34           H  
ATOM   2546  HZ3 LYS A 488     111.004  -1.649  14.917  1.00  0.34           H  
ATOM   2547  N   MET A 489     115.385  -5.878  13.953  1.00 -0.42           N  
ATOM   2548  CA  MET A 489     115.494  -6.878  12.880  1.00 -0.02           C  
ATOM   2549  C   MET A 489     116.122  -8.137  13.465  1.00  0.60           C  
ATOM   2550  O   MET A 489     115.760  -9.288  13.145  1.00 -0.57           O  
ATOM   2551  CB  MET A 489     116.357  -6.368  11.724  1.00  0.03           C  
ATOM   2552  CG  MET A 489     115.728  -5.300  10.814  1.00  0.00           C  
ATOM   2553  SD  MET A 489     116.993  -4.432   9.837  1.00 -0.27           S  
ATOM   2554  CE  MET A 489     117.166  -5.501   8.440  1.00 -0.05           C  
ATOM   2555  H   MET A 489     116.029  -5.113  13.964  1.00  0.27           H  
ATOM   2556  HA  MET A 489     114.489  -7.110  12.499  1.00  0.09           H  
ATOM   2557  HB2 MET A 489     117.274  -5.941  12.155  1.00  0.02           H  
ATOM   2558  HB3 MET A 489     116.616  -7.232  11.095  1.00  0.02           H  
ATOM   2559  HG2 MET A 489     115.018  -5.787  10.129  1.00  0.04           H  
ATOM   2560  HG3 MET A 489     115.193  -4.569  11.438  1.00  0.04           H  
ATOM   2561  HE1 MET A 489     116.198  -5.593   7.926  1.00  0.07           H  
ATOM   2562  HE2 MET A 489     117.910  -5.081   7.747  1.00  0.07           H  
ATOM   2563  HE3 MET A 489     117.498  -6.494   8.777  1.00  0.07           H  
ATOM   2564  N   LEU A 490     117.092  -7.887  14.314  1.00 -0.42           N  
ATOM   2565  CA  LEU A 490     117.705  -8.915  15.087  1.00 -0.05           C  
ATOM   2566  C   LEU A 490     116.621  -9.628  15.944  1.00  0.60           C  
ATOM   2567  O   LEU A 490     116.452 -10.845  15.909  1.00 -0.57           O  
ATOM   2568  CB  LEU A 490     118.817  -8.279  15.951  1.00 -0.11           C  
ATOM   2569  CG  LEU A 490     120.260  -8.286  15.405  1.00  0.35           C  
ATOM   2570  CD1 LEU A 490     121.168  -7.275  16.109  1.00 -0.41           C  
ATOM   2571  CD2 LEU A 490     120.833  -9.663  15.594  1.00 -0.41           C  
ATOM   2572  H   LEU A 490     117.411  -6.945  14.421  1.00  0.27           H  
ATOM   2573  HA  LEU A 490     118.161  -9.655  14.413  1.00  0.09           H  
ATOM   2574  HB2 LEU A 490     118.538  -7.229  16.120  1.00  0.05           H  
ATOM   2575  HB3 LEU A 490     118.830  -8.814  16.912  1.00  0.05           H  
ATOM   2576  HG  LEU A 490     120.231  -8.044  14.332  1.00 -0.04           H  
ATOM   2577 HD11 LEU A 490     121.207  -7.503  17.184  1.00  0.10           H  
ATOM   2578 HD12 LEU A 490     122.181  -7.334  15.685  1.00  0.10           H  
ATOM   2579 HD13 LEU A 490     120.769  -6.260  15.964  1.00  0.10           H  
ATOM   2580 HD21 LEU A 490     120.214 -10.395  15.054  1.00  0.10           H  
ATOM   2581 HD22 LEU A 490     121.860  -9.690  15.200  1.00  0.10           H  
ATOM   2582 HD23 LEU A 490     120.844  -9.912  16.666  1.00  0.10           H  
ATOM   2583  N   ILE A 491     115.866  -8.880  16.707  1.00 -0.42           N  
ATOM   2584  CA  ILE A 491     114.863  -9.511  17.583  1.00 -0.06           C  
ATOM   2585  C   ILE A 491     113.881 -10.340  16.734  1.00  0.60           C  
ATOM   2586  O   ILE A 491     113.627 -11.543  16.982  1.00 -0.57           O  
ATOM   2587  CB  ILE A 491     114.123  -8.446  18.387  1.00  0.13           C  
ATOM   2588  CG1 ILE A 491     115.090  -7.860  19.412  1.00 -0.04           C  
ATOM   2589  CG2 ILE A 491     112.884  -9.024  19.053  1.00 -0.32           C  
ATOM   2590  CD1 ILE A 491     114.691  -6.475  19.917  1.00 -0.07           C  
ATOM   2591  H   ILE A 491     115.969  -7.885  16.696  1.00  0.27           H  
ATOM   2592  HA  ILE A 491     115.378 -10.185  18.284  1.00  0.09           H  
ATOM   2593  HB  ILE A 491     113.803  -7.645  17.705  1.00  0.02           H  
ATOM   2594 HG12 ILE A 491     115.137  -8.543  20.273  1.00  0.02           H  
ATOM   2595 HG13 ILE A 491     116.084  -7.786  18.948  1.00  0.02           H  
ATOM   2596 HG21 ILE A 491     113.178  -9.843  19.726  1.00  0.09           H  
ATOM   2597 HG22 ILE A 491     112.378  -8.237  19.632  1.00  0.09           H  
ATOM   2598 HG23 ILE A 491     112.200  -9.409  18.283  1.00  0.09           H  
ATOM   2599 HD11 ILE A 491     113.698  -6.528  20.387  1.00  0.02           H  
ATOM   2600 HD12 ILE A 491     115.428  -6.128  20.656  1.00  0.02           H  
ATOM   2601 HD13 ILE A 491     114.659  -5.772  19.072  1.00  0.02           H  
ATOM   2602  N   ASP A 492     113.359  -9.672  15.705  1.00 -0.52           N  
ATOM   2603  CA  ASP A 492     112.493 -10.327  14.753  1.00  0.04           C  
ATOM   2604  C   ASP A 492     113.074 -11.645  14.196  1.00  0.54           C  
ATOM   2605  O   ASP A 492     112.335 -12.519  13.857  1.00 -0.58           O  
ATOM   2606  CB  ASP A 492     112.232  -9.419  13.555  1.00 -0.03           C  
ATOM   2607  CG  ASP A 492     110.945  -9.807  12.800  1.00  0.80           C  
ATOM   2608  OD1 ASP A 492     110.064 -10.446  13.381  1.00 -0.80           O  
ATOM   2609  OD2 ASP A 492     110.773  -9.429  11.649  1.00 -0.80           O1-
ATOM   2610  H   ASP A 492     113.571  -8.701  15.591  1.00  0.29           H  
ATOM   2611  HA  ASP A 492     111.540 -10.547  15.257  1.00  0.09           H  
ATOM   2612  HB2 ASP A 492     112.135  -8.383  13.910  1.00 -0.01           H  
ATOM   2613  HB3 ASP A 492     113.084  -9.492  12.863  1.00 -0.01           H  
ATOM   2614  N   PHE A 493     114.389 -11.672  13.974  1.00 -0.42           N  
ATOM   2615  CA  PHE A 493     115.021 -12.736  13.312  1.00 -0.00           C  
ATOM   2616  C   PHE A 493     115.079 -13.852  14.352  1.00  0.60           C  
ATOM   2617  O   PHE A 493     114.929 -15.007  14.003  1.00 -0.57           O  
ATOM   2618  CB  PHE A 493     116.410 -12.357  12.830  1.00 -0.03           C  
ATOM   2619  CG  PHE A 493     117.105 -13.458  12.051  1.00  0.01           C  
ATOM   2620  CD1 PHE A 493     116.810 -13.673  10.687  1.00 -0.13           C  
ATOM   2621  CD2 PHE A 493     118.020 -14.313  12.677  1.00 -0.13           C  
ATOM   2622  CE1 PHE A 493     117.419 -14.719   9.978  1.00 -0.17           C  
ATOM   2623  CE2 PHE A 493     118.651 -15.335  11.965  1.00 -0.17           C  
ATOM   2624  CZ  PHE A 493     118.370 -15.538  10.609  1.00 -0.11           C  
ATOM   2625  H   PHE A 493     114.946 -10.905  14.291  1.00  0.27           H  
ATOM   2626  HA  PHE A 493     114.421 -13.053  12.447  1.00  0.10           H  
ATOM   2627  HB2 PHE A 493     116.324 -11.473  12.181  1.00  0.03           H  
ATOM   2628  HB3 PHE A 493     117.026 -12.109  13.707  1.00  0.03           H  
ATOM   2629  HD1 PHE A 493     116.105 -13.023  10.182  1.00  0.13           H  
ATOM   2630  HD2 PHE A 493     118.242 -14.180  13.730  1.00  0.13           H  
ATOM   2631  HE1 PHE A 493     117.155 -14.896   8.941  1.00  0.14           H  
ATOM   2632  HE2 PHE A 493     119.365 -15.977  12.467  1.00  0.14           H  
ATOM   2633  HZ  PHE A 493     118.879 -16.317  10.053  1.00  0.13           H  
ATOM   2634  N   SER A 494     115.272 -13.494  15.628  1.00 -0.42           N  
ATOM   2635  CA  SER A 494     115.253 -14.497  16.709  1.00 -0.02           C  
ATOM   2636  C   SER A 494     113.917 -15.270  16.752  1.00  0.60           C  
ATOM   2637  O   SER A 494     113.882 -16.481  16.707  1.00 -0.57           O  
ATOM   2638  CB  SER A 494     115.646 -13.916  18.055  1.00  0.21           C  
ATOM   2639  OG  SER A 494     114.591 -13.183  18.649  1.00 -0.65           O  
ATOM   2640  H   SER A 494     115.431 -12.532  15.851  1.00  0.27           H  
ATOM   2641  HA  SER A 494     116.028 -15.236  16.458  1.00  0.08           H  
ATOM   2642  HB2 SER A 494     115.928 -14.739  18.728  1.00  0.04           H  
ATOM   2643  HB3 SER A 494     116.507 -13.246  17.914  1.00  0.04           H  
ATOM   2644  HG  SER A 494     114.877 -12.838  19.486  1.00  0.43           H  
ATOM   2645  N   TYR A 495     112.828 -14.566  16.758  1.00 -0.42           N  
ATOM   2646  CA  TYR A 495     111.502 -15.179  16.676  1.00 -0.00           C  
ATOM   2647  C   TYR A 495     111.241 -15.841  15.330  1.00  0.60           C  
ATOM   2648  O   TYR A 495     110.413 -16.733  15.257  1.00 -0.57           O  
ATOM   2649  CB  TYR A 495     110.454 -14.096  16.894  1.00 -0.02           C  
ATOM   2650  CG  TYR A 495     110.427 -13.636  18.304  1.00 -0.00           C  
ATOM   2651  CD1 TYR A 495     109.981 -14.474  19.309  1.00 -0.19           C  
ATOM   2652  CD2 TYR A 495     110.824 -12.356  18.653  1.00 -0.19           C  
ATOM   2653  CE1 TYR A 495     109.938 -14.060  20.632  1.00 -0.23           C  
ATOM   2654  CE2 TYR A 495     110.774 -11.920  19.978  1.00 -0.23           C  
ATOM   2655  CZ  TYR A 495     110.351 -12.777  20.955  1.00  0.32           C  
ATOM   2656  OH  TYR A 495     110.296 -12.359  22.246  1.00 -0.56           O  
ATOM   2657  H   TYR A 495     112.897 -13.570  16.821  1.00  0.27           H  
ATOM   2658  HA  TYR A 495     111.415 -15.940  17.466  1.00  0.09           H  
ATOM   2659  HB2 TYR A 495     109.465 -14.499  16.631  1.00  0.03           H  
ATOM   2660  HB3 TYR A 495     110.686 -13.239  16.244  1.00  0.03           H  
ATOM   2661  HD1 TYR A 495     109.657 -15.477  19.057  1.00  0.17           H  
ATOM   2662  HD2 TYR A 495     111.180 -11.681  17.883  1.00  0.17           H  
ATOM   2663  HE1 TYR A 495     109.585 -14.733  21.405  1.00  0.17           H  
ATOM   2664  HE2 TYR A 495     111.069 -10.908  20.231  1.00  0.17           H  
ATOM   2665  HH  TYR A 495     109.985 -13.069  22.796  1.00  0.40           H  
ATOM   2666  N   LEU A 496     111.901 -15.404  14.247  1.00 -0.42           N  
ATOM   2667  CA  LEU A 496     111.761 -16.145  12.998  1.00 -0.05           C  
ATOM   2668  C   LEU A 496     112.402 -17.538  13.073  1.00  0.60           C  
ATOM   2669  O   LEU A 496     111.821 -18.503  12.550  1.00 -0.57           O  
ATOM   2670  CB  LEU A 496     112.300 -15.369  11.785  1.00 -0.11           C  
ATOM   2671  CG  LEU A 496     112.331 -16.158  10.463  1.00  0.35           C  
ATOM   2672  CD1 LEU A 496     110.936 -16.617  10.056  1.00 -0.41           C  
ATOM   2673  CD2 LEU A 496     112.923 -15.334   9.312  1.00 -0.41           C  
ATOM   2674  H   LEU A 496     112.477 -14.588  14.295  1.00  0.27           H  
ATOM   2675  HA  LEU A 496     110.683 -16.292  12.835  1.00  0.09           H  
ATOM   2676  HB2 LEU A 496     111.665 -14.483  11.638  1.00  0.05           H  
ATOM   2677  HB3 LEU A 496     113.327 -15.049  12.015  1.00  0.05           H  
ATOM   2678  HG  LEU A 496     112.962 -17.046  10.615  1.00 -0.04           H  
ATOM   2679 HD11 LEU A 496     110.283 -15.741   9.934  1.00  0.10           H  
ATOM   2680 HD12 LEU A 496     110.994 -17.167   9.105  1.00  0.10           H  
ATOM   2681 HD13 LEU A 496     110.525 -17.275  10.836  1.00  0.10           H  
ATOM   2682 HD21 LEU A 496     113.951 -15.035   9.566  1.00  0.10           H  
ATOM   2683 HD22 LEU A 496     112.934 -15.941   8.395  1.00  0.10           H  
ATOM   2684 HD23 LEU A 496     112.309 -14.436   9.150  1.00  0.10           H  
ATOM   2685  N   LEU A 497     113.603 -17.650  13.639  1.00 -0.42           N  
ATOM   2686  CA  LEU A 497     114.193 -18.967  13.899  1.00 -0.05           C  
ATOM   2687  C   LEU A 497     113.235 -19.797  14.769  1.00  0.60           C  
ATOM   2688  O   LEU A 497     112.936 -20.922  14.422  1.00 -0.57           O  
ATOM   2689  CB  LEU A 497     115.532 -18.906  14.651  1.00 -0.11           C  
ATOM   2690  CG  LEU A 497     116.693 -18.130  14.060  1.00  0.35           C  
ATOM   2691  CD1 LEU A 497     117.927 -18.332  14.921  1.00 -0.41           C  
ATOM   2692  CD2 LEU A 497     116.949 -18.527  12.624  1.00 -0.41           C  
ATOM   2693  H   LEU A 497     114.109 -16.825  13.890  1.00  0.27           H  
ATOM   2694  HA  LEU A 497     114.350 -19.472  12.934  1.00  0.09           H  
ATOM   2695  HB2 LEU A 497     115.324 -18.466  15.637  1.00  0.05           H  
ATOM   2696  HB3 LEU A 497     115.874 -19.944  14.777  1.00  0.05           H  
ATOM   2697  HG  LEU A 497     116.435 -17.061  14.073  1.00 -0.04           H  
ATOM   2698 HD11 LEU A 497     118.174 -19.403  14.962  1.00  0.10           H  
ATOM   2699 HD12 LEU A 497     118.772 -17.777  14.487  1.00  0.10           H  
ATOM   2700 HD13 LEU A 497     117.729 -17.962  15.938  1.00  0.10           H  
ATOM   2701 HD21 LEU A 497     116.048 -18.333  12.024  1.00  0.10           H  
ATOM   2702 HD22 LEU A 497     117.789 -17.939  12.225  1.00  0.10           H  
ATOM   2703 HD23 LEU A 497     117.197 -19.598  12.578  1.00  0.10           H  
ATOM   2704  N   SER A 498     112.765 -19.235  15.889  1.00 -0.42           N  
ATOM   2705  CA  SER A 498     111.717 -19.894  16.688  1.00 -0.02           C  
ATOM   2706  C   SER A 498     110.498 -20.433  15.849  1.00  0.60           C  
ATOM   2707  O   SER A 498     110.217 -21.655  15.890  1.00 -0.57           O  
ATOM   2708  CB  SER A 498     111.287 -19.027  17.870  1.00  0.21           C  
ATOM   2709  OG  SER A 498     112.355 -18.905  18.816  1.00 -0.65           O  
ATOM   2710  H   SER A 498     113.131 -18.354  16.188  1.00  0.27           H  
ATOM   2711  HA  SER A 498     112.191 -20.787  17.122  1.00  0.08           H  
ATOM   2712  HB2 SER A 498     111.011 -18.027  17.504  1.00  0.04           H  
ATOM   2713  HB3 SER A 498     110.419 -19.490  18.362  1.00  0.04           H  
ATOM   2714  HG  SER A 498     112.073 -18.364  19.544  1.00  0.43           H  
ATOM   2715  N   LYS A 499     109.828 -19.598  15.047  1.00 -0.35           N  
ATOM   2716  CA  LYS A 499     108.758 -20.134  14.155  1.00 -0.24           C  
ATOM   2717  C   LYS A 499     109.219 -21.409  13.408  1.00  0.73           C  
ATOM   2718  O   LYS A 499     108.546 -22.444  13.454  1.00 -0.59           O  
ATOM   2719  CB  LYS A 499     108.218 -19.125  13.149  1.00 -0.01           C  
ATOM   2720  CG  LYS A 499     107.288 -18.065  13.725  1.00  0.02           C  
ATOM   2721  CD  LYS A 499     107.136 -16.845  12.773  1.00 -0.05           C  
ATOM   2722  CE  LYS A 499     106.471 -15.621  13.416  1.00 -0.01           C  
ATOM   2723  NZ  LYS A 499     106.773 -14.305  12.750  1.00 -0.39           N1+
ATOM   2724  H   LYS A 499     110.043 -18.621  15.045  1.00  0.27           H  
ATOM   2725  HA  LYS A 499     107.919 -20.418  14.807  1.00  0.14           H  
ATOM   2726  HB2 LYS A 499     109.075 -18.611  12.689  1.00  0.04           H  
ATOM   2727  HB3 LYS A 499     107.665 -19.679  12.376  1.00  0.04           H  
ATOM   2728  HG2 LYS A 499     106.297 -18.513  13.889  1.00  0.01           H  
ATOM   2729  HG3 LYS A 499     107.697 -17.718  14.685  1.00  0.01           H  
ATOM   2730  HD2 LYS A 499     108.138 -16.551  12.427  1.00  0.06           H  
ATOM   2731  HD3 LYS A 499     106.527 -17.155  11.911  1.00  0.06           H  
ATOM   2732  HE2 LYS A 499     105.382 -15.773  13.392  1.00  0.11           H  
ATOM   2733  HE3 LYS A 499     106.809 -15.559  14.461  1.00  0.11           H  
ATOM   2734  HZ1 LYS A 499     106.467 -14.336  11.790  1.00  0.34           H  
ATOM   2735  HZ2 LYS A 499     106.288 -13.565  13.233  1.00  0.34           H  
ATOM   2736  HZ3 LYS A 499     107.766 -14.133  12.781  1.00  0.34           H  
ATOM   2737  N   VAL A 500     110.383 -21.342  12.782  1.00 -0.42           N  
ATOM   2738  CA  VAL A 500     110.826 -22.381  11.872  1.00 -0.09           C  
ATOM   2739  C   VAL A 500     111.219 -23.676  12.597  1.00  0.60           C  
ATOM   2740  O   VAL A 500     111.158 -24.739  12.006  1.00 -0.57           O  
ATOM   2741  CB  VAL A 500     111.979 -21.866  10.994  1.00  0.30           C  
ATOM   2742  CG1 VAL A 500     112.577 -22.989  10.159  1.00 -0.32           C  
ATOM   2743  CG2 VAL A 500     111.482 -20.734  10.100  1.00 -0.32           C  
ATOM   2744  H   VAL A 500     110.975 -20.552  12.941  1.00  0.27           H  
ATOM   2745  HA  VAL A 500     109.981 -22.621  11.210  1.00  0.10           H  
ATOM   2746  HB  VAL A 500     112.766 -21.470  11.652  1.00 -0.03           H  
ATOM   2747 HG11 VAL A 500     111.798 -23.421   9.513  1.00  0.08           H  
ATOM   2748 HG12 VAL A 500     113.390 -22.589   9.536  1.00  0.08           H  
ATOM   2749 HG13 VAL A 500     112.975 -23.769  10.825  1.00  0.08           H  
ATOM   2750 HG21 VAL A 500     111.096 -19.915  10.725  1.00  0.08           H  
ATOM   2751 HG22 VAL A 500     112.313 -20.363   9.482  1.00  0.08           H  
ATOM   2752 HG23 VAL A 500     110.679 -21.108   9.448  1.00  0.08           H  
ATOM   2753  N   GLU A 501     111.623 -23.564  13.858  1.00 -0.52           N  
ATOM   2754  CA  GLU A 501     111.828 -24.685  14.773  1.00  0.04           C  
ATOM   2755  C   GLU A 501     110.516 -25.176  15.428  1.00  0.54           C  
ATOM   2756  O   GLU A 501     110.534 -26.113  16.203  1.00 -0.58           O  
ATOM   2757  CB  GLU A 501     112.732 -24.253  15.947  1.00  0.06           C  
ATOM   2758  CG  GLU A 501     114.227 -24.103  15.707  1.00  0.01           C  
ATOM   2759  CD  GLU A 501     114.940 -23.491  16.924  1.00  0.81           C  
ATOM   2760  OE1 GLU A 501     116.058 -23.916  17.251  1.00 -0.82           O  
ATOM   2761  OE2 GLU A 501     114.412 -22.563  17.572  1.00 -0.82           O1-
ATOM   2762  H   GLU A 501     111.800 -22.644  14.207  1.00  0.29           H  
ATOM   2763  HA  GLU A 501     112.295 -25.512  14.218  1.00  0.11           H  
ATOM   2764  HB2 GLU A 501     112.362 -23.278  16.298  1.00 -0.02           H  
ATOM   2765  HB3 GLU A 501     112.606 -25.001  16.744  1.00 -0.02           H  
ATOM   2766  HG2 GLU A 501     114.657 -25.095  15.504  1.00 -0.04           H  
ATOM   2767  HG3 GLU A 501     114.384 -23.450  14.836  1.00 -0.04           H  
ATOM   2768  N   GLU A 502     109.399 -24.504  15.186  1.00 -0.52           N  
ATOM   2769  CA  GLU A 502     108.130 -24.811  15.862  1.00  0.04           C  
ATOM   2770  C   GLU A 502     108.239 -24.733  17.386  1.00  0.54           C  
ATOM   2771  O   GLU A 502     107.761 -25.602  18.095  1.00 -0.58           O  
ATOM   2772  CB  GLU A 502     107.593 -26.159  15.392  1.00  0.06           C  
ATOM   2773  CG  GLU A 502     107.239 -26.153  13.898  1.00  0.01           C  
ATOM   2774  CD  GLU A 502     106.398 -27.347  13.452  1.00  0.81           C  
ATOM   2775  OE1 GLU A 502     106.605 -28.461  13.971  1.00 -0.82           O  
ATOM   2776  OE2 GLU A 502     105.528 -27.164  12.579  1.00 -0.82           O1-
ATOM   2777  H   GLU A 502     109.421 -23.760  14.518  1.00  0.29           H  
ATOM   2778  HA  GLU A 502     107.404 -24.044  15.555  1.00  0.11           H  
ATOM   2779  HB2 GLU A 502     108.359 -26.928  15.572  1.00 -0.02           H  
ATOM   2780  HB3 GLU A 502     106.689 -26.401  15.969  1.00 -0.02           H  
ATOM   2781  HG2 GLU A 502     106.676 -25.233  13.680  1.00 -0.04           H  
ATOM   2782  HG3 GLU A 502     108.175 -26.155  13.321  1.00 -0.04           H  
ATOM   2783  N   LYS A 503     108.898 -23.678  17.874  1.00 -0.35           N  
ATOM   2784  CA  LYS A 503     108.978 -23.381  19.306  1.00 -0.24           C  
ATOM   2785  C   LYS A 503     108.446 -21.990  19.528  1.00  0.73           C  
ATOM   2786  O   LYS A 503     108.263 -21.238  18.560  1.00 -0.59           O  
ATOM   2787  CB  LYS A 503     110.405 -23.418  19.821  1.00 -0.01           C  
ATOM   2788  CG  LYS A 503     111.162 -24.650  19.421  1.00  0.02           C  
ATOM   2789  CD  LYS A 503     112.423 -24.834  20.226  1.00 -0.05           C  
ATOM   2790  CE  LYS A 503     113.249 -25.939  19.594  1.00 -0.01           C  
ATOM   2791  NZ  LYS A 503     114.147 -26.560  20.591  1.00 -0.39           N1+
ATOM   2792  H   LYS A 503     109.357 -23.064  17.233  1.00  0.27           H  
ATOM   2793  HA  LYS A 503     108.372 -24.111  19.862  1.00  0.14           H  
ATOM   2794  HB2 LYS A 503     110.939 -22.540  19.427  1.00  0.04           H  
ATOM   2795  HB3 LYS A 503     110.379 -23.369  20.920  1.00  0.04           H  
ATOM   2796  HG2 LYS A 503     110.515 -25.527  19.572  1.00  0.01           H  
ATOM   2797  HG3 LYS A 503     111.430 -24.570  18.357  1.00  0.01           H  
ATOM   2798  HD2 LYS A 503     112.999 -23.897  20.230  1.00  0.06           H  
ATOM   2799  HD3 LYS A 503     112.165 -25.110  21.259  1.00  0.06           H  
ATOM   2800  HE2 LYS A 503     112.574 -26.707  19.189  1.00  0.11           H  
ATOM   2801  HE3 LYS A 503     113.854 -25.516  18.779  1.00  0.11           H  
ATOM   2802  HZ1 LYS A 503     113.598 -26.945  21.344  1.00  0.34           H  
ATOM   2803  HZ2 LYS A 503     114.678 -27.296  20.152  1.00  0.34           H  
ATOM   2804  HZ3 LYS A 503     114.777 -25.863  20.956  1.00  0.34           H  
ATOM   2805  N   VAL A 504     108.154 -21.680  20.791  1.00 -0.42           N  
ATOM   2806  CA  VAL A 504     107.959 -20.301  21.220  1.00 -0.09           C  
ATOM   2807  C   VAL A 504     109.100 -19.967  22.144  1.00  0.60           C  
ATOM   2808  O   VAL A 504     109.706 -20.840  22.752  1.00 -0.57           O  
ATOM   2809  CB  VAL A 504     106.616 -19.998  21.914  1.00  0.30           C  
ATOM   2810  CG1 VAL A 504     105.553 -20.997  21.487  1.00 -0.32           C  
ATOM   2811  CG2 VAL A 504     106.737 -19.940  23.427  1.00 -0.32           C  
ATOM   2812  H   VAL A 504     108.066 -22.415  21.463  1.00  0.27           H  
ATOM   2813  HA  VAL A 504     108.019 -19.659  20.329  1.00  0.10           H  
ATOM   2814  HB  VAL A 504     106.291 -19.003  21.576  1.00 -0.03           H  
ATOM   2815 HG11 VAL A 504     105.878 -22.014  21.752  1.00  0.08           H  
ATOM   2816 HG12 VAL A 504     104.608 -20.769  22.001  1.00  0.08           H  
ATOM   2817 HG13 VAL A 504     105.404 -20.931  20.399  1.00  0.08           H  
ATOM   2818 HG21 VAL A 504     107.455 -19.155  23.708  1.00  0.08           H  
ATOM   2819 HG22 VAL A 504     105.754 -19.712  23.865  1.00  0.08           H  
ATOM   2820 HG23 VAL A 504     107.090 -20.911  23.804  1.00  0.08           H  
ATOM   2821  N   GLY A 505     109.398 -18.681  22.231  1.00 -0.42           N  
ATOM   2822  CA  GLY A 505     110.626 -18.256  22.832  1.00 -0.03           C  
ATOM   2823  C   GLY A 505     110.452 -16.947  23.512  1.00  0.60           C  
ATOM   2824  O   GLY A 505     109.446 -16.229  23.338  1.00 -0.57           O  
ATOM   2825  H   GLY A 505     108.760 -17.999  21.874  1.00  0.27           H  
ATOM   2826  HA2 GLY A 505     111.395 -18.158  22.052  1.00  0.07           H  
ATOM   2827  HA3 GLY A 505     110.946 -19.007  23.570  1.00  0.07           H  
ATOM   2828  N   SER A 506     111.465 -16.639  24.294  1.00 -0.42           N  
ATOM   2829  CA  SER A 506     111.505 -15.395  24.976  1.00 -0.02           C  
ATOM   2830  C   SER A 506     112.980 -15.032  25.242  1.00  0.60           C  
ATOM   2831  O   SER A 506     113.850 -15.932  25.228  1.00 -0.57           O  
ATOM   2832  CB  SER A 506     110.724 -15.549  26.251  1.00  0.21           C  
ATOM   2833  OG  SER A 506     111.077 -14.545  27.160  1.00 -0.65           O  
ATOM   2834  H   SER A 506     112.216 -17.290  24.409  1.00  0.27           H  
ATOM   2835  HA  SER A 506     111.044 -14.610  24.358  1.00  0.08           H  
ATOM   2836  HB2 SER A 506     109.649 -15.476  26.029  1.00  0.04           H  
ATOM   2837  HB3 SER A 506     110.942 -16.532  26.694  1.00  0.04           H  
ATOM   2838  HG  SER A 506     110.577 -14.653  27.961  1.00  0.43           H  
ATOM   2839  N   PRO A 507     113.268 -13.726  25.464  1.00 -0.25           N  
ATOM   2840  CA  PRO A 507     114.611 -13.399  25.811  1.00 -0.03           C  
ATOM   2841  C   PRO A 507     114.893 -13.773  27.242  1.00  0.59           C  
ATOM   2842  O   PRO A 507     113.987 -13.700  28.074  1.00 -0.57           O  
ATOM   2843  CB  PRO A 507     114.689 -11.879  25.622  1.00 -0.01           C  
ATOM   2844  CG  PRO A 507     113.289 -11.397  25.860  1.00  0.02           C  
ATOM   2845  CD  PRO A 507     112.446 -12.515  25.249  1.00  0.02           C  
ATOM   2846  HA  PRO A 507     115.323 -13.913  25.148  1.00  0.06           H  
ATOM   2847  HB2 PRO A 507     115.383 -11.432  26.349  1.00  0.03           H  
ATOM   2848  HB3 PRO A 507     115.017 -11.631  24.602  1.00  0.03           H  
ATOM   2849  HG2 PRO A 507     113.084 -11.287  26.935  1.00  0.02           H  
ATOM   2850  HG3 PRO A 507     113.107 -10.439  25.352  1.00  0.02           H  
ATOM   2851  HD2 PRO A 507     111.477 -12.602  25.762  1.00  0.04           H  
ATOM   2852  HD3 PRO A 507     112.278 -12.339  24.176  1.00  0.04           H  
ATOM   2853  N   GLU A 508     116.158 -14.146  27.492  1.00 -0.52           N  
ATOM   2854  CA  GLU A 508     116.652 -14.570  28.790  1.00  0.04           C  
ATOM   2855  C   GLU A 508     116.563 -13.449  29.785  1.00  0.54           C  
ATOM   2856  O   GLU A 508     117.119 -12.420  29.547  1.00 -0.58           O  
ATOM   2857  CB  GLU A 508     118.121 -15.025  28.709  1.00  0.06           C  
ATOM   2858  CG  GLU A 508     118.800 -15.231  30.068  1.00  0.01           C  
ATOM   2859  CD  GLU A 508     120.248 -15.693  29.980  1.00  0.81           C  
ATOM   2860  OE1 GLU A 508     120.921 -15.630  31.030  1.00 -0.82           O  
ATOM   2861  OE2 GLU A 508     120.741 -16.122  28.904  1.00 -0.82           O1-
ATOM   2862  H   GLU A 508     116.806 -14.131  26.730  1.00  0.29           H  
ATOM   2863  HA  GLU A 508     116.036 -15.411  29.140  1.00  0.11           H  
ATOM   2864  HB2 GLU A 508     118.156 -15.978  28.160  1.00 -0.02           H  
ATOM   2865  HB3 GLU A 508     118.687 -14.262  28.155  1.00 -0.02           H  
ATOM   2866  HG2 GLU A 508     118.775 -14.276  30.614  1.00 -0.04           H  
ATOM   2867  HG3 GLU A 508     118.230 -15.988  30.627  1.00 -0.04           H  
ATOM   2868  N   ARG A 509     115.877 -13.703  30.901  1.00 -0.35           N  
ATOM   2869  CA  ARG A 509     115.782 -12.785  32.018  1.00 -0.26           C  
ATOM   2870  C   ARG A 509     117.103 -12.753  32.800  1.00  0.73           C  
ATOM   2871  O   ARG A 509     117.744 -13.776  33.001  1.00 -0.59           O  
ATOM   2872  CB  ARG A 509     114.633 -13.200  32.934  1.00 -0.00           C  
ATOM   2873  CG  ARG A 509     113.240 -12.894  32.390  1.00  0.04           C  
ATOM   2874  CD  ARG A 509     112.875 -13.747  31.201  1.00  0.05           C  
ATOM   2875  NE  ARG A 509     111.450 -13.640  30.883  1.00 -0.53           N  
ATOM   2876  CZ  ARG A 509     110.930 -13.161  29.749  1.00  0.81           C  
ATOM   2877  NH1 ARG A 509     111.694 -12.764  28.743  1.00 -0.86           N1+
ATOM   2878  NH2 ARG A 509     109.613 -13.103  29.602  1.00 -0.86           N  
ATOM   2879  H   ARG A 509     115.400 -14.579  30.971  1.00  0.27           H  
ATOM   2880  HA  ARG A 509     115.579 -11.776  31.630  1.00  0.16           H  
ATOM   2881  HB2 ARG A 509     114.704 -14.285  33.103  1.00  0.03           H  
ATOM   2882  HB3 ARG A 509     114.750 -12.671  33.892  1.00  0.03           H  
ATOM   2883  HG2 ARG A 509     112.504 -13.071  33.188  1.00  0.03           H  
ATOM   2884  HG3 ARG A 509     113.205 -11.837  32.088  1.00  0.03           H  
ATOM   2885  HD2 ARG A 509     113.462 -13.417  30.331  1.00  0.07           H  
ATOM   2886  HD3 ARG A 509     113.113 -14.797  31.427  1.00  0.07           H  
ATOM   2887  HE  ARG A 509     110.786 -13.964  31.601  1.00  0.35           H  
ATOM   2888 HH11 ARG A 509     112.719 -12.820  28.822  1.00  0.45           H  
ATOM   2889 HH12 ARG A 509     111.263 -12.399  27.882  1.00  0.45           H  
ATOM   2890 HH21 ARG A 509     108.995 -13.426  30.360  1.00  0.45           H  
ATOM   2891 HH22 ARG A 509     109.208 -12.735  28.730  1.00  0.45           H  
ATOM   2892  N   PRO A 510     117.528 -11.567  33.237  1.00 -0.25           N  
ATOM   2893  CA  PRO A 510     116.856 -10.264  33.182  1.00 -0.03           C  
ATOM   2894  C   PRO A 510     117.152  -9.433  31.912  1.00  0.59           C  
ATOM   2895  O   PRO A 510     118.231  -9.539  31.294  1.00 -0.57           O  
ATOM   2896  CB  PRO A 510     117.452  -9.549  34.384  1.00 -0.01           C  
ATOM   2897  CG  PRO A 510     118.863 -10.058  34.433  1.00  0.02           C  
ATOM   2898  CD  PRO A 510     118.886 -11.431  33.789  1.00  0.02           C  
ATOM   2899  HA  PRO A 510     115.768 -10.390  33.283  1.00  0.06           H  
ATOM   2900  HB2 PRO A 510     117.433  -8.458  34.242  1.00  0.03           H  
ATOM   2901  HB3 PRO A 510     116.909  -9.809  35.305  1.00  0.03           H  
ATOM   2902  HG2 PRO A 510     119.526  -9.375  33.881  1.00  0.02           H  
ATOM   2903  HG3 PRO A 510     119.198 -10.130  35.478  1.00  0.02           H  
ATOM   2904  HD2 PRO A 510     119.642 -11.480  32.992  1.00  0.04           H  
ATOM   2905  HD3 PRO A 510     119.089 -12.213  34.535  1.00  0.04           H  
ATOM   2906  N   LEU A 511     116.192  -8.600  31.542  1.00 -0.42           N  
ATOM   2907  CA  LEU A 511     116.396  -7.669  30.439  1.00 -0.05           C  
ATOM   2908  C   LEU A 511     116.997  -6.375  30.926  1.00  0.60           C  
ATOM   2909  O   LEU A 511     116.533  -5.790  31.884  1.00 -0.57           O  
ATOM   2910  CB  LEU A 511     115.097  -7.358  29.715  1.00 -0.11           C  
ATOM   2911  CG  LEU A 511     114.783  -8.139  28.463  1.00  0.35           C  
ATOM   2912  CD1 LEU A 511     114.953  -9.642  28.690  1.00 -0.41           C  
ATOM   2913  CD2 LEU A 511     113.360  -7.791  28.079  1.00 -0.41           C  
ATOM   2914  H   LEU A 511     115.316  -8.610  32.025  1.00  0.27           H  
ATOM   2915  HA  LEU A 511     117.092  -8.134  29.725  1.00  0.09           H  
ATOM   2916  HB2 LEU A 511     114.276  -7.534  30.425  1.00  0.05           H  
ATOM   2917  HB3 LEU A 511     115.122  -6.293  29.439  1.00  0.05           H  
ATOM   2918  HG  LEU A 511     115.465  -7.829  27.657  1.00 -0.04           H  
ATOM   2919 HD11 LEU A 511     114.279  -9.970  29.496  1.00  0.10           H  
ATOM   2920 HD12 LEU A 511     114.707 -10.183  27.764  1.00  0.10           H  
ATOM   2921 HD13 LEU A 511     115.994  -9.854  28.974  1.00  0.10           H  
ATOM   2922 HD21 LEU A 511     113.282  -6.708  27.905  1.00  0.10           H  
ATOM   2923 HD22 LEU A 511     113.086  -8.331  27.161  1.00  0.10           H  
ATOM   2924 HD23 LEU A 511     112.679  -8.082  28.892  1.00  0.10           H  
ATOM   2925  N   SER A 512     118.006  -5.908  30.219  1.00 -0.42           N  
ATOM   2926  CA  SER A 512     118.535  -4.587  30.452  1.00 -0.02           C  
ATOM   2927  C   SER A 512     117.445  -3.611  30.070  1.00  0.60           C  
ATOM   2928  O   SER A 512     116.443  -3.990  29.438  1.00 -0.57           O  
ATOM   2929  CB  SER A 512     119.760  -4.372  29.582  1.00  0.21           C  
ATOM   2930  OG  SER A 512     119.359  -4.241  28.231  1.00 -0.65           O  
ATOM   2931  H   SER A 512     118.413  -6.481  29.507  1.00  0.27           H  
ATOM   2932  HA  SER A 512     118.805  -4.462  31.511  1.00  0.08           H  
ATOM   2933  HB2 SER A 512     120.281  -3.457  29.901  1.00  0.04           H  
ATOM   2934  HB3 SER A 512     120.437  -5.233  29.682  1.00  0.04           H  
ATOM   2935  HG  SER A 512     120.125  -4.106  27.685  1.00  0.43           H  
ATOM   2936  N   ASP A 513     117.632  -2.339  30.390  1.00 -0.52           N  
ATOM   2937  CA  ASP A 513     116.561  -1.399  30.110  1.00  0.04           C  
ATOM   2938  C   ASP A 513     116.413  -1.094  28.634  1.00  0.54           C  
ATOM   2939  O   ASP A 513     115.304  -0.907  28.140  1.00 -0.58           O  
ATOM   2940  CB  ASP A 513     116.636  -0.161  30.991  1.00 -0.03           C  
ATOM   2941  CG  ASP A 513     117.816   0.688  30.705  1.00  0.80           C  
ATOM   2942  OD1 ASP A 513     118.825   0.148  30.218  1.00 -0.80           O  
ATOM   2943  OD2 ASP A 513     117.745   1.904  31.003  1.00 -0.80           O1-
ATOM   2944  H   ASP A 513     118.486  -2.035  30.812  1.00  0.29           H  
ATOM   2945  HA  ASP A 513     115.631  -1.911  30.398  1.00  0.09           H  
ATOM   2946  HB2 ASP A 513     115.727   0.438  30.831  1.00 -0.01           H  
ATOM   2947  HB3 ASP A 513     116.683  -0.482  32.042  1.00 -0.01           H  
ATOM   2948  N   LEU A 514     117.507  -1.080  27.894  1.00 -0.42           N  
ATOM   2949  CA  LEU A 514     117.413  -0.844  26.467  1.00 -0.05           C  
ATOM   2950  C   LEU A 514     116.799  -2.116  25.845  1.00  0.60           C  
ATOM   2951  O   LEU A 514     116.093  -2.058  24.896  1.00 -0.57           O  
ATOM   2952  CB  LEU A 514     118.790  -0.493  25.892  1.00 -0.11           C  
ATOM   2953  CG  LEU A 514     119.390   0.915  26.154  1.00  0.35           C  
ATOM   2954  CD1 LEU A 514     120.900   0.897  25.897  1.00 -0.41           C  
ATOM   2955  CD2 LEU A 514     118.790   1.989  25.281  1.00 -0.41           C  
ATOM   2956  H   LEU A 514     118.400  -1.232  28.318  1.00  0.27           H  
ATOM   2957  HA  LEU A 514     116.738   0.004  26.280  1.00  0.09           H  
ATOM   2958  HB2 LEU A 514     119.503  -1.226  26.298  1.00  0.05           H  
ATOM   2959  HB3 LEU A 514     118.722  -0.614  24.801  1.00  0.05           H  
ATOM   2960  HG  LEU A 514     119.205   1.175  27.207  1.00 -0.04           H  
ATOM   2961 HD11 LEU A 514     121.091   0.601  24.855  1.00  0.10           H  
ATOM   2962 HD12 LEU A 514     121.314   1.900  26.075  1.00  0.10           H  
ATOM   2963 HD13 LEU A 514     121.379   0.177  26.576  1.00  0.10           H  
ATOM   2964 HD21 LEU A 514     117.706   2.043  25.459  1.00  0.10           H  
ATOM   2965 HD22 LEU A 514     119.250   2.958  25.524  1.00  0.10           H  
ATOM   2966 HD23 LEU A 514     118.977   1.749  24.224  1.00  0.10           H  
ATOM   2967  N   GLY A 515     117.079  -3.267  26.418  1.00 -0.42           N  
ATOM   2968  CA  GLY A 515     116.497  -4.510  25.977  1.00 -0.03           C  
ATOM   2969  C   GLY A 515     114.983  -4.526  26.095  1.00  0.60           C  
ATOM   2970  O   GLY A 515     114.286  -4.843  25.118  1.00 -0.57           O  
ATOM   2971  H   GLY A 515     117.718  -3.280  27.187  1.00  0.27           H  
ATOM   2972  HA2 GLY A 515     116.906  -5.327  26.590  1.00  0.07           H  
ATOM   2973  HA3 GLY A 515     116.769  -4.671  24.923  1.00  0.07           H  
ATOM   2974  N   LEU A 516     114.489  -4.188  27.276  1.00 -0.42           N  
ATOM   2975  CA  LEU A 516     113.047  -3.979  27.518  1.00 -0.05           C  
ATOM   2976  C   LEU A 516     112.359  -2.948  26.624  1.00  0.60           C  
ATOM   2977  O   LEU A 516     111.277  -3.213  26.108  1.00 -0.57           O  
ATOM   2978  CB  LEU A 516     112.800  -3.558  28.976  1.00 -0.11           C  
ATOM   2979  CG  LEU A 516     111.371  -3.701  29.512  1.00  0.35           C  
ATOM   2980  CD1 LEU A 516     110.889  -5.152  29.446  1.00 -0.41           C  
ATOM   2981  CD2 LEU A 516     111.377  -3.203  30.949  1.00 -0.41           C  
ATOM   2982  H   LEU A 516     115.122  -4.069  28.041  1.00  0.27           H  
ATOM   2983  HA  LEU A 516     112.552  -4.946  27.345  1.00  0.09           H  
ATOM   2984  HB2 LEU A 516     113.456  -4.170  29.613  1.00  0.05           H  
ATOM   2985  HB3 LEU A 516     113.084  -2.499  29.068  1.00  0.05           H  
ATOM   2986  HG  LEU A 516     110.693  -3.078  28.911  1.00 -0.04           H  
ATOM   2987 HD11 LEU A 516     111.559  -5.788  30.043  1.00  0.10           H  
ATOM   2988 HD12 LEU A 516     109.867  -5.218  29.847  1.00  0.10           H  
ATOM   2989 HD13 LEU A 516     110.895  -5.493  28.400  1.00  0.10           H  
ATOM   2990 HD21 LEU A 516     111.704  -2.153  30.972  1.00  0.10           H  
ATOM   2991 HD22 LEU A 516     110.363  -3.280  31.368  1.00  0.10           H  
ATOM   2992 HD23 LEU A 516     112.068  -3.816  31.547  1.00  0.10           H  
ATOM   2993  N   ILE A 517     112.940  -1.761  26.489  1.00 -0.42           N  
ATOM   2994  CA  ILE A 517     112.393  -0.786  25.568  1.00 -0.06           C  
ATOM   2995  C   ILE A 517     112.288  -1.416  24.167  1.00  0.60           C  
ATOM   2996  O   ILE A 517     111.291  -1.229  23.451  1.00 -0.57           O  
ATOM   2997  CB  ILE A 517     113.259   0.509  25.477  1.00  0.13           C  
ATOM   2998  CG1 ILE A 517     113.081   1.360  26.735  1.00 -0.04           C  
ATOM   2999  CG2 ILE A 517     112.880   1.348  24.263  1.00 -0.32           C  
ATOM   3000  CD1 ILE A 517     114.233   2.308  26.991  1.00 -0.07           C  
ATOM   3001  H   ILE A 517     113.756  -1.540  27.024  1.00  0.27           H  
ATOM   3002  HA  ILE A 517     111.387  -0.508  25.915  1.00  0.09           H  
ATOM   3003  HB  ILE A 517     114.316   0.216  25.390  1.00  0.02           H  
ATOM   3004 HG12 ILE A 517     112.160   1.952  26.627  1.00  0.02           H  
ATOM   3005 HG13 ILE A 517     112.985   0.687  27.600  1.00  0.02           H  
ATOM   3006 HG21 ILE A 517     111.819   1.632  24.330  1.00  0.09           H  
ATOM   3007 HG22 ILE A 517     113.501   2.255  24.236  1.00  0.09           H  
ATOM   3008 HG23 ILE A 517     113.046   0.763  23.347  1.00  0.09           H  
ATOM   3009 HD11 ILE A 517     114.344   2.990  26.135  1.00  0.02           H  
ATOM   3010 HD12 ILE A 517     114.032   2.892  27.901  1.00  0.02           H  
ATOM   3011 HD13 ILE A 517     115.160   1.731  27.122  1.00  0.02           H  
ATOM   3012  N   SER A 518     113.302  -2.168  23.769  1.00 -0.42           N  
ATOM   3013  CA  SER A 518     113.321  -2.677  22.390  1.00 -0.02           C  
ATOM   3014  C   SER A 518     112.320  -3.824  22.162  1.00  0.60           C  
ATOM   3015  O   SER A 518     111.667  -3.905  21.088  1.00 -0.57           O  
ATOM   3016  CB  SER A 518     114.720  -3.119  22.002  1.00  0.21           C  
ATOM   3017  OG  SER A 518     115.611  -2.014  22.068  1.00 -0.65           O  
ATOM   3018  H   SER A 518     114.047  -2.387  24.399  1.00  0.27           H  
ATOM   3019  HA  SER A 518     113.031  -1.847  21.728  1.00  0.08           H  
ATOM   3020  HB2 SER A 518     115.060  -3.904  22.694  1.00  0.04           H  
ATOM   3021  HB3 SER A 518     114.706  -3.516  20.976  1.00  0.04           H  
ATOM   3022  HG  SER A 518     116.485  -2.297  21.824  1.00  0.43           H  
ATOM   3023  N   TYR A 519     112.221  -4.704  23.161  1.00 -0.42           N  
ATOM   3024  CA  TYR A 519     111.284  -5.823  23.120  1.00 -0.00           C  
ATOM   3025  C   TYR A 519     109.831  -5.353  23.243  1.00  0.60           C  
ATOM   3026  O   TYR A 519     108.963  -5.942  22.635  1.00 -0.57           O  
ATOM   3027  CB  TYR A 519     111.644  -6.884  24.153  1.00 -0.02           C  
ATOM   3028  CG  TYR A 519     112.628  -7.944  23.640  1.00 -0.00           C  
ATOM   3029  CD1 TYR A 519     112.183  -9.092  22.970  1.00 -0.19           C  
ATOM   3030  CD2 TYR A 519     114.005  -7.797  23.832  1.00 -0.19           C  
ATOM   3031  CE1 TYR A 519     113.098 -10.061  22.524  1.00 -0.23           C  
ATOM   3032  CE2 TYR A 519     114.910  -8.743  23.374  1.00 -0.23           C  
ATOM   3033  CZ  TYR A 519     114.462  -9.878  22.750  1.00  0.32           C  
ATOM   3034  OH  TYR A 519     115.393 -10.776  22.295  1.00 -0.56           O  
ATOM   3035  H   TYR A 519     112.808  -4.593  23.963  1.00  0.27           H  
ATOM   3036  HA  TYR A 519     111.384  -6.292  22.130  1.00  0.09           H  
ATOM   3037  HB2 TYR A 519     110.719  -7.392  24.464  1.00  0.03           H  
ATOM   3038  HB3 TYR A 519     112.097  -6.383  25.021  1.00  0.03           H  
ATOM   3039  HD1 TYR A 519     111.123  -9.234  22.794  1.00  0.17           H  
ATOM   3040  HD2 TYR A 519     114.375  -6.921  24.352  1.00  0.17           H  
ATOM   3041  HE1 TYR A 519     112.745 -10.946  22.007  1.00  0.17           H  
ATOM   3042  HE2 TYR A 519     115.974  -8.584  23.510  1.00  0.17           H  
ATOM   3043  HH  TYR A 519     114.951 -11.511  21.886  1.00  0.40           H  
ATOM   3044  N   ARG A 520     109.569  -4.259  23.946  1.00 -0.35           N  
ATOM   3045  CA  ARG A 520     108.190  -3.726  24.032  1.00 -0.26           C  
ATOM   3046  C   ARG A 520     107.743  -3.243  22.688  1.00  0.73           C  
ATOM   3047  O   ARG A 520     106.603  -3.477  22.288  1.00 -0.59           O  
ATOM   3048  CB  ARG A 520     108.045  -2.505  24.965  1.00 -0.00           C  
ATOM   3049  CG  ARG A 520     108.187  -2.781  26.439  1.00  0.04           C  
ATOM   3050  CD  ARG A 520     107.017  -2.247  27.266  1.00  0.05           C  
ATOM   3051  NE  ARG A 520     106.791  -3.171  28.377  1.00 -0.53           N  
ATOM   3052  CZ  ARG A 520     107.274  -3.040  29.614  1.00  0.81           C  
ATOM   3053  NH1 ARG A 520     107.984  -1.968  29.979  1.00 -0.86           N1+
ATOM   3054  NH2 ARG A 520     107.017  -3.996  30.506  1.00 -0.86           N  
ATOM   3055  H   ARG A 520     110.311  -3.789  24.423  1.00  0.27           H  
ATOM   3056  HA  ARG A 520     107.529  -4.532  24.383  1.00  0.16           H  
ATOM   3057  HB2 ARG A 520     108.816  -1.773  24.684  1.00  0.03           H  
ATOM   3058  HB3 ARG A 520     107.048  -2.070  24.798  1.00  0.03           H  
ATOM   3059  HG2 ARG A 520     108.252  -3.869  26.587  1.00  0.03           H  
ATOM   3060  HG3 ARG A 520     109.113  -2.307  26.796  1.00  0.03           H  
ATOM   3061  HD2 ARG A 520     107.260  -1.247  27.655  1.00  0.07           H  
ATOM   3062  HD3 ARG A 520     106.114  -2.187  26.640  1.00  0.07           H  
ATOM   3063  HE  ARG A 520     106.206  -3.997  28.188  1.00  0.35           H  
ATOM   3064 HH11 ARG A 520     108.170  -1.218  29.299  1.00  0.45           H  
ATOM   3065 HH12 ARG A 520     108.345  -1.893  30.941  1.00  0.45           H  
ATOM   3066 HH21 ARG A 520     106.455  -4.816  30.235  1.00  0.45           H  
ATOM   3067 HH22 ARG A 520     107.380  -3.915  31.466  1.00  0.45           H  
ATOM   3068  N   SER A 521     108.620  -2.482  22.041  1.00 -0.42           N  
ATOM   3069  CA  SER A 521     108.309  -1.894  20.738  1.00 -0.02           C  
ATOM   3070  C   SER A 521     108.064  -2.997  19.741  1.00  0.60           C  
ATOM   3071  O   SER A 521     107.082  -2.972  19.030  1.00 -0.57           O  
ATOM   3072  CB  SER A 521     109.413  -0.966  20.251  1.00  0.21           C  
ATOM   3073  OG  SER A 521     109.266  -0.697  18.861  1.00 -0.65           O  
ATOM   3074  H   SER A 521     109.513  -2.307  22.455  1.00  0.27           H  
ATOM   3075  HA  SER A 521     107.387  -1.302  20.838  1.00  0.08           H  
ATOM   3076  HB2 SER A 521     109.362  -0.020  20.809  1.00  0.04           H  
ATOM   3077  HB3 SER A 521     110.389  -1.443  20.425  1.00  0.04           H  
ATOM   3078  HG  SER A 521     109.962  -0.117  18.575  1.00  0.43           H  
ATOM   3079  N   TYR A 522     108.934  -4.000  19.732  1.00 -0.42           N  
ATOM   3080  CA  TYR A 522     108.711  -5.187  18.879  1.00 -0.00           C  
ATOM   3081  C   TYR A 522     107.380  -5.895  19.142  1.00  0.60           C  
ATOM   3082  O   TYR A 522     106.584  -6.112  18.225  1.00 -0.57           O  
ATOM   3083  CB  TYR A 522     109.843  -6.179  19.038  1.00 -0.02           C  
ATOM   3084  CG  TYR A 522     109.669  -7.363  18.158  1.00 -0.00           C  
ATOM   3085  CD1 TYR A 522     109.924  -7.259  16.800  1.00 -0.19           C  
ATOM   3086  CD2 TYR A 522     109.248  -8.620  18.681  1.00 -0.19           C  
ATOM   3087  CE1 TYR A 522     109.770  -8.353  15.980  1.00 -0.23           C  
ATOM   3088  CE2 TYR A 522     109.073  -9.739  17.849  1.00 -0.23           C  
ATOM   3089  CZ  TYR A 522     109.348  -9.586  16.505  1.00  0.32           C  
ATOM   3090  OH  TYR A 522     109.200 -10.615  15.616  1.00 -0.56           O  
ATOM   3091  H   TYR A 522     109.749  -3.952  20.309  1.00  0.27           H  
ATOM   3092  HA  TYR A 522     108.702  -4.841  17.835  1.00  0.09           H  
ATOM   3093  HB2 TYR A 522     109.877  -6.516  20.085  1.00  0.03           H  
ATOM   3094  HB3 TYR A 522     110.790  -5.682  18.782  1.00  0.03           H  
ATOM   3095  HD1 TYR A 522     110.246  -6.312  16.382  1.00  0.17           H  
ATOM   3096  HD2 TYR A 522     109.059  -8.715  19.744  1.00  0.17           H  
ATOM   3097  HE1 TYR A 522     109.976  -8.263  14.920  1.00  0.17           H  
ATOM   3098  HE2 TYR A 522     108.734 -10.688  18.248  1.00  0.17           H  
ATOM   3099  HH  TYR A 522     109.437 -10.318  14.745  1.00  0.40           H  
ATOM   3100  N   TRP A 523     107.177  -6.296  20.385  1.00 -0.42           N  
ATOM   3101  CA  TRP A 523     105.966  -6.977  20.752  1.00 -0.03           C  
ATOM   3102  C   TRP A 523     104.669  -6.198  20.497  1.00  0.60           C  
ATOM   3103  O   TRP A 523     103.682  -6.755  19.995  1.00 -0.57           O  
ATOM   3104  CB  TRP A 523     106.017  -7.333  22.231  1.00 -0.01           C  
ATOM   3105  CG  TRP A 523     107.019  -8.379  22.586  1.00 -0.14           C  
ATOM   3106  CD1 TRP A 523     107.456  -9.437  21.809  1.00 -0.16           C  
ATOM   3107  CD2 TRP A 523     107.645  -8.517  23.844  1.00  0.12           C  
ATOM   3108  CE2 TRP A 523     108.470  -9.672  23.786  1.00  0.14           C  
ATOM   3109  CE3 TRP A 523     107.582  -7.786  25.037  1.00 -0.24           C  
ATOM   3110  NE1 TRP A 523     108.355 -10.212  22.530  1.00 -0.34           N  
ATOM   3111  CZ2 TRP A 523     109.249 -10.085  24.871  1.00 -0.26           C  
ATOM   3112  CZ3 TRP A 523     108.376  -8.194  26.127  1.00 -0.20           C  
ATOM   3113  CH2 TRP A 523     109.194  -9.333  26.031  1.00 -0.11           C  
ATOM   3114  H   TRP A 523     107.876  -6.123  21.079  1.00  0.27           H  
ATOM   3115  HA  TRP A 523     105.919  -7.905  20.163  1.00  0.11           H  
ATOM   3116  HB2 TRP A 523     106.260  -6.420  22.795  1.00  0.03           H  
ATOM   3117  HB3 TRP A 523     105.023  -7.695  22.531  1.00  0.03           H  
ATOM   3118  HD1 TRP A 523     107.142  -9.633  20.785  1.00  0.21           H  
ATOM   3119  HE1 TRP A 523     108.849 -11.046  22.183  1.00  0.34           H  
ATOM   3120  HE3 TRP A 523     106.934  -6.921  25.120  1.00  0.17           H  
ATOM   3121  HZ2 TRP A 523     109.876 -10.967  24.805  1.00  0.16           H  
ATOM   3122  HZ3 TRP A 523     108.356  -7.624  27.049  1.00  0.14           H  
ATOM   3123  HH2 TRP A 523     109.794  -9.628  26.884  1.00  0.14           H  
ATOM   3124  N   LYS A 524     104.643  -4.926  20.868  1.00 -0.35           N  
ATOM   3125  CA  LYS A 524     103.509  -4.106  20.514  1.00 -0.24           C  
ATOM   3126  C   LYS A 524     103.265  -4.226  19.018  1.00  0.73           C  
ATOM   3127  O   LYS A 524     102.147  -4.402  18.593  1.00 -0.59           O  
ATOM   3128  CB  LYS A 524     103.751  -2.639  20.892  1.00 -0.01           C  
ATOM   3129  CG  LYS A 524     102.939  -1.648  20.052  1.00  0.02           C  
ATOM   3130  CD  LYS A 524     103.264  -0.177  20.369  1.00 -0.05           C  
ATOM   3131  CE  LYS A 524     103.433   0.657  19.093  1.00 -0.01           C  
ATOM   3132  NZ  LYS A 524     103.178   2.117  19.273  1.00 -0.39           N1+
ATOM   3133  H   LYS A 524     105.403  -4.537  21.389  1.00  0.27           H  
ATOM   3134  HA  LYS A 524     102.623  -4.469  21.055  1.00  0.14           H  
ATOM   3135  HB2 LYS A 524     103.480  -2.503  21.949  1.00  0.04           H  
ATOM   3136  HB3 LYS A 524     104.820  -2.416  20.756  1.00  0.04           H  
ATOM   3137  HG2 LYS A 524     103.154  -1.832  18.989  1.00  0.01           H  
ATOM   3138  HG3 LYS A 524     101.870  -1.819  20.245  1.00  0.01           H  
ATOM   3139  HD2 LYS A 524     102.444   0.248  20.966  1.00  0.06           H  
ATOM   3140  HD3 LYS A 524     104.198  -0.136  20.948  1.00  0.06           H  
ATOM   3141  HE2 LYS A 524     104.464   0.530  18.733  1.00  0.11           H  
ATOM   3142  HE3 LYS A 524     102.731   0.276  18.337  1.00  0.11           H  
ATOM   3143  HZ1 LYS A 524     103.814   2.487  19.962  1.00  0.34           H  
ATOM   3144  HZ2 LYS A 524     103.318   2.593  18.396  1.00  0.34           H  
ATOM   3145  HZ3 LYS A 524     102.229   2.257  19.583  1.00  0.34           H  
ATOM   3146  N   GLU A 525     104.306  -4.090  18.210  1.00 -0.52           N  
ATOM   3147  CA  GLU A 525     104.137  -4.140  16.754  1.00  0.04           C  
ATOM   3148  C   GLU A 525     103.593  -5.483  16.287  1.00  0.54           C  
ATOM   3149  O   GLU A 525     102.784  -5.545  15.369  1.00 -0.58           O  
ATOM   3150  CB  GLU A 525     105.446  -3.889  16.045  1.00  0.06           C  
ATOM   3151  CG  GLU A 525     105.788  -2.434  15.873  1.00  0.01           C  
ATOM   3152  CD  GLU A 525     107.229  -2.242  15.426  1.00  0.81           C  
ATOM   3153  OE1 GLU A 525     107.892  -1.322  15.985  1.00 -0.82           O  
ATOM   3154  OE2 GLU A 525     107.695  -3.022  14.533  1.00 -0.82           O1-
ATOM   3155  H   GLU A 525     105.218  -3.952  18.597  1.00  0.29           H  
ATOM   3156  HA  GLU A 525     103.423  -3.354  16.467  1.00  0.11           H  
ATOM   3157  HB2 GLU A 525     106.249  -4.365  16.626  1.00 -0.02           H  
ATOM   3158  HB3 GLU A 525     105.392  -4.350  15.048  1.00 -0.02           H  
ATOM   3159  HG2 GLU A 525     105.119  -1.998  15.116  1.00 -0.04           H  
ATOM   3160  HG3 GLU A 525     105.641  -1.918  16.833  1.00 -0.04           H  
ATOM   3161  N   VAL A 526     104.050  -6.560  16.911  1.00 -0.42           N  
ATOM   3162  CA  VAL A 526     103.622  -7.885  16.513  1.00 -0.09           C  
ATOM   3163  C   VAL A 526     102.167  -8.026  16.861  1.00  0.60           C  
ATOM   3164  O   VAL A 526     101.385  -8.649  16.153  1.00 -0.57           O  
ATOM   3165  CB  VAL A 526     104.436  -8.955  17.216  1.00  0.30           C  
ATOM   3166  CG1 VAL A 526     103.820 -10.336  17.045  1.00 -0.32           C  
ATOM   3167  CG2 VAL A 526     105.851  -8.953  16.675  1.00 -0.32           C  
ATOM   3168  H   VAL A 526     104.698  -6.456  17.666  1.00  0.27           H  
ATOM   3169  HA  VAL A 526     103.751  -7.997  15.426  1.00  0.10           H  
ATOM   3170  HB  VAL A 526     104.466  -8.719  18.290  1.00 -0.03           H  
ATOM   3171 HG11 VAL A 526     103.762 -10.582  15.974  1.00  0.08           H  
ATOM   3172 HG12 VAL A 526     104.444 -11.082  17.559  1.00  0.08           H  
ATOM   3173 HG13 VAL A 526     102.809 -10.343  17.478  1.00  0.08           H  
ATOM   3174 HG21 VAL A 526     106.306  -7.966  16.843  1.00  0.08           H  
ATOM   3175 HG22 VAL A 526     106.443  -9.722  17.193  1.00  0.08           H  
ATOM   3176 HG23 VAL A 526     105.832  -9.169  15.597  1.00  0.08           H  
ATOM   3177  N   LEU A 527     101.787  -7.423  17.963  1.00 -0.42           N  
ATOM   3178  CA  LEU A 527     100.435  -7.540  18.406  1.00 -0.05           C  
ATOM   3179  C   LEU A 527      99.493  -6.716  17.538  1.00  0.60           C  
ATOM   3180  O   LEU A 527      98.405  -7.183  17.147  1.00 -0.57           O  
ATOM   3181  CB  LEU A 527     100.342  -7.088  19.843  1.00 -0.11           C  
ATOM   3182  CG  LEU A 527      99.818  -8.105  20.817  1.00  0.35           C  
ATOM   3183  CD1 LEU A 527      99.531  -7.318  22.092  1.00 -0.41           C  
ATOM   3184  CD2 LEU A 527      98.564  -8.826  20.283  1.00 -0.41           C  
ATOM   3185  H   LEU A 527     102.443  -6.883  18.491  1.00  0.27           H  
ATOM   3186  HA  LEU A 527     100.134  -8.596  18.343  1.00  0.09           H  
ATOM   3187  HB2 LEU A 527     101.351  -6.796  20.171  1.00  0.05           H  
ATOM   3188  HB3 LEU A 527      99.677  -6.213  19.879  1.00  0.05           H  
ATOM   3189  HG  LEU A 527     100.592  -8.861  21.015  1.00 -0.04           H  
ATOM   3190 HD11 LEU A 527      98.794  -6.530  21.878  1.00  0.10           H  
ATOM   3191 HD12 LEU A 527      99.130  -7.997  22.859  1.00  0.10           H  
ATOM   3192 HD13 LEU A 527     100.462  -6.860  22.458  1.00  0.10           H  
ATOM   3193 HD21 LEU A 527      98.808  -9.336  19.340  1.00  0.10           H  
ATOM   3194 HD22 LEU A 527      98.223  -9.566  21.023  1.00  0.10           H  
ATOM   3195 HD23 LEU A 527      97.766  -8.090  20.106  1.00  0.10           H  
ATOM   3196  N   LEU A 528      99.883  -5.487  17.240  1.00 -0.42           N  
ATOM   3197  CA  LEU A 528      99.001  -4.642  16.457  1.00 -0.05           C  
ATOM   3198  C   LEU A 528      98.875  -5.128  15.024  1.00  0.60           C  
ATOM   3199  O   LEU A 528      97.798  -5.060  14.447  1.00 -0.57           O  
ATOM   3200  CB  LEU A 528      99.456  -3.198  16.459  1.00 -0.11           C  
ATOM   3201  CG  LEU A 528      99.451  -2.638  17.862  1.00  0.35           C  
ATOM   3202  CD1 LEU A 528     100.213  -1.327  17.833  1.00 -0.41           C  
ATOM   3203  CD2 LEU A 528      98.021  -2.469  18.363  1.00 -0.41           C  
ATOM   3204  H   LEU A 528     100.771  -5.146  17.549  1.00  0.27           H  
ATOM   3205  HA  LEU A 528      98.004  -4.685  16.920  1.00  0.09           H  
ATOM   3206  HB2 LEU A 528     100.476  -3.140  16.051  1.00  0.05           H  
ATOM   3207  HB3 LEU A 528      98.776  -2.604  15.831  1.00  0.05           H  
ATOM   3208  HG  LEU A 528      99.971  -3.337  18.533  1.00 -0.04           H  
ATOM   3209 HD11 LEU A 528      99.724  -0.634  17.132  1.00  0.10           H  
ATOM   3210 HD12 LEU A 528     100.220  -0.885  18.840  1.00  0.10           H  
ATOM   3211 HD13 LEU A 528     101.247  -1.511  17.506  1.00  0.10           H  
ATOM   3212 HD21 LEU A 528      97.512  -3.444  18.356  1.00  0.10           H  
ATOM   3213 HD22 LEU A 528      98.036  -2.071  19.388  1.00  0.10           H  
ATOM   3214 HD23 LEU A 528      97.483  -1.770  17.706  1.00  0.10           H  
ATOM   3215  N   ARG A 529      99.979  -5.598  14.471  1.00 -0.35           N  
ATOM   3216  CA  ARG A 529      99.968  -6.293  13.183  1.00 -0.26           C  
ATOM   3217  C   ARG A 529      99.006  -7.447  13.199  1.00  0.73           C  
ATOM   3218  O   ARG A 529      98.270  -7.651  12.239  1.00 -0.59           O  
ATOM   3219  CB  ARG A 529     101.375  -6.815  12.812  1.00 -0.00           C  
ATOM   3220  CG  ARG A 529     101.455  -7.665  11.536  1.00  0.04           C  
ATOM   3221  CD  ARG A 529     102.852  -8.234  11.240  1.00  0.05           C  
ATOM   3222  NE  ARG A 529     103.487  -7.504  10.148  1.00 -0.53           N  
ATOM   3223  CZ  ARG A 529     104.221  -6.391  10.277  1.00  0.81           C  
ATOM   3224  NH1 ARG A 529     104.470  -5.857  11.473  1.00 -0.86           N1+
ATOM   3225  NH2 ARG A 529     104.722  -5.808   9.195  1.00 -0.86           N  
ATOM   3226  H   ARG A 529     100.850  -5.475  14.947  1.00  0.27           H  
ATOM   3227  HA  ARG A 529      99.645  -5.578  12.411  1.00  0.16           H  
ATOM   3228  HB2 ARG A 529     102.034  -5.944  12.680  1.00  0.03           H  
ATOM   3229  HB3 ARG A 529     101.740  -7.428  13.649  1.00  0.03           H  
ATOM   3230  HG2 ARG A 529     100.755  -8.507  11.639  1.00  0.03           H  
ATOM   3231  HG3 ARG A 529     101.151  -7.038  10.685  1.00  0.03           H  
ATOM   3232  HD2 ARG A 529     103.475  -8.148  12.142  1.00  0.07           H  
ATOM   3233  HD3 ARG A 529     102.758  -9.293  10.959  1.00  0.07           H  
ATOM   3234  HE  ARG A 529     103.360  -7.877   9.196  1.00  0.35           H  
ATOM   3235 HH11 ARG A 529     104.095  -6.301  12.323  1.00  0.45           H  
ATOM   3236 HH12 ARG A 529     105.037  -5.000  11.547  1.00  0.45           H  
ATOM   3237 HH21 ARG A 529     104.545  -6.212   8.264  1.00  0.45           H  
ATOM   3238 HH22 ARG A 529     105.287  -4.952   9.286  1.00  0.45           H  
ATOM   3239  N   TYR A 530      99.048  -8.241  14.254  1.00 -0.42           N  
ATOM   3240  CA  TYR A 530      98.264  -9.494  14.303  1.00 -0.00           C  
ATOM   3241  C   TYR A 530      96.750  -9.206  14.257  1.00  0.60           C  
ATOM   3242  O   TYR A 530      95.963  -9.836  13.503  1.00 -0.57           O  
ATOM   3243  CB  TYR A 530      98.569 -10.257  15.579  1.00 -0.02           C  
ATOM   3244  CG  TYR A 530      97.836 -11.563  15.628  1.00 -0.00           C  
ATOM   3245  CD1 TYR A 530      96.519 -11.634  16.053  1.00 -0.19           C  
ATOM   3246  CD2 TYR A 530      98.444 -12.723  15.191  1.00 -0.19           C  
ATOM   3247  CE1 TYR A 530      95.842 -12.854  16.057  1.00 -0.23           C  
ATOM   3248  CE2 TYR A 530      97.789 -13.929  15.207  1.00 -0.23           C  
ATOM   3249  CZ  TYR A 530      96.497 -13.995  15.639  1.00  0.32           C  
ATOM   3250  OH  TYR A 530      95.881 -15.219  15.641  1.00 -0.56           O  
ATOM   3251  H   TYR A 530      99.621  -7.990  15.034  1.00  0.27           H  
ATOM   3252  HA  TYR A 530      98.537 -10.114  13.437  1.00  0.09           H  
ATOM   3253  HB2 TYR A 530      98.267  -9.645  16.442  1.00  0.03           H  
ATOM   3254  HB3 TYR A 530      99.650 -10.452  15.629  1.00  0.03           H  
ATOM   3255  HD1 TYR A 530      96.011 -10.736  16.385  1.00  0.17           H  
ATOM   3256  HD2 TYR A 530      99.464 -12.680  14.826  1.00  0.17           H  
ATOM   3257  HE1 TYR A 530      94.810 -12.905  16.386  1.00  0.17           H  
ATOM   3258  HE2 TYR A 530      98.298 -14.828  14.877  1.00  0.17           H  
ATOM   3259  HH  TYR A 530      94.992 -15.125  15.961  1.00  0.40           H  
ATOM   3260  N   LEU A 531      96.376  -8.231  15.076  1.00 -0.42           N  
ATOM   3261  CA  LEU A 531      95.002  -7.840  15.224  1.00 -0.05           C  
ATOM   3262  C   LEU A 531      94.478  -7.132  13.980  1.00  0.60           C  
ATOM   3263  O   LEU A 531      93.262  -7.177  13.670  1.00 -0.57           O  
ATOM   3264  CB  LEU A 531      94.863  -6.957  16.439  1.00 -0.11           C  
ATOM   3265  CG  LEU A 531      95.057  -7.668  17.782  1.00  0.35           C  
ATOM   3266  CD1 LEU A 531      95.301  -6.644  18.894  1.00 -0.41           C  
ATOM   3267  CD2 LEU A 531      93.826  -8.483  18.110  1.00 -0.41           C  
ATOM   3268  H   LEU A 531      97.075  -7.752  15.608  1.00  0.27           H  
ATOM   3269  HA  LEU A 531      94.399  -8.747  15.380  1.00  0.09           H  
ATOM   3270  HB2 LEU A 531      95.613  -6.155  16.366  1.00  0.05           H  
ATOM   3271  HB3 LEU A 531      93.855  -6.518  16.428  1.00  0.05           H  
ATOM   3272  HG  LEU A 531      95.927  -8.338  17.712  1.00 -0.04           H  
ATOM   3273 HD11 LEU A 531      94.440  -5.962  18.960  1.00  0.10           H  
ATOM   3274 HD12 LEU A 531      95.428  -7.168  19.853  1.00  0.10           H  
ATOM   3275 HD13 LEU A 531      96.210  -6.067  18.668  1.00  0.10           H  
ATOM   3276 HD21 LEU A 531      93.655  -9.225  17.316  1.00  0.10           H  
ATOM   3277 HD22 LEU A 531      93.973  -9.000  19.070  1.00  0.10           H  
ATOM   3278 HD23 LEU A 531      92.954  -7.817  18.183  1.00  0.10           H  
ATOM   3279  N   HIS A 532      95.388  -6.478  13.271  1.00 -0.42           N  
ATOM   3280  CA  HIS A 532      95.032  -5.803  12.046  1.00  0.02           C  
ATOM   3281  C   HIS A 532      94.606  -6.839  11.039  1.00  0.60           C  
ATOM   3282  O   HIS A 532      93.640  -6.658  10.355  1.00 -0.57           O  
ATOM   3283  CB  HIS A 532      96.196  -5.000  11.493  1.00 -0.05           C  
ATOM   3284  CG  HIS A 532      95.907  -4.353  10.164  1.00 -0.03           C  
ATOM   3285  CD2 HIS A 532      95.300  -3.178   9.853  1.00  0.13           C  
ATOM   3286  ND1 HIS A 532      96.267  -4.929   8.961  1.00 -0.38           N  
ATOM   3287  CE1 HIS A 532      95.892  -4.139   7.971  1.00  0.21           C  
ATOM   3288  NE2 HIS A 532      95.311  -3.070   8.485  1.00 -0.57           N  
ATOM   3289  H   HIS A 532      96.335  -6.452  13.590  1.00  0.27           H  
ATOM   3290  HA  HIS A 532      94.193  -5.120  12.244  1.00  0.09           H  
ATOM   3291  HB2 HIS A 532      96.448  -4.210  12.216  1.00  0.04           H  
ATOM   3292  HB3 HIS A 532      97.057  -5.674  11.371  1.00  0.04           H  
ATOM   3293  HD1 HIS A 532      96.751  -5.832   8.853  1.00  0.36           H  
ATOM   3294  HD2 HIS A 532      94.884  -2.458  10.556  1.00  0.11           H  
ATOM   3295  HE1 HIS A 532      96.037  -4.336   6.910  1.00  0.14           H  
ATOM   3296  N   ASN A 533      95.338  -7.934  10.961  1.00 -0.42           N  
ATOM   3297  CA  ASN A 533      95.049  -8.989  10.001  1.00  0.01           C  
ATOM   3298  C   ASN A 533      94.019  -9.993  10.462  1.00  0.60           C  
ATOM   3299  O   ASN A 533      93.500 -10.779   9.649  1.00 -0.57           O  
ATOM   3300  CB  ASN A 533      96.322  -9.721   9.683  1.00 -0.20           C  
ATOM   3301  CG  ASN A 533      97.266  -8.856   8.918  1.00  0.71           C  
ATOM   3302  ND2 ASN A 533      98.551  -8.882   9.262  1.00 -0.92           N  
ATOM   3303  OD1 ASN A 533      96.833  -8.156   8.026  1.00 -0.59           O  
ATOM   3304  H   ASN A 533      96.115  -8.042  11.581  1.00  0.27           H  
ATOM   3305  HA  ASN A 533      94.670  -8.514   9.084  1.00  0.10           H  
ATOM   3306  HB2 ASN A 533      96.802 -10.031  10.623  1.00  0.08           H  
ATOM   3307  HB3 ASN A 533      96.084 -10.611   9.082  1.00  0.08           H  
ATOM   3308 HD21 ASN A 533      98.856  -9.469  10.012  1.00  0.42           H  
ATOM   3309 HD22 ASN A 533      99.212  -8.315   8.771  1.00  0.42           H  
ATOM   3310  N   PHE A 534      93.722  -9.980  11.752  1.00 -0.42           N  
ATOM   3311  CA  PHE A 534      92.797 -10.946  12.296  1.00 -0.00           C  
ATOM   3312  C   PHE A 534      91.423 -10.394  12.115  1.00  0.60           C  
ATOM   3313  O   PHE A 534      91.231  -9.202  12.314  1.00 -0.57           O  
ATOM   3314  CB  PHE A 534      93.036 -11.197  13.776  1.00 -0.03           C  
ATOM   3315  CG  PHE A 534      92.228 -12.328  14.304  1.00  0.01           C  
ATOM   3316  CD1 PHE A 534      92.521 -13.623  13.917  1.00 -0.13           C  
ATOM   3317  CD2 PHE A 534      91.161 -12.099  15.148  1.00 -0.13           C  
ATOM   3318  CE1 PHE A 534      91.773 -14.698  14.373  1.00 -0.17           C  
ATOM   3319  CE2 PHE A 534      90.417 -13.158  15.618  1.00 -0.17           C  
ATOM   3320  CZ  PHE A 534      90.710 -14.468  15.225  1.00 -0.11           C  
ATOM   3321  H   PHE A 534      94.140  -9.298  12.352  1.00  0.27           H  
ATOM   3322  HA  PHE A 534      92.897 -11.896  11.750  1.00  0.10           H  
ATOM   3323  HB2 PHE A 534      94.102 -11.425  13.927  1.00  0.03           H  
ATOM   3324  HB3 PHE A 534      92.773 -10.286  14.334  1.00  0.03           H  
ATOM   3325  HD1 PHE A 534      93.352 -13.801  13.244  1.00  0.13           H  
ATOM   3326  HD2 PHE A 534      90.909 -11.086  15.441  1.00  0.13           H  
ATOM   3327  HE1 PHE A 534      92.020 -15.707  14.064  1.00  0.14           H  
ATOM   3328  HE2 PHE A 534      89.595 -12.974  16.300  1.00  0.14           H  
ATOM   3329  HZ  PHE A 534      90.109 -15.295  15.585  1.00  0.13           H  
ATOM   3330  N   GLN A 535      90.475 -11.260  11.753  1.00 -0.42           N  
ATOM   3331  CA  GLN A 535      89.098 -10.818  11.501  1.00 -0.00           C  
ATOM   3332  C   GLN A 535      88.051 -11.416  12.462  1.00  0.60           C  
ATOM   3333  O   GLN A 535      87.009 -10.800  12.663  1.00 -0.57           O  
ATOM   3334  CB  GLN A 535      88.743 -11.011  10.007  1.00 -0.00           C  
ATOM   3335  CG  GLN A 535      89.143  -9.793   9.143  1.00 -0.06           C  
ATOM   3336  CD  GLN A 535      89.477 -10.122   7.692  1.00  0.70           C  
ATOM   3337  NE2 GLN A 535      89.342  -9.128   6.817  1.00 -0.94           N  
ATOM   3338  OE1 GLN A 535      89.869 -11.245   7.362  1.00 -0.61           O  
ATOM   3339  H   GLN A 535      90.707 -12.227  11.652  1.00  0.27           H  
ATOM   3340  HA  GLN A 535      89.084  -9.734  11.687  1.00  0.09           H  
ATOM   3341  HB2 GLN A 535      89.271 -11.900   9.631  1.00  0.02           H  
ATOM   3342  HB3 GLN A 535      87.657 -11.165   9.919  1.00  0.02           H  
ATOM   3343  HG2 GLN A 535      88.306  -9.079   9.148  1.00  0.04           H  
ATOM   3344  HG3 GLN A 535      90.027  -9.324   9.600  1.00  0.04           H  
ATOM   3345 HE21 GLN A 535      89.037  -8.227   7.127  1.00  0.43           H  
ATOM   3346 HE22 GLN A 535      89.546  -9.282   5.850  1.00  0.43           H  
ATOM   3347  N   GLY A 536      88.344 -12.565  13.081  1.00 -0.42           N  
ATOM   3348  CA  GLY A 536      87.464 -13.180  14.097  1.00 -0.03           C  
ATOM   3349  C   GLY A 536      87.061 -12.397  15.356  1.00  0.60           C  
ATOM   3350  O   GLY A 536      87.604 -11.357  15.684  1.00 -0.57           O  
ATOM   3351  H   GLY A 536      89.198 -13.029  12.845  1.00  0.27           H  
ATOM   3352  HA2 GLY A 536      87.971 -14.093  14.443  1.00  0.07           H  
ATOM   3353  HA3 GLY A 536      86.531 -13.452  13.582  1.00  0.07           H  
ATOM   3354  N   LYS A 537      86.072 -12.916  16.066  1.00 -0.35           N  
ATOM   3355  CA  LYS A 537      85.508 -12.250  17.230  1.00 -0.24           C  
ATOM   3356  C   LYS A 537      86.247 -12.644  18.498  1.00  0.73           C  
ATOM   3357  O   LYS A 537      86.024 -12.063  19.547  1.00 -0.59           O  
ATOM   3358  CB  LYS A 537      84.033 -12.628  17.387  1.00 -0.01           C  
ATOM   3359  CG  LYS A 537      83.113 -11.992  16.362  1.00  0.02           C  
ATOM   3360  CD  LYS A 537      81.692 -11.908  16.897  1.00 -0.05           C  
ATOM   3361  CE  LYS A 537      80.724 -11.324  15.879  1.00 -0.01           C  
ATOM   3362  NZ  LYS A 537      79.559 -10.708  16.587  1.00 -0.39           N1+
ATOM   3363  H   LYS A 537      85.697 -13.802  15.791  1.00  0.27           H  
ATOM   3364  HA  LYS A 537      85.591 -11.162  17.090  1.00  0.14           H  
ATOM   3365  HB2 LYS A 537      83.946 -13.721  17.297  1.00  0.04           H  
ATOM   3366  HB3 LYS A 537      83.702 -12.315  18.388  1.00  0.04           H  
ATOM   3367  HG2 LYS A 537      83.473 -10.978  16.133  1.00  0.01           H  
ATOM   3368  HG3 LYS A 537      83.119 -12.600  15.445  1.00  0.01           H  
ATOM   3369  HD2 LYS A 537      81.355 -12.920  17.165  1.00  0.06           H  
ATOM   3370  HD3 LYS A 537      81.689 -11.271  17.794  1.00  0.06           H  
ATOM   3371  HE2 LYS A 537      81.239 -10.555  15.284  1.00  0.11           H  
ATOM   3372  HE3 LYS A 537      80.366 -12.124  15.214  1.00  0.11           H  
ATOM   3373  HZ1 LYS A 537      79.887  -9.981  17.204  1.00  0.34           H  
ATOM   3374  HZ2 LYS A 537      78.925 -10.314  15.910  1.00  0.34           H  
ATOM   3375  HZ3 LYS A 537      79.081 -11.414  17.124  1.00  0.34           H  
ATOM   3376  N   GLU A 538      87.115 -13.642  18.410  1.00 -0.52           N  
ATOM   3377  CA  GLU A 538      87.878 -14.050  19.567  1.00  0.04           C  
ATOM   3378  C   GLU A 538      89.194 -14.808  19.247  1.00  0.54           C  
ATOM   3379  O   GLU A 538      89.305 -15.500  18.227  1.00 -0.58           O  
ATOM   3380  CB  GLU A 538      86.973 -14.857  20.505  1.00  0.06           C  
ATOM   3381  CG  GLU A 538      86.355 -16.120  19.914  1.00  0.01           C  
ATOM   3382  CD  GLU A 538      85.032 -15.869  19.190  1.00  0.81           C  
ATOM   3383  OE1 GLU A 538      84.919 -16.281  18.010  1.00 -0.82           O  
ATOM   3384  OE2 GLU A 538      84.122 -15.253  19.805  1.00 -0.82           O1-
ATOM   3385  H   GLU A 538      87.242 -14.115  17.538  1.00  0.29           H  
ATOM   3386  HA  GLU A 538      88.170 -13.132  20.097  1.00  0.11           H  
ATOM   3387  HB2 GLU A 538      87.572 -15.152  21.379  1.00 -0.02           H  
ATOM   3388  HB3 GLU A 538      86.152 -14.200  20.828  1.00 -0.02           H  
ATOM   3389  HG2 GLU A 538      87.068 -16.554  19.197  1.00 -0.04           H  
ATOM   3390  HG3 GLU A 538      86.175 -16.835  20.730  1.00 -0.04           H  
ATOM   3391  N   ILE A 539      90.185 -14.659  20.144  1.00 -0.42           N  
ATOM   3392  CA  ILE A 539      91.458 -15.414  20.094  1.00 -0.06           C  
ATOM   3393  C   ILE A 539      91.925 -15.801  21.482  1.00  0.60           C  
ATOM   3394  O   ILE A 539      91.623 -15.167  22.454  1.00 -0.57           O  
ATOM   3395  CB  ILE A 539      92.663 -14.624  19.506  1.00  0.13           C  
ATOM   3396  CG1 ILE A 539      92.343 -13.141  19.392  1.00 -0.04           C  
ATOM   3397  CG2 ILE A 539      93.125 -15.204  18.176  1.00 -0.32           C  
ATOM   3398  CD1 ILE A 539      92.238 -12.433  20.739  1.00 -0.07           C  
ATOM   3399  H   ILE A 539      90.055 -14.002  20.886  1.00  0.27           H  
ATOM   3400  HA  ILE A 539      91.288 -16.318  19.490  1.00  0.09           H  
ATOM   3401  HB  ILE A 539      93.499 -14.726  20.214  1.00  0.02           H  
ATOM   3402 HG12 ILE A 539      93.139 -12.658  18.806  1.00  0.02           H  
ATOM   3403 HG13 ILE A 539      91.383 -13.032  18.866  1.00  0.02           H  
ATOM   3404 HG21 ILE A 539      92.296 -15.172  17.454  1.00  0.09           H  
ATOM   3405 HG22 ILE A 539      93.969 -14.612  17.791  1.00  0.09           H  
ATOM   3406 HG23 ILE A 539      93.445 -16.246  18.322  1.00  0.09           H  
ATOM   3407 HD11 ILE A 539      93.191 -12.531  21.280  1.00  0.02           H  
ATOM   3408 HD12 ILE A 539      92.016 -11.368  20.577  1.00  0.02           H  
ATOM   3409 HD13 ILE A 539      91.431 -12.890  21.331  1.00  0.02           H  
ATOM   3410  N   SER A 540      92.709 -16.859  21.562  1.00 -0.42           N  
ATOM   3411  CA  SER A 540      93.353 -17.183  22.790  1.00 -0.02           C  
ATOM   3412  C   SER A 540      94.732 -16.601  22.666  1.00  0.60           C  
ATOM   3413  O   SER A 540      95.295 -16.518  21.573  1.00 -0.57           O  
ATOM   3414  CB  SER A 540      93.430 -18.693  22.997  1.00  0.21           C  
ATOM   3415  OG  SER A 540      93.998 -19.284  21.864  1.00 -0.65           O  
ATOM   3416  H   SER A 540      92.852 -17.436  20.757  1.00  0.27           H  
ATOM   3417  HA  SER A 540      92.816 -16.728  23.635  1.00  0.08           H  
ATOM   3418  HB2 SER A 540      94.052 -18.913  23.877  1.00  0.04           H  
ATOM   3419  HB3 SER A 540      92.418 -19.095  23.154  1.00  0.04           H  
ATOM   3420  HG  SER A 540      94.048 -20.224  21.989  1.00  0.43           H  
ATOM   3421  N   ILE A 541      95.276 -16.234  23.818  1.00 -0.42           N  
ATOM   3422  CA  ILE A 541      96.660 -15.841  23.919  1.00 -0.06           C  
ATOM   3423  C   ILE A 541      97.528 -16.868  23.284  1.00  0.60           C  
ATOM   3424  O   ILE A 541      98.505 -16.500  22.670  1.00 -0.57           O  
ATOM   3425  CB  ILE A 541      97.107 -15.734  25.371  1.00  0.13           C  
ATOM   3426  CG1 ILE A 541      96.251 -14.706  26.124  1.00 -0.04           C  
ATOM   3427  CG2 ILE A 541      98.617 -15.400  25.458  1.00 -0.32           C  
ATOM   3428  CD1 ILE A 541      96.223 -13.338  25.482  1.00 -0.07           C  
ATOM   3429  H   ILE A 541      94.709 -16.230  24.642  1.00  0.27           H  
ATOM   3430  HA  ILE A 541      96.795 -14.871  23.417  1.00  0.09           H  
ATOM   3431  HB  ILE A 541      96.952 -16.713  25.847  1.00  0.02           H  
ATOM   3432 HG12 ILE A 541      95.220 -15.085  26.174  1.00  0.02           H  
ATOM   3433 HG13 ILE A 541      96.653 -14.601  27.143  1.00  0.02           H  
ATOM   3434 HG21 ILE A 541      98.811 -14.445  24.947  1.00  0.09           H  
ATOM   3435 HG22 ILE A 541      98.914 -15.318  26.514  1.00  0.09           H  
ATOM   3436 HG23 ILE A 541      99.198 -16.200  24.975  1.00  0.09           H  
ATOM   3437 HD11 ILE A 541      95.822 -13.420  24.461  1.00  0.02           H  
ATOM   3438 HD12 ILE A 541      95.583 -12.668  26.075  1.00  0.02           H  
ATOM   3439 HD13 ILE A 541      97.244 -12.930  25.443  1.00  0.02           H  
ATOM   3440  N   LYS A 542      97.168 -18.149  23.443  1.00 -0.35           N  
ATOM   3441  CA  LYS A 542      97.941 -19.250  22.912  1.00 -0.24           C  
ATOM   3442  C   LYS A 542      98.003 -19.330  21.406  1.00  0.73           C  
ATOM   3443  O   LYS A 542      99.019 -19.785  20.833  1.00 -0.59           O  
ATOM   3444  CB  LYS A 542      97.388 -20.591  23.370  1.00 -0.01           C  
ATOM   3445  CG  LYS A 542      98.492 -21.642  23.469  1.00  0.02           C  
ATOM   3446  CD  LYS A 542      98.177 -22.932  22.749  1.00 -0.05           C  
ATOM   3447  CE  LYS A 542      99.464 -23.747  22.630  1.00 -0.01           C  
ATOM   3448  NZ  LYS A 542      99.240 -25.211  22.432  1.00 -0.39           N1+
ATOM   3449  H   LYS A 542      96.330 -18.352  23.950  1.00  0.27           H  
ATOM   3450  HA  LYS A 542      98.967 -19.137  23.292  1.00  0.14           H  
ATOM   3451  HB2 LYS A 542      96.921 -20.467  24.358  1.00  0.04           H  
ATOM   3452  HB3 LYS A 542      96.632 -20.933  22.648  1.00  0.04           H  
ATOM   3453  HG2 LYS A 542      99.411 -21.220  23.037  1.00  0.01           H  
ATOM   3454  HG3 LYS A 542      98.658 -21.871  24.532  1.00  0.01           H  
ATOM   3455  HD2 LYS A 542      97.428 -23.502  23.319  1.00  0.06           H  
ATOM   3456  HD3 LYS A 542      97.784 -22.711  21.746  1.00  0.06           H  
ATOM   3457  HE2 LYS A 542     100.037 -23.366  21.772  1.00  0.11           H  
ATOM   3458  HE3 LYS A 542     100.048 -23.608  23.552  1.00  0.11           H  
ATOM   3459  HZ1 LYS A 542      98.707 -25.358  21.590  1.00  0.34           H  
ATOM   3460  HZ2 LYS A 542     100.129 -25.679  22.353  1.00  0.34           H  
ATOM   3461  HZ3 LYS A 542      98.733 -25.583  23.220  1.00  0.34           H  
ATOM   3462  N   GLU A 543      96.892 -19.002  20.759  1.00 -0.52           N  
ATOM   3463  CA  GLU A 543      96.861 -18.984  19.316  1.00  0.04           C  
ATOM   3464  C   GLU A 543      97.872 -17.919  18.866  1.00  0.54           C  
ATOM   3465  O   GLU A 543      98.632 -18.119  17.919  1.00 -0.58           O  
ATOM   3466  CB  GLU A 543      95.495 -18.573  18.787  1.00  0.06           C  
ATOM   3467  CG  GLU A 543      94.475 -19.681  18.637  1.00  0.01           C  
ATOM   3468  CD  GLU A 543      93.060 -19.129  18.555  1.00  0.81           C  
ATOM   3469  OE1 GLU A 543      92.529 -18.715  19.614  1.00 -0.82           O  
ATOM   3470  OE2 GLU A 543      92.499 -19.086  17.434  1.00 -0.82           O1-
ATOM   3471  H   GLU A 543      96.069 -18.765  21.276  1.00  0.29           H  
ATOM   3472  HA  GLU A 543      97.132 -19.974  18.921  1.00  0.11           H  
ATOM   3473  HB2 GLU A 543      95.079 -17.825  19.478  1.00 -0.02           H  
ATOM   3474  HB3 GLU A 543      95.642 -18.116  17.797  1.00 -0.02           H  
ATOM   3475  HG2 GLU A 543      94.692 -20.245  17.718  1.00 -0.04           H  
ATOM   3476  HG3 GLU A 543      94.547 -20.353  19.505  1.00 -0.04           H  
ATOM   3477  N   ILE A 544      97.865 -16.777  19.542  1.00 -0.42           N  
ATOM   3478  CA  ILE A 544      98.695 -15.686  19.093  1.00 -0.06           C  
ATOM   3479  C   ILE A 544     100.146 -16.066  19.292  1.00  0.60           C  
ATOM   3480  O   ILE A 544     101.007 -15.742  18.466  1.00 -0.57           O  
ATOM   3481  CB  ILE A 544      98.406 -14.378  19.826  1.00  0.13           C  
ATOM   3482  CG1 ILE A 544      96.936 -13.998  19.681  1.00 -0.04           C  
ATOM   3483  CG2 ILE A 544      99.305 -13.293  19.269  1.00 -0.32           C  
ATOM   3484  CD1 ILE A 544      96.606 -12.635  20.272  1.00 -0.07           C  
ATOM   3485  H   ILE A 544      97.290 -16.674  20.354  1.00  0.27           H  
ATOM   3486  HA  ILE A 544      98.509 -15.528  18.020  1.00  0.09           H  
ATOM   3487  HB  ILE A 544      98.629 -14.511  20.895  1.00  0.02           H  
ATOM   3488 HG12 ILE A 544      96.683 -13.985  18.611  1.00  0.02           H  
ATOM   3489 HG13 ILE A 544      96.327 -14.757  20.193  1.00  0.02           H  
ATOM   3490 HG21 ILE A 544      99.114 -13.175  18.192  1.00  0.09           H  
ATOM   3491 HG22 ILE A 544      99.097 -12.344  19.784  1.00  0.09           H  
ATOM   3492 HG23 ILE A 544     100.357 -13.572  19.426  1.00  0.09           H  
ATOM   3493 HD11 ILE A 544      97.207 -11.863  19.770  1.00  0.02           H  
ATOM   3494 HD12 ILE A 544      95.537 -12.421  20.125  1.00  0.02           H  
ATOM   3495 HD13 ILE A 544      96.835 -12.637  21.348  1.00  0.02           H  
ATOM   3496  N   SER A 545     100.405 -16.742  20.401  1.00 -0.42           N  
ATOM   3497  CA  SER A 545     101.738 -17.233  20.702  1.00 -0.02           C  
ATOM   3498  C   SER A 545     102.191 -18.274  19.667  1.00  0.60           C  
ATOM   3499  O   SER A 545     103.322 -18.228  19.193  1.00 -0.57           O  
ATOM   3500  CB  SER A 545     101.784 -17.813  22.110  1.00  0.21           C  
ATOM   3501  OG  SER A 545     102.922 -18.641  22.229  1.00 -0.65           O  
ATOM   3502  H   SER A 545      99.663 -16.919  21.048  1.00  0.27           H  
ATOM   3503  HA  SER A 545     102.434 -16.383  20.658  1.00  0.08           H  
ATOM   3504  HB2 SER A 545     101.844 -16.996  22.844  1.00  0.04           H  
ATOM   3505  HB3 SER A 545     100.876 -18.405  22.295  1.00  0.04           H  
ATOM   3506  HG  SER A 545     102.957 -19.007  23.105  1.00  0.43           H  
ATOM   3507  N   GLN A 546     101.312 -19.199  19.311  1.00 -0.42           N  
ATOM   3508  CA  GLN A 546     101.638 -20.211  18.309  1.00 -0.00           C  
ATOM   3509  C   GLN A 546     101.973 -19.635  16.909  1.00  0.60           C  
ATOM   3510  O   GLN A 546     102.624 -20.291  16.098  1.00 -0.57           O  
ATOM   3511  CB  GLN A 546     100.470 -21.211  18.190  1.00 -0.00           C  
ATOM   3512  CG  GLN A 546     100.410 -22.271  19.302  1.00 -0.06           C  
ATOM   3513  CD  GLN A 546      99.443 -23.426  19.001  1.00  0.70           C  
ATOM   3514  NE2 GLN A 546      99.892 -24.656  19.279  1.00 -0.94           N  
ATOM   3515  OE1 GLN A 546      98.312 -23.223  18.524  1.00 -0.61           O  
ATOM   3516  H   GLN A 546     100.407 -19.205  19.737  1.00  0.27           H  
ATOM   3517  HA  GLN A 546     102.526 -20.754  18.664  1.00  0.09           H  
ATOM   3518  HB2 GLN A 546      99.529 -20.642  18.209  1.00  0.02           H  
ATOM   3519  HB3 GLN A 546     100.563 -21.732  17.226  1.00  0.02           H  
ATOM   3520  HG2 GLN A 546     101.418 -22.689  19.439  1.00  0.04           H  
ATOM   3521  HG3 GLN A 546     100.087 -21.781  20.232  1.00  0.04           H  
ATOM   3522 HE21 GLN A 546     100.808 -24.780  19.660  1.00  0.43           H  
ATOM   3523 HE22 GLN A 546      99.311 -25.451  19.106  1.00  0.43           H  
ATOM   3524  N   GLU A 547     101.521 -18.417  16.630  1.00 -0.52           N  
ATOM   3525  CA  GLU A 547     101.631 -17.831  15.302  1.00  0.04           C  
ATOM   3526  C   GLU A 547     102.828 -16.865  15.194  1.00  0.54           C  
ATOM   3527  O   GLU A 547     103.461 -16.751  14.140  1.00 -0.58           O  
ATOM   3528  CB  GLU A 547     100.324 -17.129  14.955  1.00  0.06           C  
ATOM   3529  CG  GLU A 547     100.331 -16.315  13.669  1.00  0.01           C  
ATOM   3530  CD  GLU A 547     100.467 -17.149  12.401  1.00  0.81           C  
ATOM   3531  OE1 GLU A 547     100.947 -18.302  12.448  1.00 -0.82           O  
ATOM   3532  OE2 GLU A 547     100.091 -16.636  11.335  1.00 -0.82           O1-
ATOM   3533  H   GLU A 547     101.090 -17.884  17.358  1.00  0.29           H  
ATOM   3534  HA  GLU A 547     101.790 -18.645  14.579  1.00  0.11           H  
ATOM   3535  HB2 GLU A 547      99.542 -17.897  14.864  1.00 -0.02           H  
ATOM   3536  HB3 GLU A 547     100.076 -16.449  15.783  1.00 -0.02           H  
ATOM   3537  HG2 GLU A 547      99.388 -15.752  13.612  1.00 -0.04           H  
ATOM   3538  HG3 GLU A 547     101.175 -15.611  13.711  1.00 -0.04           H  
ATOM   3539  N   THR A 548     103.128 -16.190  16.299  1.00 -0.42           N  
ATOM   3540  CA  THR A 548     104.227 -15.237  16.400  1.00 -0.04           C  
ATOM   3541  C   THR A 548     105.495 -15.808  17.039  1.00  0.60           C  
ATOM   3542  O   THR A 548     106.558 -15.234  16.932  1.00 -0.57           O  
ATOM   3543  CB  THR A 548     103.772 -14.073  17.272  1.00  0.37           C  
ATOM   3544  CG2 THR A 548     102.638 -13.364  16.613  1.00 -0.24           C  
ATOM   3545  OG1 THR A 548     103.345 -14.577  18.561  1.00 -0.68           O  
ATOM   3546  H   THR A 548     102.565 -16.345  17.111  1.00  0.27           H  
ATOM   3547  HA  THR A 548     104.471 -14.877  15.390  1.00  0.10           H  
ATOM   3548  HB  THR A 548     104.608 -13.372  17.412  1.00  0.00           H  
ATOM   3549  HG1 THR A 548     103.061 -13.853  19.106  1.00  0.41           H  
ATOM   3550 HG21 THR A 548     102.156 -14.037  15.888  1.00  0.06           H  
ATOM   3551 HG22 THR A 548     101.904 -13.059  17.374  1.00  0.06           H  
ATOM   3552 HG23 THR A 548     103.016 -12.473  16.091  1.00  0.06           H  
ATOM   3553  N   ALA A 549     105.351 -16.932  17.732  1.00 -0.42           N  
ATOM   3554  CA  ALA A 549     106.413 -17.571  18.530  1.00  0.03           C  
ATOM   3555  C   ALA A 549     106.803 -16.767  19.783  1.00  0.60           C  
ATOM   3556  O   ALA A 549     107.761 -17.136  20.491  1.00 -0.57           O  
ATOM   3557  CB  ALA A 549     107.621 -17.941  17.675  1.00 -0.18           C  
ATOM   3558  H   ALA A 549     104.456 -17.378  17.711  1.00  0.27           H  
ATOM   3559  HA  ALA A 549     105.992 -18.519  18.896  1.00  0.08           H  
ATOM   3560  HB1 ALA A 549     108.387 -18.413  18.308  1.00  0.06           H  
ATOM   3561  HB2 ALA A 549     107.311 -18.644  16.887  1.00  0.06           H  
ATOM   3562  HB3 ALA A 549     108.036 -17.033  17.213  1.00  0.06           H  
ATOM   3563  N   VAL A 550     106.019 -15.721  20.064  1.00 -0.42           N  
ATOM   3564  CA  VAL A 550     106.082 -14.926  21.284  1.00 -0.09           C  
ATOM   3565  C   VAL A 550     105.358 -15.602  22.451  1.00  0.60           C  
ATOM   3566  O   VAL A 550     104.319 -16.189  22.288  1.00 -0.57           O  
ATOM   3567  CB  VAL A 550     105.448 -13.494  21.138  1.00  0.30           C  
ATOM   3568  CG1 VAL A 550     105.681 -12.662  22.380  1.00 -0.32           C  
ATOM   3569  CG2 VAL A 550     106.015 -12.731  19.959  1.00 -0.32           C  
ATOM   3570  H   VAL A 550     105.334 -15.463  19.382  1.00  0.27           H  
ATOM   3571  HA  VAL A 550     107.144 -14.811  21.546  1.00  0.10           H  
ATOM   3572  HB  VAL A 550     104.365 -13.616  20.990  1.00 -0.03           H  
ATOM   3573 HG11 VAL A 550     106.762 -12.559  22.555  1.00  0.08           H  
ATOM   3574 HG12 VAL A 550     105.236 -11.666  22.243  1.00  0.08           H  
ATOM   3575 HG13 VAL A 550     105.215 -13.156  23.245  1.00  0.08           H  
ATOM   3576 HG21 VAL A 550     105.824 -13.293  19.033  1.00  0.08           H  
ATOM   3577 HG22 VAL A 550     105.533 -11.744  19.895  1.00  0.08           H  
ATOM   3578 HG23 VAL A 550     107.099 -12.602  20.093  1.00  0.08           H  
ATOM   3579  N   ASN A 551     105.939 -15.459  23.636  1.00 -0.42           N  
ATOM   3580  CA  ASN A 551     105.532 -16.132  24.843  1.00  0.01           C  
ATOM   3581  C   ASN A 551     104.308 -15.501  25.441  1.00  0.60           C  
ATOM   3582  O   ASN A 551     104.244 -14.292  25.590  1.00 -0.57           O  
ATOM   3583  CB  ASN A 551     106.678 -16.049  25.850  1.00 -0.20           C  
ATOM   3584  CG  ASN A 551     106.352 -16.689  27.178  1.00  0.71           C  
ATOM   3585  ND2 ASN A 551     106.824 -17.897  27.353  1.00 -0.92           N  
ATOM   3586  OD1 ASN A 551     105.669 -16.095  28.037  1.00 -0.59           O  
ATOM   3587  H   ASN A 551     106.719 -14.836  23.695  1.00  0.27           H  
ATOM   3588  HA  ASN A 551     105.316 -17.186  24.613  1.00  0.10           H  
ATOM   3589  HB2 ASN A 551     107.555 -16.557  25.423  1.00  0.08           H  
ATOM   3590  HB3 ASN A 551     106.916 -14.989  26.022  1.00  0.08           H  
ATOM   3591 HD21 ASN A 551     107.361 -18.334  26.631  1.00  0.42           H  
ATOM   3592 HD22 ASN A 551     106.648 -18.384  28.209  1.00  0.42           H  
ATOM   3593  N   PRO A 552     103.332 -16.332  25.836  1.00 -0.25           N  
ATOM   3594  CA  PRO A 552     102.056 -15.822  26.367  1.00 -0.03           C  
ATOM   3595  C   PRO A 552     102.207 -14.713  27.392  1.00  0.59           C  
ATOM   3596  O   PRO A 552     101.488 -13.673  27.324  1.00 -0.57           O  
ATOM   3597  CB  PRO A 552     101.434 -17.079  26.983  1.00 -0.01           C  
ATOM   3598  CG  PRO A 552     101.958 -18.214  26.168  1.00  0.02           C  
ATOM   3599  CD  PRO A 552     103.365 -17.817  25.830  1.00  0.02           C  
ATOM   3600  HA  PRO A 552     101.430 -15.446  25.544  1.00  0.06           H  
ATOM   3601  HB2 PRO A 552     101.740 -17.185  28.034  1.00  0.03           H  
ATOM   3602  HB3 PRO A 552     100.337 -17.035  26.923  1.00  0.03           H  
ATOM   3603  HG2 PRO A 552     101.947 -19.148  26.749  1.00  0.02           H  
ATOM   3604  HG3 PRO A 552     101.361 -18.344  25.254  1.00  0.02           H  
ATOM   3605  HD2 PRO A 552     104.070 -18.195  26.585  1.00  0.04           H  
ATOM   3606  HD3 PRO A 552     103.651 -18.198  24.838  1.00  0.04           H  
ATOM   3607  N   VAL A 553     103.156 -14.874  28.317  1.00 -0.42           N  
ATOM   3608  CA  VAL A 553     103.294 -13.889  29.388  1.00 -0.09           C  
ATOM   3609  C   VAL A 553     103.731 -12.566  28.772  1.00  0.60           C  
ATOM   3610  O   VAL A 553     103.236 -11.503  29.184  1.00 -0.57           O  
ATOM   3611  CB  VAL A 553     104.271 -14.339  30.509  1.00  0.30           C  
ATOM   3612  CG1 VAL A 553     104.289 -13.311  31.632  1.00 -0.32           C  
ATOM   3613  CG2 VAL A 553     103.892 -15.738  31.061  1.00 -0.32           C  
ATOM   3614  H   VAL A 553     103.769 -15.664  28.277  1.00  0.27           H  
ATOM   3615  HA  VAL A 553     102.305 -13.747  29.849  1.00  0.10           H  
ATOM   3616  HB  VAL A 553     105.282 -14.402  30.080  1.00 -0.03           H  
ATOM   3617 HG11 VAL A 553     103.276 -13.203  32.047  1.00  0.08           H  
ATOM   3618 HG12 VAL A 553     104.976 -13.645  32.424  1.00  0.08           H  
ATOM   3619 HG13 VAL A 553     104.629 -12.342  31.237  1.00  0.08           H  
ATOM   3620 HG21 VAL A 553     103.921 -16.474  30.244  1.00  0.08           H  
ATOM   3621 HG22 VAL A 553     104.608 -16.030  31.843  1.00  0.08           H  
ATOM   3622 HG23 VAL A 553     102.878 -15.702  31.487  1.00  0.08           H  
ATOM   3623  N   ASP A 554     104.621 -12.652  27.761  1.00 -0.52           N  
ATOM   3624  CA  ASP A 554     105.061 -11.496  26.953  1.00  0.04           C  
ATOM   3625  C   ASP A 554     103.888 -10.854  26.173  1.00  0.54           C  
ATOM   3626  O   ASP A 554     103.710  -9.644  26.139  1.00 -0.58           O  
ATOM   3627  CB  ASP A 554     106.160 -11.918  25.966  1.00 -0.03           C  
ATOM   3628  CG  ASP A 554     107.488 -12.362  26.647  1.00  0.80           C  
ATOM   3629  OD1 ASP A 554     107.733 -12.165  27.832  1.00 -0.80           O  
ATOM   3630  OD2 ASP A 554     108.336 -12.932  25.967  1.00 -0.80           O1-
ATOM   3631  H   ASP A 554     105.005 -13.550  27.546  1.00  0.29           H  
ATOM   3632  HA  ASP A 554     105.475 -10.740  27.636  1.00  0.09           H  
ATOM   3633  HB2 ASP A 554     105.781 -12.758  25.366  1.00 -0.01           H  
ATOM   3634  HB3 ASP A 554     106.378 -11.065  25.306  1.00 -0.01           H  
ATOM   3635  N   ILE A 555     103.067 -11.671  25.539  1.00 -0.42           N  
ATOM   3636  CA  ILE A 555     101.806 -11.145  24.964  1.00 -0.06           C  
ATOM   3637  C   ILE A 555     100.917 -10.438  26.001  1.00  0.60           C  
ATOM   3638  O   ILE A 555     100.594  -9.264  25.878  1.00 -0.57           O  
ATOM   3639  CB  ILE A 555     101.066 -12.306  24.300  1.00  0.13           C  
ATOM   3640  CG1 ILE A 555     101.846 -12.755  23.083  1.00 -0.04           C  
ATOM   3641  CG2 ILE A 555      99.668 -11.945  23.862  1.00 -0.32           C  
ATOM   3642  CD1 ILE A 555     101.785 -14.266  22.898  1.00 -0.07           C  
ATOM   3643  H   ILE A 555     103.295 -12.640  25.447  1.00  0.27           H  
ATOM   3644  HA  ILE A 555     102.064 -10.407  24.190  1.00  0.09           H  
ATOM   3645  HB  ILE A 555     101.004 -13.135  25.020  1.00  0.02           H  
ATOM   3646 HG12 ILE A 555     101.424 -12.270  22.191  1.00  0.02           H  
ATOM   3647 HG13 ILE A 555     102.897 -12.453  23.202  1.00  0.02           H  
ATOM   3648 HG21 ILE A 555      99.712 -11.113  23.143  1.00  0.09           H  
ATOM   3649 HG22 ILE A 555      99.197 -12.817  23.385  1.00  0.09           H  
ATOM   3650 HG23 ILE A 555      99.076 -11.642  24.738  1.00  0.09           H  
ATOM   3651 HD11 ILE A 555     100.737 -14.579  22.782  1.00  0.02           H  
ATOM   3652 HD12 ILE A 555     102.354 -14.549  22.000  1.00  0.02           H  
ATOM   3653 HD13 ILE A 555     102.220 -14.761  23.779  1.00  0.02           H  
ATOM   3654  N   VAL A 556     100.519 -11.155  27.042  1.00 -0.42           N  
ATOM   3655  CA  VAL A 556      99.625 -10.570  28.073  1.00 -0.09           C  
ATOM   3656  C   VAL A 556     100.228  -9.276  28.590  1.00  0.60           C  
ATOM   3657  O   VAL A 556      99.567  -8.226  28.731  1.00 -0.57           O  
ATOM   3658  CB  VAL A 556      99.418 -11.554  29.257  1.00  0.30           C  
ATOM   3659  CG1 VAL A 556      98.635 -10.903  30.400  1.00 -0.32           C  
ATOM   3660  CG2 VAL A 556      98.714 -12.836  28.786  1.00 -0.32           C  
ATOM   3661  H   VAL A 556     100.825 -12.103  27.134  1.00  0.27           H  
ATOM   3662  HA  VAL A 556      98.648 -10.355  27.615  1.00  0.10           H  
ATOM   3663  HB  VAL A 556     100.410 -11.832  29.642  1.00 -0.03           H  
ATOM   3664 HG11 VAL A 556      97.651 -10.578  30.032  1.00  0.08           H  
ATOM   3665 HG12 VAL A 556      98.500 -11.631  31.213  1.00  0.08           H  
ATOM   3666 HG13 VAL A 556      99.192 -10.032  30.776  1.00  0.08           H  
ATOM   3667 HG21 VAL A 556      99.322 -13.325  28.011  1.00  0.08           H  
ATOM   3668 HG22 VAL A 556      98.588 -13.520  29.639  1.00  0.08           H  
ATOM   3669 HG23 VAL A 556      97.727 -12.581  28.372  1.00  0.08           H  
ATOM   3670  N   SER A 557     101.517  -9.366  28.872  1.00 -0.42           N  
ATOM   3671  CA  SER A 557     102.286  -8.236  29.416  1.00 -0.02           C  
ATOM   3672  C   SER A 557     102.185  -7.000  28.486  1.00  0.60           C  
ATOM   3673  O   SER A 557     101.872  -5.885  28.923  1.00 -0.57           O  
ATOM   3674  CB  SER A 557     103.715  -8.721  29.649  1.00  0.21           C  
ATOM   3675  OG  SER A 557     104.587  -7.659  29.731  1.00 -0.65           O  
ATOM   3676  H   SER A 557     101.986 -10.234  28.709  1.00  0.27           H  
ATOM   3677  HA  SER A 557     101.858  -7.953  30.389  1.00  0.08           H  
ATOM   3678  HB2 SER A 557     103.753  -9.292  30.589  1.00  0.04           H  
ATOM   3679  HB3 SER A 557     104.016  -9.370  28.814  1.00  0.04           H  
ATOM   3680  HG  SER A 557     105.468  -7.983  29.876  1.00  0.43           H  
ATOM   3681  N   THR A 558     102.395  -7.222  27.187  1.00 -0.42           N  
ATOM   3682  CA  THR A 558     102.209  -6.164  26.158  1.00 -0.04           C  
ATOM   3683  C   THR A 558     100.779  -5.649  25.979  1.00  0.60           C  
ATOM   3684  O   THR A 558     100.591  -4.455  25.834  1.00 -0.57           O  
ATOM   3685  CB  THR A 558     102.686  -6.657  24.766  1.00  0.37           C  
ATOM   3686  CG2 THR A 558     102.796  -5.478  23.762  1.00 -0.24           C  
ATOM   3687  OG1 THR A 558     103.955  -7.284  24.921  1.00 -0.68           O  
ATOM   3688  H   THR A 558     102.688  -8.132  26.895  1.00  0.27           H  
ATOM   3689  HA  THR A 558     102.834  -5.311  26.462  1.00  0.10           H  
ATOM   3690  HB  THR A 558     101.963  -7.389  24.376  1.00  0.00           H  
ATOM   3691  HG1 THR A 558     104.261  -7.592  24.076  1.00  0.41           H  
ATOM   3692 HG21 THR A 558     102.891  -4.532  24.316  1.00  0.06           H  
ATOM   3693 HG22 THR A 558     103.681  -5.620  23.125  1.00  0.06           H  
ATOM   3694 HG23 THR A 558     101.894  -5.446  23.134  1.00  0.06           H  
ATOM   3695  N   LEU A 559      99.793  -6.543  25.915  1.00 -0.42           N  
ATOM   3696  CA  LEU A 559      98.367  -6.127  25.913  1.00 -0.05           C  
ATOM   3697  C   LEU A 559      98.073  -5.112  27.016  1.00  0.60           C  
ATOM   3698  O   LEU A 559      97.441  -4.088  26.779  1.00 -0.57           O  
ATOM   3699  CB  LEU A 559      97.443  -7.341  26.127  1.00 -0.11           C  
ATOM   3700  CG  LEU A 559      97.405  -8.347  24.977  1.00  0.35           C  
ATOM   3701  CD1 LEU A 559      96.873  -9.730  25.347  1.00 -0.41           C  
ATOM   3702  CD2 LEU A 559      96.608  -7.782  23.816  1.00 -0.41           C  
ATOM   3703  H   LEU A 559     100.018  -7.516  25.867  1.00  0.27           H  
ATOM   3704  HA  LEU A 559      98.141  -5.670  24.938  1.00  0.09           H  
ATOM   3705  HB2 LEU A 559      97.782  -7.870  27.030  1.00  0.05           H  
ATOM   3706  HB3 LEU A 559      96.421  -6.966  26.284  1.00  0.05           H  
ATOM   3707  HG  LEU A 559      98.443  -8.484  24.639  1.00 -0.04           H  
ATOM   3708 HD11 LEU A 559      95.846  -9.637  25.730  1.00  0.10           H  
ATOM   3709 HD12 LEU A 559      96.876 -10.374  24.456  1.00  0.10           H  
ATOM   3710 HD13 LEU A 559      97.514 -10.174  26.122  1.00  0.10           H  
ATOM   3711 HD21 LEU A 559      97.073  -6.846  23.473  1.00  0.10           H  
ATOM   3712 HD22 LEU A 559      96.596  -8.509  22.991  1.00  0.10           H  
ATOM   3713 HD23 LEU A 559      95.577  -7.581  24.142  1.00  0.10           H  
ATOM   3714  N   GLN A 560      98.519  -5.449  28.223  1.00 -0.42           N  
ATOM   3715  CA  GLN A 560      98.421  -4.586  29.419  1.00 -0.00           C  
ATOM   3716  C   GLN A 560      99.197  -3.279  29.276  1.00  0.60           C  
ATOM   3717  O   GLN A 560      98.692  -2.187  29.575  1.00 -0.57           O  
ATOM   3718  CB  GLN A 560      98.945  -5.338  30.659  1.00 -0.00           C  
ATOM   3719  CG  GLN A 560      98.578  -4.691  31.981  1.00 -0.06           C  
ATOM   3720  CD  GLN A 560      97.158  -4.124  31.935  1.00  0.70           C  
ATOM   3721  NE2 GLN A 560      97.014  -2.785  31.968  1.00 -0.94           N  
ATOM   3722  OE1 GLN A 560      96.209  -4.882  31.806  1.00 -0.61           O  
ATOM   3723  H   GLN A 560      98.949  -6.346  28.328  1.00  0.27           H  
ATOM   3724  HA  GLN A 560      97.360  -4.341  29.575  1.00  0.09           H  
ATOM   3725  HB2 GLN A 560      98.529  -6.356  30.646  1.00  0.02           H  
ATOM   3726  HB3 GLN A 560     100.042  -5.389  30.593  1.00  0.02           H  
ATOM   3727  HG2 GLN A 560      98.639  -5.444  32.780  1.00  0.04           H  
ATOM   3728  HG3 GLN A 560      99.285  -3.875  32.191  1.00  0.04           H  
ATOM   3729 HE21 GLN A 560      97.821  -2.196  32.021  1.00  0.43           H  
ATOM   3730 HE22 GLN A 560      96.100  -2.380  31.940  1.00  0.43           H  
ATOM   3731  N   ALA A 561     100.433  -3.362  28.798  1.00 -0.42           N  
ATOM   3732  CA  ALA A 561     101.149  -2.111  28.542  1.00  0.03           C  
ATOM   3733  C   ALA A 561     100.321  -1.230  27.575  1.00  0.60           C  
ATOM   3734  O   ALA A 561     100.202  -0.007  27.759  1.00 -0.57           O  
ATOM   3735  CB  ALA A 561     102.545  -2.385  28.026  1.00 -0.18           C  
ATOM   3736  H   ALA A 561     100.860  -4.248  28.619  1.00  0.27           H  
ATOM   3737  HA  ALA A 561     101.246  -1.569  29.494  1.00  0.08           H  
ATOM   3738  HB1 ALA A 561     103.061  -1.431  27.842  1.00  0.06           H  
ATOM   3739  HB2 ALA A 561     103.105  -2.967  28.773  1.00  0.06           H  
ATOM   3740  HB3 ALA A 561     102.484  -2.956  27.088  1.00  0.06           H  
ATOM   3741  N   LEU A 562      99.701  -1.869  26.581  1.00 -0.42           N  
ATOM   3742  CA  LEU A 562      98.842  -1.178  25.619  1.00 -0.05           C  
ATOM   3743  C   LEU A 562      97.421  -0.817  26.159  1.00  0.60           C  
ATOM   3744  O   LEU A 562      96.585  -0.203  25.440  1.00 -0.57           O  
ATOM   3745  CB  LEU A 562      98.726  -2.043  24.361  1.00 -0.11           C  
ATOM   3746  CG  LEU A 562      99.991  -2.271  23.504  1.00  0.35           C  
ATOM   3747  CD1 LEU A 562      99.749  -3.342  22.443  1.00 -0.41           C  
ATOM   3748  CD2 LEU A 562     100.486  -0.981  22.860  1.00 -0.41           C  
ATOM   3749  H   LEU A 562      99.828  -2.857  26.490  1.00  0.27           H  
ATOM   3750  HA  LEU A 562      99.338  -0.234  25.348  1.00  0.09           H  
ATOM   3751  HB2 LEU A 562      98.367  -3.033  24.679  1.00  0.05           H  
ATOM   3752  HB3 LEU A 562      97.974  -1.572  23.711  1.00  0.05           H  
ATOM   3753  HG  LEU A 562     100.784  -2.634  24.174  1.00 -0.04           H  
ATOM   3754 HD11 LEU A 562      98.922  -3.030  21.789  1.00  0.10           H  
ATOM   3755 HD12 LEU A 562     100.661  -3.476  21.843  1.00  0.10           H  
ATOM   3756 HD13 LEU A 562      99.490  -4.292  22.933  1.00  0.10           H  
ATOM   3757 HD21 LEU A 562     100.721  -0.246  23.644  1.00  0.10           H  
ATOM   3758 HD22 LEU A 562     101.391  -1.189  22.270  1.00  0.10           H  
ATOM   3759 HD23 LEU A 562      99.704  -0.577  22.201  1.00  0.10           H  
ATOM   3760  N   GLN A 563      97.153  -1.164  27.417  1.00 -0.42           N  
ATOM   3761  CA  GLN A 563      95.796  -1.031  27.983  1.00 -0.00           C  
ATOM   3762  C   GLN A 563      94.774  -1.591  26.996  1.00  0.60           C  
ATOM   3763  O   GLN A 563      93.847  -0.911  26.582  1.00 -0.57           O  
ATOM   3764  CB  GLN A 563      95.478   0.423  28.324  1.00 -0.00           C  
ATOM   3765  CG  GLN A 563      96.174   0.920  29.583  1.00 -0.06           C  
ATOM   3766  CD  GLN A 563      96.271   2.443  29.631  1.00  0.70           C  
ATOM   3767  NE2 GLN A 563      96.574   2.975  30.802  1.00 -0.94           N  
ATOM   3768  OE1 GLN A 563      96.091   3.126  28.627  1.00 -0.61           O  
ATOM   3769  H   GLN A 563      97.888  -1.523  27.992  1.00  0.27           H  
ATOM   3770  HA  GLN A 563      95.746  -1.620  28.910  1.00  0.09           H  
ATOM   3771  HB2 GLN A 563      95.793   1.055  27.480  1.00  0.02           H  
ATOM   3772  HB3 GLN A 563      94.391   0.517  28.467  1.00  0.02           H  
ATOM   3773  HG2 GLN A 563      95.607   0.574  30.460  1.00  0.04           H  
ATOM   3774  HG3 GLN A 563      97.190   0.500  29.614  1.00  0.04           H  
ATOM   3775 HE21 GLN A 563      96.726   2.385  31.595  1.00  0.43           H  
ATOM   3776 HE22 GLN A 563      96.652   3.968  30.895  1.00  0.43           H  
ATOM   3777  N   MET A 564      95.004  -2.826  26.574  1.00 -0.42           N  
ATOM   3778  CA  MET A 564      94.114  -3.499  25.644  1.00 -0.02           C  
ATOM   3779  C   MET A 564      93.424  -4.637  26.325  1.00  0.60           C  
ATOM   3780  O   MET A 564      92.433  -5.117  25.807  1.00 -0.57           O  
ATOM   3781  CB  MET A 564      94.855  -3.959  24.394  1.00  0.03           C  
ATOM   3782  CG  MET A 564      95.056  -2.822  23.415  1.00  0.00           C  
ATOM   3783  SD  MET A 564      96.040  -3.119  21.918  1.00 -0.27           S  
ATOM   3784  CE  MET A 564      95.828  -4.887  21.701  1.00 -0.05           C  
ATOM   3785  H   MET A 564      95.814  -3.309  26.906  1.00  0.27           H  
ATOM   3786  HA  MET A 564      93.346  -2.778  25.329  1.00  0.09           H  
ATOM   3787  HB2 MET A 564      95.838  -4.355  24.688  1.00  0.02           H  
ATOM   3788  HB3 MET A 564      94.271  -4.752  23.904  1.00  0.02           H  
ATOM   3789  HG2 MET A 564      94.057  -2.498  23.086  1.00  0.04           H  
ATOM   3790  HG3 MET A 564      95.544  -2.004  23.965  1.00  0.04           H  
ATOM   3791  HE1 MET A 564      94.759  -5.116  21.583  1.00  0.07           H  
ATOM   3792  HE2 MET A 564      96.374  -5.214  20.804  1.00  0.07           H  
ATOM   3793  HE3 MET A 564      96.221  -5.414  22.582  1.00  0.07           H  
ATOM   3794  N   LEU A 565      93.947  -5.065  27.476  1.00 -0.42           N  
ATOM   3795  CA  LEU A 565      93.238  -5.997  28.349  1.00 -0.05           C  
ATOM   3796  C   LEU A 565      92.216  -5.294  29.259  1.00  0.60           C  
ATOM   3797  O   LEU A 565      92.556  -4.387  30.036  1.00 -0.57           O  
ATOM   3798  CB  LEU A 565      94.214  -6.831  29.158  1.00 -0.11           C  
ATOM   3799  CG  LEU A 565      94.546  -8.131  28.438  1.00  0.35           C  
ATOM   3800  CD1 LEU A 565      95.718  -8.793  29.155  1.00 -0.41           C  
ATOM   3801  CD2 LEU A 565      93.354  -9.091  28.363  1.00 -0.41           C  
ATOM   3802  H   LEU A 565      94.852  -4.738  27.749  1.00  0.27           H  
ATOM   3803  HA  LEU A 565      92.675  -6.685  27.701  1.00  0.09           H  
ATOM   3804  HB2 LEU A 565      95.140  -6.256  29.309  1.00  0.05           H  
ATOM   3805  HB3 LEU A 565      93.765  -7.065  30.134  1.00  0.05           H  
ATOM   3806  HG  LEU A 565      94.851  -7.888  27.409  1.00 -0.04           H  
ATOM   3807 HD11 LEU A 565      95.443  -8.992  30.201  1.00  0.10           H  
ATOM   3808 HD12 LEU A 565      95.966  -9.741  28.654  1.00  0.10           H  
ATOM   3809 HD13 LEU A 565      96.591  -8.124  29.127  1.00  0.10           H  
ATOM   3810 HD21 LEU A 565      92.524  -8.605  27.829  1.00  0.10           H  
ATOM   3811 HD22 LEU A 565      93.651 -10.003  27.825  1.00  0.10           H  
ATOM   3812 HD23 LEU A 565      93.031  -9.354  29.381  1.00  0.10           H  
ATOM   3813  N   LYS A 566      90.959  -5.714  29.121  1.00 -0.35           N  
ATOM   3814  CA  LYS A 566      89.843  -5.152  29.850  1.00 -0.24           C  
ATOM   3815  C   LYS A 566      89.181  -6.245  30.622  1.00  0.73           C  
ATOM   3816  O   LYS A 566      89.404  -7.411  30.332  1.00 -0.59           O  
ATOM   3817  CB  LYS A 566      88.848  -4.553  28.890  1.00 -0.01           C  
ATOM   3818  CG  LYS A 566      89.426  -3.388  28.122  1.00  0.02           C  
ATOM   3819  CD  LYS A 566      89.424  -2.093  28.930  1.00 -0.05           C  
ATOM   3820  CE  LYS A 566      90.644  -1.221  28.643  1.00 -0.01           C  
ATOM   3821  NZ  LYS A 566      91.630  -1.279  29.770  1.00 -0.39           N1+
ATOM   3822  H   LYS A 566      90.777  -6.458  28.478  1.00  0.27           H  
ATOM   3823  HA  LYS A 566      90.204  -4.374  30.539  1.00  0.14           H  
ATOM   3824  HB2 LYS A 566      88.535  -5.328  28.175  1.00  0.04           H  
ATOM   3825  HB3 LYS A 566      87.974  -4.204  29.458  1.00  0.04           H  
ATOM   3826  HG2 LYS A 566      90.463  -3.629  27.845  1.00  0.01           H  
ATOM   3827  HG3 LYS A 566      88.829  -3.236  27.211  1.00  0.01           H  
ATOM   3828  HD2 LYS A 566      88.517  -1.523  28.680  1.00  0.06           H  
ATOM   3829  HD3 LYS A 566      89.415  -2.345  30.001  1.00  0.06           H  
ATOM   3830  HE2 LYS A 566      91.130  -1.576  27.723  1.00  0.11           H  
ATOM   3831  HE3 LYS A 566      90.317  -0.180  28.506  1.00  0.11           H  
ATOM   3832  HZ1 LYS A 566      91.931  -2.232  29.904  1.00  0.34           H  
ATOM   3833  HZ2 LYS A 566      92.427  -0.703  29.549  1.00  0.34           H  
ATOM   3834  HZ3 LYS A 566      91.195  -0.942  30.614  1.00  0.34           H  
ATOM   3835  N   TYR A 567      88.373  -5.866  31.611  1.00 -0.42           N  
ATOM   3836  CA  TYR A 567      87.638  -6.846  32.403  1.00 -0.00           C  
ATOM   3837  C   TYR A 567      86.157  -6.676  32.364  1.00  0.60           C  
ATOM   3838  O   TYR A 567      85.668  -5.545  32.274  1.00 -0.57           O  
ATOM   3839  CB  TYR A 567      88.007  -6.750  33.837  1.00 -0.02           C  
ATOM   3840  CG  TYR A 567      87.560  -7.965  34.564  1.00 -0.00           C  
ATOM   3841  CD1 TYR A 567      86.446  -7.951  35.379  1.00 -0.19           C  
ATOM   3842  CD2 TYR A 567      88.246  -9.150  34.406  1.00 -0.19           C  
ATOM   3843  CE1 TYR A 567      86.058  -9.088  36.045  1.00 -0.23           C  
ATOM   3844  CE2 TYR A 567      87.872 -10.291  35.066  1.00 -0.23           C  
ATOM   3845  CZ  TYR A 567      86.780 -10.249  35.880  1.00  0.32           C  
ATOM   3846  OH  TYR A 567      86.404 -11.390  36.521  1.00 -0.56           O  
ATOM   3847  H   TYR A 567      88.269  -4.892  31.814  1.00  0.27           H  
ATOM   3848  HA  TYR A 567      87.892  -7.846  32.023  1.00  0.09           H  
ATOM   3849  HB2 TYR A 567      87.525  -5.865  34.278  1.00  0.03           H  
ATOM   3850  HB3 TYR A 567      89.099  -6.655  33.926  1.00  0.03           H  
ATOM   3851  HD1 TYR A 567      85.874  -7.037  35.494  1.00  0.17           H  
ATOM   3852  HD2 TYR A 567      89.103  -9.180  33.743  1.00  0.17           H  
ATOM   3853  HE1 TYR A 567      85.191  -9.072  36.695  1.00  0.17           H  
ATOM   3854  HE2 TYR A 567      88.434 -11.210  34.943  1.00  0.17           H  
ATOM   3855  HH  TYR A 567      85.634 -11.217  37.049  1.00  0.40           H  
ATOM   3856  N   TRP A 568      85.430  -7.788  32.479  1.00 -0.42           N  
ATOM   3857  CA  TRP A 568      84.001  -7.681  32.321  1.00 -0.03           C  
ATOM   3858  C   TRP A 568      83.110  -8.887  32.481  1.00  0.60           C  
ATOM   3859  O   TRP A 568      83.478 -10.013  32.131  1.00 -0.57           O  
ATOM   3860  CB  TRP A 568      83.755  -7.171  30.941  1.00 -0.01           C  
ATOM   3861  CG  TRP A 568      82.965  -6.033  30.992  1.00 -0.14           C  
ATOM   3862  CD1 TRP A 568      83.393  -4.754  31.142  1.00 -0.16           C  
ATOM   3863  CD2 TRP A 568      81.554  -5.996  30.932  1.00  0.12           C  
ATOM   3864  CE2 TRP A 568      81.177  -4.646  31.032  1.00  0.14           C  
ATOM   3865  CE3 TRP A 568      80.563  -6.972  30.780  1.00 -0.24           C  
ATOM   3866  NE1 TRP A 568      82.324  -3.908  31.160  1.00 -0.34           N  
ATOM   3867  CZ2 TRP A 568      79.855  -4.242  30.988  1.00 -0.26           C  
ATOM   3868  CZ3 TRP A 568      79.260  -6.577  30.748  1.00 -0.20           C  
ATOM   3869  CH2 TRP A 568      78.910  -5.220  30.848  1.00 -0.11           C  
ATOM   3870  H   TRP A 568      85.863  -8.669  32.669  1.00  0.27           H  
ATOM   3871  HA  TRP A 568      83.660  -6.936  33.056  1.00  0.11           H  
ATOM   3872  HB2 TRP A 568      84.716  -6.926  30.466  1.00  0.03           H  
ATOM   3873  HB3 TRP A 568      83.241  -7.945  30.352  1.00  0.03           H  
ATOM   3874  HD1 TRP A 568      84.434  -4.449  31.234  1.00  0.21           H  
ATOM   3875  HE1 TRP A 568      82.371  -2.883  31.254  1.00  0.34           H  
ATOM   3876  HE3 TRP A 568      80.827  -8.020  30.690  1.00  0.17           H  
ATOM   3877  HZ2 TRP A 568      79.580  -3.196  31.061  1.00  0.16           H  
ATOM   3878  HZ3 TRP A 568      78.480  -7.322  30.644  1.00  0.14           H  
ATOM   3879  HH2 TRP A 568      77.863  -4.941  30.813  1.00  0.14           H  
ATOM   3880  N   LYS A 569      81.884  -8.602  32.929  1.00 -0.35           N  
ATOM   3881  CA  LYS A 569      81.006  -9.634  33.411  1.00 -0.24           C  
ATOM   3882  C   LYS A 569      81.974 -10.292  34.366  1.00  0.73           C  
ATOM   3883  O   LYS A 569      82.405  -9.671  35.331  1.00 -0.59           O  
ATOM   3884  CB  LYS A 569      80.552 -10.561  32.270  1.00 -0.01           C  
ATOM   3885  CG  LYS A 569      79.090 -10.456  31.910  1.00  0.02           C  
ATOM   3886  CD  LYS A 569      78.222 -11.169  32.937  1.00 -0.05           C  
ATOM   3887  CE  LYS A 569      76.830 -11.373  32.383  1.00 -0.01           C  
ATOM   3888  NZ  LYS A 569      75.755 -10.957  33.328  1.00 -0.39           N1+
ATOM   3889  H   LYS A 569      81.571  -7.652  32.929  1.00  0.27           H  
ATOM   3890  HA  LYS A 569      80.124  -9.230  33.928  1.00  0.14           H  
ATOM   3891  HB2 LYS A 569      81.143 -10.316  31.375  1.00  0.04           H  
ATOM   3892  HB3 LYS A 569      80.756 -11.599  32.571  1.00  0.04           H  
ATOM   3893  HG2 LYS A 569      78.804  -9.394  31.872  1.00  0.01           H  
ATOM   3894  HG3 LYS A 569      78.929 -10.914  30.923  1.00  0.01           H  
ATOM   3895  HD2 LYS A 569      78.667 -12.147  33.175  1.00  0.06           H  
ATOM   3896  HD3 LYS A 569      78.165 -10.560  33.852  1.00  0.06           H  
ATOM   3897  HE2 LYS A 569      76.731 -10.783  31.460  1.00  0.11           H  
ATOM   3898  HE3 LYS A 569      76.699 -12.440  32.152  1.00  0.11           H  
ATOM   3899  HZ1 LYS A 569      75.862  -9.980  33.550  1.00  0.34           H  
ATOM   3900  HZ2 LYS A 569      74.855 -11.107  32.900  1.00  0.34           H  
ATOM   3901  HZ3 LYS A 569      75.821 -11.503  34.173  1.00  0.34           H  
ATOM   3902  N   GLY A 570      82.400 -11.502  34.045  1.00 -0.42           N  
ATOM   3903  CA  GLY A 570      83.478 -12.124  34.766  1.00 -0.03           C  
ATOM   3904  C   GLY A 570      84.535 -12.641  33.823  1.00  0.60           C  
ATOM   3905  O   GLY A 570      85.240 -13.587  34.172  1.00 -0.57           O  
ATOM   3906  H   GLY A 570      81.966 -11.992  33.289  1.00  0.27           H  
ATOM   3907  HA2 GLY A 570      83.079 -12.964  35.354  1.00  0.07           H  
ATOM   3908  HA3 GLY A 570      83.931 -11.385  35.443  1.00  0.07           H  
ATOM   3909  N   LYS A 571      84.629 -12.049  32.621  1.00 -0.35           N  
ATOM   3910  CA  LYS A 571      85.668 -12.433  31.648  1.00 -0.24           C  
ATOM   3911  C   LYS A 571      86.519 -11.260  31.119  1.00  0.73           C  
ATOM   3912  O   LYS A 571      86.150 -10.065  31.178  1.00 -0.59           O  
ATOM   3913  CB  LYS A 571      85.087 -13.244  30.463  1.00 -0.01           C  
ATOM   3914  CG  LYS A 571      85.839 -14.563  30.129  1.00  0.02           C  
ATOM   3915  CD  LYS A 571      87.369 -14.474  30.279  1.00 -0.05           C  
ATOM   3916  CE  LYS A 571      88.135 -15.785  30.221  1.00 -0.01           C  
ATOM   3917  NZ  LYS A 571      89.488 -15.591  30.857  1.00 -0.39           N1+
ATOM   3918  H   LYS A 571      83.978 -11.329  32.380  1.00  0.27           H  
ATOM   3919  HA  LYS A 571      86.357 -13.100  32.186  1.00  0.14           H  
ATOM   3920  HB2 LYS A 571      84.044 -13.499  30.704  1.00  0.04           H  
ATOM   3921  HB3 LYS A 571      85.111 -12.604  29.569  1.00  0.04           H  
ATOM   3922  HG2 LYS A 571      85.472 -15.350  30.804  1.00  0.01           H  
ATOM   3923  HG3 LYS A 571      85.610 -14.836  29.088  1.00  0.01           H  
ATOM   3924  HD2 LYS A 571      87.747 -13.831  29.471  1.00  0.06           H  
ATOM   3925  HD3 LYS A 571      87.582 -14.005  31.251  1.00  0.06           H  
ATOM   3926  HE2 LYS A 571      87.579 -16.562  30.767  1.00  0.11           H  
ATOM   3927  HE3 LYS A 571      88.261 -16.093  29.172  1.00  0.11           H  
ATOM   3928  HZ1 LYS A 571      89.370 -15.299  31.814  1.00  0.34           H  
ATOM   3929  HZ2 LYS A 571      89.999 -16.459  30.831  1.00  0.34           H  
ATOM   3930  HZ3 LYS A 571      89.999 -14.885  30.351  1.00  0.34           H  
ATOM   3931  N   HIS A 572      87.689 -11.626  30.621  1.00 -0.42           N  
ATOM   3932  CA  HIS A 572      88.583 -10.680  29.964  1.00  0.02           C  
ATOM   3933  C   HIS A 572      88.360 -10.529  28.463  1.00  0.60           C  
ATOM   3934  O   HIS A 572      88.149 -11.508  27.734  1.00 -0.57           O  
ATOM   3935  CB  HIS A 572      90.002 -11.068  30.250  1.00 -0.05           C  
ATOM   3936  CG  HIS A 572      90.297 -11.074  31.707  1.00 -0.03           C  
ATOM   3937  CD2 HIS A 572      90.486 -10.054  32.568  1.00  0.13           C  
ATOM   3938  ND1 HIS A 572      90.337 -12.229  32.456  1.00 -0.38           N  
ATOM   3939  CE1 HIS A 572      90.567 -11.917  33.717  1.00  0.21           C  
ATOM   3940  NE2 HIS A 572      90.671 -10.606  33.807  1.00 -0.57           N  
ATOM   3941  H   HIS A 572      87.969 -12.583  30.698  1.00  0.27           H  
ATOM   3942  HA  HIS A 572      88.402  -9.693  30.415  1.00  0.09           H  
ATOM   3943  HB2 HIS A 572      90.182 -12.076  29.847  1.00  0.04           H  
ATOM   3944  HB3 HIS A 572      90.673 -10.350  29.755  1.00  0.04           H  
ATOM   3945  HD1 HIS A 572      90.208 -13.183  32.090  1.00  0.36           H  
ATOM   3946  HD2 HIS A 572      90.491  -8.993  32.324  1.00  0.11           H  
ATOM   3947  HE1 HIS A 572      90.656 -12.622  34.542  1.00  0.14           H  
ATOM   3948  N   LEU A 573      88.403  -9.275  28.033  1.00 -0.42           N  
ATOM   3949  CA  LEU A 573      88.263  -8.927  26.646  1.00 -0.05           C  
ATOM   3950  C   LEU A 573      89.535  -8.274  26.103  1.00  0.60           C  
ATOM   3951  O   LEU A 573      90.307  -7.681  26.845  1.00 -0.57           O  
ATOM   3952  CB  LEU A 573      87.089  -7.989  26.499  1.00 -0.11           C  
ATOM   3953  CG  LEU A 573      85.741  -8.598  26.911  1.00  0.35           C  
ATOM   3954  CD1 LEU A 573      85.424  -8.415  28.381  1.00 -0.41           C  
ATOM   3955  CD2 LEU A 573      84.657  -7.918  26.102  1.00 -0.41           C  
ATOM   3956  H   LEU A 573      88.538  -8.543  28.701  1.00  0.27           H  
ATOM   3957  HA  LEU A 573      88.066  -9.842  26.068  1.00  0.09           H  
ATOM   3958  HB2 LEU A 573      87.274  -7.104  27.126  1.00  0.05           H  
ATOM   3959  HB3 LEU A 573      87.022  -7.684  25.444  1.00  0.05           H  
ATOM   3960  HG  LEU A 573      85.755  -9.674  26.685  1.00 -0.04           H  
ATOM   3961 HD11 LEU A 573      85.398  -7.341  28.620  1.00  0.10           H  
ATOM   3962 HD12 LEU A 573      84.445  -8.864  28.604  1.00  0.10           H  
ATOM   3963 HD13 LEU A 573      86.199  -8.907  28.987  1.00  0.10           H  
ATOM   3964 HD21 LEU A 573      84.845  -8.077  25.030  1.00  0.10           H  
ATOM   3965 HD22 LEU A 573      83.678  -8.343  26.370  1.00  0.10           H  
ATOM   3966 HD23 LEU A 573      84.660  -6.840  26.318  1.00  0.10           H  
ATOM   3967  N   VAL A 574      89.761  -8.413  24.803  1.00 -0.42           N  
ATOM   3968  CA  VAL A 574      90.806  -7.663  24.131  1.00 -0.09           C  
ATOM   3969  C   VAL A 574      90.170  -6.472  23.448  1.00  0.60           C  
ATOM   3970  O   VAL A 574      89.323  -6.655  22.608  1.00 -0.57           O  
ATOM   3971  CB  VAL A 574      91.504  -8.483  23.036  1.00  0.30           C  
ATOM   3972  CG1 VAL A 574      92.485  -7.594  22.273  1.00 -0.32           C  
ATOM   3973  CG2 VAL A 574      92.186  -9.721  23.622  1.00 -0.32           C  
ATOM   3974  H   VAL A 574      89.199  -9.049  24.274  1.00  0.27           H  
ATOM   3975  HA  VAL A 574      91.548  -7.330  24.872  1.00  0.10           H  
ATOM   3976  HB  VAL A 574      90.738  -8.829  22.327  1.00 -0.03           H  
ATOM   3977 HG11 VAL A 574      93.233  -7.191  22.971  1.00  0.08           H  
ATOM   3978 HG12 VAL A 574      92.990  -8.187  21.497  1.00  0.08           H  
ATOM   3979 HG13 VAL A 574      91.938  -6.764  21.802  1.00  0.08           H  
ATOM   3980 HG21 VAL A 574      91.435 -10.352  24.120  1.00  0.08           H  
ATOM   3981 HG22 VAL A 574      92.667 -10.292  22.814  1.00  0.08           H  
ATOM   3982 HG23 VAL A 574      92.946  -9.409  24.353  1.00  0.08           H  
ATOM   3983  N   LEU A 575      90.645  -5.270  23.757  1.00 -0.42           N  
ATOM   3984  CA  LEU A 575      90.165  -4.039  23.137  1.00 -0.05           C  
ATOM   3985  C   LEU A 575      90.969  -3.696  21.909  1.00  0.60           C  
ATOM   3986  O   LEU A 575      92.161  -3.473  22.006  1.00 -0.57           O  
ATOM   3987  CB  LEU A 575      90.282  -2.891  24.128  1.00 -0.11           C  
ATOM   3988  CG  LEU A 575      90.012  -1.492  23.564  1.00  0.35           C  
ATOM   3989  CD1 LEU A 575      88.587  -1.454  23.013  1.00 -0.41           C  
ATOM   3990  CD2 LEU A 575      90.237  -0.398  24.609  1.00 -0.41           C  
ATOM   3991  H   LEU A 575      91.366  -5.206  24.447  1.00  0.27           H  
ATOM   3992  HA  LEU A 575      89.111  -4.171  22.852  1.00  0.09           H  
ATOM   3993  HB2 LEU A 575      89.563  -3.072  24.940  1.00  0.05           H  
ATOM   3994  HB3 LEU A 575      91.304  -2.899  24.535  1.00  0.05           H  
ATOM   3995  HG  LEU A 575      90.711  -1.313  22.734  1.00 -0.04           H  
ATOM   3996 HD11 LEU A 575      87.876  -1.685  23.820  1.00  0.10           H  
ATOM   3997 HD12 LEU A 575      88.375  -0.451  22.613  1.00  0.10           H  
ATOM   3998 HD13 LEU A 575      88.485  -2.198  22.209  1.00  0.10           H  
ATOM   3999 HD21 LEU A 575      91.277  -0.439  24.964  1.00  0.10           H  
ATOM   4000 HD22 LEU A 575      90.042   0.586  24.158  1.00  0.10           H  
ATOM   4001 HD23 LEU A 575      89.554  -0.554  25.457  1.00  0.10           H  
ATOM   4002  N   LYS A 576      90.326  -3.652  20.753  1.00 -0.35           N  
ATOM   4003  CA  LYS A 576      91.014  -3.342  19.501  1.00 -0.24           C  
ATOM   4004  C   LYS A 576      91.188  -1.831  19.334  1.00  0.73           C  
ATOM   4005  O   LYS A 576      90.312  -1.158  18.785  1.00 -0.59           O  
ATOM   4006  CB  LYS A 576      90.243  -3.887  18.286  1.00 -0.01           C  
ATOM   4007  CG  LYS A 576      90.802  -5.172  17.713  1.00  0.02           C  
ATOM   4008  CD  LYS A 576      90.095  -5.612  16.434  1.00 -0.05           C  
ATOM   4009  CE  LYS A 576      90.628  -4.905  15.207  1.00 -0.01           C  
ATOM   4010  NZ  LYS A 576      90.416  -5.750  13.999  1.00 -0.39           N1+
ATOM   4011  H   LYS A 576      89.343  -3.836  20.736  1.00  0.27           H  
ATOM   4012  HA  LYS A 576      92.008  -3.813  19.528  1.00  0.14           H  
ATOM   4013  HB2 LYS A 576      89.203  -4.072  18.593  1.00  0.04           H  
ATOM   4014  HB3 LYS A 576      90.261  -3.122  17.496  1.00  0.04           H  
ATOM   4015  HG2 LYS A 576      91.869  -5.021  17.490  1.00  0.01           H  
ATOM   4016  HG3 LYS A 576      90.693  -5.968  18.465  1.00  0.01           H  
ATOM   4017  HD2 LYS A 576      90.237  -6.695  16.307  1.00  0.06           H  
ATOM   4018  HD3 LYS A 576      89.022  -5.392  16.530  1.00  0.06           H  
ATOM   4019  HE2 LYS A 576      90.100  -3.949  15.080  1.00  0.11           H  
ATOM   4020  HE3 LYS A 576      91.704  -4.715  15.335  1.00  0.11           H  
ATOM   4021  HZ1 LYS A 576      89.431  -5.932  13.885  1.00  0.34           H  
ATOM   4022  HZ2 LYS A 576      90.765  -5.267  13.186  1.00  0.34           H  
ATOM   4023  HZ3 LYS A 576      90.908  -6.623  14.109  1.00  0.34           H  
ATOM   4024  N   ARG A 577      92.320  -1.304  19.773  1.00 -0.35           N  
ATOM   4025  CA  ARG A 577      92.556   0.126  19.648  1.00 -0.26           C  
ATOM   4026  C   ARG A 577      92.985   0.504  18.229  1.00  0.73           C  
ATOM   4027  O   ARG A 577      94.113   0.256  17.832  1.00 -0.59           O  
ATOM   4028  CB  ARG A 577      93.561   0.610  20.692  1.00 -0.00           C  
ATOM   4029  CG  ARG A 577      92.962   0.764  22.086  1.00  0.04           C  
ATOM   4030  CD  ARG A 577      93.442   2.060  22.746  1.00  0.05           C  
ATOM   4031  NE  ARG A 577      94.597   1.839  23.624  1.00 -0.53           N  
ATOM   4032  CZ  ARG A 577      95.543   2.733  23.890  1.00  0.81           C  
ATOM   4033  NH1 ARG A 577      96.531   2.408  24.724  1.00 -0.86           N1+
ATOM   4034  NH2 ARG A 577      95.515   3.939  23.327  1.00 -0.86           N  
ATOM   4035  H   ARG A 577      93.014  -1.890  20.191  1.00  0.27           H  
ATOM   4036  HA  ARG A 577      91.602   0.636  19.848  1.00  0.16           H  
ATOM   4037  HB2 ARG A 577      94.385  -0.117  20.745  1.00  0.03           H  
ATOM   4038  HB3 ARG A 577      93.953   1.587  20.372  1.00  0.03           H  
ATOM   4039  HG2 ARG A 577      91.865   0.785  22.007  1.00  0.03           H  
ATOM   4040  HG3 ARG A 577      93.268  -0.091  22.706  1.00  0.03           H  
ATOM   4041  HD2 ARG A 577      93.726   2.774  21.959  1.00  0.07           H  
ATOM   4042  HD3 ARG A 577      92.619   2.480  23.342  1.00  0.07           H  
ATOM   4043  HE  ARG A 577      94.681   0.915  24.071  1.00  0.35           H  
ATOM   4044 HH11 ARG A 577      96.555   1.472  25.154  1.00  0.45           H  
ATOM   4045 HH12 ARG A 577      97.270   3.092  24.938  1.00  0.45           H  
ATOM   4046 HH21 ARG A 577      94.755   4.187  22.678  1.00  0.45           H  
ATOM   4047 HH22 ARG A 577      96.254   4.624  23.541  1.00  0.45           H  
ATOM   4048  N   GLN A 578      92.060   1.117  17.486  1.00 -0.42           N  
ATOM   4049  CA  GLN A 578      92.285   1.483  16.081  1.00 -0.00           C  
ATOM   4050  C   GLN A 578      93.215   2.711  15.960  1.00  0.60           C  
ATOM   4051  O   GLN A 578      94.022   2.783  15.036  1.00 -0.57           O  
ATOM   4052  CB  GLN A 578      90.940   1.709  15.369  1.00 -0.00           C  
ATOM   4053  CG  GLN A 578      91.005   1.615  13.845  1.00 -0.06           C  
ATOM   4054  CD  GLN A 578      91.256   0.206  13.294  1.00  0.70           C  
ATOM   4055  NE2 GLN A 578      92.303   0.061  12.484  1.00 -0.94           N  
ATOM   4056  OE1 GLN A 578      90.504  -0.731  13.566  1.00 -0.61           O  
ATOM   4057  H   GLN A 578      91.178   1.336  17.903  1.00  0.27           H  
ATOM   4058  HA  GLN A 578      92.787   0.637  15.588  1.00  0.09           H  
ATOM   4059  HB2 GLN A 578      90.229   0.951  15.730  1.00  0.02           H  
ATOM   4060  HB3 GLN A 578      90.574   2.712  15.636  1.00  0.02           H  
ATOM   4061  HG2 GLN A 578      90.048   1.975  13.440  1.00  0.04           H  
ATOM   4062  HG3 GLN A 578      91.819   2.268  13.497  1.00  0.04           H  
ATOM   4063 HE21 GLN A 578      92.878   0.849  12.264  1.00  0.43           H  
ATOM   4064 HE22 GLN A 578      92.514  -0.836  12.095  1.00  0.43           H  
ATOM   4065  N   ASP A 579      93.114   3.643  16.899  1.00 -0.52           N  
ATOM   4066  CA  ASP A 579      94.100   4.733  17.034  1.00  0.04           C  
ATOM   4067  C   ASP A 579      95.526   4.191  16.969  1.00  0.54           C  
ATOM   4068  O   ASP A 579      96.326   4.624  16.139  1.00 -0.58           O  
ATOM   4069  CB  ASP A 579      93.895   5.549  18.325  1.00 -0.03           C  
ATOM   4070  CG  ASP A 579      93.904   4.705  19.590  1.00  0.80           C  
ATOM   4071  OD1 ASP A 579      93.342   3.583  19.580  1.00 -0.80           O  
ATOM   4072  OD2 ASP A 579      94.451   5.184  20.619  1.00 -0.80           O1-
ATOM   4073  H   ASP A 579      92.344   3.606  17.536  1.00  0.29           H  
ATOM   4074  HA  ASP A 579      93.959   5.415  16.183  1.00  0.09           H  
ATOM   4075  HB2 ASP A 579      94.703   6.292  18.398  1.00 -0.01           H  
ATOM   4076  HB3 ASP A 579      92.926   6.066  18.259  1.00 -0.01           H  
ATOM   4077  N   LEU A 580      95.801   3.202  17.812  1.00 -0.42           N  
ATOM   4078  CA  LEU A 580      97.075   2.472  17.832  1.00 -0.05           C  
ATOM   4079  C   LEU A 580      97.422   1.684  16.558  1.00  0.60           C  
ATOM   4080  O   LEU A 580      98.586   1.686  16.121  1.00 -0.57           O  
ATOM   4081  CB  LEU A 580      97.103   1.508  19.034  1.00 -0.11           C  
ATOM   4082  CG  LEU A 580      97.870   2.011  20.269  1.00  0.35           C  
ATOM   4083  CD1 LEU A 580      97.511   3.434  20.678  1.00 -0.41           C  
ATOM   4084  CD2 LEU A 580      97.635   1.051  21.417  1.00 -0.41           C  
ATOM   4085  H   LEU A 580      95.098   2.939  18.473  1.00  0.27           H  
ATOM   4086  HA  LEU A 580      97.868   3.221  17.973  1.00  0.09           H  
ATOM   4087  HB2 LEU A 580      96.064   1.313  19.337  1.00  0.05           H  
ATOM   4088  HB3 LEU A 580      97.571   0.569  18.704  1.00  0.05           H  
ATOM   4089  HG  LEU A 580      98.942   2.001  20.024  1.00 -0.04           H  
ATOM   4090 HD11 LEU A 580      96.436   3.490  20.906  1.00  0.10           H  
ATOM   4091 HD12 LEU A 580      98.090   3.716  21.570  1.00  0.10           H  
ATOM   4092 HD13 LEU A 580      97.748   4.123  19.854  1.00  0.10           H  
ATOM   4093 HD21 LEU A 580      97.986   0.048  21.134  1.00  0.10           H  
ATOM   4094 HD22 LEU A 580      98.188   1.396  22.303  1.00  0.10           H  
ATOM   4095 HD23 LEU A 580      96.560   1.012  21.648  1.00  0.10           H  
ATOM   4096  N   ILE A 581      96.452   0.980  15.983  1.00 -0.42           N  
ATOM   4097  CA  ILE A 581      96.733   0.195  14.775  1.00 -0.06           C  
ATOM   4098  C   ILE A 581      97.099   1.103  13.596  1.00  0.60           C  
ATOM   4099  O   ILE A 581      97.964   0.757  12.811  1.00 -0.57           O  
ATOM   4100  CB  ILE A 581      95.567  -0.743  14.402  1.00  0.13           C  
ATOM   4101  CG1 ILE A 581      95.539  -1.917  15.372  1.00 -0.04           C  
ATOM   4102  CG2 ILE A 581      95.708  -1.280  12.977  1.00 -0.32           C  
ATOM   4103  CD1 ILE A 581      94.225  -2.681  15.411  1.00 -0.07           C  
ATOM   4104  H   ILE A 581      95.531   0.985  16.373  1.00  0.27           H  
ATOM   4105  HA  ILE A 581      97.607  -0.437  14.992  1.00  0.09           H  
ATOM   4106  HB  ILE A 581      94.623  -0.184  14.479  1.00  0.02           H  
ATOM   4107 HG12 ILE A 581      96.335  -2.619  15.082  1.00  0.02           H  
ATOM   4108 HG13 ILE A 581      95.740  -1.531  16.382  1.00  0.02           H  
ATOM   4109 HG21 ILE A 581      96.653  -1.835  12.886  1.00  0.09           H  
ATOM   4110 HG22 ILE A 581      94.865  -1.951  12.753  1.00  0.09           H  
ATOM   4111 HG23 ILE A 581      95.707  -0.440  12.267  1.00  0.09           H  
ATOM   4112 HD11 ILE A 581      94.003  -3.081  14.411  1.00  0.02           H  
ATOM   4113 HD12 ILE A 581      94.305  -3.511  16.128  1.00  0.02           H  
ATOM   4114 HD13 ILE A 581      93.416  -2.004  15.723  1.00  0.02           H  
ATOM   4115  N   ASP A 582      96.446   2.256  13.484  1.00 -0.52           N  
ATOM   4116  CA  ASP A 582      96.697   3.185  12.372  1.00  0.04           C  
ATOM   4117  C   ASP A 582      97.920   4.081  12.626  1.00  0.54           C  
ATOM   4118  O   ASP A 582      98.540   4.570  11.679  1.00 -0.58           O  
ATOM   4119  CB  ASP A 582      95.457   4.041  12.108  1.00 -0.03           C  
ATOM   4120  CG  ASP A 582      94.328   3.249  11.453  1.00  0.80           C  
ATOM   4121  OD1 ASP A 582      94.554   2.600  10.406  1.00 -0.80           O  
ATOM   4122  OD2 ASP A 582      93.201   3.283  11.984  1.00 -0.80           O1-
ATOM   4123  H   ASP A 582      95.765   2.498  14.175  1.00  0.29           H  
ATOM   4124  HA  ASP A 582      96.900   2.586  11.472  1.00  0.09           H  
ATOM   4125  HB2 ASP A 582      95.096   4.444  13.066  1.00 -0.01           H  
ATOM   4126  HB3 ASP A 582      95.737   4.872  11.443  1.00 -0.01           H  
ATOM   4127  N   GLU A 583      98.219   4.321  13.904  1.00 -0.52           N  
ATOM   4128  CA  GLU A 583      99.520   4.843  14.342  1.00  0.04           C  
ATOM   4129  C   GLU A 583     100.599   3.939  13.739  1.00  0.54           C  
ATOM   4130  O   GLU A 583     101.538   4.409  13.098  1.00 -0.58           O  
ATOM   4131  CB  GLU A 583      99.626   4.794  15.877  1.00  0.06           C  
ATOM   4132  CG  GLU A 583     100.006   6.083  16.604  1.00  0.01           C  
ATOM   4133  CD  GLU A 583      99.956   5.933  18.138  1.00  0.81           C  
ATOM   4134  OE1 GLU A 583     100.781   5.165  18.685  1.00 -0.82           O  
ATOM   4135  OE2 GLU A 583      99.102   6.581  18.810  1.00 -0.82           O1-
ATOM   4136  H   GLU A 583      97.523   4.136  14.598  1.00  0.29           H  
ATOM   4137  HA  GLU A 583      99.649   5.878  13.993  1.00  0.11           H  
ATOM   4138  HB2 GLU A 583      98.647   4.475  16.264  1.00 -0.02           H  
ATOM   4139  HB3 GLU A 583     100.384   4.038  16.130  1.00 -0.02           H  
ATOM   4140  HG2 GLU A 583     101.028   6.365  16.310  1.00 -0.04           H  
ATOM   4141  HG3 GLU A 583      99.306   6.877  16.304  1.00 -0.04           H  
ATOM   4142  N   TRP A 584     100.416   2.632  13.921  1.00 -0.42           N  
ATOM   4143  CA  TRP A 584     101.380   1.606  13.494  1.00 -0.03           C  
ATOM   4144  C   TRP A 584     101.585   1.473  11.960  1.00  0.60           C  
ATOM   4145  O   TRP A 584     102.540   0.821  11.518  1.00 -0.57           O  
ATOM   4146  CB  TRP A 584     100.970   0.235  14.107  1.00 -0.01           C  
ATOM   4147  CG  TRP A 584     101.588  -0.950  13.443  1.00 -0.14           C  
ATOM   4148  CD1 TRP A 584     102.855  -1.384  13.593  1.00 -0.16           C  
ATOM   4149  CD2 TRP A 584     100.975  -1.821  12.484  1.00  0.12           C  
ATOM   4150  CE2 TRP A 584     101.930  -2.767  12.117  1.00  0.14           C  
ATOM   4151  CE3 TRP A 584      99.709  -1.887  11.899  1.00 -0.24           C  
ATOM   4152  NE1 TRP A 584     103.074  -2.475  12.805  1.00 -0.34           N  
ATOM   4153  CZ2 TRP A 584     101.670  -3.765  11.184  1.00 -0.26           C  
ATOM   4154  CZ3 TRP A 584      99.444  -2.904  10.976  1.00 -0.20           C  
ATOM   4155  CH2 TRP A 584     100.415  -3.817  10.626  1.00 -0.11           C  
ATOM   4156  H   TRP A 584      99.576   2.332  14.373  1.00  0.27           H  
ATOM   4157  HA  TRP A 584     102.355   1.888  13.918  1.00  0.11           H  
ATOM   4158  HB2 TRP A 584     101.268   0.229  15.166  1.00  0.03           H  
ATOM   4159  HB3 TRP A 584      99.877   0.139  14.033  1.00  0.03           H  
ATOM   4160  HD1 TRP A 584     103.596  -0.929  14.248  1.00  0.21           H  
ATOM   4161  HE1 TRP A 584     103.960  -2.996  12.739  1.00  0.34           H  
ATOM   4162  HE3 TRP A 584      98.945  -1.163  12.156  1.00  0.17           H  
ATOM   4163  HZ2 TRP A 584     102.435  -4.481  10.905  1.00  0.16           H  
ATOM   4164  HZ3 TRP A 584      98.459  -2.975  10.529  1.00  0.14           H  
ATOM   4165  HH2 TRP A 584     100.186  -4.588   9.899  1.00  0.14           H  
ATOM   4166  N   ILE A 585     100.692   2.063  11.165  1.00 -0.42           N  
ATOM   4167  CA  ILE A 585     100.758   1.994   9.698  1.00 -0.06           C  
ATOM   4168  C   ILE A 585     101.449   3.244   9.182  1.00  0.60           C  
ATOM   4169  O   ILE A 585     101.361   4.304   9.810  1.00 -0.57           O  
ATOM   4170  CB  ILE A 585      99.335   1.865   9.071  1.00  0.13           C  
ATOM   4171  CG1 ILE A 585      98.695   0.513   9.440  1.00 -0.04           C  
ATOM   4172  CG2 ILE A 585      99.393   1.969   7.556  1.00 -0.32           C  
ATOM   4173  CD1 ILE A 585      97.191   0.418   9.213  1.00 -0.07           C  
ATOM   4174  H   ILE A 585      99.944   2.576  11.586  1.00  0.27           H  
ATOM   4175  HA  ILE A 585     101.349   1.112   9.410  1.00  0.09           H  
ATOM   4176  HB  ILE A 585      98.706   2.679   9.462  1.00  0.02           H  
ATOM   4177 HG12 ILE A 585      99.179  -0.268   8.836  1.00  0.02           H  
ATOM   4178 HG13 ILE A 585      98.890   0.325  10.506  1.00  0.02           H  
ATOM   4179 HG21 ILE A 585     100.036   1.170   7.158  1.00  0.09           H  
ATOM   4180 HG22 ILE A 585      98.379   1.865   7.142  1.00  0.09           H  
ATOM   4181 HG23 ILE A 585      99.806   2.948   7.271  1.00  0.09           H  
ATOM   4182 HD11 ILE A 585      96.968   0.597   8.151  1.00  0.02           H  
ATOM   4183 HD12 ILE A 585      96.840  -0.585   9.497  1.00  0.02           H  
ATOM   4184 HD13 ILE A 585      96.679   1.173   9.827  1.00  0.02           H  
TER    4185      ILE A 585 
ATOM   4186  N   SER A 592     112.829   2.601   4.147  1.00 -0.82           N  
ATOM   4187  CA  SER A 592     114.204   2.422   4.584  1.00  0.04           C  
ATOM   4188  C   SER A 592     114.692   0.955   4.709  1.00  0.62           C  
ATOM   4189  O   SER A 592     115.780   0.729   5.223  1.00 -0.50           O  
ATOM   4190  CB  SER A 592     114.402   3.123   5.915  1.00  0.02           C  
ATOM   4191  OG  SER A 592     113.952   2.297   6.987  1.00 -0.55           O  
ATOM   4192  H   SER A 592     112.253   1.803   3.968  1.00  0.30           H  
ATOM   4193 HNCA SER A 592     112.451   3.540   4.023  1.00  0.30           H  
ATOM   4194  HA  SER A 592     114.845   2.912   3.836  1.00  0.05           H  
ATOM   4195  HB2 SER A 592     115.471   3.344   6.052  1.00  0.12           H  
ATOM   4196  HB3 SER A 592     113.830   4.063   5.918  1.00  0.12           H  
ATOM   4197  HG  SER A 592     114.083   2.750   7.812  1.00  0.31           H  
ATOM   4198  N   ASN A 593     113.910  -0.023   4.241  1.00 -0.42           N  
ATOM   4199  CA  ASN A 593     114.338  -1.443   4.157  1.00  0.01           C  
ATOM   4200  C   ASN A 593     114.888  -2.033   5.454  1.00  0.60           C  
ATOM   4201  O   ASN A 593     115.728  -2.933   5.420  1.00 -0.57           O  
ATOM   4202  CB  ASN A 593     115.359  -1.653   3.031  1.00 -0.20           C  
ATOM   4203  CG  ASN A 593     114.736  -1.557   1.648  1.00  0.71           C  
ATOM   4204  ND2 ASN A 593     114.858  -0.377   1.013  1.00 -0.92           N  
ATOM   4205  OD1 ASN A 593     114.151  -2.535   1.149  1.00 -0.59           O  
ATOM   4206  H   ASN A 593     112.989   0.214   3.931  1.00  0.27           H  
ATOM   4207  HA  ASN A 593     113.439  -2.023   3.901  1.00  0.10           H  
ATOM   4208  HB2 ASN A 593     116.142  -0.885   3.118  1.00  0.08           H  
ATOM   4209  HB3 ASN A 593     115.809  -2.650   3.146  1.00  0.08           H  
ATOM   4210 HD21 ASN A 593     115.340   0.381   1.454  1.00  0.42           H  
ATOM   4211 HD22 ASN A 593     114.467  -0.258   0.100  1.00  0.42           H  
ATOM   4212  N   LYS A 594     114.356  -1.560   6.583  1.00 -0.35           N  
ATOM   4213  CA  LYS A 594     114.703  -2.063   7.906  1.00 -0.24           C  
ATOM   4214  C   LYS A 594     113.762  -3.176   8.395  1.00  0.73           C  
ATOM   4215  O   LYS A 594     113.238  -3.107   9.526  1.00 -0.59           O  
ATOM   4216  CB  LYS A 594     114.710  -0.900   8.900  1.00 -0.01           C  
ATOM   4217  CG  LYS A 594     115.806   0.128   8.624  1.00  0.02           C  
ATOM   4218  CD  LYS A 594     117.206  -0.444   8.750  1.00 -0.05           C  
ATOM   4219  CE  LYS A 594     118.225   0.442   8.040  1.00 -0.01           C  
ATOM   4220  NZ  LYS A 594     118.289   1.721   8.767  1.00 -0.39           N1+
ATOM   4221  H   LYS A 594     113.684  -0.822   6.518  1.00  0.27           H  
ATOM   4222  HA  LYS A 594     115.718  -2.483   7.853  1.00  0.14           H  
ATOM   4223  HB2 LYS A 594     113.735  -0.393   8.850  1.00  0.04           H  
ATOM   4224  HB3 LYS A 594     114.860  -1.306   9.911  1.00  0.04           H  
ATOM   4225  HG2 LYS A 594     115.676   0.512   7.602  1.00  0.01           H  
ATOM   4226  HG3 LYS A 594     115.700   0.954   9.342  1.00  0.01           H  
ATOM   4227  HD2 LYS A 594     117.471  -0.515   9.815  1.00  0.06           H  
ATOM   4228  HD3 LYS A 594     117.226  -1.447   8.300  1.00  0.06           H  
ATOM   4229  HE2 LYS A 594     119.212  -0.043   8.047  1.00  0.11           H  
ATOM   4230  HE3 LYS A 594     117.910   0.617   7.001  1.00  0.11           H  
ATOM   4231  HZ1 LYS A 594     118.565   1.552   9.722  1.00  0.34           H  
ATOM   4232  HZ2 LYS A 594     118.964   2.325   8.325  1.00  0.34           H  
ATOM   4233  HZ3 LYS A 594     117.382   2.162   8.752  1.00  0.34           H  
ATOM   4234  N   THR A 595     113.578  -4.194   7.542  1.00 -0.42           N  
ATOM   4235  CA  THR A 595     112.772  -5.373   7.838  1.00 -0.04           C  
ATOM   4236  C   THR A 595     113.531  -6.671   7.498  1.00  0.60           C  
ATOM   4237  O   THR A 595     114.469  -6.654   6.711  1.00 -0.57           O  
ATOM   4238  CB  THR A 595     111.379  -5.338   7.122  1.00  0.37           C  
ATOM   4239  CG2 THR A 595     110.419  -4.486   7.861  1.00 -0.24           C  
ATOM   4240  OG1 THR A 595     111.487  -4.768   5.832  1.00 -0.68           O  
ATOM   4241  H   THR A 595     114.021  -4.142   6.647  1.00  0.27           H  
ATOM   4242  HA  THR A 595     112.583  -5.374   8.922  1.00  0.10           H  
ATOM   4243  HB  THR A 595     110.990  -6.364   7.048  1.00  0.00           H  
ATOM   4244  HG1 THR A 595     110.632  -4.757   5.418  1.00  0.41           H  
ATOM   4245 HG21 THR A 595     110.971  -3.782   8.501  1.00  0.06           H  
ATOM   4246 HG22 THR A 595     109.802  -3.924   7.145  1.00  0.06           H  
ATOM   4247 HG23 THR A 595     109.772  -5.119   8.485  1.00  0.06           H  
ATOM   4248  N   MET A 596     113.187  -7.770   8.164  1.00 -0.42           N  
ATOM   4249  CA  MET A 596     113.714  -9.086   7.829  1.00 -0.02           C  
ATOM   4250  C   MET A 596     112.679  -9.790   6.988  1.00  0.60           C  
ATOM   4251  O   MET A 596     111.542  -9.854   7.363  1.00 -0.57           O  
ATOM   4252  CB  MET A 596     114.019  -9.905   9.072  1.00  0.03           C  
ATOM   4253  CG  MET A 596     115.191  -9.355   9.881  1.00  0.00           C  
ATOM   4254  SD  MET A 596     116.692  -8.879   8.951  1.00 -0.27           S  
ATOM   4255  CE  MET A 596     117.622 -10.428   9.125  1.00 -0.05           C  
ATOM   4256  H   MET A 596     112.542  -7.690   8.924  1.00  0.27           H  
ATOM   4257  HA  MET A 596     114.641  -8.967   7.249  1.00  0.09           H  
ATOM   4258  HB2 MET A 596     113.125  -9.914   9.713  1.00  0.02           H  
ATOM   4259  HB3 MET A 596     114.259 -10.933   8.763  1.00  0.02           H  
ATOM   4260  HG2 MET A 596     114.835  -8.462  10.416  1.00  0.04           H  
ATOM   4261  HG3 MET A 596     115.483 -10.126  10.609  1.00  0.04           H  
ATOM   4262  HE1 MET A 596     117.043 -11.254   8.686  1.00  0.07           H  
ATOM   4263  HE2 MET A 596     118.586 -10.338   8.603  1.00  0.07           H  
ATOM   4264  HE3 MET A 596     117.800 -10.631  10.191  1.00  0.07           H  
ATOM   4265  N   ASP A 597     113.078 -10.255   5.814  1.00 -0.52           N  
ATOM   4266  CA  ASP A 597     112.171 -10.833   4.823  1.00  0.04           C  
ATOM   4267  C   ASP A 597     112.332 -12.354   4.917  1.00  0.54           C  
ATOM   4268  O   ASP A 597     113.433 -12.833   4.682  1.00 -0.58           O  
ATOM   4269  CB  ASP A 597     112.657 -10.327   3.468  1.00 -0.03           C  
ATOM   4270  CG  ASP A 597     111.852 -10.833   2.298  1.00  0.80           C  
ATOM   4271  OD1 ASP A 597     111.299 -11.948   2.371  1.00 -0.80           O  
ATOM   4272  OD2 ASP A 597     111.859 -10.099   1.283  1.00 -0.80           O1-
ATOM   4273  H   ASP A 597     114.052 -10.208   5.593  1.00  0.29           H  
ATOM   4274  HA  ASP A 597     111.127 -10.538   5.003  1.00  0.09           H  
ATOM   4275  HB2 ASP A 597     112.608  -9.228   3.472  1.00 -0.01           H  
ATOM   4276  HB3 ASP A 597     113.701 -10.647   3.334  1.00 -0.01           H  
ATOM   4277  N   PRO A 598     111.286 -13.103   5.332  1.00 -0.25           N  
ATOM   4278  CA  PRO A 598     111.487 -14.561   5.609  1.00 -0.03           C  
ATOM   4279  C   PRO A 598     111.816 -15.439   4.427  1.00  0.59           C  
ATOM   4280  O   PRO A 598     112.338 -16.521   4.633  1.00 -0.57           O  
ATOM   4281  CB  PRO A 598     110.142 -15.019   6.235  1.00 -0.01           C  
ATOM   4282  CG  PRO A 598     109.206 -13.828   6.107  1.00  0.02           C  
ATOM   4283  CD  PRO A 598     110.076 -12.600   6.012  1.00  0.02           C  
ATOM   4284  HA  PRO A 598     112.301 -14.670   6.341  1.00  0.06           H  
ATOM   4285  HB2 PRO A 598     109.739 -15.885   5.689  1.00  0.03           H  
ATOM   4286  HB3 PRO A 598     110.282 -15.286   7.293  1.00  0.03           H  
ATOM   4287  HG2 PRO A 598     108.589 -13.926   5.202  1.00  0.02           H  
ATOM   4288  HG3 PRO A 598     108.553 -13.762   6.990  1.00  0.02           H  
ATOM   4289  HD2 PRO A 598     109.587 -11.814   5.418  1.00  0.04           H  
ATOM   4290  HD3 PRO A 598     110.318 -12.208   7.011  1.00  0.04           H  
ATOM   4291  N   SER A 599     111.515 -14.997   3.208  1.00 -0.42           N  
ATOM   4292  CA  SER A 599     111.924 -15.735   1.987  1.00 -0.02           C  
ATOM   4293  C   SER A 599     113.418 -15.641   1.704  1.00  0.60           C  
ATOM   4294  O   SER A 599     113.891 -16.215   0.729  1.00 -0.57           O  
ATOM   4295  CB  SER A 599     111.181 -15.236   0.753  1.00  0.21           C  
ATOM   4296  OG  SER A 599     111.587 -13.912   0.455  1.00 -0.65           O  
ATOM   4297  H   SER A 599     111.000 -14.145   3.112  1.00  0.27           H  
ATOM   4298  HA  SER A 599     111.670 -16.794   2.142  1.00  0.08           H  
ATOM   4299  HB2 SER A 599     111.410 -15.890  -0.101  1.00  0.04           H  
ATOM   4300  HB3 SER A 599     110.098 -15.252   0.947  1.00  0.04           H  
ATOM   4301  HG  SER A 599     111.122 -13.604  -0.314  1.00  0.43           H  
ATOM   4302  N   CYS A 600     114.148 -14.884   2.529  1.00 -0.42           N  
ATOM   4303  CA  CYS A 600     115.597 -14.693   2.354  1.00  0.02           C  
ATOM   4304  C   CYS A 600     116.372 -15.450   3.424  1.00  0.60           C  
ATOM   4305  O   CYS A 600     117.596 -15.342   3.486  1.00 -0.57           O  
ATOM   4306  CB  CYS A 600     115.970 -13.227   2.413  1.00 -0.12           C  
ATOM   4307  SG  CYS A 600     115.393 -12.267   1.029  1.00 -0.31           S  
ATOM   4308  H   CYS A 600     113.692 -14.430   3.295  1.00  0.27           H  
ATOM   4309  HA  CYS A 600     115.881 -15.088   1.367  1.00  0.11           H  
ATOM   4310  HB2 CYS A 600     115.541 -12.799   3.331  1.00  0.11           H  
ATOM   4311  HB3 CYS A 600     117.067 -13.152   2.451  1.00  0.11           H  
ATOM   4312  HG  CYS A 600     115.680 -11.307   1.143  1.00  0.19           H  
ATOM   4313  N   LEU A 601     115.645 -16.192   4.257  1.00 -0.42           N  
ATOM   4314  CA  LEU A 601     116.218 -17.255   5.118  1.00 -0.05           C  
ATOM   4315  C   LEU A 601     116.422 -18.614   4.436  1.00  0.60           C  
ATOM   4316  O   LEU A 601     115.538 -19.127   3.788  1.00 -0.57           O  
ATOM   4317  CB  LEU A 601     115.264 -17.484   6.269  1.00 -0.11           C  
ATOM   4318  CG  LEU A 601     115.636 -18.519   7.308  1.00  0.35           C  
ATOM   4319  CD1 LEU A 601     116.729 -18.002   8.222  1.00 -0.41           C  
ATOM   4320  CD2 LEU A 601     114.373 -18.811   8.084  1.00 -0.41           C  
ATOM   4321  H   LEU A 601     114.660 -16.024   4.305  1.00  0.27           H  
ATOM   4322  HA  LEU A 601     117.189 -16.906   5.498  1.00  0.09           H  
ATOM   4323  HB2 LEU A 601     115.147 -16.523   6.792  1.00  0.05           H  
ATOM   4324  HB3 LEU A 601     114.299 -17.787   5.838  1.00  0.05           H  
ATOM   4325  HG  LEU A 601     115.990 -19.435   6.812  1.00 -0.04           H  
ATOM   4326 HD11 LEU A 601     116.382 -17.090   8.729  1.00  0.10           H  
ATOM   4327 HD12 LEU A 601     116.973 -18.768   8.972  1.00  0.10           H  
ATOM   4328 HD13 LEU A 601     117.626 -17.773   7.628  1.00  0.10           H  
ATOM   4329 HD21 LEU A 601     113.600 -19.187   7.398  1.00  0.10           H  
ATOM   4330 HD22 LEU A 601     114.582 -19.570   8.852  1.00  0.10           H  
ATOM   4331 HD23 LEU A 601     114.018 -17.889   8.567  1.00  0.10           H  
ATOM   4332  N   LYS A 602     117.580 -19.210   4.633  1.00 -0.35           N  
ATOM   4333  CA  LYS A 602     117.901 -20.531   4.110  1.00 -0.24           C  
ATOM   4334  C   LYS A 602     118.550 -21.309   5.257  1.00  0.73           C  
ATOM   4335  O   LYS A 602     119.751 -21.203   5.512  1.00 -0.59           O  
ATOM   4336  CB  LYS A 602     118.845 -20.401   2.914  1.00 -0.01           C  
ATOM   4337  CG  LYS A 602     119.154 -21.700   2.169  1.00  0.02           C  
ATOM   4338  CD  LYS A 602     117.962 -22.233   1.366  1.00 -0.05           C  
ATOM   4339  CE  LYS A 602     118.014 -23.752   1.133  1.00 -0.01           C  
ATOM   4340  NZ  LYS A 602     118.496 -24.130  -0.229  1.00 -0.39           N1+
ATOM   4341  H   LYS A 602     118.275 -18.731   5.169  1.00  0.27           H  
ATOM   4342  HA  LYS A 602     116.982 -21.043   3.788  1.00  0.14           H  
ATOM   4343  HB2 LYS A 602     118.389 -19.701   2.198  1.00  0.04           H  
ATOM   4344  HB3 LYS A 602     119.796 -19.986   3.278  1.00  0.04           H  
ATOM   4345  HG2 LYS A 602     119.988 -21.516   1.476  1.00  0.01           H  
ATOM   4346  HG3 LYS A 602     119.450 -22.463   2.904  1.00  0.01           H  
ATOM   4347  HD2 LYS A 602     117.038 -21.995   1.914  1.00  0.06           H  
ATOM   4348  HD3 LYS A 602     117.948 -21.730   0.388  1.00  0.06           H  
ATOM   4349  HE2 LYS A 602     118.692 -24.195   1.877  1.00  0.11           H  
ATOM   4350  HE3 LYS A 602     117.002 -24.160   1.270  1.00  0.11           H  
ATOM   4351  HZ1 LYS A 602     119.424 -23.764  -0.371  1.00  0.34           H  
ATOM   4352  HZ2 LYS A 602     118.515 -25.134  -0.312  1.00  0.34           H  
ATOM   4353  HZ3 LYS A 602     117.874 -23.747  -0.924  1.00  0.34           H  
ATOM   4354  N   TRP A 603     117.748 -22.084   5.972  1.00 -0.42           N  
ATOM   4355  CA  TRP A 603     118.201 -22.650   7.234  1.00 -0.03           C  
ATOM   4356  C   TRP A 603     117.541 -23.983   7.610  1.00  0.60           C  
ATOM   4357  O   TRP A 603     116.319 -24.166   7.483  1.00 -0.57           O  
ATOM   4358  CB  TRP A 603     117.899 -21.635   8.329  1.00 -0.01           C  
ATOM   4359  CG  TRP A 603     118.434 -21.926   9.672  1.00 -0.14           C  
ATOM   4360  CD1 TRP A 603     119.738 -22.013  10.023  1.00 -0.16           C  
ATOM   4361  CD2 TRP A 603     117.676 -22.098  10.871  1.00  0.12           C  
ATOM   4362  CE2 TRP A 603     118.602 -22.323  11.932  1.00  0.14           C  
ATOM   4363  CE3 TRP A 603     116.305 -22.108  11.154  1.00 -0.24           C  
ATOM   4364  NE1 TRP A 603     119.859 -22.263  11.396  1.00 -0.34           N  
ATOM   4365  CZ2 TRP A 603     118.206 -22.515  13.241  1.00 -0.26           C  
ATOM   4366  CZ3 TRP A 603     115.908 -22.291  12.461  1.00 -0.20           C  
ATOM   4367  CH2 TRP A 603     116.858 -22.485  13.493  1.00 -0.11           C  
ATOM   4368  H   TRP A 603     116.825 -22.282   5.642  1.00  0.27           H  
ATOM   4369  HA  TRP A 603     119.287 -22.811   7.171  1.00  0.11           H  
ATOM   4370  HB2 TRP A 603     118.312 -20.667   8.009  1.00  0.03           H  
ATOM   4371  HB3 TRP A 603     116.805 -21.556   8.417  1.00  0.03           H  
ATOM   4372  HD1 TRP A 603     120.575 -21.904   9.335  1.00  0.21           H  
ATOM   4373  HE1 TRP A 603     120.742 -22.381  11.913  1.00  0.34           H  
ATOM   4374  HE3 TRP A 603     115.574 -21.975  10.365  1.00  0.17           H  
ATOM   4375  HZ2 TRP A 603     118.927 -22.682  14.033  1.00  0.16           H  
ATOM   4376  HZ3 TRP A 603     114.851 -22.286  12.703  1.00  0.14           H  
ATOM   4377  HH2 TRP A 603     116.510 -22.613  14.511  1.00  0.14           H  
ATOM   4378  N   THR A 604     118.375 -24.887   8.104  1.00 -0.42           N  
ATOM   4379  CA  THR A 604     117.925 -26.024   8.887  1.00 -0.04           C  
ATOM   4380  C   THR A 604     118.455 -25.784  10.288  1.00  0.60           C  
ATOM   4381  O   THR A 604     119.640 -25.439  10.435  1.00 -0.57           O  
ATOM   4382  CB  THR A 604     118.561 -27.349   8.404  1.00  0.37           C  
ATOM   4383  CG2 THR A 604     117.681 -28.519   8.754  1.00 -0.24           C  
ATOM   4384  OG1 THR A 604     118.749 -27.315   6.997  1.00 -0.68           O  
ATOM   4385  H   THR A 604     119.354 -24.782   7.930  1.00  0.27           H  
ATOM   4386  HA  THR A 604     116.828 -26.096   8.871  1.00  0.10           H  
ATOM   4387  HB  THR A 604     119.537 -27.474   8.896  1.00  0.00           H  
ATOM   4388  HG1 THR A 604     119.140 -28.132   6.710  1.00  0.41           H  
ATOM   4389 HG21 THR A 604     116.651 -28.168   8.913  1.00  0.06           H  
ATOM   4390 HG22 THR A 604     117.697 -29.249   7.931  1.00  0.06           H  
ATOM   4391 HG23 THR A 604     118.052 -28.995   9.673  1.00  0.06           H  
ATOM   4392  N   PRO A 605     117.609 -25.971  11.318  1.00 -0.25           N  
ATOM   4393  CA  PRO A 605     118.144 -26.056  12.660  1.00 -0.03           C  
ATOM   4394  C   PRO A 605     119.370 -26.954  12.692  1.00  0.59           C  
ATOM   4395  O   PRO A 605     119.337 -28.049  12.131  1.00 -0.57           O  
ATOM   4396  CB  PRO A 605     116.987 -26.659  13.440  1.00 -0.01           C  
ATOM   4397  CG  PRO A 605     115.793 -26.017  12.795  1.00  0.02           C  
ATOM   4398  CD  PRO A 605     116.133 -25.910  11.335  1.00  0.02           C  
ATOM   4399  HA  PRO A 605     118.407 -25.061  13.049  1.00  0.06           H  
ATOM   4400  HB2 PRO A 605     116.959 -27.753  13.329  1.00  0.03           H  
ATOM   4401  HB3 PRO A 605     117.049 -26.401  14.507  1.00  0.03           H  
ATOM   4402  HG2 PRO A 605     114.898 -26.641  12.936  1.00  0.02           H  
ATOM   4403  HG3 PRO A 605     115.615 -25.019  13.222  1.00  0.02           H  
ATOM   4404  HD2 PRO A 605     115.698 -26.747  10.768  1.00  0.04           H  
ATOM   4405  HD3 PRO A 605     115.774 -24.958  10.917  1.00  0.04           H  
ATOM   4406  N   PRO A 606     120.470 -26.474  13.298  1.00 -0.28           N  
ATOM   4407  CA  PRO A 606     121.741 -27.212  13.281  1.00 -0.13           C  
ATOM   4408  CB  PRO A 606     122.481 -26.616  14.484  1.00 -0.05           C  
ATOM   4409  CG  PRO A 606     122.042 -25.197  14.476  1.00  0.05           C  
ATOM   4410  CD  PRO A 606     120.600 -25.198  14.030  1.00  0.04           C  
ATOM   4411  HA  PRO A 606     122.287 -26.985  12.353  1.00  0.08           H  
ATOM   4412  HB2 PRO A 606     122.185 -27.116  15.418  1.00  0.04           H  
ATOM   4413  HB3 PRO A 606     123.571 -26.694  14.356  1.00  0.04           H  
ATOM   4414  HG2 PRO A 606     122.128 -24.767  15.485  1.00  0.02           H  
ATOM   4415  HG3 PRO A 606     122.656 -24.613  13.775  1.00  0.02           H  
ATOM   4416  HD2 PRO A 606     119.921 -25.169  14.895  1.00  0.03           H  
ATOM   4417  HD3 PRO A 606     120.391 -24.343  13.371  1.00  0.03           H  
ATOM   4418  C   CXL A 607     121.598 -28.703  13.370  1.00  0.66           C  
ATOM   4419  O   CXL A 607     122.294 -29.342  14.157  1.00 -0.77           O  
ATOM   4420  OXT CXL A 607     120.784 -29.287  12.656  1.00 -0.77           O  
TER    4421      CXL A 607 
HETATM 4422  N   UNK A   1     128.288   8.759  21.679  1.00  0.00           N  
HETATM 4423  N   UNK A   1     129.736  10.157  20.726  1.00  0.00           N  
HETATM 4424  N   UNK A   1     126.934  10.486  22.804  1.00  0.00           N  
HETATM 4425  N   UNK A   1     127.681  12.694  22.419  1.00  0.00           N  
HETATM 4426  N   UNK A   1     129.541  13.151  21.071  1.00  0.00           N  
HETATM 4427  N   UNK A   1     120.618   9.850  28.702  1.00  0.00           N  
HETATM 4428  N   UNK A   1     119.467  11.309  27.479  1.00  0.00           N  
HETATM 4429  N   UNK A   1     119.180   9.959  30.698  1.00  0.00           N  
HETATM 4430  N   UNK A   1     117.359  11.447  30.488  1.00  0.00           N  
HETATM 4431  N   UNK A   1     117.000  12.685  28.529  1.00  0.00           N  
HETATM 4432  N   UNK A   1     121.746   0.520  33.997  1.00  0.00           N  
HETATM 4433  N   UNK A   1     121.975   0.967  36.177  1.00  0.00           N  
HETATM 4434  N   UNK A   1     119.776   1.972  33.635  1.00  0.00           N  
HETATM 4435  N   UNK A   1     117.930   3.383  33.547  1.00  0.00           N  
HETATM 4436  N   UNK A   1     119.086   3.116  35.585  1.00  0.00           N  
HETATM 4437  N   UNK A   1     120.843  -7.318  27.608  1.00  0.00           N  
HETATM 4438  N   UNK A   1     120.197  -9.214  28.587  1.00  0.00           N  
HETATM 4439  N   UNK A   1     121.849  -6.308  29.629  1.00  0.00           N  
HETATM 4440  N   UNK A   1     121.770  -7.685  31.543  1.00  0.00           N  
HETATM 4441  N   UNK A   1     120.808  -9.817  31.479  1.00  0.00           N  
HETATM 4442  N   UNK A   1     119.691   1.904  22.000  1.00  0.00           N  
HETATM 4443  N   UNK A   1     121.820   4.692  24.057  1.00  0.00           N  
HETATM 4444  N   UNK A   1     121.561   2.539  23.230  1.00  0.00           N  
HETATM 4445  N   UNK A   1     115.165   4.164  13.674  1.00  0.00           N  
HETATM 4446  N   UNK A   1     115.699   5.020  11.690  1.00  0.00           N  
HETATM 4447  N   UNK A   1     114.088   2.106  12.802  1.00  0.00           N  
HETATM 4448  N   UNK A   1     113.026   0.330  11.723  1.00  0.00           N  
HETATM 4449  N   UNK A   1     113.983   2.057  10.445  1.00  0.00           N  
HETATM 4450  N   UNK A   1     108.472   6.184  20.079  1.00  0.00           N  
HETATM 4451  N   UNK A   1     107.673   4.621  21.448  1.00  0.00           N  
HETATM 4452  N   UNK A   1     106.428   6.420  18.705  1.00  0.00           N  
HETATM 4453  N   UNK A   1     104.375   6.439  17.581  1.00  0.00           N  
HETATM 4454  N   UNK A   1     104.682   4.986  19.396  1.00  0.00           N  
HETATM 4455  N   UNK A   1     111.583  14.172  15.047  1.00  0.00           N  
HETATM 4456  N   UNK A   1     113.034  12.750  14.138  1.00  0.00           N  
HETATM 4457  N   UNK A   1     111.471  15.715  13.125  1.00  0.00           N  
HETATM 4458  N   UNK A   1     112.822  15.075  11.299  1.00  0.00           N  
HETATM 4459  N   UNK A   1     114.131  13.131  11.356  1.00  0.00           N  
HETATM 4460  C   UNK A   1     127.619   7.543  22.051  1.00  0.00           C  
HETATM 4461  C   UNK A   1     129.379   8.868  20.888  1.00  0.00           C  
HETATM 4462  C   UNK A   1     128.854  10.880  21.430  1.00  0.00           C  
HETATM 4463  C   UNK A   1     127.944  10.011  22.030  1.00  0.00           C  
HETATM 4464  C   UNK A   1     126.805  11.827  23.000  1.00  0.00           C  
HETATM 4465  C   UNK A   1     128.706  12.263  21.633  1.00  0.00           C  
HETATM 4466  C   UNK A   1     125.594   6.829  22.880  1.00  0.00           C  
HETATM 4467  C   UNK A   1     124.120   7.228  23.120  1.00  0.00           C  
HETATM 4468  C   UNK A   1     126.492   6.942  24.129  1.00  0.00           C  
HETATM 4469  C   UNK A   1     124.149   7.337  27.007  1.00  0.00           C  
HETATM 4470  C   UNK A   1     123.240   7.535  28.241  1.00  0.00           C  
HETATM 4471  C   UNK A   1     121.606   8.901  29.127  1.00  0.00           C  
HETATM 4472  C   UNK A   1     120.533  10.489  27.512  1.00  0.00           C  
HETATM 4473  C   UNK A   1     118.862  11.187  28.668  1.00  0.00           C  
HETATM 4474  C   UNK A   1     119.576  10.273  29.438  1.00  0.00           C  
HETATM 4475  C   UNK A   1     118.070  10.545  31.223  1.00  0.00           C  
HETATM 4476  C   UNK A   1     117.720  11.790  29.221  1.00  0.00           C  
HETATM 4477  C   UNK A   1     121.051   7.452  29.201  1.00  0.00           C  
HETATM 4478  C   UNK A   1     121.982   6.642  28.274  1.00  0.00           C  
HETATM 4479  C   UNK A   1     121.142   1.861  29.786  1.00  0.00           C  
HETATM 4480  C   UNK A   1     122.080   0.839  30.484  1.00  0.00           C  
HETATM 4481  C   UNK A   1     122.069   0.071  32.670  1.00  0.00           C  
HETATM 4482  C   UNK A   1     122.458   0.275  35.124  1.00  0.00           C  
HETATM 4483  C   UNK A   1     120.924   1.658  35.715  1.00  0.00           C  
HETATM 4484  C   UNK A   1     120.779   1.385  34.353  1.00  0.00           C  
HETATM 4485  C   UNK A   1     118.926   2.832  34.257  1.00  0.00           C  
HETATM 4486  C   UNK A   1     120.060   2.566  36.315  1.00  0.00           C  
HETATM 4487  C   UNK A   1     121.025  -0.766  31.908  1.00  0.00           C  
HETATM 4488  C   UNK A   1     121.543  -0.629  30.462  1.00  0.00           C  
HETATM 4489  C   UNK A   1     122.118  -2.898  26.701  1.00  0.00           C  
HETATM 4490  C   UNK A   1     121.944  -4.286  26.020  1.00  0.00           C  
HETATM 4491  C   UNK A   1     121.223  -6.408  26.555  1.00  0.00           C  
HETATM 4492  C   UNK A   1     120.235  -8.516  27.435  1.00  0.00           C  
HETATM 4493  C   UNK A   1     120.785  -8.443  29.513  1.00  0.00           C  
HETATM 4494  C   UNK A   1     121.178  -7.249  28.913  1.00  0.00           C  
HETATM 4495  C   UNK A   1     122.134  -6.517  30.944  1.00  0.00           C  
HETATM 4496  C   UNK A   1     121.106  -8.661  30.865  1.00  0.00           C  
HETATM 4497  C   UNK A   1     120.064  -5.794  25.747  1.00  0.00           C  
HETATM 4498  C   UNK A   1     120.670  -4.497  25.139  1.00  0.00           C  
HETATM 4499  C   UNK A   1     119.330  -2.704  20.879  1.00  0.00           C  
HETATM 4500  C   UNK A   1     118.629  -1.325  20.770  1.00  0.00           C  
HETATM 4501  C   UNK A   1     118.893   0.901  21.304  1.00  0.00           C  
HETATM 4502  C   UNK A   1     119.217   3.187  22.095  1.00  0.00           C  
HETATM 4503  C   UNK A   1     119.882   4.141  22.772  1.00  0.00           C  
HETATM 4504  C   UNK A   1     121.093   3.804  23.363  1.00  0.00           C  
HETATM 4505  C   UNK A   1     120.888   1.613  22.558  1.00  0.00           C  
HETATM 4506  C   UNK A   1     119.225   0.814  19.801  1.00  0.00           C  
HETATM 4507  C   UNK A   1     118.793  -0.618  19.393  1.00  0.00           C  
HETATM 4508  C   UNK A   1     115.735   1.336  17.372  1.00  0.00           C  
HETATM 4509  C   UNK A   1     115.449   2.810  16.975  1.00  0.00           C  
HETATM 4510  C   UNK A   1     115.029   4.066  15.096  1.00  0.00           C  
HETATM 4511  C   UNK A   1     115.758   5.186  13.021  1.00  0.00           C  
HETATM 4512  C   UNK A   1     115.069   3.854  11.492  1.00  0.00           C  
HETATM 4513  C   UNK A   1     114.758   3.297  12.731  1.00  0.00           C  
HETATM 4514  C   UNK A   1     113.695   1.490  11.654  1.00  0.00           C  
HETATM 4515  C   UNK A   1     114.670   3.198  10.340  1.00  0.00           C  
HETATM 4516  C   UNK A   1     113.624   3.719  15.632  1.00  0.00           C  
HETATM 4517  C   UNK A   1     113.953   3.261  17.069  1.00  0.00           C  
HETATM 4518  C   UNK A   1     112.996   7.513  19.760  1.00  0.00           C  
HETATM 4519  C   UNK A   1     111.535   7.846  19.334  1.00  0.00           C  
HETATM 4520  C   UNK A   1     109.353   7.136  19.464  1.00  0.00           C  
HETATM 4521  C   UNK A   1     108.734   5.397  21.147  1.00  0.00           C  
HETATM 4522  C   UNK A   1     106.718   4.930  20.560  1.00  0.00           C  
HETATM 4523  C   UNK A   1     107.210   5.913  19.704  1.00  0.00           C  
HETATM 4524  C   UNK A   1     105.158   5.950  18.555  1.00  0.00           C  
HETATM 4525  C   UNK A   1     105.428   4.467  20.373  1.00  0.00           C  
HETATM 4526  C   UNK A   1     109.345   8.516  20.162  1.00  0.00           C  
HETATM 4527  C   UNK A   1     110.831   8.948  20.170  1.00  0.00           C  
HETATM 4528  C   UNK A   1     109.578  12.937  18.740  1.00  0.00           C  
HETATM 4529  C   UNK A   1     109.668  14.318  18.044  1.00  0.00           C  
HETATM 4530  C   UNK A   1     110.651  14.769  15.963  1.00  0.00           C  
HETATM 4531  C   UNK A   1     112.292  13.036  15.225  1.00  0.00           C  
HETATM 4532  C   UNK A   1     112.792  13.727  13.254  1.00  0.00           C  
HETATM 4533  C   UNK A   1     111.886  14.622  13.816  1.00  0.00           C  
HETATM 4534  C   UNK A   1     111.939  15.943  11.868  1.00  0.00           C  
HETATM 4535  C   UNK A   1     113.266  13.966  11.953  1.00  0.00           C  
HETATM 4536  C   UNK A   1     109.196  14.346  15.682  1.00  0.00           C  
HETATM 4537  C   UNK A   1     108.522  14.591  17.037  1.00  0.00           C  
HETATM 4538  C   UNK A   1     127.901   7.089  23.509  1.00  0.00           C  
HETATM 4539  O   UNK A   1     126.199   7.712  21.930  1.00  0.00           O  
HETATM 4540  O   UNK A   1     123.441   7.289  21.852  1.00  0.00           O  
HETATM 4541  O   UNK A   1     121.763   7.724  20.524  1.00  0.00           O  
HETATM 4542  O   UNK A   1     121.355   6.945  22.432  1.00  0.00           O  
HETATM 4543  O   UNK A   1     126.321   5.782  24.980  1.00  0.00           O  
HETATM 4544  O   UNK A   1     127.120   7.087  27.002  1.00  0.00           O1-
HETATM 4545  O   UNK A   1     126.824   4.827  27.122  1.00  0.00           O  
HETATM 4546  O   UNK A   1     124.846   6.085  27.128  1.00  0.00           O  
HETATM 4547  O   UNK A   1     122.736   8.872  28.242  1.00  0.00           O  
HETATM 4548  O   UNK A   1     121.087   6.965  30.544  1.00  0.00           O  
HETATM 4549  O   UNK A   1     122.335   5.325  28.751  1.00  0.00           O  
HETATM 4550  O   UNK A   1     120.826   3.880  27.463  1.00  0.00           O1-
HETATM 4551  O   UNK A   1     120.093   4.633  29.590  1.00  0.00           O  
HETATM 4552  O   UNK A   1     121.942   3.013  29.459  1.00  0.00           O  
HETATM 4553  O   UNK A   1     122.268   1.225  31.855  1.00  0.00           O  
HETATM 4554  O   UNK A   1     120.192   2.870  37.491  1.00  0.00           O  
HETATM 4555  O   UNK A   1     120.954  -2.109  32.385  1.00  0.00           O  
HETATM 4556  O   UNK A   1     122.537  -1.666  30.236  1.00  0.00           O  
HETATM 4557  O   UNK A   1     123.793  -2.827  29.532  1.00  0.00           O1-
HETATM 4558  O   UNK A   1     124.461  -1.365  28.621  1.00  0.00           O  
HETATM 4559  O   UNK A   1     122.776  -3.099  27.973  1.00  0.00           O  
HETATM 4560  O   UNK A   1     121.901  -5.263  27.061  1.00  0.00           O  
HETATM 4561  O   UNK A   1     119.591  -6.747  24.806  1.00  0.00           O  
HETATM 4562  O   UNK A   1     121.075  -4.616  23.750  1.00  0.00           O  
HETATM 4563  O   UNK A   1     118.805  -5.196  22.802  1.00  0.00           O1-
HETATM 4564  O   UNK A   1     120.685  -5.141  21.477  1.00  0.00           O  
HETATM 4565  O   UNK A   1     119.663  -3.002  22.254  1.00  0.00           O  
HETATM 4566  O   UNK A   1     119.111  -0.435  21.781  1.00  0.00           O  
HETATM 4567  O   UNK A   1     121.428   0.516  22.493  1.00  0.00           O  
HETATM 4568  O   UNK A   1     118.612   1.872  19.069  1.00  0.00           O  
HETATM 4569  O   UNK A   1     117.539  -0.749  18.672  1.00  0.00           O  
HETATM 4570  O   UNK A   1     116.646  -1.533  16.561  1.00  0.00           O1-
HETATM 4571  O   UNK A   1     118.763  -0.714  16.482  1.00  0.00           O  
HETATM 4572  O   UNK A   1     116.950   0.892  16.715  1.00  0.00           O  
HETATM 4573  O   UNK A   1     115.847   3.010  15.605  1.00  0.00           O  
HETATM 4574  O   UNK A   1     114.913   3.668   9.239  1.00  0.00           O  
HETATM 4575  O   UNK A   1     112.665   4.767  15.535  1.00  0.00           O  
HETATM 4576  O   UNK A   1     113.638   4.171  18.161  1.00  0.00           O  
HETATM 4577  O   UNK A   1     113.875   6.497  17.194  1.00  0.00           O1-
HETATM 4578  O   UNK A   1     115.539   5.709  18.657  1.00  0.00           O  
HETATM 4579  O   UNK A   1     113.348   6.124  19.582  1.00  0.00           O  
HETATM 4580  O   UNK A   1     110.712   6.687  19.503  1.00  0.00           O  
HETATM 4581  O   UNK A   1     104.968   3.587  21.086  1.00  0.00           O  
HETATM 4582  O   UNK A   1     108.490   9.429  19.471  1.00  0.00           O  
HETATM 4583  O   UNK A   1     111.056  10.258  19.598  1.00  0.00           O  
HETATM 4584  O   UNK A   1     111.816  11.667  21.428  1.00  0.00           O1-
HETATM 4585  O   UNK A   1     109.535  11.356  21.288  1.00  0.00           O  
HETATM 4586  O   UNK A   1     110.670  12.818  19.673  1.00  0.00           O  
HETATM 4587  O   UNK A   1     110.909  14.391  17.323  1.00  0.00           O  
HETATM 4588  O   UNK A   1     108.590  15.078  14.617  1.00  0.00           O  
HETATM 4589  O   UNK A   1     108.068  15.940  17.147  1.00  0.00           O  
HETATM 4590  O   UNK A   1     128.638   5.864  23.526  1.00  0.00           O  
HETATM 4591  P   UNK A   1     122.089   8.056  21.890  1.00  0.00           P  
HETATM 4592  P   UNK A   1     126.280   6.018  26.525  1.00  0.00           P  
HETATM 4593  P   UNK A   1     121.229   4.228  28.802  1.00  0.00           P  
HETATM 4594  P   UNK A   1     123.093  -1.810  28.782  1.00  0.00           P  
HETATM 4595  P   UNK A   1     120.038  -4.484  22.585  1.00  0.00           P  
HETATM 4596  P   UNK A   1     117.492  -0.512  17.127  1.00  0.00           P  
HETATM 4597  P   UNK A   1     114.138   5.646  18.329  1.00  0.00           P  
HETATM 4598  P   UNK A   1     110.730  11.497  20.495  1.00  0.00           P  
HETATM 4599  H   UNK A   1     127.900   6.741  21.358  1.00  0.00           H  
HETATM 4600  H   UNK A   1     129.879   8.086  20.461  1.00  0.00           H  
HETATM 4601  H   UNK A   1     130.269  12.845  20.506  1.00  0.00           H  
HETATM 4602  H   UNK A   1     129.413  14.102  21.221  1.00  0.00           H  
HETATM 4603  H   UNK A   1     126.047  12.184  23.582  1.00  0.00           H  
HETATM 4604  H   UNK A   1     124.092   8.206  23.609  1.00  0.00           H  
HETATM 4605  H   UNK A   1     123.666   6.484  23.782  1.00  0.00           H  
HETATM 4606  H   UNK A   1     125.624   5.804  22.490  1.00  0.00           H  
HETATM 4607  H   UNK A   1     121.181  10.373  26.730  1.00  0.00           H  
HETATM 4608  H   UNK A   1     117.263  12.927  27.627  1.00  0.00           H  
HETATM 4609  H   UNK A   1     116.218  13.094  28.931  1.00  0.00           H  
HETATM 4610  H   UNK A   1     117.771  10.312  32.170  1.00  0.00           H  
HETATM 4611  H   UNK A   1     121.983   9.216  30.106  1.00  0.00           H  
HETATM 4612  H   UNK A   1     120.398   7.476  31.020  1.00  0.00           H  
HETATM 4613  H   UNK A   1     120.021   7.383  28.836  1.00  0.00           H  
HETATM 4614  H   UNK A   1     123.289  -0.317  35.174  1.00  0.00           H  
HETATM 4615  H   UNK A   1     117.821   3.144  32.614  1.00  0.00           H  
HETATM 4616  H   UNK A   1     117.303   3.991  33.968  1.00  0.00           H  
HETATM 4617  H   UNK A   1     118.480   3.747  36.013  1.00  0.00           H  
HETATM 4618  H   UNK A   1     123.004  -0.501  32.706  1.00  0.00           H  
HETATM 4619  H   UNK A   1     120.569  -2.040  33.285  1.00  0.00           H  
HETATM 4620  H   UNK A   1     120.040  -0.309  31.999  1.00  0.00           H  
HETATM 4621  H   UNK A   1     119.898  -8.876  26.539  1.00  0.00           H  
HETATM 4622  H   UNK A   1     120.355 -10.524  30.993  1.00  0.00           H  
HETATM 4623  H   UNK A   1     121.071  -9.958  32.401  1.00  0.00           H  
HETATM 4624  H   UNK A   1     122.645  -5.808  31.472  1.00  0.00           H  
HETATM 4625  H   UNK A   1     121.895  -6.954  25.876  1.00  0.00           H  
HETATM 4626  H   UNK A   1     120.396  -6.993  24.300  1.00  0.00           H  
HETATM 4627  H   UNK A   1     119.241  -5.532  26.419  1.00  0.00           H  
HETATM 4628  H   UNK A   1     118.353   3.436  21.663  1.00  0.00           H  
HETATM 4629  H   UNK A   1     119.519   5.063  22.841  1.00  0.00           H  
HETATM 4630  H   UNK A   1     121.506   5.603  24.168  1.00  0.00           H  
HETATM 4631  H   UNK A   1     122.661   4.418  24.454  1.00  0.00           H  
HETATM 4632  H   UNK A   1     117.821   1.116  21.428  1.00  0.00           H  
HETATM 4633  H   UNK A   1     117.679   1.889  19.368  1.00  0.00           H  
HETATM 4634  H   UNK A   1     120.310   0.904  19.666  1.00  0.00           H  
HETATM 4635  H   UNK A   1     116.180   6.000  13.465  1.00  0.00           H  
HETATM 4636  H   UNK A   1     112.836  -0.066  12.589  1.00  0.00           H  
HETATM 4637  H   UNK A   1     112.737  -0.113  10.910  1.00  0.00           H  
HETATM 4638  H   UNK A   1     113.680   1.614   9.637  1.00  0.00           H  
HETATM 4639  H   UNK A   1     115.361   5.007  15.553  1.00  0.00           H  
HETATM 4640  H   UNK A   1     112.586   4.956  14.579  1.00  0.00           H  
HETATM 4641  H   UNK A   1     113.215   2.866  15.083  1.00  0.00           H  
HETATM 4642  H   UNK A   1     109.615   5.381  21.669  1.00  0.00           H  
HETATM 4643  H   UNK A   1     104.718   7.117  16.977  1.00  0.00           H  
HETATM 4644  H   UNK A   1     103.468   6.108  17.477  1.00  0.00           H  
HETATM 4645  H   UNK A   1     103.774   4.667  19.275  1.00  0.00           H  
HETATM 4646  H   UNK A   1     109.077   7.253  18.408  1.00  0.00           H  
HETATM 4647  H   UNK A   1     107.577   9.103  19.628  1.00  0.00           H  
HETATM 4648  H   UNK A   1     108.983   8.431  21.195  1.00  0.00           H  
HETATM 4649  H   UNK A   1     112.269  12.449  16.061  1.00  0.00           H  
HETATM 4650  H   UNK A   1     114.444  12.338  11.822  1.00  0.00           H  
HETATM 4651  H   UNK A   1     114.443  13.317  10.455  1.00  0.00           H  
HETATM 4652  H   UNK A   1     111.627  16.764  11.350  1.00  0.00           H  
HETATM 4653  H   UNK A   1     110.740  15.860  15.909  1.00  0.00           H  
HETATM 4654  H   UNK A   1     109.078  14.812  13.810  1.00  0.00           H  
HETATM 4655  H   UNK A   1     109.153  13.278  15.444  1.00  0.00           H  
HETATM 4656  H   UNK A   1     107.663  13.930  17.174  1.00  0.00           H  
HETATM 4657  H   UNK A   1     109.672  15.091  18.819  1.00  0.00           H  
HETATM 4658  H   UNK A   1     109.631  12.147  17.985  1.00  0.00           H  
HETATM 4659  H   UNK A   1     108.612  12.879  19.250  1.00  0.00           H  
HETATM 4660  H   UNK A   1     111.203   8.883  21.200  1.00  0.00           H  
HETATM 4661  H   UNK A   1     111.532   8.121  18.272  1.00  0.00           H  
HETATM 4662  H   UNK A   1     113.098   7.680  20.831  1.00  0.00           H  
HETATM 4663  H   UNK A   1     113.698   8.191  19.261  1.00  0.00           H  
HETATM 4664  H   UNK A   1     113.333   2.381  17.278  1.00  0.00           H  
HETATM 4665  H   UNK A   1     116.067   3.457  17.603  1.00  0.00           H  
HETATM 4666  H   UNK A   1     114.889   0.710  17.050  1.00  0.00           H  
HETATM 4667  H   UNK A   1     115.823   1.280  18.467  1.00  0.00           H  
HETATM 4668  H   UNK A   1     119.612  -1.083  18.831  1.00  0.00           H  
HETATM 4669  H   UNK A   1     117.567  -1.478  20.981  1.00  0.00           H  
HETATM 4670  H   UNK A   1     120.257  -2.689  20.301  1.00  0.00           H  
HETATM 4671  H   UNK A   1     118.656  -3.448  20.440  1.00  0.00           H  
HETATM 4672  H   UNK A   1     119.975  -3.657  25.268  1.00  0.00           H  
HETATM 4673  H   UNK A   1     122.853  -4.486  25.438  1.00  0.00           H  
HETATM 4674  H   UNK A   1     121.137  -2.439  26.861  1.00  0.00           H  
HETATM 4675  H   UNK A   1     122.716  -2.247  26.049  1.00  0.00           H  
HETATM 4676  H   UNK A   1     120.713  -0.763  29.761  1.00  0.00           H  
HETATM 4677  H   UNK A   1     123.057   0.901  29.997  1.00  0.00           H  
HETATM 4678  H   UNK A   1     120.320   2.140  30.457  1.00  0.00           H  
HETATM 4679  H   UNK A   1     120.725   1.383  28.893  1.00  0.00           H  
HETATM 4680  H   UNK A   1     121.554   6.606  27.263  1.00  0.00           H  
HETATM 4681  H   UNK A   1     123.837   7.376  29.147  1.00  0.00           H  
HETATM 4682  H   UNK A   1     124.850   8.178  26.960  1.00  0.00           H  
HETATM 4683  H   UNK A   1     123.524   7.346  26.111  1.00  0.00           H  
HETATM 4684  H   UNK A   1     126.240   7.880  24.640  1.00  0.00           H  
HETATM 4685  H   UNK A   1     129.516   6.088  23.148  1.00  0.00           H  
HETATM 4686  H   UNK A   1     128.477   7.834  24.067  1.00  0.00           H  
CONECT 4422 4460
CONECT 4422 4461
CONECT 4422 4461
CONECT 4422 4461
CONECT 4422 4461
CONECT 4422 4463
CONECT 4422 4463
CONECT 4422 4463
CONECT 4422 4463
CONECT 4423 4461
CONECT 4423 4461
CONECT 4423 4461
CONECT 4423 4461
CONECT 4423 4462
CONECT 4423 4462
CONECT 4423 4462
CONECT 4423 4462
CONECT 4424 4463
CONECT 4424 4463
CONECT 4424 4463
CONECT 4424 4463
CONECT 4424 4464
CONECT 4424 4464
CONECT 4424 4464
CONECT 4424 4464
CONECT 4425 4464
CONECT 4425 4464
CONECT 4425 4464
CONECT 4425 4464
CONECT 4425 4465
CONECT 4425 4465
CONECT 4425 4465
CONECT 4425 4465
CONECT 4426 4465 4601 4602
CONECT 4427 4471
CONECT 4427 4472
CONECT 4427 4472
CONECT 4427 4472
CONECT 4427 4472
CONECT 4427 4474
CONECT 4427 4474
CONECT 4427 4474
CONECT 4427 4474
CONECT 4428 4472
CONECT 4428 4472
CONECT 4428 4472
CONECT 4428 4472
CONECT 4428 4473
CONECT 4428 4473
CONECT 4428 4473
CONECT 4428 4473
CONECT 4429 4474
CONECT 4429 4474
CONECT 4429 4474
CONECT 4429 4474
CONECT 4429 4475
CONECT 4429 4475
CONECT 4429 4475
CONECT 4429 4475
CONECT 4430 4475
CONECT 4430 4475
CONECT 4430 4475
CONECT 4430 4475
CONECT 4430 4476
CONECT 4430 4476
CONECT 4430 4476
CONECT 4430 4476
CONECT 4431 4476 4608 4609
CONECT 4432 4481
CONECT 4432 4482
CONECT 4432 4482
CONECT 4432 4482
CONECT 4432 4482
CONECT 4432 4484
CONECT 4432 4484
CONECT 4432 4484
CONECT 4432 4484
CONECT 4433 4482
CONECT 4433 4482
CONECT 4433 4482
CONECT 4433 4482
CONECT 4433 4483
CONECT 4433 4483
CONECT 4433 4483
CONECT 4433 4483
CONECT 4434 4484
CONECT 4434 4484
CONECT 4434 4484
CONECT 4434 4484
CONECT 4434 4485
CONECT 4434 4485
CONECT 4434 4485
CONECT 4434 4485
CONECT 4435 4485 4615 4616
CONECT 4436 4485
CONECT 4436 4485
CONECT 4436 4485
CONECT 4436 4485
CONECT 4436 4486
CONECT 4436 4486
CONECT 4436 4486
CONECT 4436 4486
CONECT 4436 4617
CONECT 4437 4491
CONECT 4437 4492
CONECT 4437 4492
CONECT 4437 4492
CONECT 4437 4492
CONECT 4437 4494
CONECT 4437 4494
CONECT 4437 4494
CONECT 4437 4494
CONECT 4438 4492
CONECT 4438 4492
CONECT 4438 4492
CONECT 4438 4492
CONECT 4438 4493
CONECT 4438 4493
CONECT 4438 4493
CONECT 4438 4493
CONECT 4439 4494
CONECT 4439 4494
CONECT 4439 4494
CONECT 4439 4494
CONECT 4439 4495
CONECT 4439 4495
CONECT 4439 4495
CONECT 4439 4495
CONECT 4440 4495
CONECT 4440 4495
CONECT 4440 4495
CONECT 4440 4495
CONECT 4440 4496
CONECT 4440 4496
CONECT 4440 4496
CONECT 4440 4496
CONECT 4441 4496 4622 4623
CONECT 4442 4501
CONECT 4442 4502
CONECT 4442 4502
CONECT 4442 4502
CONECT 4442 4502
CONECT 4442 4505
CONECT 4442 4505
CONECT 4442 4505
CONECT 4442 4505
CONECT 4443 4504 4630 4631
CONECT 4444 4504
CONECT 4444 4504
CONECT 4444 4504
CONECT 4444 4504
CONECT 4444 4505
CONECT 4444 4505
CONECT 4444 4505
CONECT 4444 4505
CONECT 4445 4510
CONECT 4445 4511
CONECT 4445 4511
CONECT 4445 4511
CONECT 4445 4511
CONECT 4445 4513
CONECT 4445 4513
CONECT 4445 4513
CONECT 4445 4513
CONECT 4446 4511
CONECT 4446 4511
CONECT 4446 4511
CONECT 4446 4511
CONECT 4446 4512
CONECT 4446 4512
CONECT 4446 4512
CONECT 4446 4512
CONECT 4447 4513
CONECT 4447 4513
CONECT 4447 4513
CONECT 4447 4513
CONECT 4447 4514
CONECT 4447 4514
CONECT 4447 4514
CONECT 4447 4514
CONECT 4448 4514 4636 4637
CONECT 4449 4514
CONECT 4449 4514
CONECT 4449 4514
CONECT 4449 4514
CONECT 4449 4515
CONECT 4449 4515
CONECT 4449 4515
CONECT 4449 4515
CONECT 4449 4638
CONECT 4450 4520
CONECT 4450 4521
CONECT 4450 4521
CONECT 4450 4521
CONECT 4450 4521
CONECT 4450 4523
CONECT 4450 4523
CONECT 4450 4523
CONECT 4450 4523
CONECT 4451 4521
CONECT 4451 4521
CONECT 4451 4521
CONECT 4451 4521
CONECT 4451 4522
CONECT 4451 4522
CONECT 4451 4522
CONECT 4451 4522
CONECT 4452 4523
CONECT 4452 4523
CONECT 4452 4523
CONECT 4452 4523
CONECT 4452 4524
CONECT 4452 4524
CONECT 4452 4524
CONECT 4452 4524
CONECT 4453 4524 4643 4644
CONECT 4454 4524
CONECT 4454 4524
CONECT 4454 4524
CONECT 4454 4524
CONECT 4454 4525
CONECT 4454 4525
CONECT 4454 4525
CONECT 4454 4525
CONECT 4454 4645
CONECT 4455 4530
CONECT 4455 4531
CONECT 4455 4531
CONECT 4455 4531
CONECT 4455 4531
CONECT 4455 4533
CONECT 4455 4533
CONECT 4455 4533
CONECT 4455 4533
CONECT 4456 4531
CONECT 4456 4531
CONECT 4456 4531
CONECT 4456 4531
CONECT 4456 4532
CONECT 4456 4532
CONECT 4456 4532
CONECT 4456 4532
CONECT 4457 4533
CONECT 4457 4533
CONECT 4457 4533
CONECT 4457 4533
CONECT 4457 4534
CONECT 4457 4534
CONECT 4457 4534
CONECT 4457 4534
CONECT 4458 4534
CONECT 4458 4534
CONECT 4458 4534
CONECT 4458 4534
CONECT 4458 4535
CONECT 4458 4535
CONECT 4458 4535
CONECT 4458 4535
CONECT 4459 4535 4650 4651
CONECT 4460 4422 4538 4539 4599
CONECT 4461 4422
CONECT 4461 4422
CONECT 4461 4422
CONECT 4461 4422
CONECT 4461 4423
CONECT 4461 4423
CONECT 4461 4423
CONECT 4461 4423
CONECT 4461 4600
CONECT 4462 4423
CONECT 4462 4423
CONECT 4462 4423
CONECT 4462 4423
CONECT 4462 4463
CONECT 4462 4463
CONECT 4462 4463
CONECT 4462 4463
CONECT 4462 4465
CONECT 4462 4465
CONECT 4462 4465
CONECT 4462 4465
CONECT 4463 4422
CONECT 4463 4422
CONECT 4463 4422
CONECT 4463 4422
CONECT 4463 4424
CONECT 4463 4424
CONECT 4463 4424
CONECT 4463 4424
CONECT 4463 4462
CONECT 4463 4462
CONECT 4463 4462
CONECT 4463 4462
CONECT 4464 4424
CONECT 4464 4424
CONECT 4464 4424
CONECT 4464 4424
CONECT 4464 4425
CONECT 4464 4425
CONECT 4464 4425
CONECT 4464 4425
CONECT 4464 4603
CONECT 4465 4425
CONECT 4465 4425
CONECT 4465 4425
CONECT 4465 4425
CONECT 4465 4426
CONECT 4465 4462
CONECT 4465 4462
CONECT 4465 4462
CONECT 4465 4462
CONECT 4466 4467 4468 4539 4606
CONECT 4467 4466 4540 4604 4605
CONECT 4468 4466 4538 4543 4684
CONECT 4469 4470 4546 4682 4683
CONECT 4470 4469 4478 4547 4681
CONECT 4471 4427 4477 4547 4611
CONECT 4472 4427
CONECT 4472 4427
CONECT 4472 4427
CONECT 4472 4427
CONECT 4472 4428
CONECT 4472 4428
CONECT 4472 4428
CONECT 4472 4428
CONECT 4472 4607
CONECT 4473 4428
CONECT 4473 4428
CONECT 4473 4428
CONECT 4473 4428
CONECT 4473 4474
CONECT 4473 4474
CONECT 4473 4474
CONECT 4473 4474
CONECT 4473 4476
CONECT 4473 4476
CONECT 4473 4476
CONECT 4473 4476
CONECT 4474 4427
CONECT 4474 4427
CONECT 4474 4427
CONECT 4474 4427
CONECT 4474 4429
CONECT 4474 4429
CONECT 4474 4429
CONECT 4474 4429
CONECT 4474 4473
CONECT 4474 4473
CONECT 4474 4473
CONECT 4474 4473
CONECT 4475 4429
CONECT 4475 4429
CONECT 4475 4429
CONECT 4475 4429
CONECT 4475 4430
CONECT 4475 4430
CONECT 4475 4430
CONECT 4475 4430
CONECT 4475 4610
CONECT 4476 4430
CONECT 4476 4430
CONECT 4476 4430
CONECT 4476 4430
CONECT 4476 4431
CONECT 4476 4473
CONECT 4476 4473
CONECT 4476 4473
CONECT 4476 4473
CONECT 4477 4471 4478 4548 4613
CONECT 4478 4470 4477 4549 4680
CONECT 4479 4480 4552 4678 4679
CONECT 4480 4479 4488 4553 4677
CONECT 4481 4432 4487 4553 4618
CONECT 4482 4432
CONECT 4482 4432
CONECT 4482 4432
CONECT 4482 4432
CONECT 4482 4433
CONECT 4482 4433
CONECT 4482 4433
CONECT 4482 4433
CONECT 4482 4614
CONECT 4483 4433
CONECT 4483 4433
CONECT 4483 4433
CONECT 4483 4433
CONECT 4483 4484
CONECT 4483 4484
CONECT 4483 4484
CONECT 4483 4484
CONECT 4483 4486
CONECT 4483 4486
CONECT 4483 4486
CONECT 4483 4486
CONECT 4484 4432
CONECT 4484 4432
CONECT 4484 4432
CONECT 4484 4432
CONECT 4484 4434
CONECT 4484 4434
CONECT 4484 4434
CONECT 4484 4434
CONECT 4484 4483
CONECT 4484 4483
CONECT 4484 4483
CONECT 4484 4483
CONECT 4485 4434
CONECT 4485 4434
CONECT 4485 4434
CONECT 4485 4434
CONECT 4485 4435
CONECT 4485 4436
CONECT 4485 4436
CONECT 4485 4436
CONECT 4485 4436
CONECT 4486 4436
CONECT 4486 4436
CONECT 4486 4436
CONECT 4486 4436
CONECT 4486 4483
CONECT 4486 4483
CONECT 4486 4483
CONECT 4486 4483
CONECT 4486 4554
CONECT 4486 4554
CONECT 4487 4481 4488 4555 4620
CONECT 4488 4480 4487 4556 4676
CONECT 4489 4490 4559 4674 4675
CONECT 4490 4489 4498 4560 4673
CONECT 4491 4437 4497 4560 4625
CONECT 4492 4437
CONECT 4492 4437
CONECT 4492 4437
CONECT 4492 4437
CONECT 4492 4438
CONECT 4492 4438
CONECT 4492 4438
CONECT 4492 4438
CONECT 4492 4621
CONECT 4493 4438
CONECT 4493 4438
CONECT 4493 4438
CONECT 4493 4438
CONECT 4493 4494
CONECT 4493 4494
CONECT 4493 4494
CONECT 4493 4494
CONECT 4493 4496
CONECT 4493 4496
CONECT 4493 4496
CONECT 4493 4496
CONECT 4494 4437
CONECT 4494 4437
CONECT 4494 4437
CONECT 4494 4437
CONECT 4494 4439
CONECT 4494 4439
CONECT 4494 4439
CONECT 4494 4439
CONECT 4494 4493
CONECT 4494 4493
CONECT 4494 4493
CONECT 4494 4493
CONECT 4495 4439
CONECT 4495 4439
CONECT 4495 4439
CONECT 4495 4439
CONECT 4495 4440
CONECT 4495 4440
CONECT 4495 4440
CONECT 4495 4440
CONECT 4495 4624
CONECT 4496 4440
CONECT 4496 4440
CONECT 4496 4440
CONECT 4496 4440
CONECT 4496 4441
CONECT 4496 4493
CONECT 4496 4493
CONECT 4496 4493
CONECT 4496 4493
CONECT 4497 4491 4498 4561 4627
CONECT 4498 4490 4497 4562 4672
CONECT 4499 4500 4565 4670 4671
CONECT 4500 4499 4507 4566 4669
CONECT 4501 4442 4506 4566 4632
CONECT 4502 4442
CONECT 4502 4442
CONECT 4502 4442
CONECT 4502 4442
CONECT 4502 4503
CONECT 4502 4503
CONECT 4502 4503
CONECT 4502 4503
CONECT 4502 4628
CONECT 4503 4502
CONECT 4503 4502
CONECT 4503 4502
CONECT 4503 4502
CONECT 4503 4504
CONECT 4503 4504
CONECT 4503 4504
CONECT 4503 4504
CONECT 4503 4629
CONECT 4504 4443
CONECT 4504 4444
CONECT 4504 4444
CONECT 4504 4444
CONECT 4504 4444
CONECT 4504 4503
CONECT 4504 4503
CONECT 4504 4503
CONECT 4504 4503
CONECT 4505 4442
CONECT 4505 4442
CONECT 4505 4442
CONECT 4505 4442
CONECT 4505 4444
CONECT 4505 4444
CONECT 4505 4444
CONECT 4505 4444
CONECT 4505 4567
CONECT 4505 4567
CONECT 4506 4501 4507 4568 4634
CONECT 4507 4500 4506 4569 4668
CONECT 4508 4509 4572 4666 4667
CONECT 4509 4508 4517 4573 4665
CONECT 4510 4445 4516 4573 4639
CONECT 4511 4445
CONECT 4511 4445
CONECT 4511 4445
CONECT 4511 4445
CONECT 4511 4446
CONECT 4511 4446
CONECT 4511 4446
CONECT 4511 4446
CONECT 4511 4635
CONECT 4512 4446
CONECT 4512 4446
CONECT 4512 4446
CONECT 4512 4446
CONECT 4512 4513
CONECT 4512 4513
CONECT 4512 4513
CONECT 4512 4513
CONECT 4512 4515
CONECT 4512 4515
CONECT 4512 4515
CONECT 4512 4515
CONECT 4513 4445
CONECT 4513 4445
CONECT 4513 4445
CONECT 4513 4445
CONECT 4513 4447
CONECT 4513 4447
CONECT 4513 4447
CONECT 4513 4447
CONECT 4513 4512
CONECT 4513 4512
CONECT 4513 4512
CONECT 4513 4512
CONECT 4514 4447
CONECT 4514 4447
CONECT 4514 4447
CONECT 4514 4447
CONECT 4514 4448
CONECT 4514 4449
CONECT 4514 4449
CONECT 4514 4449
CONECT 4514 4449
CONECT 4515 4449
CONECT 4515 4449
CONECT 4515 4449
CONECT 4515 4449
CONECT 4515 4512
CONECT 4515 4512
CONECT 4515 4512
CONECT 4515 4512
CONECT 4515 4574
CONECT 4515 4574
CONECT 4516 4510 4517 4575 4641
CONECT 4517 4509 4516 4576 4664
CONECT 4518 4519 4579 4662 4663
CONECT 4519 4518 4527 4580 4661
CONECT 4520 4450 4526 4580 4646
CONECT 4521 4450
CONECT 4521 4450
CONECT 4521 4450
CONECT 4521 4450
CONECT 4521 4451
CONECT 4521 4451
CONECT 4521 4451
CONECT 4521 4451
CONECT 4521 4642
CONECT 4522 4451
CONECT 4522 4451
CONECT 4522 4451
CONECT 4522 4451
CONECT 4522 4523
CONECT 4522 4523
CONECT 4522 4523
CONECT 4522 4523
CONECT 4522 4525
CONECT 4522 4525
CONECT 4522 4525
CONECT 4522 4525
CONECT 4523 4450
CONECT 4523 4450
CONECT 4523 4450
CONECT 4523 4450
CONECT 4523 4452
CONECT 4523 4452
CONECT 4523 4452
CONECT 4523 4452
CONECT 4523 4522
CONECT 4523 4522
CONECT 4523 4522
CONECT 4523 4522
CONECT 4524 4452
CONECT 4524 4452
CONECT 4524 4452
CONECT 4524 4452
CONECT 4524 4453
CONECT 4524 4454
CONECT 4524 4454
CONECT 4524 4454
CONECT 4524 4454
CONECT 4525 4454
CONECT 4525 4454
CONECT 4525 4454
CONECT 4525 4454
CONECT 4525 4522
CONECT 4525 4522
CONECT 4525 4522
CONECT 4525 4522
CONECT 4525 4581
CONECT 4525 4581
CONECT 4526 4520 4527 4582 4648
CONECT 4527 4519 4526 4583 4660
CONECT 4528 4529 4586 4658 4659
CONECT 4529 4528 4537 4587 4657
CONECT 4530 4455 4536 4587 4653
CONECT 4531 4455
CONECT 4531 4455
CONECT 4531 4455
CONECT 4531 4455
CONECT 4531 4456
CONECT 4531 4456
CONECT 4531 4456
CONECT 4531 4456
CONECT 4531 4649
CONECT 4532 4456
CONECT 4532 4456
CONECT 4532 4456
CONECT 4532 4456
CONECT 4532 4533
CONECT 4532 4533
CONECT 4532 4533
CONECT 4532 4533
CONECT 4532 4535
CONECT 4532 4535
CONECT 4532 4535
CONECT 4532 4535
CONECT 4533 4455
CONECT 4533 4455
CONECT 4533 4455
CONECT 4533 4455
CONECT 4533 4457
CONECT 4533 4457
CONECT 4533 4457
CONECT 4533 4457
CONECT 4533 4532
CONECT 4533 4532
CONECT 4533 4532
CONECT 4533 4532
CONECT 4534 4457
CONECT 4534 4457
CONECT 4534 4457
CONECT 4534 4457
CONECT 4534 4458
CONECT 4534 4458
CONECT 4534 4458
CONECT 4534 4458
CONECT 4534 4652
CONECT 4535 4458
CONECT 4535 4458
CONECT 4535 4458
CONECT 4535 4458
CONECT 4535 4459
CONECT 4535 4532
CONECT 4535 4532
CONECT 4535 4532
CONECT 4535 4532
CONECT 4536 4530 4537 4588 4655
CONECT 4537 4529 4536 4589 4656
CONECT 4538 4460 4468 4590 4686
CONECT 4539 4460 4466
CONECT 4540 4467 4591
CONECT 4541 4591
CONECT 4541 4591
CONECT 4542 4591
CONECT 4542 4591
CONECT 4543 4468 4592
CONECT 4544 4592
CONECT 4545 4592
CONECT 4545 4592
CONECT 4546 4469 4592
CONECT 4547 4470 4471
CONECT 4548 4477 4612
CONECT 4549 4478 4593
CONECT 4550 4593
CONECT 4551 4593
CONECT 4551 4593
CONECT 4552 4479 4593
CONECT 4553 4480 4481
CONECT 4554 4486
CONECT 4554 4486
CONECT 4555 4487 4619
CONECT 4556 4488 4594
CONECT 4557 4594
CONECT 4558 4594
CONECT 4558 4594
CONECT 4559 4489 4594
CONECT 4560 4490 4491
CONECT 4561 4497 4626
CONECT 4562 4498 4595
CONECT 4563 4595
CONECT 4564 4595
CONECT 4564 4595
CONECT 4565 4499 4595
CONECT 4566 4500 4501
CONECT 4567 4505
CONECT 4567 4505
CONECT 4568 4506 4633
CONECT 4569 4507 4596
CONECT 4570 4596
CONECT 4571 4596
CONECT 4571 4596
CONECT 4572 4508 4596
CONECT 4573 4509 4510
CONECT 4574 4515
CONECT 4574 4515
CONECT 4575 4516 4640
CONECT 4576 4517 4597
CONECT 4577 4597
CONECT 4578 4597
CONECT 4578 4597
CONECT 4579 4518 4597
CONECT 4580 4519 4520
CONECT 4581 4525
CONECT 4581 4525
CONECT 4582 4526 4647
CONECT 4583 4527 4598
CONECT 4584 4598
CONECT 4585 4598
CONECT 4585 4598
CONECT 4586 4528 4598
CONECT 4587 4529 4530
CONECT 4588 4536 4654
CONECT 4589 4537
CONECT 4590 4538 4685
CONECT 4591 4540
CONECT 4591 4541
CONECT 4591 4541
CONECT 4591 4542
CONECT 4591 4542
CONECT 4592 4543 4544
CONECT 4592 4545
CONECT 4592 4545
CONECT 4592 4546
CONECT 4593 4549 4550
CONECT 4593 4551
CONECT 4593 4551
CONECT 4593 4552
CONECT 4594 4556 4557
CONECT 4594 4558
CONECT 4594 4558
CONECT 4594 4559
CONECT 4595 4562 4563
CONECT 4595 4564
CONECT 4595 4564
CONECT 4595 4565
CONECT 4596 4569 4570
CONECT 4596 4571
CONECT 4596 4571
CONECT 4596 4572
CONECT 4597 4576 4577
CONECT 4597 4578
CONECT 4597 4578
CONECT 4597 4579
CONECT 4598 4583 4584
CONECT 4598 4585
CONECT 4598 4585
CONECT 4598 4586
CONECT 4599 4460
CONECT 4600 4461
CONECT 4601 4426
CONECT 4602 4426
CONECT 4603 4464
CONECT 4604 4467
CONECT 4605 4467
CONECT 4606 4466
CONECT 4607 4472
CONECT 4608 4431
CONECT 4609 4431
CONECT 4610 4475
CONECT 4611 4471
CONECT 4612 4548
CONECT 4613 4477
CONECT 4614 4482
CONECT 4615 4435
CONECT 4616 4435
CONECT 4617 4436
CONECT 4618 4481
CONECT 4619 4555
CONECT 4620 4487
CONECT 4621 4492
CONECT 4622 4441
CONECT 4623 4441
CONECT 4624 4495
CONECT 4625 4491
CONECT 4626 4561
CONECT 4627 4497
CONECT 4628 4502
CONECT 4629 4503
CONECT 4630 4443
CONECT 4631 4443
CONECT 4632 4501
CONECT 4633 4568
CONECT 4634 4506
CONECT 4635 4511
CONECT 4636 4448
CONECT 4637 4448
CONECT 4638 4449
CONECT 4639 4510
CONECT 4640 4575
CONECT 4641 4516
CONECT 4642 4521
CONECT 4643 4453
CONECT 4644 4453
CONECT 4645 4454
CONECT 4646 4520
CONECT 4647 4582
CONECT 4648 4526
CONECT 4649 4531
CONECT 4650 4459
CONECT 4651 4459
CONECT 4652 4534
CONECT 4653 4530
CONECT 4654 4588
CONECT 4655 4536
CONECT 4656 4537
CONECT 4657 4529
CONECT 4658 4528
CONECT 4659 4528
CONECT 4660 4527
CONECT 4661 4519
CONECT 4662 4518
CONECT 4663 4518
CONECT 4664 4517
CONECT 4665 4509
CONECT 4666 4508
CONECT 4667 4508
CONECT 4668 4507
CONECT 4669 4500
CONECT 4670 4499
CONECT 4671 4499
CONECT 4672 4498
CONECT 4673 4490
CONECT 4674 4489
CONECT 4675 4489
CONECT 4676 4488
CONECT 4677 4480
CONECT 4678 4479
CONECT 4679 4479
CONECT 4680 4478
CONECT 4681 4470
CONECT 4682 4469
CONECT 4683 4469
CONECT 4684 4468
CONECT 4685 4590
CONECT 4686 4538
END
