# Supplementary material for: CircMRPS35 suppresses gastric cancer progression via recruiting KAT7 to govern histone modification
Source: Mol Cancer. 2020 Mar 12;19:56. doi: 10.1186/s12943-020-01160-2 (PMC7066857; doi:10.1186/s12943-020-01160-2)
Supplement: Supplementary file 10 — Additional file 10: PDB file 2. Z-DOCK of prediction of the trimer complex structure of circMRPS35 fragment, H4K5ac and KAT7 [file 12943_2020_1160_MOESM10_ESM.pdb]

REMARK   Accelrys Discovery Studio PDB file
REMARK   Created:  2018-07-14T09:09:11Z
MODEL        1
ATOM      1  N   MET A   1      55.712  66.012  96.614  1.00  0.00           N1+
ATOM      2  HT1 MET A   1      56.141  65.168  97.045  1.00  0.00           H  
ATOM      3  HT2 MET A   1      56.421  66.526  96.054  1.00  0.00           H  
ATOM      4  HT3 MET A   1      54.935  65.728  95.968  1.00  0.00           H  
ATOM      5  CA  MET A   1      55.089  66.934  97.627  1.00  0.00           C  
ATOM      6  HA  MET A   1      54.860  66.364  98.518  1.00  0.00           H  
ATOM      7  CB  MET A   1      56.063  68.110  97.945  1.00  0.00           C  
ATOM      8  HB1 MET A   1      55.545  68.859  98.592  1.00  0.00           H  
ATOM      9  HB2 MET A   1      56.335  68.646  97.006  1.00  0.00           H  
ATOM     10  CG  MET A   1      57.354  67.712  98.696  1.00  0.00           C  
ATOM     11  HG1 MET A   1      57.964  67.023  98.072  1.00  0.00           H  
ATOM     12  HG2 MET A   1      57.091  67.172  99.633  1.00  0.00           H  
ATOM     13  SD  MET A   1      58.371  69.153  99.143  1.00  0.00           S  
ATOM     14  CE  MET A   1      59.610  68.226 100.101  1.00  0.00           C  
ATOM     15  HE1 MET A   1      60.191  67.530  99.456  1.00  0.00           H  
ATOM     16  HE2 MET A   1      60.339  68.925 100.573  1.00  0.00           H  
ATOM     17  HE3 MET A   1      59.143  67.636 100.922  1.00  0.00           H  
ATOM     18  C   MET A   1      53.761  67.428  97.070  1.00  0.00           C  
ATOM     19  O   MET A   1      53.343  66.914  96.038  1.00  0.00           O  
ATOM     20  N   SER A   2      53.083  68.393  97.730  1.00  0.00           N  
ATOM     21  HN  SER A   2      53.421  68.756  98.595  1.00  0.00           H  
ATOM     22  CA  SER A   2      51.873  69.061  97.226  1.00  0.00           C  
ATOM     23  HA  SER A   2      51.163  68.283  96.979  1.00  0.00           H  
ATOM     24  CB  SER A   2      51.205  69.952  98.312  1.00  0.00           C  
ATOM     25  HB1 SER A   2      51.804  70.874  98.480  1.00  0.00           H  
ATOM     26  HB2 SER A   2      51.170  69.380  99.265  1.00  0.00           H  
ATOM     27  OG  SER A   2      49.870  70.288  97.937  1.00  0.00           O  
ATOM     28  HG  SER A   2      49.417  70.690  98.692  1.00  0.00           H  
ATOM     29  C   SER A   2      52.092  69.884  95.946  1.00  0.00           C  
ATOM     30  O   SER A   2      53.203  70.344  95.682  1.00  0.00           O  
ATOM     31  N   GLY A   3      51.039  70.067  95.115  1.00  0.00           N  
ATOM     32  HN  GLY A   3      50.131  69.787  95.430  1.00  0.00           H  
ATOM     33  CA  GLY A   3      51.094  70.783  93.840  1.00  0.00           C  
ATOM     34  HA1 GLY A   3      50.849  70.078  93.060  1.00  0.00           H  
ATOM     35  HA2 GLY A   3      52.069  71.233  93.715  1.00  0.00           H  
ATOM     36  C   GLY A   3      50.074  71.892  93.766  1.00  0.00           C  
ATOM     37  O   GLY A   3      49.032  71.862  94.411  1.00  0.00           O  
ATOM     38  N   ARG A   4      50.330  72.930  92.950  1.00  0.00           N  
ATOM     39  HN  ARG A   4      51.114  72.919  92.335  1.00  0.00           H  
ATOM     40  CA  ARG A   4      49.522  74.144  92.937  1.00  0.00           C  
ATOM     41  HA  ARG A   4      49.038  74.260  93.899  1.00  0.00           H  
ATOM     42  CB  ARG A   4      50.428  75.389  92.751  1.00  0.00           C  
ATOM     43  HB1 ARG A   4      49.833  76.254  92.379  1.00  0.00           H  
ATOM     44  HB2 ARG A   4      51.209  75.158  91.994  1.00  0.00           H  
ATOM     45  CG  ARG A   4      51.061  75.820  94.090  1.00  0.00           C  
ATOM     46  HG1 ARG A   4      51.445  74.924  94.626  1.00  0.00           H  
ATOM     47  HG2 ARG A   4      50.240  76.255  94.710  1.00  0.00           H  
ATOM     48  CD  ARG A   4      52.165  76.873  93.971  1.00  0.00           C  
ATOM     49  HD1 ARG A   4      52.333  77.405  94.936  1.00  0.00           H  
ATOM     50  HD2 ARG A   4      51.881  77.628  93.200  1.00  0.00           H  
ATOM     51  NE  ARG A   4      53.415  76.170  93.537  1.00  0.00           N1+
ATOM     52  HE  ARG A   4      53.614  76.070  92.550  1.00  0.00           H  
ATOM     53  CZ  ARG A   4      54.340  75.647  94.347  1.00  0.00           C  
ATOM     54  NH1 ARG A   4      54.179  75.601  95.658  1.00  0.00           N  
ATOM     55 1HH1 ARG A   4      53.309  75.902  96.021  1.00  0.00           H  
ATOM     56 2HH1 ARG A   4      54.806  75.064  96.200  1.00  0.00           H  
ATOM     57  NH2 ARG A   4      55.446  75.151  93.807  1.00  0.00           N  
ATOM     58 1HH2 ARG A   4      55.519  75.192  92.816  1.00  0.00           H  
ATOM     59 2HH2 ARG A   4      56.232  74.990  94.389  1.00  0.00           H  
ATOM     60  C   ARG A   4      48.380  74.119  91.921  1.00  0.00           C  
ATOM     61  O   ARG A   4      48.273  74.970  91.039  1.00  0.00           O  
ATOM     62  N   GLY A   5      47.460  73.146  92.047  1.00  0.00           N  
ATOM     63  HN  GLY A   5      47.579  72.491  92.795  1.00  0.00           H  
ATOM     64  CA  GLY A   5      46.247  73.049  91.236  1.00  0.00           C  
ATOM     65  HA1 GLY A   5      45.882  74.048  91.044  1.00  0.00           H  
ATOM     66  HA2 GLY A   5      45.546  72.466  91.813  1.00  0.00           H  
ATOM     67  C   GLY A   5      46.398  72.364  89.890  1.00  0.00           C  
ATOM     68  O   GLY A   5      47.428  72.434  89.226  1.00  0.00           O  
ATOM     69  N   LYS A   6      45.317  71.690  89.436  1.00  0.00           N  
ATOM     70  HN  LYS A   6      44.485  71.703  89.983  1.00  0.00           H  
ATOM     71  CA  LYS A   6      45.290  70.776  88.296  1.00  0.00           C  
ATOM     72  HA  LYS A   6      46.100  70.069  88.429  1.00  0.00           H  
ATOM     73  CB  LYS A   6      43.945  69.991  88.340  1.00  0.00           C  
ATOM     74  HB1 LYS A   6      43.086  70.693  88.262  1.00  0.00           H  
ATOM     75  HB2 LYS A   6      43.883  69.516  89.347  1.00  0.00           H  
ATOM     76  CG  LYS A   6      43.756  68.864  87.300  1.00  0.00           C  
ATOM     77  HG1 LYS A   6      43.174  68.032  87.766  1.00  0.00           H  
ATOM     78  HG2 LYS A   6      44.756  68.449  87.045  1.00  0.00           H  
ATOM     79  CD  LYS A   6      42.984  69.324  86.045  1.00  0.00           C  
ATOM     80  HD1 LYS A   6      43.209  70.395  85.840  1.00  0.00           H  
ATOM     81  HD2 LYS A   6      41.890  69.275  86.263  1.00  0.00           H  
ATOM     82  CE  LYS A   6      43.282  68.526  84.767  1.00  0.00           C  
ATOM     83  HE1 LYS A   6      42.654  68.936  83.940  1.00  0.00           H  
ATOM     84  HE2 LYS A   6      43.037  67.450  84.897  1.00  0.00           H  
ATOM     85  NZ  LYS A   6      44.724  68.648  84.425  1.00  0.00           N1+
ATOM     86  C   LYS A   6      45.512  71.410  86.916  1.00  0.00           C  
ATOM     87  O   LYS A   6      45.904  70.736  85.962  1.00  0.00           O  
ATOM     88 6C16 LYS A   6      44.975  68.613  83.075  1.00  0.00           C  
ATOM     89 6C16 LYS A   6      45.331  67.311  82.467  1.00  0.00           C  
ATOM     90  HZ1 LYS A   6      45.080  69.600  84.660  1.00  0.00           H  
ATOM     91  HZ2 LYS A   6      45.319  67.952  84.896  1.00  0.00           H  
ATOM     92 6O16 LYS A   6      44.863  69.636  82.426  1.00  0.00           O  
ATOM     93 6H16 LYS A   6      45.448  67.443  81.367  1.00  0.00           H  
ATOM     94  H2  LYS A   6      44.535  66.556  82.640  1.00  0.00           H  
ATOM     95  H1  LYS A   6      46.290  66.922  82.873  1.00  0.00           H  
ATOM     96  N   GLY A   7      45.263  72.724  86.767  1.00  0.00           N  
ATOM     97  HN  GLY A   7      44.987  73.253  87.565  1.00  0.00           H  
ATOM     98  CA  GLY A   7      45.488  73.454  85.522  1.00  0.00           C  
ATOM     99  HA1 GLY A   7      44.546  73.524  85.001  1.00  0.00           H  
ATOM    100  HA2 GLY A   7      46.262  72.965  84.945  1.00  0.00           H  
ATOM    101  C   GLY A   7      45.975  74.846  85.811  1.00  0.00           C  
ATOM    102  O   GLY A   7      46.679  75.081  86.790  1.00  0.00           O  
ATOM    103  N   GLY A   8      45.588  75.833  84.982  1.00  0.00           N  
ATOM    104  HN  GLY A   8      45.008  75.616  84.200  1.00  0.00           H  
ATOM    105  CA  GLY A   8      45.951  77.241  85.169  1.00  0.00           C  
ATOM    106  HA1 GLY A   8      45.568  77.542  86.133  1.00  0.00           H  
ATOM    107  HA2 GLY A   8      45.499  77.791  84.359  1.00  0.00           H  
ATOM    108  C   GLY A   8      47.427  77.591  85.150  1.00  0.00           C  
ATOM    109  O   GLY A   8      48.219  77.049  84.384  1.00  0.00           O  
ATOM    110  N   LYS A   9      47.829  78.577  85.974  1.00  0.00           N  
ATOM    111  HN  LYS A   9      47.178  78.996  86.601  1.00  0.00           H  
ATOM    112  CA  LYS A   9      49.193  79.089  86.034  1.00  0.00           C  
ATOM    113  HA  LYS A   9      49.821  78.514  85.367  1.00  0.00           H  
ATOM    114  CB  LYS A   9      49.262  80.584  85.601  1.00  0.00           C  
ATOM    115  HB1 LYS A   9      50.315  80.938  85.641  1.00  0.00           H  
ATOM    116  HB2 LYS A   9      48.673  81.197  86.322  1.00  0.00           H  
ATOM    117  CG  LYS A   9      48.732  80.874  84.177  1.00  0.00           C  
ATOM    118  HG1 LYS A   9      48.805  81.974  84.007  1.00  0.00           H  
ATOM    119  HG2 LYS A   9      47.651  80.607  84.126  1.00  0.00           H  
ATOM    120  CD  LYS A   9      49.509  80.145  83.060  1.00  0.00           C  
ATOM    121  HD1 LYS A   9      49.389  79.047  83.210  1.00  0.00           H  
ATOM    122  HD2 LYS A   9      50.589  80.395  83.173  1.00  0.00           H  
ATOM    123  CE  LYS A   9      49.043  80.520  81.646  1.00  0.00           C  
ATOM    124  HE1 LYS A   9      49.238  81.597  81.451  1.00  0.00           H  
ATOM    125  HE2 LYS A   9      47.954  80.326  81.535  1.00  0.00           H  
ATOM    126  NZ  LYS A   9      49.766  79.721  80.629  1.00  0.00           N1+
ATOM    127  HZ1 LYS A   9      49.452  79.986  79.673  1.00  0.00           H  
ATOM    128  HZ2 LYS A   9      50.789  79.891  80.706  1.00  0.00           H  
ATOM    129  HZ3 LYS A   9      49.576  78.709  80.782  1.00  0.00           H  
ATOM    130  C   LYS A   9      49.786  78.851  87.424  1.00  0.00           C  
ATOM    131  O   LYS A   9      49.248  78.069  88.207  1.00  0.00           O  
ATOM    132  N   GLY A  10      50.956  79.453  87.743  1.00  0.00           N  
ATOM    133  HN  GLY A  10      51.359  80.117  87.121  1.00  0.00           H  
ATOM    134  CA  GLY A  10      51.714  79.146  88.962  1.00  0.00           C  
ATOM    135  HA1 GLY A  10      51.022  78.944  89.768  1.00  0.00           H  
ATOM    136  HA2 GLY A  10      52.357  79.988  89.173  1.00  0.00           H  
ATOM    137  C   GLY A  10      52.584  77.921  88.797  1.00  0.00           C  
ATOM    138  O   GLY A  10      52.129  76.869  88.362  1.00  0.00           O  
ATOM    139  N   LEU A  11      53.886  78.020  89.125  1.00  0.00           N  
ATOM    140  HN  LEU A  11      54.264  78.867  89.481  1.00  0.00           H  
ATOM    141  CA  LEU A  11      54.831  76.924  88.967  1.00  0.00           C  
ATOM    142  HA  LEU A  11      54.725  76.592  87.943  1.00  0.00           H  
ATOM    143  CB  LEU A  11      56.303  77.417  89.079  1.00  0.00           C  
ATOM    144  HB1 LEU A  11      56.537  77.938  88.120  1.00  0.00           H  
ATOM    145  HB2 LEU A  11      56.998  76.553  89.140  1.00  0.00           H  
ATOM    146  CG  LEU A  11      56.652  78.425  90.202  1.00  0.00           C  
ATOM    147  HG  LEU A  11      55.981  79.314  90.119  1.00  0.00           H  
ATOM    148  CD1 LEU A  11      56.527  77.868  91.627  1.00  0.00           C  
ATOM    149 1HD1 LEU A  11      56.909  78.615  92.357  1.00  0.00           H  
ATOM    150 2HD1 LEU A  11      55.470  77.657  91.881  1.00  0.00           H  
ATOM    151 3HD1 LEU A  11      57.131  76.942  91.735  1.00  0.00           H  
ATOM    152  CD2 LEU A  11      58.084  78.933  89.985  1.00  0.00           C  
ATOM    153 1HD2 LEU A  11      58.351  79.696  90.750  1.00  0.00           H  
ATOM    154 2HD2 LEU A  11      58.809  78.095  90.059  1.00  0.00           H  
ATOM    155 3HD2 LEU A  11      58.186  79.401  88.983  1.00  0.00           H  
ATOM    156  C   LEU A  11      54.551  75.664  89.809  1.00  0.00           C  
ATOM    157  O   LEU A  11      54.248  75.725  91.002  1.00  0.00           O  
ATOM    158  N   GLY A  12      54.654  74.466  89.188  1.00  0.00           N  
ATOM    159  HN  GLY A  12      54.946  74.445  88.236  1.00  0.00           H  
ATOM    160  CA  GLY A  12      54.268  73.184  89.793  1.00  0.00           C  
ATOM    161  HA1 GLY A  12      54.191  73.287  90.867  1.00  0.00           H  
ATOM    162  HA2 GLY A  12      54.996  72.444  89.498  1.00  0.00           H  
ATOM    163  C   GLY A  12      52.918  72.716  89.312  1.00  0.00           C  
ATOM    164  O   GLY A  12      51.907  72.934  89.976  1.00  0.00           O  
ATOM    165  N   LYS A  13      52.882  72.040  88.149  1.00  0.00           N  
ATOM    166  HN  LYS A  13      53.717  71.750  87.693  1.00  0.00           H  
ATOM    167  CA  LYS A  13      51.672  71.618  87.470  1.00  0.00           C  
ATOM    168  HA  LYS A  13      50.815  71.710  88.124  1.00  0.00           H  
ATOM    169  CB  LYS A  13      51.474  72.367  86.116  1.00  0.00           C  
ATOM    170  HB1 LYS A  13      50.536  72.022  85.626  1.00  0.00           H  
ATOM    171  HB2 LYS A  13      52.318  72.066  85.448  1.00  0.00           H  
ATOM    172  CG  LYS A  13      51.490  73.909  86.126  1.00  0.00           C  
ATOM    173  HG1 LYS A  13      51.649  74.219  85.064  1.00  0.00           H  
ATOM    174  HG2 LYS A  13      52.357  74.293  86.707  1.00  0.00           H  
ATOM    175  CD  LYS A  13      50.191  74.598  86.585  1.00  0.00           C  
ATOM    176  HD1 LYS A  13      49.332  74.178  86.015  1.00  0.00           H  
ATOM    177  HD2 LYS A  13      50.284  75.676  86.313  1.00  0.00           H  
ATOM    178  CE  LYS A  13      49.919  74.504  88.088  1.00  0.00           C  
ATOM    179  HE1 LYS A  13      50.808  74.830  88.669  1.00  0.00           H  
ATOM    180  HE2 LYS A  13      49.666  73.463  88.384  1.00  0.00           H  
ATOM    181  NZ  LYS A  13      48.793  75.367  88.456  1.00  0.00           N1+
ATOM    182  HZ1 LYS A  13      49.050  76.380  88.367  1.00  0.00           H  
ATOM    183  HZ2 LYS A  13      47.966  75.168  87.843  1.00  0.00           H  
ATOM    184  HZ3 LYS A  13      48.528  75.179  89.456  1.00  0.00           H  
ATOM    185  C   LYS A  13      51.827  70.151  87.105  1.00  0.00           C  
ATOM    186  O   LYS A  13      52.942  69.655  86.958  1.00  0.00           O  
ATOM    187  N   GLY A  14      50.711  69.420  86.917  1.00  0.00           N  
ATOM    188  HN  GLY A  14      49.811  69.835  87.017  1.00  0.00           H  
ATOM    189  CA  GLY A  14      50.764  68.018  86.508  1.00  0.00           C  
ATOM    190  HA1 GLY A  14      49.818  67.568  86.765  1.00  0.00           H  
ATOM    191  HA2 GLY A  14      51.596  67.537  87.007  1.00  0.00           H  
ATOM    192  C   GLY A  14      50.936  67.832  85.021  1.00  0.00           C  
ATOM    193  O   GLY A  14      49.979  67.967  84.266  1.00  0.00           O  
ATOM    194  N   GLY A  15      52.164  67.498  84.574  1.00  0.00           N  
ATOM    195  HN  GLY A  15      52.904  67.412  85.235  1.00  0.00           H  
ATOM    196  CA  GLY A  15      52.442  67.168  83.174  1.00  0.00           C  
ATOM    197  HA1 GLY A  15      51.731  67.671  82.532  1.00  0.00           H  
ATOM    198  HA2 GLY A  15      52.400  66.093  83.068  1.00  0.00           H  
ATOM    199  C   GLY A  15      53.807  67.601  82.715  1.00  0.00           C  
ATOM    200  O   GLY A  15      54.322  67.113  81.712  1.00  0.00           O  
ATOM    201  N   ALA A  16      54.450  68.532  83.443  1.00  0.00           N  
ATOM    202  HN  ALA A  16      54.015  68.906  84.255  1.00  0.00           H  
ATOM    203  CA  ALA A  16      55.721  69.132  83.069  1.00  0.00           C  
ATOM    204  HA  ALA A  16      55.687  69.353  82.010  1.00  0.00           H  
ATOM    205  CB  ALA A  16      55.880  70.463  83.829  1.00  0.00           C  
ATOM    206  HB1 ALA A  16      56.823  70.974  83.541  1.00  0.00           H  
ATOM    207  HB2 ALA A  16      55.030  71.137  83.589  1.00  0.00           H  
ATOM    208  HB3 ALA A  16      55.892  70.287  84.926  1.00  0.00           H  
ATOM    209  C   ALA A  16      56.949  68.232  83.282  1.00  0.00           C  
ATOM    210  O   ALA A  16      57.815  68.488  84.120  1.00  0.00           O  
ATOM    211  N   LYS A  17      57.033  67.133  82.511  1.00  0.00           N  
ATOM    212  HN  LYS A  17      56.270  66.958  81.885  1.00  0.00           H  
ATOM    213  CA  LYS A  17      58.073  66.124  82.584  1.00  0.00           C  
ATOM    214  HA  LYS A  17      58.050  65.754  83.600  1.00  0.00           H  
ATOM    215  CB  LYS A  17      57.723  64.919  81.655  1.00  0.00           C  
ATOM    216  HB1 LYS A  17      56.717  64.563  81.983  1.00  0.00           H  
ATOM    217  HB2 LYS A  17      58.432  64.084  81.832  1.00  0.00           H  
ATOM    218  CG  LYS A  17      57.629  65.223  80.139  1.00  0.00           C  
ATOM    219  HG1 LYS A  17      57.331  66.290  80.013  1.00  0.00           H  
ATOM    220  HG2 LYS A  17      56.810  64.600  79.713  1.00  0.00           H  
ATOM    221  CD  LYS A  17      58.931  64.950  79.351  1.00  0.00           C  
ATOM    222  HD1 LYS A  17      59.123  63.858  79.292  1.00  0.00           H  
ATOM    223  HD2 LYS A  17      59.776  65.388  79.931  1.00  0.00           H  
ATOM    224  CE  LYS A  17      58.979  65.604  77.961  1.00  0.00           C  
ATOM    225  HE1 LYS A  17      60.024  65.657  77.589  1.00  0.00           H  
ATOM    226  HE2 LYS A  17      58.570  66.638  78.018  1.00  0.00           H  
ATOM    227  NZ  LYS A  17      58.190  64.833  76.981  1.00  0.00           N1+
ATOM    228  HZ1 LYS A  17      58.808  64.137  76.464  1.00  0.00           H  
ATOM    229  HZ2 LYS A  17      57.437  64.308  77.456  1.00  0.00           H  
ATOM    230  HZ3 LYS A  17      57.784  65.461  76.266  1.00  0.00           H  
ATOM    231  C   LYS A  17      59.503  66.619  82.347  1.00  0.00           C  
ATOM    232  O   LYS A  17      59.802  67.349  81.403  1.00  0.00           O  
ATOM    233  N   ARG A  18      60.449  66.186  83.206  1.00  0.00           N  
ATOM    234  HN  ARG A  18      60.180  65.650  84.001  1.00  0.00           H  
ATOM    235  CA  ARG A  18      61.869  66.449  83.016  1.00  0.00           C  
ATOM    236  HA  ARG A  18      62.028  67.114  82.177  1.00  0.00           H  
ATOM    237  CB  ARG A  18      62.495  67.090  84.279  1.00  0.00           C  
ATOM    238  HB1 ARG A  18      63.606  67.094  84.171  1.00  0.00           H  
ATOM    239  HB2 ARG A  18      62.244  66.477  85.172  1.00  0.00           H  
ATOM    240  CG  ARG A  18      62.039  68.546  84.498  1.00  0.00           C  
ATOM    241  HG1 ARG A  18      60.947  68.556  84.722  1.00  0.00           H  
ATOM    242  HG2 ARG A  18      62.192  69.096  83.539  1.00  0.00           H  
ATOM    243  CD  ARG A  18      62.824  69.247  85.610  1.00  0.00           C  
ATOM    244  HD1 ARG A  18      63.913  69.213  85.366  1.00  0.00           H  
ATOM    245  HD2 ARG A  18      62.637  68.755  86.592  1.00  0.00           H  
ATOM    246  NE  ARG A  18      62.346  70.668  85.647  1.00  0.00           N1+
ATOM    247  HE  ARG A  18      61.524  70.900  85.135  1.00  0.00           H  
ATOM    248  CZ  ARG A  18      62.998  71.664  86.259  1.00  0.00           C  
ATOM    249  NH1 ARG A  18      64.072  71.440  87.005  1.00  0.00           N  
ATOM    250 1HH1 ARG A  18      64.368  70.503  87.129  1.00  0.00           H  
ATOM    251 2HH1 ARG A  18      64.530  72.190  87.463  1.00  0.00           H  
ATOM    252  NH2 ARG A  18      62.565  72.913  86.120  1.00  0.00           N  
ATOM    253 1HH2 ARG A  18      61.802  73.092  85.514  1.00  0.00           H  
ATOM    254 2HH2 ARG A  18      63.087  73.653  86.522  1.00  0.00           H  
ATOM    255  C   ARG A  18      62.629  65.175  82.688  1.00  0.00           C  
ATOM    256  O   ARG A  18      63.805  65.206  82.331  1.00  0.00           O  
ATOM    257  N   HIS A  19      61.961  64.011  82.755  1.00  0.00           N  
ATOM    258  HN  HIS A  19      61.015  63.985  83.087  1.00  0.00           H  
ATOM    259  CA  HIS A  19      62.489  62.705  82.420  1.00  0.00           C  
ATOM    260  HA  HIS A  19      63.341  62.523  83.063  1.00  0.00           H  
ATOM    261  CB  HIS A  19      61.405  61.624  82.660  1.00  0.00           C  
ATOM    262  HB1 HIS A  19      61.870  60.616  82.671  1.00  0.00           H  
ATOM    263  HB2 HIS A  19      60.649  61.654  81.846  1.00  0.00           H  
ATOM    264  ND1 HIS A  19      59.662  62.796  84.025  1.00  0.00           N  
ATOM    265  CG  HIS A  19      60.638  61.812  83.941  1.00  0.00           C  
ATOM    266  CE1 HIS A  19      59.166  62.682  85.244  1.00  0.00           C  
ATOM    267  HE1 HIS A  19      58.359  63.292  85.658  1.00  0.00           H  
ATOM    268  NE2 HIS A  19      59.771  61.692  85.942  1.00  0.00           N  
ATOM    269  HE2 HIS A  19      59.572  61.416  86.885  1.00  0.00           H  
ATOM    270  CD2 HIS A  19      60.717  61.129  85.111  1.00  0.00           C  
ATOM    271  HD2 HIS A  19      61.358  60.302  85.388  1.00  0.00           H  
ATOM    272  C   HIS A  19      62.950  62.636  80.969  1.00  0.00           C  
ATOM    273  O   HIS A  19      62.269  63.124  80.064  1.00  0.00           O  
ATOM    274  N   ARG A  20      64.141  62.068  80.689  1.00  0.00           N  
ATOM    275  HN  ARG A  20      64.699  61.656  81.402  1.00  0.00           H  
ATOM    276  CA  ARG A  20      64.711  62.124  79.352  1.00  0.00           C  
ATOM    277  HA  ARG A  20      64.127  62.815  78.777  1.00  0.00           H  
ATOM    278  CB  ARG A  20      66.133  62.733  79.272  1.00  0.00           C  
ATOM    279  HB1 ARG A  20      66.490  62.739  78.219  1.00  0.00           H  
ATOM    280  HB2 ARG A  20      66.841  62.102  79.853  1.00  0.00           H  
ATOM    281  CG  ARG A  20      66.230  64.202  79.763  1.00  0.00           C  
ATOM    282  HG1 ARG A  20      67.211  64.617  79.437  1.00  0.00           H  
ATOM    283  HG2 ARG A  20      66.250  64.187  80.879  1.00  0.00           H  
ATOM    284  CD  ARG A  20      65.109  65.195  79.361  1.00  0.00           C  
ATOM    285  HD1 ARG A  20      65.387  66.213  79.720  1.00  0.00           H  
ATOM    286  HD2 ARG A  20      64.157  64.923  79.864  1.00  0.00           H  
ATOM    287  NE  ARG A  20      64.946  65.239  77.858  1.00  0.00           N1+
ATOM    288  HE  ARG A  20      65.696  65.607  77.321  1.00  0.00           H  
ATOM    289  CZ  ARG A  20      63.790  65.062  77.206  1.00  0.00           C  
ATOM    290  NH1 ARG A  20      62.672  64.622  77.765  1.00  0.00           N  
ATOM    291 1HH1 ARG A  20      62.643  64.296  78.713  1.00  0.00           H  
ATOM    292 2HH1 ARG A  20      61.921  64.433  77.108  1.00  0.00           H  
ATOM    293  NH2 ARG A  20      63.709  65.284  75.897  1.00  0.00           N  
ATOM    294 1HH2 ARG A  20      64.379  65.853  75.442  1.00  0.00           H  
ATOM    295 2HH2 ARG A  20      62.786  65.120  75.515  1.00  0.00           H  
ATOM    296  C   ARG A  20      64.529  60.878  78.512  1.00  0.00           C  
ATOM    297  O   ARG A  20      64.023  59.837  78.921  1.00  0.00           O  
ATOM    298  N   LYS A  21      64.831  61.047  77.215  1.00  0.00           N  
ATOM    299  HN  LYS A  21      65.378  61.830  76.947  1.00  0.00           H  
ATOM    300  CA  LYS A  21      64.137  60.397  76.131  1.00  0.00           C  
ATOM    301  HA  LYS A  21      63.119  60.230  76.454  1.00  0.00           H  
ATOM    302  CB  LYS A  21      64.051  61.395  74.945  1.00  0.00           C  
ATOM    303  HB1 LYS A  21      63.493  62.275  75.347  1.00  0.00           H  
ATOM    304  HB2 LYS A  21      63.402  60.976  74.155  1.00  0.00           H  
ATOM    305  CG  LYS A  21      65.349  61.969  74.328  1.00  0.00           C  
ATOM    306  HG1 LYS A  21      66.004  62.339  75.148  1.00  0.00           H  
ATOM    307  HG2 LYS A  21      65.065  62.864  73.724  1.00  0.00           H  
ATOM    308  CD  LYS A  21      66.194  61.054  73.411  1.00  0.00           C  
ATOM    309  HD1 LYS A  21      66.497  60.131  73.950  1.00  0.00           H  
ATOM    310  HD2 LYS A  21      67.141  61.611  73.204  1.00  0.00           H  
ATOM    311  CE  LYS A  21      65.612  60.700  72.025  1.00  0.00           C  
ATOM    312  HE1 LYS A  21      66.386  60.154  71.441  1.00  0.00           H  
ATOM    313  HE2 LYS A  21      65.329  61.619  71.468  1.00  0.00           H  
ATOM    314  NZ  LYS A  21      64.424  59.826  72.117  1.00  0.00           N1+
ATOM    315  HZ1 LYS A  21      64.410  59.129  71.353  1.00  0.00           H  
ATOM    316  HZ2 LYS A  21      64.437  59.313  73.037  1.00  0.00           H  
ATOM    317  HZ3 LYS A  21      63.550  60.409  72.075  1.00  0.00           H  
ATOM    318  C   LYS A  21      64.625  59.018  75.724  1.00  0.00           C  
ATOM    319  O   LYS A  21      64.561  58.649  74.553  1.00  0.00           O  
ATOM    320  N   VAL A  22      65.073  58.196  76.686  1.00  0.00           N  
ATOM    321  HN  VAL A  22      65.093  58.514  77.633  1.00  0.00           H  
ATOM    322  CA  VAL A  22      65.538  56.830  76.457  1.00  0.00           C  
ATOM    323  HA  VAL A  22      66.340  56.860  75.734  1.00  0.00           H  
ATOM    324  CB  VAL A  22      66.076  56.238  77.757  1.00  0.00           C  
ATOM    325  HB  VAL A  22      65.252  56.118  78.498  1.00  0.00           H  
ATOM    326  CG1 VAL A  22      66.711  54.860  77.493  1.00  0.00           C  
ATOM    327 1HG1 VAL A  22      67.162  54.461  78.427  1.00  0.00           H  
ATOM    328 2HG1 VAL A  22      65.960  54.122  77.138  1.00  0.00           H  
ATOM    329 3HG1 VAL A  22      67.516  54.936  76.732  1.00  0.00           H  
ATOM    330  CG2 VAL A  22      67.130  57.194  78.355  1.00  0.00           C  
ATOM    331 1HG2 VAL A  22      67.604  56.722  79.243  1.00  0.00           H  
ATOM    332 2HG2 VAL A  22      67.932  57.403  77.615  1.00  0.00           H  
ATOM    333 3HG2 VAL A  22      66.684  58.153  78.688  1.00  0.00           H  
ATOM    334  C   VAL A  22      64.443  55.944  75.863  1.00  0.00           C  
ATOM    335  O   VAL A  22      64.630  55.284  74.847  1.00  0.00           O  
ATOM    336  N   LEU A  23      63.221  56.009  76.429  1.00  0.00           N  
ATOM    337  HN  LEU A  23      63.117  56.492  77.290  1.00  0.00           H  
ATOM    338  CA  LEU A  23      62.049  55.361  75.859  1.00  0.00           C  
ATOM    339  HA  LEU A  23      62.221  55.190  74.804  1.00  0.00           H  
ATOM    340  CB  LEU A  23      61.783  53.984  76.523  1.00  0.00           C  
ATOM    341  HB1 LEU A  23      61.148  54.077  77.427  1.00  0.00           H  
ATOM    342  HB2 LEU A  23      62.773  53.598  76.866  1.00  0.00           H  
ATOM    343  CG  LEU A  23      61.219  52.906  75.568  1.00  0.00           C  
ATOM    344  HG  LEU A  23      61.891  52.867  74.673  1.00  0.00           H  
ATOM    345  CD1 LEU A  23      61.271  51.522  76.230  1.00  0.00           C  
ATOM    346 1HD1 LEU A  23      60.924  50.743  75.517  1.00  0.00           H  
ATOM    347 2HD1 LEU A  23      62.310  51.272  76.533  1.00  0.00           H  
ATOM    348 3HD1 LEU A  23      60.621  51.489  77.129  1.00  0.00           H  
ATOM    349  CD2 LEU A  23      59.792  53.180  75.074  1.00  0.00           C  
ATOM    350 1HD2 LEU A  23      59.461  52.356  74.405  1.00  0.00           H  
ATOM    351 2HD2 LEU A  23      59.089  53.234  75.930  1.00  0.00           H  
ATOM    352 3HD2 LEU A  23      59.738  54.128  74.502  1.00  0.00           H  
ATOM    353  C   LEU A  23      60.865  56.321  75.949  1.00  0.00           C  
ATOM    354  O   LEU A  23      59.778  56.000  76.426  1.00  0.00           O  
ATOM    355  N   ARG A  24      61.087  57.575  75.499  1.00  0.00           N  
ATOM    356  HN  ARG A  24      61.977  57.764  75.086  1.00  0.00           H  
ATOM    357  CA  ARG A  24      60.130  58.670  75.422  1.00  0.00           C  
ATOM    358  HA  ARG A  24      59.172  58.275  75.112  1.00  0.00           H  
ATOM    359  CB  ARG A  24      60.005  59.533  76.720  1.00  0.00           C  
ATOM    360  HB1 ARG A  24      59.366  60.425  76.523  1.00  0.00           H  
ATOM    361  HB2 ARG A  24      61.020  59.906  76.987  1.00  0.00           H  
ATOM    362  CG  ARG A  24      59.433  58.818  77.965  1.00  0.00           C  
ATOM    363  HG1 ARG A  24      59.519  59.511  78.834  1.00  0.00           H  
ATOM    364  HG2 ARG A  24      60.100  57.957  78.192  1.00  0.00           H  
ATOM    365  CD  ARG A  24      57.959  58.388  77.860  1.00  0.00           C  
ATOM    366  HD1 ARG A  24      57.575  58.542  76.825  1.00  0.00           H  
ATOM    367  HD2 ARG A  24      57.317  58.972  78.556  1.00  0.00           H  
ATOM    368  NE  ARG A  24      57.916  56.919  78.149  1.00  0.00           N1+
ATOM    369  HE  ARG A  24      58.486  56.343  77.541  1.00  0.00           H  
ATOM    370  CZ  ARG A  24      57.478  56.335  79.270  1.00  0.00           C  
ATOM    371  NH1 ARG A  24      56.830  57.013  80.208  1.00  0.00           N  
ATOM    372 1HH1 ARG A  24      56.605  57.956  80.021  1.00  0.00           H  
ATOM    373 2HH1 ARG A  24      56.467  56.533  80.996  1.00  0.00           H  
ATOM    374  NH2 ARG A  24      57.699  55.037  79.452  1.00  0.00           N  
ATOM    375 1HH2 ARG A  24      58.151  54.529  78.727  1.00  0.00           H  
ATOM    376 2HH2 ARG A  24      57.384  54.589  80.277  1.00  0.00           H  
ATOM    377  C   ARG A  24      60.642  59.574  74.308  1.00  0.00           C  
ATOM    378  O   ARG A  24      61.704  59.304  73.746  1.00  0.00           O  
ATOM    379  N   ASP A  25      59.905  60.654  73.957  1.00  0.00           N  
ATOM    380  HN  ASP A  25      59.099  60.892  74.497  1.00  0.00           H  
ATOM    381  CA  ASP A  25      60.252  61.694  72.990  1.00  0.00           C  
ATOM    382  HA  ASP A  25      59.307  62.067  72.621  1.00  0.00           H  
ATOM    383  CB  ASP A  25      60.974  62.916  73.653  1.00  0.00           C  
ATOM    384  HB1 ASP A  25      60.962  63.774  72.950  1.00  0.00           H  
ATOM    385  HB2 ASP A  25      62.031  62.652  73.822  1.00  0.00           H  
ATOM    386  CG  ASP A  25      60.434  63.414  74.986  1.00  0.00           C  
ATOM    387  OD1 ASP A  25      59.347  62.996  75.463  1.00  0.00           O  
ATOM    388  OD2 ASP A  25      61.127  64.272  75.599  1.00  0.00           O  
ATOM    389  C   ASP A  25      61.024  61.204  71.742  1.00  0.00           C  
ATOM    390  O   ASP A  25      62.225  61.441  71.590  1.00  0.00           O  
ATOM    391  N   ASN A  26      60.370  60.422  70.854  1.00  0.00           N  
ATOM    392  HN  ASN A  26      59.404  60.197  70.981  1.00  0.00           H  
ATOM    393  CA  ASN A  26      61.000  59.801  69.692  1.00  0.00           C  
ATOM    394  HA  ASN A  26      62.070  59.779  69.849  1.00  0.00           H  
ATOM    395  CB  ASN A  26      60.557  58.309  69.536  1.00  0.00           C  
ATOM    396  HB1 ASN A  26      60.991  57.739  70.386  1.00  0.00           H  
ATOM    397  HB2 ASN A  26      60.954  57.884  68.592  1.00  0.00           H  
ATOM    398  CG  ASN A  26      59.042  58.106  69.578  1.00  0.00           C  
ATOM    399  OD1 ASN A  26      58.267  59.062  69.537  1.00  0.00           O  
ATOM    400  ND2 ASN A  26      58.603  56.831  69.641  1.00  0.00           N  
ATOM    401 1HD2 ASN A  26      59.243  56.070  69.670  1.00  0.00           H  
ATOM    402 2HD2 ASN A  26      57.615  56.683  69.652  1.00  0.00           H  
ATOM    403  C   ASN A  26      60.829  60.658  68.432  1.00  0.00           C  
ATOM    404  O   ASN A  26      61.533  61.645  68.256  1.00  0.00           O  
ATOM    405  N   ILE A  27      59.842  60.378  67.554  1.00  0.00           N  
ATOM    406  HN  ILE A  27      59.232  59.603  67.705  1.00  0.00           H  
ATOM    407  CA  ILE A  27      59.533  61.229  66.404  1.00  0.00           C  
ATOM    408  HA  ILE A  27      60.463  61.560  65.958  1.00  0.00           H  
ATOM    409  CB  ILE A  27      58.718  60.517  65.327  1.00  0.00           C  
ATOM    410  HB  ILE A  27      58.490  61.254  64.517  1.00  0.00           H  
ATOM    411  CG2 ILE A  27      59.609  59.424  64.698  1.00  0.00           C  
ATOM    412 1HG2 ILE A  27      59.106  58.984  63.810  1.00  0.00           H  
ATOM    413 2HG2 ILE A  27      60.574  59.856  64.356  1.00  0.00           H  
ATOM    414 3HG2 ILE A  27      59.821  58.608  65.420  1.00  0.00           H  
ATOM    415  CG1 ILE A  27      57.373  59.953  65.845  1.00  0.00           C  
ATOM    416 1HG1 ILE A  27      56.821  60.745  66.397  1.00  0.00           H  
ATOM    417 2HG1 ILE A  27      57.564  59.119  66.556  1.00  0.00           H  
ATOM    418  CD1 ILE A  27      56.464  59.453  64.715  1.00  0.00           C  
ATOM    419 1HD1 ILE A  27      55.479  59.134  65.119  1.00  0.00           H  
ATOM    420 2HD1 ILE A  27      56.292  60.256  63.964  1.00  0.00           H  
ATOM    421 3HD1 ILE A  27      56.921  58.585  64.194  1.00  0.00           H  
ATOM    422  C   ILE A  27      58.798  62.487  66.846  1.00  0.00           C  
ATOM    423  O   ILE A  27      58.749  63.501  66.153  1.00  0.00           O  
ATOM    424  N   GLN A  28      58.263  62.464  68.082  1.00  0.00           N  
ATOM    425  HN  GLN A  28      58.256  61.599  68.578  1.00  0.00           H  
ATOM    426  CA  GLN A  28      57.688  63.616  68.744  1.00  0.00           C  
ATOM    427  HA  GLN A  28      57.278  64.292  68.006  1.00  0.00           H  
ATOM    428  CB  GLN A  28      56.556  63.126  69.686  1.00  0.00           C  
ATOM    429  HB1 GLN A  28      57.006  62.629  70.574  1.00  0.00           H  
ATOM    430  HB2 GLN A  28      55.968  62.348  69.146  1.00  0.00           H  
ATOM    431  CG  GLN A  28      55.577  64.229  70.159  1.00  0.00           C  
ATOM    432  HG1 GLN A  28      56.137  65.033  70.684  1.00  0.00           H  
ATOM    433  HG2 GLN A  28      54.840  63.807  70.873  1.00  0.00           H  
ATOM    434  CD  GLN A  28      54.811  64.884  69.007  1.00  0.00           C  
ATOM    435  OE1 GLN A  28      54.970  66.076  68.730  1.00  0.00           O  
ATOM    436  NE2 GLN A  28      53.928  64.113  68.337  1.00  0.00           N  
ATOM    437 1HE2 GLN A  28      53.764  63.175  68.621  1.00  0.00           H  
ATOM    438 2HE2 GLN A  28      53.419  64.512  67.558  1.00  0.00           H  
ATOM    439  C   GLN A  28      58.768  64.383  69.516  1.00  0.00           C  
ATOM    440  O   GLN A  28      58.544  65.463  70.051  1.00  0.00           O  
ATOM    441  N   GLY A  29      60.015  63.855  69.536  1.00  0.00           N  
ATOM    442  HN  GLY A  29      60.192  62.979  69.087  1.00  0.00           H  
ATOM    443  CA  GLY A  29      61.195  64.585  69.994  1.00  0.00           C  
ATOM    444  HA1 GLY A  29      61.963  63.861  70.225  1.00  0.00           H  
ATOM    445  HA2 GLY A  29      60.934  65.214  70.832  1.00  0.00           H  
ATOM    446  C   GLY A  29      61.746  65.476  68.914  1.00  0.00           C  
ATOM    447  O   GLY A  29      62.373  66.496  69.185  1.00  0.00           O  
ATOM    448  N   ILE A  30      61.453  65.146  67.640  1.00  0.00           N  
ATOM    449  HN  ILE A  30      60.993  64.286  67.452  1.00  0.00           H  
ATOM    450  CA  ILE A  30      61.658  66.002  66.479  1.00  0.00           C  
ATOM    451  HA  ILE A  30      62.599  66.520  66.598  1.00  0.00           H  
ATOM    452  CB  ILE A  30      61.706  65.203  65.172  1.00  0.00           C  
ATOM    453  HB  ILE A  30      60.686  64.817  64.938  1.00  0.00           H  
ATOM    454  CG2 ILE A  30      62.165  66.136  64.026  1.00  0.00           C  
ATOM    455 1HG2 ILE A  30      62.159  65.592  63.058  1.00  0.00           H  
ATOM    456 2HG2 ILE A  30      61.491  67.011  63.917  1.00  0.00           H  
ATOM    457 3HG2 ILE A  30      63.197  66.501  64.210  1.00  0.00           H  
ATOM    458  CG1 ILE A  30      62.644  63.973  65.298  1.00  0.00           C  
ATOM    459 1HG1 ILE A  30      62.339  63.344  66.164  1.00  0.00           H  
ATOM    460 2HG1 ILE A  30      63.681  64.328  65.492  1.00  0.00           H  
ATOM    461  CD1 ILE A  30      62.643  63.069  64.057  1.00  0.00           C  
ATOM    462 1HD1 ILE A  30      63.258  62.162  64.239  1.00  0.00           H  
ATOM    463 2HD1 ILE A  30      63.072  63.596  63.179  1.00  0.00           H  
ATOM    464 3HD1 ILE A  30      61.610  62.749  63.803  1.00  0.00           H  
ATOM    465  C   ILE A  30      60.542  67.047  66.464  1.00  0.00           C  
ATOM    466  O   ILE A  30      59.607  67.005  65.668  1.00  0.00           O  
ATOM    467  N   THR A  31      60.584  67.962  67.450  1.00  0.00           N  
ATOM    468  HN  THR A  31      61.374  67.906  68.063  1.00  0.00           H  
ATOM    469  CA  THR A  31      59.498  68.839  67.883  1.00  0.00           C  
ATOM    470  HA  THR A  31      58.692  68.164  68.140  1.00  0.00           H  
ATOM    471  CB  THR A  31      59.834  69.566  69.187  1.00  0.00           C  
ATOM    472  HB  THR A  31      60.238  68.802  69.897  1.00  0.00           H  
ATOM    473  OG1 THR A  31      58.695  70.172  69.788  1.00  0.00           O  
ATOM    474  HG1 THR A  31      58.956  70.383  70.693  1.00  0.00           H  
ATOM    475  CG2 THR A  31      60.899  70.649  68.968  1.00  0.00           C  
ATOM    476 1HG2 THR A  31      61.190  71.106  69.938  1.00  0.00           H  
ATOM    477 2HG2 THR A  31      61.810  70.211  68.508  1.00  0.00           H  
ATOM    478 3HG2 THR A  31      60.524  71.454  68.304  1.00  0.00           H  
ATOM    479  C   THR A  31      58.899  69.787  66.847  1.00  0.00           C  
ATOM    480  O   THR A  31      59.520  70.198  65.869  1.00  0.00           O  
ATOM    481  N   LYS A  32      57.623  70.167  67.049  1.00  0.00           N  
ATOM    482  HN  LYS A  32      57.210  69.910  67.919  1.00  0.00           H  
ATOM    483  CA  LYS A  32      56.800  70.959  66.145  1.00  0.00           C  
ATOM    484  HA  LYS A  32      56.727  70.392  65.227  1.00  0.00           H  
ATOM    485  CB  LYS A  32      55.356  71.094  66.706  1.00  0.00           C  
ATOM    486  HB1 LYS A  32      54.691  71.468  65.894  1.00  0.00           H  
ATOM    487  HB2 LYS A  32      55.333  71.849  67.520  1.00  0.00           H  
ATOM    488  CG  LYS A  32      54.758  69.789  67.273  1.00  0.00           C  
ATOM    489  HG1 LYS A  32      55.347  69.468  68.162  1.00  0.00           H  
ATOM    490  HG2 LYS A  32      54.821  68.983  66.508  1.00  0.00           H  
ATOM    491  CD  LYS A  32      53.288  69.967  67.698  1.00  0.00           C  
ATOM    492  HD1 LYS A  32      52.642  69.950  66.789  1.00  0.00           H  
ATOM    493  HD2 LYS A  32      53.177  70.977  68.157  1.00  0.00           H  
ATOM    494  CE  LYS A  32      52.761  68.950  68.724  1.00  0.00           C  
ATOM    495  HE1 LYS A  32      51.700  69.189  68.965  1.00  0.00           H  
ATOM    496  HE2 LYS A  32      53.361  68.989  69.660  1.00  0.00           H  
ATOM    497  NZ  LYS A  32      52.811  67.582  68.201  1.00  0.00           N1+
ATOM    498  HZ1 LYS A  32      52.179  66.941  68.709  1.00  0.00           H  
ATOM    499  HZ2 LYS A  32      52.489  67.558  67.186  1.00  0.00           H  
ATOM    500  HZ3 LYS A  32      53.775  67.170  68.221  1.00  0.00           H  
ATOM    501  C   LYS A  32      57.385  72.326  65.730  1.00  0.00           C  
ATOM    502  O   LYS A  32      57.276  72.667  64.548  1.00  0.00           O  
ATOM    503  N   PRO A  33      58.060  73.137  66.560  1.00  0.00           N  
ATOM    504  CD  PRO A  33      57.908  73.153  68.021  1.00  0.00           C  
ATOM    505  HD1 PRO A  33      58.531  72.343  68.456  1.00  0.00           H  
ATOM    506  HD2 PRO A  33      56.851  73.025  68.334  1.00  0.00           H  
ATOM    507  CA  PRO A  33      58.864  74.274  66.107  1.00  0.00           C  
ATOM    508  HA  PRO A  33      58.175  74.976  65.663  1.00  0.00           H  
ATOM    509  CB  PRO A  33      59.496  74.818  67.396  1.00  0.00           C  
ATOM    510  HB1 PRO A  33      60.424  74.254  67.644  1.00  0.00           H  
ATOM    511  HB2 PRO A  33      59.732  75.899  67.325  1.00  0.00           H  
ATOM    512  CG  PRO A  33      58.443  74.515  68.461  1.00  0.00           C  
ATOM    513  HG1 PRO A  33      58.858  74.493  69.491  1.00  0.00           H  
ATOM    514  HG2 PRO A  33      57.626  75.270  68.410  1.00  0.00           H  
ATOM    515  C   PRO A  33      59.909  73.994  65.033  1.00  0.00           C  
ATOM    516  O   PRO A  33      60.205  74.898  64.255  1.00  0.00           O  
ATOM    517  N   ALA A  34      60.506  72.785  64.959  1.00  0.00           N  
ATOM    518  HN  ALA A  34      60.243  72.042  65.577  1.00  0.00           H  
ATOM    519  CA  ALA A  34      61.406  72.431  63.875  1.00  0.00           C  
ATOM    520  HA  ALA A  34      62.137  73.221  63.775  1.00  0.00           H  
ATOM    521  CB  ALA A  34      62.134  71.110  64.192  1.00  0.00           C  
ATOM    522  HB1 ALA A  34      62.885  70.873  63.408  1.00  0.00           H  
ATOM    523  HB2 ALA A  34      62.653  71.184  65.172  1.00  0.00           H  
ATOM    524  HB3 ALA A  34      61.416  70.262  64.249  1.00  0.00           H  
ATOM    525  C   ALA A  34      60.692  72.331  62.530  1.00  0.00           C  
ATOM    526  O   ALA A  34      61.140  72.889  61.532  1.00  0.00           O  
ATOM    527  N   ILE A  35      59.514  71.679  62.506  1.00  0.00           N  
ATOM    528  HN  ILE A  35      59.184  71.245  63.340  1.00  0.00           H  
ATOM    529  CA  ILE A  35      58.635  71.557  61.347  1.00  0.00           C  
ATOM    530  HA  ILE A  35      59.224  71.168  60.529  1.00  0.00           H  
ATOM    531  CB  ILE A  35      57.502  70.566  61.611  1.00  0.00           C  
ATOM    532  HB  ILE A  35      56.894  70.917  62.475  1.00  0.00           H  
ATOM    533  CG2 ILE A  35      56.581  70.469  60.371  1.00  0.00           C  
ATOM    534 1HG2 ILE A  35      55.762  69.734  60.528  1.00  0.00           H  
ATOM    535 2HG2 ILE A  35      56.091  71.438  60.139  1.00  0.00           H  
ATOM    536 3HG2 ILE A  35      57.155  70.147  59.476  1.00  0.00           H  
ATOM    537  CG1 ILE A  35      58.115  69.187  61.970  1.00  0.00           C  
ATOM    538 1HG1 ILE A  35      58.732  69.274  62.892  1.00  0.00           H  
ATOM    539 2HG1 ILE A  35      58.793  68.877  61.140  1.00  0.00           H  
ATOM    540  CD1 ILE A  35      57.083  68.078  62.192  1.00  0.00           C  
ATOM    541 1HD1 ILE A  35      57.582  67.144  62.528  1.00  0.00           H  
ATOM    542 2HD1 ILE A  35      56.337  68.383  62.953  1.00  0.00           H  
ATOM    543 3HD1 ILE A  35      56.538  67.844  61.251  1.00  0.00           H  
ATOM    544  C   ILE A  35      58.124  72.918  60.884  1.00  0.00           C  
ATOM    545  O   ILE A  35      58.066  73.216  59.695  1.00  0.00           O  
ATOM    546  N   ARG A  36      57.828  73.837  61.825  1.00  0.00           N  
ATOM    547  HN  ARG A  36      57.811  73.550  62.783  1.00  0.00           H  
ATOM    548  CA  ARG A  36      57.499  75.222  61.520  1.00  0.00           C  
ATOM    549  HA  ARG A  36      56.621  75.207  60.888  1.00  0.00           H  
ATOM    550  CB  ARG A  36      57.157  75.977  62.831  1.00  0.00           C  
ATOM    551  HB1 ARG A  36      58.074  76.068  63.453  1.00  0.00           H  
ATOM    552  HB2 ARG A  36      56.432  75.346  63.397  1.00  0.00           H  
ATOM    553  CG  ARG A  36      56.523  77.368  62.626  1.00  0.00           C  
ATOM    554  HG1 ARG A  36      55.660  77.250  61.934  1.00  0.00           H  
ATOM    555  HG2 ARG A  36      57.265  78.037  62.133  1.00  0.00           H  
ATOM    556  CD  ARG A  36      56.032  78.009  63.929  1.00  0.00           C  
ATOM    557  HD1 ARG A  36      56.893  78.171  64.619  1.00  0.00           H  
ATOM    558  HD2 ARG A  36      55.270  77.352  64.412  1.00  0.00           H  
ATOM    559  NE  ARG A  36      55.403  79.322  63.558  1.00  0.00           N1+
ATOM    560  HE  ARG A  36      55.233  79.506  62.597  1.00  0.00           H  
ATOM    561  CZ  ARG A  36      54.983  80.240  64.437  1.00  0.00           C  
ATOM    562  NH1 ARG A  36      55.139  80.084  65.744  1.00  0.00           N  
ATOM    563 1HH1 ARG A  36      55.593  79.270  66.075  1.00  0.00           H  
ATOM    564 2HH1 ARG A  36      54.826  80.789  66.369  1.00  0.00           H  
ATOM    565  NH2 ARG A  36      54.388  81.345  63.996  1.00  0.00           N  
ATOM    566 1HH2 ARG A  36      54.246  81.477  63.024  1.00  0.00           H  
ATOM    567 2HH2 ARG A  36      54.072  82.021  64.649  1.00  0.00           H  
ATOM    568  C   ARG A  36      58.590  75.966  60.731  1.00  0.00           C  
ATOM    569  O   ARG A  36      58.303  76.764  59.838  1.00  0.00           O  
ATOM    570  N   ARG A  37      59.885  75.701  61.014  1.00  0.00           N  
ATOM    571  HN  ARG A  37      60.110  75.064  61.749  1.00  0.00           H  
ATOM    572  CA  ARG A  37      60.991  76.163  60.184  1.00  0.00           C  
ATOM    573  HA  ARG A  37      60.871  77.230  60.047  1.00  0.00           H  
ATOM    574  CB  ARG A  37      62.372  75.912  60.844  1.00  0.00           C  
ATOM    575  HB1 ARG A  37      63.165  76.285  60.154  1.00  0.00           H  
ATOM    576  HB2 ARG A  37      62.520  74.818  60.972  1.00  0.00           H  
ATOM    577  CG  ARG A  37      62.552  76.621  62.201  1.00  0.00           C  
ATOM    578  HG1 ARG A  37      61.880  76.162  62.956  1.00  0.00           H  
ATOM    579  HG2 ARG A  37      62.235  77.683  62.079  1.00  0.00           H  
ATOM    580  CD  ARG A  37      63.992  76.625  62.734  1.00  0.00           C  
ATOM    581  HD1 ARG A  37      64.061  77.228  63.667  1.00  0.00           H  
ATOM    582  HD2 ARG A  37      64.673  77.083  61.978  1.00  0.00           H  
ATOM    583  NE  ARG A  37      64.408  75.193  62.953  1.00  0.00           N1+
ATOM    584  HE  ARG A  37      64.484  74.606  62.154  1.00  0.00           H  
ATOM    585  CZ  ARG A  37      64.760  74.652  64.127  1.00  0.00           C  
ATOM    586  NH1 ARG A  37      64.608  75.299  65.274  1.00  0.00           N  
ATOM    587 1HH1 ARG A  37      64.181  76.192  65.253  1.00  0.00           H  
ATOM    588 2HH1 ARG A  37      64.884  74.876  66.127  1.00  0.00           H  
ATOM    589  NH2 ARG A  37      65.280  73.428  64.150  1.00  0.00           N  
ATOM    590 1HH2 ARG A  37      65.498  72.979  63.291  1.00  0.00           H  
ATOM    591 2HH2 ARG A  37      65.622  73.060  65.005  1.00  0.00           H  
ATOM    592  C   ARG A  37      61.011  75.559  58.778  1.00  0.00           C  
ATOM    593  O   ARG A  37      61.248  76.264  57.799  1.00  0.00           O  
ATOM    594  N   LEU A  38      60.740  74.244  58.634  1.00  0.00           N  
ATOM    595  HN  LEU A  38      60.563  73.673  59.435  1.00  0.00           H  
ATOM    596  CA  LEU A  38      60.615  73.581  57.338  1.00  0.00           C  
ATOM    597  HA  LEU A  38      61.517  73.769  56.773  1.00  0.00           H  
ATOM    598  CB  LEU A  38      60.430  72.044  57.473  1.00  0.00           C  
ATOM    599  HB1 LEU A  38      59.931  71.656  56.553  1.00  0.00           H  
ATOM    600  HB2 LEU A  38      59.752  71.819  58.322  1.00  0.00           H  
ATOM    601  CG  LEU A  38      61.734  71.226  57.619  1.00  0.00           C  
ATOM    602  HG  LEU A  38      62.404  71.496  56.766  1.00  0.00           H  
ATOM    603  CD1 LEU A  38      62.495  71.486  58.925  1.00  0.00           C  
ATOM    604 1HD1 LEU A  38      63.412  70.859  58.960  1.00  0.00           H  
ATOM    605 2HD1 LEU A  38      62.792  72.550  59.012  1.00  0.00           H  
ATOM    606 3HD1 LEU A  38      61.857  71.215  59.792  1.00  0.00           H  
ATOM    607  CD2 LEU A  38      61.426  69.725  57.507  1.00  0.00           C  
ATOM    608 1HD2 LEU A  38      62.362  69.129  57.559  1.00  0.00           H  
ATOM    609 2HD2 LEU A  38      60.759  69.404  58.336  1.00  0.00           H  
ATOM    610 3HD2 LEU A  38      60.918  69.498  56.546  1.00  0.00           H  
ATOM    611  C   LEU A  38      59.468  74.155  56.505  1.00  0.00           C  
ATOM    612  O   LEU A  38      59.634  74.454  55.325  1.00  0.00           O  
ATOM    613  N   ALA A  39      58.298  74.398  57.122  1.00  0.00           N  
ATOM    614  HN  ALA A  39      58.173  74.066  58.063  1.00  0.00           H  
ATOM    615  CA  ALA A  39      57.152  75.045  56.511  1.00  0.00           C  
ATOM    616  HA  ALA A  39      56.876  74.471  55.635  1.00  0.00           H  
ATOM    617  CB  ALA A  39      55.989  75.021  57.520  1.00  0.00           C  
ATOM    618  HB1 ALA A  39      55.063  75.445  57.080  1.00  0.00           H  
ATOM    619  HB2 ALA A  39      55.779  73.969  57.815  1.00  0.00           H  
ATOM    620  HB3 ALA A  39      56.251  75.587  58.438  1.00  0.00           H  
ATOM    621  C   ALA A  39      57.425  76.479  56.038  1.00  0.00           C  
ATOM    622  O   ALA A  39      57.019  76.895  54.951  1.00  0.00           O  
ATOM    623  N   ARG A  40      58.169  77.275  56.834  1.00  0.00           N  
ATOM    624  HN  ARG A  40      58.411  76.941  57.748  1.00  0.00           H  
ATOM    625  CA  ARG A  40      58.703  78.569  56.429  1.00  0.00           C  
ATOM    626  HA  ARG A  40      57.879  79.182  56.090  1.00  0.00           H  
ATOM    627  CB  ARG A  40      59.379  79.245  57.653  1.00  0.00           C  
ATOM    628  HB1 ARG A  40      60.055  78.490  58.119  1.00  0.00           H  
ATOM    629  HB2 ARG A  40      58.587  79.457  58.406  1.00  0.00           H  
ATOM    630  CG  ARG A  40      60.227  80.527  57.435  1.00  0.00           C  
ATOM    631  HG1 ARG A  40      61.125  80.294  56.821  1.00  0.00           H  
ATOM    632  HG2 ARG A  40      60.618  80.799  58.446  1.00  0.00           H  
ATOM    633  CD  ARG A  40      59.517  81.786  56.903  1.00  0.00           C  
ATOM    634  HD1 ARG A  40      60.042  82.685  57.304  1.00  0.00           H  
ATOM    635  HD2 ARG A  40      58.451  81.812  57.223  1.00  0.00           H  
ATOM    636  NE  ARG A  40      59.601  81.759  55.403  1.00  0.00           N1+
ATOM    637  HE  ARG A  40      59.583  80.859  54.948  1.00  0.00           H  
ATOM    638  CZ  ARG A  40      59.998  82.769  54.621  1.00  0.00           C  
ATOM    639  NH1 ARG A  40      60.114  84.012  55.067  1.00  0.00           N  
ATOM    640 1HH1 ARG A  40      59.836  84.210  55.996  1.00  0.00           H  
ATOM    641 2HH1 ARG A  40      60.407  84.733  54.454  1.00  0.00           H  
ATOM    642  NH2 ARG A  40      60.290  82.511  53.350  1.00  0.00           N  
ATOM    643 1HH2 ARG A  40      60.230  81.574  53.029  1.00  0.00           H  
ATOM    644 2HH2 ARG A  40      60.634  83.238  52.769  1.00  0.00           H  
ATOM    645  C   ARG A  40      59.680  78.474  55.256  1.00  0.00           C  
ATOM    646  O   ARG A  40      59.602  79.263  54.311  1.00  0.00           O  
ATOM    647  N   ARG A  41      60.608  77.497  55.263  1.00  0.00           N  
ATOM    648  HN  ARG A  41      60.684  76.889  56.061  1.00  0.00           H  
ATOM    649  CA  ARG A  41      61.527  77.245  54.161  1.00  0.00           C  
ATOM    650  HA  ARG A  41      62.030  78.177  53.944  1.00  0.00           H  
ATOM    651  CB  ARG A  41      62.596  76.195  54.583  1.00  0.00           C  
ATOM    652  HB1 ARG A  41      62.165  75.172  54.592  1.00  0.00           H  
ATOM    653  HB2 ARG A  41      62.841  76.432  55.648  1.00  0.00           H  
ATOM    654  CG  ARG A  41      63.955  76.223  53.831  1.00  0.00           C  
ATOM    655  HG1 ARG A  41      64.724  75.908  54.579  1.00  0.00           H  
ATOM    656  HG2 ARG A  41      64.215  77.264  53.542  1.00  0.00           H  
ATOM    657  CD  ARG A  41      64.148  75.268  52.637  1.00  0.00           C  
ATOM    658  HD1 ARG A  41      63.791  74.244  52.895  1.00  0.00           H  
ATOM    659  HD2 ARG A  41      65.226  75.231  52.356  1.00  0.00           H  
ATOM    660  NE  ARG A  41      63.371  75.814  51.488  1.00  0.00           N1+
ATOM    661  HE  ARG A  41      62.733  76.570  51.657  1.00  0.00           H  
ATOM    662  CZ  ARG A  41      63.167  75.208  50.315  1.00  0.00           C  
ATOM    663  NH1 ARG A  41      63.888  74.173  49.915  1.00  0.00           N  
ATOM    664 1HH1 ARG A  41      64.658  73.903  50.474  1.00  0.00           H  
ATOM    665 2HH1 ARG A  41      63.739  73.799  49.010  1.00  0.00           H  
ATOM    666  NH2 ARG A  41      62.198  75.680  49.535  1.00  0.00           N  
ATOM    667 1HH2 ARG A  41      61.644  76.430  49.893  1.00  0.00           H  
ATOM    668 2HH2 ARG A  41      61.993  75.254  48.665  1.00  0.00           H  
ATOM    669  C   ARG A  41      60.805  76.817  52.887  1.00  0.00           C  
ATOM    670  O   ARG A  41      61.109  77.294  51.793  1.00  0.00           O  
ATOM    671  N   GLY A  42      59.811  75.917  52.999  1.00  0.00           N  
ATOM    672  HN  GLY A  42      59.632  75.496  53.900  1.00  0.00           H  
ATOM    673  CA  GLY A  42      59.030  75.401  51.878  1.00  0.00           C  
ATOM    674  HA1 GLY A  42      58.511  74.519  52.225  1.00  0.00           H  
ATOM    675  HA2 GLY A  42      59.690  75.183  51.054  1.00  0.00           H  
ATOM    676  C   GLY A  42      57.975  76.343  51.365  1.00  0.00           C  
ATOM    677  O   GLY A  42      57.363  76.095  50.336  1.00  0.00           O  
ATOM    678  N   GLY A  43      57.737  77.477  52.051  1.00  0.00           N  
ATOM    679  HN  GLY A  43      58.232  77.632  52.903  1.00  0.00           H  
ATOM    680  CA  GLY A  43      56.810  78.496  51.570  1.00  0.00           C  
ATOM    681  HA1 GLY A  43      56.918  78.591  50.498  1.00  0.00           H  
ATOM    682  HA2 GLY A  43      57.047  79.414  52.086  1.00  0.00           H  
ATOM    683  C   GLY A  43      55.356  78.206  51.837  1.00  0.00           C  
ATOM    684  O   GLY A  43      54.479  78.830  51.240  1.00  0.00           O  
ATOM    685  N   VAL A  44      55.048  77.257  52.744  1.00  0.00           N  
ATOM    686  HN  VAL A  44      55.793  76.784  53.216  1.00  0.00           H  
ATOM    687  CA  VAL A  44      53.699  76.780  53.043  1.00  0.00           C  
ATOM    688  HA  VAL A  44      53.261  76.410  52.125  1.00  0.00           H  
ATOM    689  CB  VAL A  44      53.746  75.633  54.051  1.00  0.00           C  
ATOM    690  HB  VAL A  44      54.212  75.979  55.003  1.00  0.00           H  
ATOM    691  CG1 VAL A  44      52.332  75.097  54.361  1.00  0.00           C  
ATOM    692 1HG1 VAL A  44      52.405  74.206  55.025  1.00  0.00           H  
ATOM    693 2HG1 VAL A  44      51.698  75.847  54.878  1.00  0.00           H  
ATOM    694 3HG1 VAL A  44      51.820  74.776  53.428  1.00  0.00           H  
ATOM    695  CG2 VAL A  44      54.614  74.492  53.483  1.00  0.00           C  
ATOM    696 1HG2 VAL A  44      54.595  73.621  54.176  1.00  0.00           H  
ATOM    697 2HG2 VAL A  44      54.216  74.149  52.503  1.00  0.00           H  
ATOM    698 3HG2 VAL A  44      55.672  74.796  53.350  1.00  0.00           H  
ATOM    699  C   VAL A  44      52.782  77.876  53.574  1.00  0.00           C  
ATOM    700  O   VAL A  44      51.681  78.093  53.061  1.00  0.00           O  
ATOM    701  N   LYS A  45      53.274  78.659  54.558  1.00  0.00           N  
ATOM    702  HN  LYS A  45      54.180  78.437  54.906  1.00  0.00           H  
ATOM    703  CA  LYS A  45      52.609  79.807  55.171  1.00  0.00           C  
ATOM    704  HA  LYS A  45      53.364  80.309  55.760  1.00  0.00           H  
ATOM    705  CB  LYS A  45      52.058  80.858  54.154  1.00  0.00           C  
ATOM    706  HB1 LYS A  45      51.685  81.749  54.708  1.00  0.00           H  
ATOM    707  HB2 LYS A  45      51.185  80.417  53.630  1.00  0.00           H  
ATOM    708  CG  LYS A  45      53.104  81.320  53.123  1.00  0.00           C  
ATOM    709  HG1 LYS A  45      53.738  80.461  52.825  1.00  0.00           H  
ATOM    710  HG2 LYS A  45      53.786  82.051  53.617  1.00  0.00           H  
ATOM    711  CD  LYS A  45      52.529  81.954  51.839  1.00  0.00           C  
ATOM    712  HD1 LYS A  45      53.387  82.203  51.171  1.00  0.00           H  
ATOM    713  HD2 LYS A  45      52.039  82.920  52.107  1.00  0.00           H  
ATOM    714  CE  LYS A  45      51.514  81.118  51.029  1.00  0.00           C  
ATOM    715  HE1 LYS A  45      51.372  81.585  50.029  1.00  0.00           H  
ATOM    716  HE2 LYS A  45      50.530  81.093  51.548  1.00  0.00           H  
ATOM    717  NZ  LYS A  45      51.959  79.721  50.829  1.00  0.00           N1+
ATOM    718  HZ1 LYS A  45      51.487  79.278  50.020  1.00  0.00           H  
ATOM    719  HZ2 LYS A  45      52.998  79.659  50.700  1.00  0.00           H  
ATOM    720  HZ3 LYS A  45      51.750  79.155  51.689  1.00  0.00           H  
ATOM    721  C   LYS A  45      51.536  79.397  56.172  1.00  0.00           C  
ATOM    722  O   LYS A  45      51.728  79.484  57.383  1.00  0.00           O  
ATOM    723  N   ARG A  46      50.368  78.925  55.695  1.00  0.00           N  
ATOM    724  HN  ARG A  46      50.263  78.746  54.719  1.00  0.00           H  
ATOM    725  CA  ARG A  46      49.238  78.643  56.558  1.00  0.00           C  
ATOM    726  HA  ARG A  46      49.281  79.302  57.415  1.00  0.00           H  
ATOM    727  CB  ARG A  46      47.899  78.935  55.829  1.00  0.00           C  
ATOM    728  HB1 ARG A  46      47.654  78.108  55.127  1.00  0.00           H  
ATOM    729  HB2 ARG A  46      48.057  79.848  55.207  1.00  0.00           H  
ATOM    730  CG  ARG A  46      46.684  79.239  56.744  1.00  0.00           C  
ATOM    731  HG1 ARG A  46      45.829  79.507  56.080  1.00  0.00           H  
ATOM    732  HG2 ARG A  46      46.928  80.135  57.360  1.00  0.00           H  
ATOM    733  CD  ARG A  46      46.248  78.098  57.674  1.00  0.00           C  
ATOM    734  HD1 ARG A  46      47.063  77.881  58.400  1.00  0.00           H  
ATOM    735  HD2 ARG A  46      46.012  77.177  57.091  1.00  0.00           H  
ATOM    736  NE  ARG A  46      45.027  78.563  58.408  1.00  0.00           N1+
ATOM    737  HE  ARG A  46      44.443  79.245  57.983  1.00  0.00           H  
ATOM    738  CZ  ARG A  46      44.635  78.086  59.596  1.00  0.00           C  
ATOM    739  NH1 ARG A  46      45.325  77.169  60.261  1.00  0.00           N  
ATOM    740 1HH1 ARG A  46      46.212  76.850  59.907  1.00  0.00           H  
ATOM    741 2HH1 ARG A  46      45.034  76.889  61.162  1.00  0.00           H  
ATOM    742  NH2 ARG A  46      43.515  78.556  60.143  1.00  0.00           N  
ATOM    743 1HH2 ARG A  46      42.992  79.251  59.667  1.00  0.00           H  
ATOM    744 2HH2 ARG A  46      43.220  78.207  61.021  1.00  0.00           H  
ATOM    745  C   ARG A  46      49.292  77.216  57.084  1.00  0.00           C  
ATOM    746  O   ARG A  46      48.693  76.297  56.536  1.00  0.00           O  
ATOM    747  N   ILE A  47      49.994  77.015  58.208  1.00  0.00           N  
ATOM    748  HN  ILE A  47      50.532  77.766  58.581  1.00  0.00           H  
ATOM    749  CA  ILE A  47      50.071  75.748  58.921  1.00  0.00           C  
ATOM    750  HA  ILE A  47      50.392  75.004  58.205  1.00  0.00           H  
ATOM    751  CB  ILE A  47      51.146  75.828  60.013  1.00  0.00           C  
ATOM    752  HB  ILE A  47      50.893  76.670  60.697  1.00  0.00           H  
ATOM    753  CG2 ILE A  47      51.226  74.533  60.853  1.00  0.00           C  
ATOM    754 1HG2 ILE A  47      52.033  74.599  61.609  1.00  0.00           H  
ATOM    755 2HG2 ILE A  47      50.287  74.335  61.409  1.00  0.00           H  
ATOM    756 3HG2 ILE A  47      51.448  73.657  60.209  1.00  0.00           H  
ATOM    757  CG1 ILE A  47      52.518  76.128  59.354  1.00  0.00           C  
ATOM    758 1HG1 ILE A  47      52.441  77.008  58.680  1.00  0.00           H  
ATOM    759 2HG1 ILE A  47      52.800  75.254  58.722  1.00  0.00           H  
ATOM    760  CD1 ILE A  47      53.646  76.406  60.352  1.00  0.00           C  
ATOM    761 1HD1 ILE A  47      54.579  76.666  59.806  1.00  0.00           H  
ATOM    762 2HD1 ILE A  47      53.858  75.507  60.970  1.00  0.00           H  
ATOM    763 3HD1 ILE A  47      53.374  77.247  61.024  1.00  0.00           H  
ATOM    764  C   ILE A  47      48.710  75.271  59.443  1.00  0.00           C  
ATOM    765  O   ILE A  47      47.841  76.058  59.833  1.00  0.00           O  
ATOM    766  N   SER A  48      48.482  73.945  59.446  1.00  0.00           N  
ATOM    767  HN  SER A  48      49.204  73.324  59.140  1.00  0.00           H  
ATOM    768  CA  SER A  48      47.332  73.310  60.070  1.00  0.00           C  
ATOM    769  HA  SER A  48      46.718  74.047  60.565  1.00  0.00           H  
ATOM    770  CB  SER A  48      46.455  72.508  59.072  1.00  0.00           C  
ATOM    771  HB1 SER A  48      47.032  71.651  58.658  1.00  0.00           H  
ATOM    772  HB2 SER A  48      46.188  73.177  58.222  1.00  0.00           H  
ATOM    773  OG  SER A  48      45.252  72.043  59.696  1.00  0.00           O  
ATOM    774  HG  SER A  48      44.754  71.549  59.029  1.00  0.00           H  
ATOM    775  C   SER A  48      47.867  72.375  61.132  1.00  0.00           C  
ATOM    776  O   SER A  48      49.030  71.991  61.098  1.00  0.00           O  
ATOM    777  N   GLY A  49      47.049  71.989  62.133  1.00  0.00           N  
ATOM    778  HN  GLY A  49      46.086  72.245  62.098  1.00  0.00           H  
ATOM    779  CA  GLY A  49      47.519  71.152  63.244  1.00  0.00           C  
ATOM    780  HA1 GLY A  49      46.705  71.040  63.944  1.00  0.00           H  
ATOM    781  HA2 GLY A  49      48.386  71.624  63.685  1.00  0.00           H  
ATOM    782  C   GLY A  49      47.936  69.763  62.834  1.00  0.00           C  
ATOM    783  O   GLY A  49      48.808  69.152  63.441  1.00  0.00           O  
ATOM    784  N   LEU A  50      47.324  69.251  61.755  1.00  0.00           N  
ATOM    785  HN  LEU A  50      46.611  69.774  61.304  1.00  0.00           H  
ATOM    786  CA  LEU A  50      47.638  67.969  61.156  1.00  0.00           C  
ATOM    787  HA  LEU A  50      47.611  67.222  61.939  1.00  0.00           H  
ATOM    788  CB  LEU A  50      46.590  67.606  60.075  1.00  0.00           C  
ATOM    789  HB1 LEU A  50      46.807  66.580  59.697  1.00  0.00           H  
ATOM    790  HB2 LEU A  50      46.694  68.301  59.213  1.00  0.00           H  
ATOM    791  CG  LEU A  50      45.126  67.641  60.568  1.00  0.00           C  
ATOM    792  HG  LEU A  50      44.894  68.666  60.942  1.00  0.00           H  
ATOM    793  CD1 LEU A  50      44.165  67.346  59.409  1.00  0.00           C  
ATOM    794 1HD1 LEU A  50      43.112  67.408  59.757  1.00  0.00           H  
ATOM    795 2HD1 LEU A  50      44.315  68.068  58.580  1.00  0.00           H  
ATOM    796 3HD1 LEU A  50      44.344  66.321  59.016  1.00  0.00           H  
ATOM    797  CD2 LEU A  50      44.872  66.650  61.715  1.00  0.00           C  
ATOM    798 1HD2 LEU A  50      43.800  66.667  62.006  1.00  0.00           H  
ATOM    799 2HD2 LEU A  50      45.129  65.618  61.391  1.00  0.00           H  
ATOM    800 3HD2 LEU A  50      45.479  66.900  62.610  1.00  0.00           H  
ATOM    801  C   LEU A  50      49.037  67.886  60.560  1.00  0.00           C  
ATOM    802  O   LEU A  50      49.706  66.865  60.693  1.00  0.00           O  
ATOM    803  N   ILE A  51      49.529  68.976  59.925  1.00  0.00           N  
ATOM    804  HN  ILE A  51      49.017  69.822  59.878  1.00  0.00           H  
ATOM    805  CA  ILE A  51      50.778  68.959  59.164  1.00  0.00           C  
ATOM    806  HA  ILE A  51      50.812  68.004  58.670  1.00  0.00           H  
ATOM    807  CB  ILE A  51      50.848  70.006  58.046  1.00  0.00           C  
ATOM    808  HB  ILE A  51      51.598  69.624  57.307  1.00  0.00           H  
ATOM    809  CG2 ILE A  51      49.481  70.043  57.326  1.00  0.00           C  
ATOM    810 1HG2 ILE A  51      49.574  70.571  56.354  1.00  0.00           H  
ATOM    811 2HG2 ILE A  51      49.154  69.003  57.101  1.00  0.00           H  
ATOM    812 3HG2 ILE A  51      48.714  70.543  57.942  1.00  0.00           H  
ATOM    813  CG1 ILE A  51      51.322  71.407  58.502  1.00  0.00           C  
ATOM    814 1HG1 ILE A  51      52.353  71.311  58.917  1.00  0.00           H  
ATOM    815 2HG1 ILE A  51      50.662  71.767  59.315  1.00  0.00           H  
ATOM    816  CD1 ILE A  51      51.375  72.432  57.363  1.00  0.00           C  
ATOM    817 1HD1 ILE A  51      51.856  73.371  57.707  1.00  0.00           H  
ATOM    818 2HD1 ILE A  51      50.359  72.662  56.980  1.00  0.00           H  
ATOM    819 3HD1 ILE A  51      51.978  72.021  56.521  1.00  0.00           H  
ATOM    820  C   ILE A  51      52.006  69.002  60.059  1.00  0.00           C  
ATOM    821  O   ILE A  51      53.141  68.719  59.686  1.00  0.00           O  
ATOM    822  N   TYR A  52      51.808  69.319  61.351  1.00  0.00           N  
ATOM    823  HN  TYR A  52      50.907  69.609  61.657  1.00  0.00           H  
ATOM    824  CA  TYR A  52      52.804  69.021  62.354  1.00  0.00           C  
ATOM    825  HA  TYR A  52      53.759  69.379  61.995  1.00  0.00           H  
ATOM    826  CB  TYR A  52      52.454  69.670  63.718  1.00  0.00           C  
ATOM    827  HB1 TYR A  52      53.097  69.251  64.520  1.00  0.00           H  
ATOM    828  HB2 TYR A  52      51.395  69.442  63.974  1.00  0.00           H  
ATOM    829  CG  TYR A  52      52.671  71.159  63.745  1.00  0.00           C  
ATOM    830  CD1 TYR A  52      53.862  71.739  63.271  1.00  0.00           C  
ATOM    831  HD1 TYR A  52      54.621  71.125  62.813  1.00  0.00           H  
ATOM    832  CE1 TYR A  52      54.094  73.115  63.412  1.00  0.00           C  
ATOM    833  HE1 TYR A  52      55.015  73.541  63.045  1.00  0.00           H  
ATOM    834  CZ  TYR A  52      53.142  73.924  64.036  1.00  0.00           C  
ATOM    835  OH  TYR A  52      53.375  75.304  64.206  1.00  0.00           O  
ATOM    836  HH  TYR A  52      52.580  75.652  64.619  1.00  0.00           H  
ATOM    837  CD2 TYR A  52      51.714  71.988  64.355  1.00  0.00           C  
ATOM    838  HD2 TYR A  52      50.800  71.548  64.729  1.00  0.00           H  
ATOM    839  CE2 TYR A  52      51.945  73.363  64.499  1.00  0.00           C  
ATOM    840  HE2 TYR A  52      51.196  73.976  64.978  1.00  0.00           H  
ATOM    841  C   TYR A  52      53.005  67.524  62.568  1.00  0.00           C  
ATOM    842  O   TYR A  52      54.116  67.088  62.870  1.00  0.00           O  
ATOM    843  N   GLU A  53      51.947  66.698  62.460  1.00  0.00           N  
ATOM    844  HN  GLU A  53      51.059  67.042  62.151  1.00  0.00           H  
ATOM    845  CA  GLU A  53      52.027  65.283  62.771  1.00  0.00           C  
ATOM    846  HA  GLU A  53      52.892  65.106  63.391  1.00  0.00           H  
ATOM    847  CB  GLU A  53      50.813  64.791  63.600  1.00  0.00           C  
ATOM    848  HB1 GLU A  53      51.005  63.739  63.914  1.00  0.00           H  
ATOM    849  HB2 GLU A  53      49.901  64.789  62.960  1.00  0.00           H  
ATOM    850  CG  GLU A  53      50.504  65.625  64.872  1.00  0.00           C  
ATOM    851  HG1 GLU A  53      49.833  65.053  65.545  1.00  0.00           H  
ATOM    852  HG2 GLU A  53      49.969  66.549  64.560  1.00  0.00           H  
ATOM    853  CD  GLU A  53      51.724  66.053  65.658  1.00  0.00           C  
ATOM    854  OE1 GLU A  53      52.523  65.217  66.168  1.00  0.00           O  
ATOM    855  OE2 GLU A  53      51.924  67.286  65.811  1.00  0.00           O  
ATOM    856  C   GLU A  53      52.196  64.381  61.555  1.00  0.00           C  
ATOM    857  O   GLU A  53      52.901  63.375  61.643  1.00  0.00           O  
ATOM    858  N   GLU A  54      51.604  64.696  60.379  1.00  0.00           N  
ATOM    859  HN  GLU A  54      51.038  65.520  60.280  1.00  0.00           H  
ATOM    860  CA  GLU A  54      51.766  63.849  59.196  1.00  0.00           C  
ATOM    861  HA  GLU A  54      51.578  62.838  59.532  1.00  0.00           H  
ATOM    862  CB  GLU A  54      50.693  64.107  58.092  1.00  0.00           C  
ATOM    863  HB1 GLU A  54      49.856  64.690  58.536  1.00  0.00           H  
ATOM    864  HB2 GLU A  54      50.274  63.111  57.815  1.00  0.00           H  
ATOM    865  CG  GLU A  54      51.119  64.770  56.751  1.00  0.00           C  
ATOM    866  HG1 GLU A  54      50.310  64.587  56.009  1.00  0.00           H  
ATOM    867  HG2 GLU A  54      52.048  64.337  56.336  1.00  0.00           H  
ATOM    868  CD  GLU A  54      51.272  66.282  56.825  1.00  0.00           C  
ATOM    869  OE1 GLU A  54      50.338  66.984  56.368  1.00  0.00           O  
ATOM    870  OE2 GLU A  54      52.311  66.754  57.353  1.00  0.00           O  
ATOM    871  C   GLU A  54      53.202  63.820  58.684  1.00  0.00           C  
ATOM    872  O   GLU A  54      53.776  62.761  58.433  1.00  0.00           O  
ATOM    873  N   THR A  55      53.854  64.992  58.637  1.00  0.00           N  
ATOM    874  HN  THR A  55      53.261  65.811  58.606  1.00  0.00           H  
ATOM    875  CA  THR A  55      55.239  65.226  58.256  1.00  0.00           C  
ATOM    876  HA  THR A  55      55.357  64.869  57.245  1.00  0.00           H  
ATOM    877  CB  THR A  55      55.557  66.719  58.243  1.00  0.00           C  
ATOM    878  HB  THR A  55      55.208  67.196  59.187  1.00  0.00           H  
ATOM    879  OG1 THR A  55      54.903  67.335  57.142  1.00  0.00           O  
ATOM    880  HG1 THR A  55      53.925  67.229  57.262  1.00  0.00           H  
ATOM    881  CG2 THR A  55      57.051  67.014  58.030  1.00  0.00           C  
ATOM    882 1HG2 THR A  55      57.407  66.505  57.109  1.00  0.00           H  
ATOM    883 2HG2 THR A  55      57.193  68.109  57.892  1.00  0.00           H  
ATOM    884 3HG2 THR A  55      57.663  66.691  58.895  1.00  0.00           H  
ATOM    885  C   THR A  55      56.231  64.441  59.095  1.00  0.00           C  
ATOM    886  O   THR A  55      57.193  63.882  58.573  1.00  0.00           O  
ATOM    887  N   ARG A  56      56.021  64.272  60.422  1.00  0.00           N  
ATOM    888  HN  ARG A  56      55.226  64.688  60.857  1.00  0.00           H  
ATOM    889  CA  ARG A  56      56.878  63.379  61.203  1.00  0.00           C  
ATOM    890  HA  ARG A  56      57.899  63.556  60.893  1.00  0.00           H  
ATOM    891  CB  ARG A  56      56.853  63.665  62.735  1.00  0.00           C  
ATOM    892  HB1 ARG A  56      57.294  64.676  62.888  1.00  0.00           H  
ATOM    893  HB2 ARG A  56      57.520  62.937  63.246  1.00  0.00           H  
ATOM    894  CG  ARG A  56      55.463  63.645  63.400  1.00  0.00           C  
ATOM    895  HG1 ARG A  56      54.912  62.734  63.072  1.00  0.00           H  
ATOM    896  HG2 ARG A  56      54.896  64.522  63.020  1.00  0.00           H  
ATOM    897  CD  ARG A  56      55.434  63.668  64.940  1.00  0.00           C  
ATOM    898  HD1 ARG A  56      55.814  62.699  65.335  1.00  0.00           H  
ATOM    899  HD2 ARG A  56      54.395  63.815  65.316  1.00  0.00           H  
ATOM    900  NE  ARG A  56      56.344  64.757  65.428  1.00  0.00           N1+
ATOM    901  HE  ARG A  56      57.325  64.554  65.497  1.00  0.00           H  
ATOM    902  CZ  ARG A  56      56.021  66.050  65.415  1.00  0.00           C  
ATOM    903  NH1 ARG A  56      54.774  66.486  65.398  1.00  0.00           N  
ATOM    904 1HH1 ARG A  56      54.027  65.843  65.634  1.00  0.00           H  
ATOM    905 2HH1 ARG A  56      54.522  66.930  64.529  1.00  0.00           H  
ATOM    906  NH2 ARG A  56      56.962  66.982  65.391  1.00  0.00           N  
ATOM    907 1HH2 ARG A  56      57.942  66.752  65.409  1.00  0.00           H  
ATOM    908 2HH2 ARG A  56      56.654  67.916  65.332  1.00  0.00           H  
ATOM    909  C   ARG A  56      56.632  61.889  60.925  1.00  0.00           C  
ATOM    910  O   ARG A  56      57.505  61.052  61.154  1.00  0.00           O  
ATOM    911  N   GLY A  57      55.461  61.515  60.370  1.00  0.00           N  
ATOM    912  HN  GLY A  57      54.761  62.211  60.183  1.00  0.00           H  
ATOM    913  CA  GLY A  57      55.200  60.174  59.844  1.00  0.00           C  
ATOM    914  HA1 GLY A  57      54.133  60.094  59.693  1.00  0.00           H  
ATOM    915  HA2 GLY A  57      55.587  59.438  60.532  1.00  0.00           H  
ATOM    916  C   GLY A  57      55.850  59.926  58.502  1.00  0.00           C  
ATOM    917  O   GLY A  57      56.455  58.876  58.281  1.00  0.00           O  
ATOM    918  N   VAL A  58      55.779  60.917  57.587  1.00  0.00           N  
ATOM    919  HN  VAL A  58      55.199  61.714  57.789  1.00  0.00           H  
ATOM    920  CA  VAL A  58      56.461  60.942  56.293  1.00  0.00           C  
ATOM    921  HA  VAL A  58      56.171  60.066  55.734  1.00  0.00           H  
ATOM    922  CB  VAL A  58      56.074  62.182  55.482  1.00  0.00           C  
ATOM    923  HB  VAL A  58      56.284  63.100  56.081  1.00  0.00           H  
ATOM    924  CG1 VAL A  58      56.860  62.269  54.156  1.00  0.00           C  
ATOM    925 1HG1 VAL A  58      56.480  63.125  53.557  1.00  0.00           H  
ATOM    926 2HG1 VAL A  58      57.942  62.435  54.331  1.00  0.00           H  
ATOM    927 3HG1 VAL A  58      56.728  61.342  53.560  1.00  0.00           H  
ATOM    928  CG2 VAL A  58      54.567  62.140  55.166  1.00  0.00           C  
ATOM    929 1HG2 VAL A  58      54.281  63.038  54.575  1.00  0.00           H  
ATOM    930 2HG2 VAL A  58      54.313  61.240  54.567  1.00  0.00           H  
ATOM    931 3HG2 VAL A  58      53.949  62.139  56.085  1.00  0.00           H  
ATOM    932  C   VAL A  58      57.975  60.888  56.465  1.00  0.00           C  
ATOM    933  O   VAL A  58      58.681  60.114  55.815  1.00  0.00           O  
ATOM    934  N   LEU A  59      58.508  61.669  57.422  1.00  0.00           N  
ATOM    935  HN  LEU A  59      57.933  62.360  57.873  1.00  0.00           H  
ATOM    936  CA  LEU A  59      59.900  61.631  57.823  1.00  0.00           C  
ATOM    937  HA  LEU A  59      60.499  61.827  56.946  1.00  0.00           H  
ATOM    938  CB  LEU A  59      60.150  62.723  58.891  1.00  0.00           C  
ATOM    939  HB1 LEU A  59      59.528  62.497  59.783  1.00  0.00           H  
ATOM    940  HB2 LEU A  59      59.789  63.691  58.477  1.00  0.00           H  
ATOM    941  CG  LEU A  59      61.611  62.912  59.338  1.00  0.00           C  
ATOM    942  HG  LEU A  59      61.980  61.944  59.752  1.00  0.00           H  
ATOM    943  CD1 LEU A  59      62.530  63.319  58.179  1.00  0.00           C  
ATOM    944 1HD1 LEU A  59      63.560  63.502  58.554  1.00  0.00           H  
ATOM    945 2HD1 LEU A  59      62.582  62.519  57.412  1.00  0.00           H  
ATOM    946 3HD1 LEU A  59      62.159  64.249  57.700  1.00  0.00           H  
ATOM    947  CD2 LEU A  59      61.682  63.955  60.459  1.00  0.00           C  
ATOM    948 1HD2 LEU A  59      62.729  64.067  60.812  1.00  0.00           H  
ATOM    949 2HD2 LEU A  59      61.327  64.940  60.089  1.00  0.00           H  
ATOM    950 3HD2 LEU A  59      61.049  63.647  61.317  1.00  0.00           H  
ATOM    951  C   LEU A  59      60.325  60.269  58.356  1.00  0.00           C  
ATOM    952  O   LEU A  59      61.363  59.743  57.967  1.00  0.00           O  
ATOM    953  N   LYS A  60      59.504  59.619  59.211  1.00  0.00           N  
ATOM    954  HN  LYS A  60      58.666  60.057  59.532  1.00  0.00           H  
ATOM    955  CA  LYS A  60      59.800  58.290  59.722  1.00  0.00           C  
ATOM    956  HA  LYS A  60      60.760  58.330  60.221  1.00  0.00           H  
ATOM    957  CB  LYS A  60      58.715  57.838  60.734  1.00  0.00           C  
ATOM    958  HB1 LYS A  60      57.769  57.670  60.177  1.00  0.00           H  
ATOM    959  HB2 LYS A  60      58.518  58.674  61.443  1.00  0.00           H  
ATOM    960  CG  LYS A  60      59.102  56.586  61.548  1.00  0.00           C  
ATOM    961  HG1 LYS A  60      59.764  56.916  62.384  1.00  0.00           H  
ATOM    962  HG2 LYS A  60      59.709  55.881  60.936  1.00  0.00           H  
ATOM    963  CD  LYS A  60      57.897  55.825  62.132  1.00  0.00           C  
ATOM    964  HD1 LYS A  60      57.278  56.553  62.704  1.00  0.00           H  
ATOM    965  HD2 LYS A  60      58.274  55.070  62.861  1.00  0.00           H  
ATOM    966  CE  LYS A  60      56.999  55.115  61.099  1.00  0.00           C  
ATOM    967  HE1 LYS A  60      56.760  55.781  60.242  1.00  0.00           H  
ATOM    968  HE2 LYS A  60      56.046  54.818  61.592  1.00  0.00           H  
ATOM    969  NZ  LYS A  60      57.630  53.893  60.577  1.00  0.00           N1+
ATOM    970  HZ1 LYS A  60      58.512  53.656  61.125  1.00  0.00           H  
ATOM    971  HZ2 LYS A  60      57.027  53.056  60.606  1.00  0.00           H  
ATOM    972  HZ3 LYS A  60      58.034  53.987  59.622  1.00  0.00           H  
ATOM    973  C   LYS A  60      59.911  57.223  58.634  1.00  0.00           C  
ATOM    974  O   LYS A  60      60.866  56.456  58.603  1.00  0.00           O  
ATOM    975  N   VAL A  61      58.959  57.165  57.675  1.00  0.00           N  
ATOM    976  HN  VAL A  61      58.195  57.813  57.682  1.00  0.00           H  
ATOM    977  CA  VAL A  61      59.037  56.216  56.566  1.00  0.00           C  
ATOM    978  HA  VAL A  61      59.255  55.251  57.005  1.00  0.00           H  
ATOM    979  CB  VAL A  61      57.703  56.039  55.830  1.00  0.00           C  
ATOM    980  HB  VAL A  61      56.935  55.766  56.595  1.00  0.00           H  
ATOM    981  CG1 VAL A  61      57.233  57.329  55.140  1.00  0.00           C  
ATOM    982 1HG1 VAL A  61      56.253  57.165  54.642  1.00  0.00           H  
ATOM    983 2HG1 VAL A  61      57.105  58.138  55.885  1.00  0.00           H  
ATOM    984 3HG1 VAL A  61      57.957  57.667  54.369  1.00  0.00           H  
ATOM    985  CG2 VAL A  61      57.783  54.881  54.816  1.00  0.00           C  
ATOM    986 1HG2 VAL A  61      56.777  54.682  54.387  1.00  0.00           H  
ATOM    987 2HG2 VAL A  61      58.462  55.145  53.979  1.00  0.00           H  
ATOM    988 3HG2 VAL A  61      58.152  53.953  55.300  1.00  0.00           H  
ATOM    989  C   VAL A  61      60.216  56.483  55.632  1.00  0.00           C  
ATOM    990  O   VAL A  61      60.904  55.554  55.205  1.00  0.00           O  
ATOM    991  N   PHE A  62      60.531  57.762  55.327  1.00  0.00           N  
ATOM    992  HN  PHE A  62      59.962  58.517  55.661  1.00  0.00           H  
ATOM    993  CA  PHE A  62      61.720  58.120  54.570  1.00  0.00           C  
ATOM    994  HA  PHE A  62      61.699  57.572  53.639  1.00  0.00           H  
ATOM    995  CB  PHE A  62      61.694  59.648  54.270  1.00  0.00           C  
ATOM    996  HB1 PHE A  62      61.644  60.211  55.227  1.00  0.00           H  
ATOM    997  HB2 PHE A  62      60.781  59.891  53.685  1.00  0.00           H  
ATOM    998  CG  PHE A  62      62.888  60.130  53.476  1.00  0.00           C  
ATOM    999  CD1 PHE A  62      63.207  59.570  52.226  1.00  0.00           C  
ATOM   1000  HD1 PHE A  62      62.582  58.795  51.810  1.00  0.00           H  
ATOM   1001  CE1 PHE A  62      64.339  59.999  51.520  1.00  0.00           C  
ATOM   1002  HE1 PHE A  62      64.589  59.546  50.572  1.00  0.00           H  
ATOM   1003  CZ  PHE A  62      65.157  61.003  52.052  1.00  0.00           C  
ATOM   1004  HZ  PHE A  62      66.030  61.339  51.510  1.00  0.00           H  
ATOM   1005  CD2 PHE A  62      63.721  61.132  54.002  1.00  0.00           C  
ATOM   1006  HD2 PHE A  62      63.495  61.563  54.967  1.00  0.00           H  
ATOM   1007  CE2 PHE A  62      64.848  61.570  53.294  1.00  0.00           C  
ATOM   1008  HE2 PHE A  62      65.482  62.341  53.710  1.00  0.00           H  
ATOM   1009  C   PHE A  62      63.018  57.724  55.276  1.00  0.00           C  
ATOM   1010  O   PHE A  62      63.852  57.029  54.693  1.00  0.00           O  
ATOM   1011  N   LEU A  63      63.177  58.090  56.567  1.00  0.00           N  
ATOM   1012  HN  LEU A  63      62.476  58.641  57.030  1.00  0.00           H  
ATOM   1013  CA  LEU A  63      64.350  57.765  57.358  1.00  0.00           C  
ATOM   1014  HA  LEU A  63      65.220  58.109  56.822  1.00  0.00           H  
ATOM   1015  CB  LEU A  63      64.325  58.436  58.751  1.00  0.00           C  
ATOM   1016  HB1 LEU A  63      65.126  58.002  59.392  1.00  0.00           H  
ATOM   1017  HB2 LEU A  63      63.347  58.217  59.235  1.00  0.00           H  
ATOM   1018  CG  LEU A  63      64.541  59.964  58.741  1.00  0.00           C  
ATOM   1019  HG  LEU A  63      63.761  60.430  58.093  1.00  0.00           H  
ATOM   1020  CD1 LEU A  63      64.371  60.511  60.164  1.00  0.00           C  
ATOM   1021 1HD1 LEU A  63      64.487  61.615  60.171  1.00  0.00           H  
ATOM   1022 2HD1 LEU A  63      63.363  60.256  60.555  1.00  0.00           H  
ATOM   1023 3HD1 LEU A  63      65.136  60.069  60.838  1.00  0.00           H  
ATOM   1024  CD2 LEU A  63      65.919  60.364  58.193  1.00  0.00           C  
ATOM   1025 1HD2 LEU A  63      66.056  61.463  58.273  1.00  0.00           H  
ATOM   1026 2HD2 LEU A  63      66.723  59.865  58.777  1.00  0.00           H  
ATOM   1027 3HD2 LEU A  63      66.024  60.082  57.124  1.00  0.00           H  
ATOM   1028  C   LEU A  63      64.543  56.276  57.540  1.00  0.00           C  
ATOM   1029  O   LEU A  63      65.627  55.754  57.309  1.00  0.00           O  
ATOM   1030  N   GLU A  64      63.485  55.517  57.878  1.00  0.00           N  
ATOM   1031  HN  GLU A  64      62.593  55.931  58.083  1.00  0.00           H  
ATOM   1032  CA  GLU A  64      63.574  54.074  57.974  1.00  0.00           C  
ATOM   1033  HA  GLU A  64      64.343  53.819  58.689  1.00  0.00           H  
ATOM   1034  CB  GLU A  64      62.238  53.461  58.414  1.00  0.00           C  
ATOM   1035  HB1 GLU A  64      62.264  52.362  58.252  1.00  0.00           H  
ATOM   1036  HB2 GLU A  64      61.430  53.899  57.780  1.00  0.00           H  
ATOM   1037  CG  GLU A  64      61.879  53.641  59.901  1.00  0.00           C  
ATOM   1038  HG1 GLU A  64      61.920  54.711  60.191  1.00  0.00           H  
ATOM   1039  HG2 GLU A  64      62.576  53.076  60.552  1.00  0.00           H  
ATOM   1040  CD  GLU A  64      60.475  53.143  60.155  1.00  0.00           C  
ATOM   1041  OE1 GLU A  64      59.767  52.734  59.190  1.00  0.00           O  
ATOM   1042  OE2 GLU A  64      60.011  53.226  61.322  1.00  0.00           O  
ATOM   1043  C   GLU A  64      63.949  53.403  56.664  1.00  0.00           C  
ATOM   1044  O   GLU A  64      64.749  52.474  56.644  1.00  0.00           O  
ATOM   1045  N   ASN A  65      63.392  53.844  55.518  1.00  0.00           N  
ATOM   1046  HN  ASN A  65      62.733  54.601  55.535  1.00  0.00           H  
ATOM   1047  CA  ASN A  65      63.780  53.299  54.228  1.00  0.00           C  
ATOM   1048  HA  ASN A  65      63.710  52.223  54.285  1.00  0.00           H  
ATOM   1049  CB  ASN A  65      62.857  53.815  53.094  1.00  0.00           C  
ATOM   1050  HB1 ASN A  65      63.275  53.545  52.100  1.00  0.00           H  
ATOM   1051  HB2 ASN A  65      62.765  54.918  53.165  1.00  0.00           H  
ATOM   1052  CG  ASN A  65      61.481  53.166  53.198  1.00  0.00           C  
ATOM   1053  OD1 ASN A  65      61.303  52.077  53.750  1.00  0.00           O  
ATOM   1054  ND2 ASN A  65      60.459  53.827  52.613  1.00  0.00           N  
ATOM   1055 1HD2 ASN A  65      60.600  54.752  52.276  1.00  0.00           H  
ATOM   1056 2HD2 ASN A  65      59.559  53.402  52.642  1.00  0.00           H  
ATOM   1057  C   ASN A  65      65.244  53.550  53.876  1.00  0.00           C  
ATOM   1058  O   ASN A  65      65.945  52.619  53.483  1.00  0.00           O  
ATOM   1059  N   VAL A  66      65.766  54.782  54.058  1.00  0.00           N  
ATOM   1060  HN  VAL A  66      65.204  55.548  54.380  1.00  0.00           H  
ATOM   1061  CA  VAL A  66      67.187  55.041  53.841  1.00  0.00           C  
ATOM   1062  HA  VAL A  66      67.437  54.560  52.906  1.00  0.00           H  
ATOM   1063  CB  VAL A  66      67.553  56.511  53.626  1.00  0.00           C  
ATOM   1064  HB  VAL A  66      68.639  56.576  53.367  1.00  0.00           H  
ATOM   1065  CG1 VAL A  66      66.753  57.052  52.426  1.00  0.00           C  
ATOM   1066 1HG1 VAL A  66      67.043  58.105  52.224  1.00  0.00           H  
ATOM   1067 2HG1 VAL A  66      66.952  56.450  51.515  1.00  0.00           H  
ATOM   1068 3HG1 VAL A  66      65.662  57.040  52.637  1.00  0.00           H  
ATOM   1069  CG2 VAL A  66      67.307  57.374  54.874  1.00  0.00           C  
ATOM   1070 1HG2 VAL A  66      66.240  57.327  55.167  1.00  0.00           H  
ATOM   1071 2HG2 VAL A  66      67.929  57.043  55.731  1.00  0.00           H  
ATOM   1072 3HG2 VAL A  66      67.555  58.435  54.657  1.00  0.00           H  
ATOM   1073  C   VAL A  66      68.103  54.369  54.861  1.00  0.00           C  
ATOM   1074  O   VAL A  66      69.137  53.819  54.497  1.00  0.00           O  
ATOM   1075  N   ILE A  67      67.741  54.338  56.162  1.00  0.00           N  
ATOM   1076  HN  ILE A  67      66.917  54.827  56.467  1.00  0.00           H  
ATOM   1077  CA  ILE A  67      68.491  53.634  57.201  1.00  0.00           C  
ATOM   1078  HA  ILE A  67      69.520  53.959  57.138  1.00  0.00           H  
ATOM   1079  CB  ILE A  67      67.981  53.982  58.605  1.00  0.00           C  
ATOM   1080  HB  ILE A  67      66.874  53.855  58.616  1.00  0.00           H  
ATOM   1081  CG2 ILE A  67      68.593  53.055  59.684  1.00  0.00           C  
ATOM   1082 1HG2 ILE A  67      68.256  53.362  60.696  1.00  0.00           H  
ATOM   1083 2HG2 ILE A  67      68.281  51.999  59.544  1.00  0.00           H  
ATOM   1084 3HG2 ILE A  67      69.702  53.108  59.655  1.00  0.00           H  
ATOM   1085  CG1 ILE A  67      68.302  55.465  58.926  1.00  0.00           C  
ATOM   1086 1HG1 ILE A  67      67.999  56.102  58.065  1.00  0.00           H  
ATOM   1087 2HG1 ILE A  67      69.401  55.580  59.051  1.00  0.00           H  
ATOM   1088  CD1 ILE A  67      67.583  55.995  60.174  1.00  0.00           C  
ATOM   1089 1HD1 ILE A  67      67.780  57.081  60.299  1.00  0.00           H  
ATOM   1090 2HD1 ILE A  67      66.484  55.852  60.078  1.00  0.00           H  
ATOM   1091 3HD1 ILE A  67      67.928  55.474  61.091  1.00  0.00           H  
ATOM   1092  C   ILE A  67      68.526  52.128  56.974  1.00  0.00           C  
ATOM   1093  O   ILE A  67      69.578  51.503  57.069  1.00  0.00           O  
ATOM   1094  N   ARG A  68      67.396  51.487  56.608  1.00  0.00           N  
ATOM   1095  HN  ARG A  68      66.526  51.983  56.547  1.00  0.00           H  
ATOM   1096  CA  ARG A  68      67.378  50.074  56.257  1.00  0.00           C  
ATOM   1097  HA  ARG A  68      67.836  49.528  57.071  1.00  0.00           H  
ATOM   1098  CB  ARG A  68      65.926  49.542  56.082  1.00  0.00           C  
ATOM   1099  HB1 ARG A  68      65.961  48.550  55.577  1.00  0.00           H  
ATOM   1100  HB2 ARG A  68      65.372  50.248  55.428  1.00  0.00           H  
ATOM   1101  CG  ARG A  68      65.194  49.362  57.435  1.00  0.00           C  
ATOM   1102  HG1 ARG A  68      65.146  50.332  57.979  1.00  0.00           H  
ATOM   1103  HG2 ARG A  68      65.839  48.687  58.049  1.00  0.00           H  
ATOM   1104  CD  ARG A  68      63.799  48.705  57.375  1.00  0.00           C  
ATOM   1105  HD1 ARG A  68      63.659  48.089  58.294  1.00  0.00           H  
ATOM   1106  HD2 ARG A  68      63.705  48.024  56.499  1.00  0.00           H  
ATOM   1107  NE  ARG A  68      62.716  49.757  57.384  1.00  0.00           N1+
ATOM   1108  HE  ARG A  68      62.348  50.073  58.252  1.00  0.00           H  
ATOM   1109  CZ  ARG A  68      62.105  50.243  56.299  1.00  0.00           C  
ATOM   1110  NH1 ARG A  68      62.522  49.961  55.074  1.00  0.00           N  
ATOM   1111 1HH1 ARG A  68      63.398  49.515  54.983  1.00  0.00           H  
ATOM   1112 2HH1 ARG A  68      62.110  50.511  54.343  1.00  0.00           H  
ATOM   1113  NH2 ARG A  68      61.067  51.067  56.416  1.00  0.00           N  
ATOM   1114 1HH2 ARG A  68      60.747  51.386  57.309  1.00  0.00           H  
ATOM   1115 2HH2 ARG A  68      60.781  51.526  55.576  1.00  0.00           H  
ATOM   1116  C   ARG A  68      68.235  49.746  55.035  1.00  0.00           C  
ATOM   1117  O   ARG A  68      68.945  48.743  55.019  1.00  0.00           O  
ATOM   1118  N   ASP A  69      68.227  50.595  53.989  1.00  0.00           N  
ATOM   1119  HN  ASP A  69      67.621  51.391  53.974  1.00  0.00           H  
ATOM   1120  CA  ASP A  69      69.128  50.446  52.858  1.00  0.00           C  
ATOM   1121  HA  ASP A  69      69.049  49.412  52.546  1.00  0.00           H  
ATOM   1122  CB  ASP A  69      68.655  51.372  51.705  1.00  0.00           C  
ATOM   1123  HB1 ASP A  69      69.063  52.393  51.803  1.00  0.00           H  
ATOM   1124  HB2 ASP A  69      67.546  51.436  51.737  1.00  0.00           H  
ATOM   1125  CG  ASP A  69      69.007  50.782  50.362  1.00  0.00           C  
ATOM   1126  OD1 ASP A  69      68.741  49.568  50.170  1.00  0.00           O  
ATOM   1127  OD2 ASP A  69      69.475  51.509  49.443  1.00  0.00           O  
ATOM   1128  C   ASP A  69      70.606  50.662  53.233  1.00  0.00           C  
ATOM   1129  O   ASP A  69      71.486  49.897  52.845  1.00  0.00           O  
ATOM   1130  N   ALA A  70      70.911  51.678  54.067  1.00  0.00           N  
ATOM   1131  HN  ALA A  70      70.196  52.328  54.339  1.00  0.00           H  
ATOM   1132  CA  ALA A  70      72.239  51.936  54.601  1.00  0.00           C  
ATOM   1133  HA  ALA A  70      72.910  52.071  53.768  1.00  0.00           H  
ATOM   1134  CB  ALA A  70      72.216  53.244  55.416  1.00  0.00           C  
ATOM   1135  HB1 ALA A  70      73.237  53.517  55.755  1.00  0.00           H  
ATOM   1136  HB2 ALA A  70      71.828  54.072  54.784  1.00  0.00           H  
ATOM   1137  HB3 ALA A  70      71.556  53.146  56.302  1.00  0.00           H  
ATOM   1138  C   ALA A  70      72.808  50.791  55.444  1.00  0.00           C  
ATOM   1139  O   ALA A  70      73.964  50.390  55.298  1.00  0.00           O  
ATOM   1140  N   VAL A  71      71.978  50.186  56.315  1.00  0.00           N  
ATOM   1141  HN  VAL A  71      71.069  50.580  56.476  1.00  0.00           H  
ATOM   1142  CA  VAL A  71      72.286  48.954  57.033  1.00  0.00           C  
ATOM   1143  HA  VAL A  71      73.218  49.102  57.557  1.00  0.00           H  
ATOM   1144  CB  VAL A  71      71.219  48.633  58.078  1.00  0.00           C  
ATOM   1145  HB  VAL A  71      70.213  48.656  57.596  1.00  0.00           H  
ATOM   1146  CG1 VAL A  71      71.440  47.247  58.719  1.00  0.00           C  
ATOM   1147 1HG1 VAL A  71      70.719  47.090  59.549  1.00  0.00           H  
ATOM   1148 2HG1 VAL A  71      71.294  46.427  57.984  1.00  0.00           H  
ATOM   1149 3HG1 VAL A  71      72.468  47.167  59.134  1.00  0.00           H  
ATOM   1150  CG2 VAL A  71      71.281  49.705  59.184  1.00  0.00           C  
ATOM   1151 1HG2 VAL A  71      70.487  49.522  59.938  1.00  0.00           H  
ATOM   1152 2HG2 VAL A  71      72.265  49.663  59.699  1.00  0.00           H  
ATOM   1153 3HG2 VAL A  71      71.147  50.726  58.773  1.00  0.00           H  
ATOM   1154  C   VAL A  71      72.512  47.785  56.078  1.00  0.00           C  
ATOM   1155  O   VAL A  71      73.424  46.982  56.256  1.00  0.00           O  
ATOM   1156  N   THR A  72      71.729  47.684  54.990  1.00  0.00           N  
ATOM   1157  HN  THR A  72      70.983  48.336  54.860  1.00  0.00           H  
ATOM   1158  CA  THR A  72      71.921  46.660  53.957  1.00  0.00           C  
ATOM   1159  HA  THR A  72      71.897  45.698  54.451  1.00  0.00           H  
ATOM   1160  CB  THR A  72      70.806  46.655  52.912  1.00  0.00           C  
ATOM   1161  HB  THR A  72      70.804  47.605  52.329  1.00  0.00           H  
ATOM   1162  OG1 THR A  72      69.541  46.491  53.541  1.00  0.00           O  
ATOM   1163  HG1 THR A  72      69.378  47.294  54.064  1.00  0.00           H  
ATOM   1164  CG2 THR A  72      70.944  45.466  51.951  1.00  0.00           C  
ATOM   1165 1HG2 THR A  72      70.055  45.414  51.287  1.00  0.00           H  
ATOM   1166 2HG2 THR A  72      71.846  45.568  51.319  1.00  0.00           H  
ATOM   1167 3HG2 THR A  72      71.006  44.517  52.524  1.00  0.00           H  
ATOM   1168  C   THR A  72      73.282  46.755  53.265  1.00  0.00           C  
ATOM   1169  O   THR A  72      73.995  45.761  53.127  1.00  0.00           O  
ATOM   1170  N   TYR A  73      73.748  47.963  52.870  1.00  0.00           N  
ATOM   1171  HN  TYR A  73      73.151  48.768  52.935  1.00  0.00           H  
ATOM   1172  CA  TYR A  73      75.116  48.164  52.376  1.00  0.00           C  
ATOM   1173  HA  TYR A  73      75.276  47.461  51.572  1.00  0.00           H  
ATOM   1174  CB  TYR A  73      75.375  49.603  51.847  1.00  0.00           C  
ATOM   1175  HB1 TYR A  73      76.411  49.697  51.454  1.00  0.00           H  
ATOM   1176  HB2 TYR A  73      75.258  50.333  52.679  1.00  0.00           H  
ATOM   1177  CG  TYR A  73      74.435  49.972  50.735  1.00  0.00           C  
ATOM   1178  CD1 TYR A  73      74.414  49.284  49.506  1.00  0.00           C  
ATOM   1179  HD1 TYR A  73      75.114  48.479  49.335  1.00  0.00           H  
ATOM   1180  CE1 TYR A  73      73.465  49.614  48.521  1.00  0.00           C  
ATOM   1181  HE1 TYR A  73      73.427  49.055  47.599  1.00  0.00           H  
ATOM   1182  CZ  TYR A  73      72.523  50.617  48.773  1.00  0.00           C  
ATOM   1183  OH  TYR A  73      71.490  50.912  47.861  1.00  0.00           O  
ATOM   1184  HH  TYR A  73      70.737  51.221  48.431  1.00  0.00           H  
ATOM   1185  CD2 TYR A  73      73.530  51.020  50.935  1.00  0.00           C  
ATOM   1186  HD2 TYR A  73      73.540  51.563  51.866  1.00  0.00           H  
ATOM   1187  CE2 TYR A  73      72.560  51.319  49.977  1.00  0.00           C  
ATOM   1188  HE2 TYR A  73      71.822  52.074  50.195  1.00  0.00           H  
ATOM   1189  C   TYR A  73      76.186  47.855  53.427  1.00  0.00           C  
ATOM   1190  O   TYR A  73      77.222  47.245  53.146  1.00  0.00           O  
ATOM   1191  N   THR A  74      75.924  48.241  54.687  1.00  0.00           N  
ATOM   1192  HN  THR A  74      75.091  48.773  54.849  1.00  0.00           H  
ATOM   1193  CA  THR A  74      76.769  47.973  55.852  1.00  0.00           C  
ATOM   1194  HA  THR A  74      77.740  48.400  55.667  1.00  0.00           H  
ATOM   1195  CB  THR A  74      76.195  48.616  57.109  1.00  0.00           C  
ATOM   1196  HB  THR A  74      75.173  48.225  57.312  1.00  0.00           H  
ATOM   1197  OG1 THR A  74      76.137  50.023  56.945  1.00  0.00           O  
ATOM   1198  HG1 THR A  74      75.441  50.210  56.290  1.00  0.00           H  
ATOM   1199  CG2 THR A  74      77.057  48.391  58.352  1.00  0.00           C  
ATOM   1200 1HG2 THR A  74      76.611  48.926  59.218  1.00  0.00           H  
ATOM   1201 2HG2 THR A  74      77.103  47.314  58.610  1.00  0.00           H  
ATOM   1202 3HG2 THR A  74      78.076  48.790  58.187  1.00  0.00           H  
ATOM   1203  C   THR A  74      76.979  46.486  56.100  1.00  0.00           C  
ATOM   1204  O   THR A  74      78.113  46.021  56.238  1.00  0.00           O  
ATOM   1205  N   GLU A  75      75.903  45.679  56.072  1.00  0.00           N  
ATOM   1206  HN  GLU A  75      74.980  46.078  56.015  1.00  0.00           H  
ATOM   1207  CA  GLU A  75      75.956  44.234  56.224  1.00  0.00           C  
ATOM   1208  HA  GLU A  75      76.666  43.999  57.006  1.00  0.00           H  
ATOM   1209  CB  GLU A  75      74.574  43.688  56.647  1.00  0.00           C  
ATOM   1210  HB1 GLU A  75      74.579  42.575  56.621  1.00  0.00           H  
ATOM   1211  HB2 GLU A  75      73.807  44.047  55.925  1.00  0.00           H  
ATOM   1212  CG  GLU A  75      74.164  44.126  58.078  1.00  0.00           C  
ATOM   1213  HG1 GLU A  75      73.120  43.810  58.280  1.00  0.00           H  
ATOM   1214  HG2 GLU A  75      74.203  45.232  58.162  1.00  0.00           H  
ATOM   1215  CD  GLU A  75      75.033  43.547  59.180  1.00  0.00           C  
ATOM   1216  OE1 GLU A  75      74.879  43.986  60.355  1.00  0.00           O  
ATOM   1217  OE2 GLU A  75      75.881  42.643  58.935  1.00  0.00           O  
ATOM   1218  C   GLU A  75      76.436  43.504  54.974  1.00  0.00           C  
ATOM   1219  O   GLU A  75      77.019  42.416  55.037  1.00  0.00           O  
ATOM   1220  N   HIS A  76      76.298  44.107  53.773  1.00  0.00           N  
ATOM   1221  HN  HIS A  76      75.693  44.904  53.681  1.00  0.00           H  
ATOM   1222  CA  HIS A  76      76.999  43.637  52.584  1.00  0.00           C  
ATOM   1223  HA  HIS A  76      76.783  42.586  52.481  1.00  0.00           H  
ATOM   1224  CB  HIS A  76      76.553  44.319  51.277  1.00  0.00           C  
ATOM   1225  HB1 HIS A  76      77.301  44.156  50.473  1.00  0.00           H  
ATOM   1226  HB2 HIS A  76      76.432  45.410  51.434  1.00  0.00           H  
ATOM   1227  ND1 HIS A  76      75.200  42.372  50.540  1.00  0.00           N  
ATOM   1228  CG  HIS A  76      75.279  43.737  50.758  1.00  0.00           C  
ATOM   1229  CE1 HIS A  76      73.975  42.169  50.093  1.00  0.00           C  
ATOM   1230  HE1 HIS A  76      73.555  41.195  49.831  1.00  0.00           H  
ATOM   1231  NE2 HIS A  76      73.272  43.324  50.009  1.00  0.00           N  
ATOM   1232  HE2 HIS A  76      72.313  43.422  49.739  1.00  0.00           H  
ATOM   1233  CD2 HIS A  76      74.108  44.335  50.430  1.00  0.00           C  
ATOM   1234  HD2 HIS A  76      73.842  45.382  50.476  1.00  0.00           H  
ATOM   1235  C   HIS A  76      78.508  43.729  52.724  1.00  0.00           C  
ATOM   1236  O   HIS A  76      79.217  42.773  52.413  1.00  0.00           O  
ATOM   1237  N   ALA A  77      79.028  44.834  53.281  1.00  0.00           N  
ATOM   1238  HN  ALA A  77      78.432  45.621  53.465  1.00  0.00           H  
ATOM   1239  CA  ALA A  77      80.412  44.934  53.709  1.00  0.00           C  
ATOM   1240  HA  ALA A  77      81.039  44.631  52.879  1.00  0.00           H  
ATOM   1241  CB  ALA A  77      80.732  46.402  54.055  1.00  0.00           C  
ATOM   1242  HB1 ALA A  77      81.809  46.507  54.312  1.00  0.00           H  
ATOM   1243  HB2 ALA A  77      80.508  47.043  53.176  1.00  0.00           H  
ATOM   1244  HB3 ALA A  77      80.112  46.742  54.912  1.00  0.00           H  
ATOM   1245  C   ALA A  77      80.786  44.016  54.884  1.00  0.00           C  
ATOM   1246  O   ALA A  77      81.908  43.527  54.954  1.00  0.00           O  
ATOM   1247  N   LYS A  78      79.842  43.801  55.826  1.00  0.00           N  
ATOM   1248  HN  LYS A  78      78.968  44.274  55.709  1.00  0.00           H  
ATOM   1249  CA  LYS A  78      79.957  43.040  57.071  1.00  0.00           C  
ATOM   1250  HA  LYS A  78      78.938  42.855  57.379  1.00  0.00           H  
ATOM   1251  CB  LYS A  78      80.630  41.635  57.008  1.00  0.00           C  
ATOM   1252  HB1 LYS A  78      80.719  41.248  58.050  1.00  0.00           H  
ATOM   1253  HB2 LYS A  78      81.663  41.721  56.612  1.00  0.00           H  
ATOM   1254  CG  LYS A  78      79.821  40.590  56.221  1.00  0.00           C  
ATOM   1255  HG1 LYS A  78      78.756  40.911  56.214  1.00  0.00           H  
ATOM   1256  HG2 LYS A  78      79.867  39.621  56.771  1.00  0.00           H  
ATOM   1257  CD  LYS A  78      80.354  40.353  54.800  1.00  0.00           C  
ATOM   1258  HD1 LYS A  78      81.303  39.774  54.884  1.00  0.00           H  
ATOM   1259  HD2 LYS A  78      80.622  41.326  54.329  1.00  0.00           H  
ATOM   1260  CE  LYS A  78      79.381  39.595  53.898  1.00  0.00           C  
ATOM   1261  HE1 LYS A  78      78.974  38.700  54.416  1.00  0.00           H  
ATOM   1262  HE2 LYS A  78      79.894  39.278  52.963  1.00  0.00           H  
ATOM   1263  NZ  LYS A  78      78.269  40.486  53.530  1.00  0.00           N1+
ATOM   1264  HZ1 LYS A  78      78.672  41.290  52.983  1.00  0.00           H  
ATOM   1265  HZ2 LYS A  78      77.544  40.018  52.959  1.00  0.00           H  
ATOM   1266  HZ3 LYS A  78      77.822  40.924  54.372  1.00  0.00           H  
ATOM   1267  C   LYS A  78      80.513  43.894  58.197  1.00  0.00           C  
ATOM   1268  O   LYS A  78      81.032  43.415  59.204  1.00  0.00           O  
ATOM   1269  N   ARG A  79      80.349  45.219  58.076  1.00  0.00           N  
ATOM   1270  HN  ARG A  79      79.835  45.565  57.293  1.00  0.00           H  
ATOM   1271  CA  ARG A  79      80.630  46.153  59.139  1.00  0.00           C  
ATOM   1272  HA  ARG A  79      81.554  45.874  59.628  1.00  0.00           H  
ATOM   1273  CB  ARG A  79      80.733  47.592  58.585  1.00  0.00           C  
ATOM   1274  HB1 ARG A  79      80.663  48.337  59.408  1.00  0.00           H  
ATOM   1275  HB2 ARG A  79      79.869  47.754  57.902  1.00  0.00           H  
ATOM   1276  CG  ARG A  79      82.033  47.886  57.820  1.00  0.00           C  
ATOM   1277  HG1 ARG A  79      82.210  47.098  57.054  1.00  0.00           H  
ATOM   1278  HG2 ARG A  79      82.878  47.837  58.544  1.00  0.00           H  
ATOM   1279  CD  ARG A  79      82.028  49.271  57.167  1.00  0.00           C  
ATOM   1280  HD1 ARG A  79      83.052  49.533  56.812  1.00  0.00           H  
ATOM   1281  HD2 ARG A  79      81.689  50.048  57.890  1.00  0.00           H  
ATOM   1282  NE  ARG A  79      81.123  49.176  55.974  1.00  0.00           N1+
ATOM   1283  HE  ARG A  79      81.386  48.599  55.215  1.00  0.00           H  
ATOM   1284  CZ  ARG A  79      80.115  50.015  55.700  1.00  0.00           C  
ATOM   1285  NH1 ARG A  79      79.622  50.869  56.576  1.00  0.00           N  
ATOM   1286 1HH1 ARG A  79      79.703  50.729  57.559  1.00  0.00           H  
ATOM   1287 2HH1 ARG A  79      78.843  51.439  56.226  1.00  0.00           H  
ATOM   1288  NH2 ARG A  79      79.579  49.988  54.485  1.00  0.00           N  
ATOM   1289 1HH2 ARG A  79      79.754  49.265  53.846  1.00  0.00           H  
ATOM   1290 2HH2 ARG A  79      78.776  50.605  54.291  1.00  0.00           H  
ATOM   1291  C   ARG A  79      79.522  46.121  60.176  1.00  0.00           C  
ATOM   1292  O   ARG A  79      78.387  45.761  59.894  1.00  0.00           O  
ATOM   1293  N   LYS A  80      79.818  46.531  61.418  1.00  0.00           N  
ATOM   1294  HN  LYS A  80      80.755  46.732  61.684  1.00  0.00           H  
ATOM   1295  CA  LYS A  80      78.801  46.744  62.437  1.00  0.00           C  
ATOM   1296  HA  LYS A  80      77.832  46.409  62.090  1.00  0.00           H  
ATOM   1297  CB  LYS A  80      79.160  45.988  63.742  1.00  0.00           C  
ATOM   1298  HB1 LYS A  80      78.383  46.202  64.512  1.00  0.00           H  
ATOM   1299  HB2 LYS A  80      80.128  46.375  64.131  1.00  0.00           H  
ATOM   1300  CG  LYS A  80      79.270  44.457  63.571  1.00  0.00           C  
ATOM   1301  HG1 LYS A  80      79.596  44.022  64.545  1.00  0.00           H  
ATOM   1302  HG2 LYS A  80      80.066  44.225  62.828  1.00  0.00           H  
ATOM   1303  CD  LYS A  80      77.950  43.776  63.151  1.00  0.00           C  
ATOM   1304  HD1 LYS A  80      77.153  44.550  63.061  1.00  0.00           H  
ATOM   1305  HD2 LYS A  80      77.639  43.079  63.961  1.00  0.00           H  
ATOM   1306  CE  LYS A  80      78.053  43.004  61.827  1.00  0.00           C  
ATOM   1307  HE1 LYS A  80      78.735  42.133  61.932  1.00  0.00           H  
ATOM   1308  HE2 LYS A  80      78.444  43.660  61.022  1.00  0.00           H  
ATOM   1309  NZ  LYS A  80      76.733  42.528  61.413  1.00  0.00           N1+
ATOM   1310  HZ1 LYS A  80      76.043  43.330  61.318  1.00  0.00           H  
ATOM   1311  HZ2 LYS A  80      76.706  42.237  60.399  1.00  0.00           H  
ATOM   1312  HZ3 LYS A  80      76.307  41.802  62.003  1.00  0.00           H  
ATOM   1313  C   LYS A  80      78.658  48.243  62.671  1.00  0.00           C  
ATOM   1314  O   LYS A  80      78.197  48.713  63.707  1.00  0.00           O  
ATOM   1315  N   THR A  81      79.093  49.038  61.678  1.00  0.00           N  
ATOM   1316  HN  THR A  81      79.419  48.621  60.839  1.00  0.00           H  
ATOM   1317  CA  THR A  81      79.086  50.490  61.732  1.00  0.00           C  
ATOM   1318  HA  THR A  81      78.371  50.824  62.471  1.00  0.00           H  
ATOM   1319  CB  THR A  81      80.453  51.090  62.051  1.00  0.00           C  
ATOM   1320  HB  THR A  81      81.147  50.987  61.183  1.00  0.00           H  
ATOM   1321  OG1 THR A  81      81.058  50.419  63.144  1.00  0.00           O  
ATOM   1322  HG1 THR A  81      80.423  50.467  63.868  1.00  0.00           H  
ATOM   1323  CG2 THR A  81      80.329  52.566  62.445  1.00  0.00           C  
ATOM   1324 1HG2 THR A  81      81.323  52.968  62.737  1.00  0.00           H  
ATOM   1325 2HG2 THR A  81      79.954  53.178  61.598  1.00  0.00           H  
ATOM   1326 3HG2 THR A  81      79.637  52.692  63.303  1.00  0.00           H  
ATOM   1327  C   THR A  81      78.660  51.031  60.387  1.00  0.00           C  
ATOM   1328  O   THR A  81      79.342  50.823  59.379  1.00  0.00           O  
ATOM   1329  N   VAL A  82      77.513  51.738  60.340  1.00  0.00           N  
ATOM   1330  HN  VAL A  82      76.949  51.834  61.152  1.00  0.00           H  
ATOM   1331  CA  VAL A  82      77.056  52.523  59.199  1.00  0.00           C  
ATOM   1332  HA  VAL A  82      77.118  51.903  58.317  1.00  0.00           H  
ATOM   1333  CB  VAL A  82      75.602  52.981  59.375  1.00  0.00           C  
ATOM   1334  HB  VAL A  82      75.541  53.725  60.204  1.00  0.00           H  
ATOM   1335  CG1 VAL A  82      75.059  53.624  58.082  1.00  0.00           C  
ATOM   1336 1HG1 VAL A  82      73.984  53.875  58.200  1.00  0.00           H  
ATOM   1337 2HG1 VAL A  82      75.601  54.558  57.829  1.00  0.00           H  
ATOM   1338 3HG1 VAL A  82      75.158  52.911  57.234  1.00  0.00           H  
ATOM   1339  CG2 VAL A  82      74.711  51.774  59.738  1.00  0.00           C  
ATOM   1340 1HG2 VAL A  82      73.644  52.084  59.765  1.00  0.00           H  
ATOM   1341 2HG2 VAL A  82      74.813  50.977  58.971  1.00  0.00           H  
ATOM   1342 3HG2 VAL A  82      74.968  51.350  60.729  1.00  0.00           H  
ATOM   1343  C   VAL A  82      77.966  53.729  58.977  1.00  0.00           C  
ATOM   1344  O   VAL A  82      78.457  54.325  59.933  1.00  0.00           O  
ATOM   1345  N   THR A  83      78.231  54.126  57.721  1.00  0.00           N  
ATOM   1346  HN  THR A  83      77.886  53.599  56.927  1.00  0.00           H  
ATOM   1347  CA  THR A  83      79.014  55.318  57.420  1.00  0.00           C  
ATOM   1348  HA  THR A  83      79.057  55.936  58.307  1.00  0.00           H  
ATOM   1349  CB  THR A  83      80.468  55.026  57.023  1.00  0.00           C  
ATOM   1350  HB  THR A  83      80.883  54.330  57.792  1.00  0.00           H  
ATOM   1351  OG1 THR A  83      81.269  56.203  57.010  1.00  0.00           O  
ATOM   1352  HG1 THR A  83      82.180  55.908  56.912  1.00  0.00           H  
ATOM   1353  CG2 THR A  83      80.597  54.369  55.642  1.00  0.00           C  
ATOM   1354 1HG2 THR A  83      81.660  54.154  55.409  1.00  0.00           H  
ATOM   1355 2HG2 THR A  83      80.041  53.411  55.614  1.00  0.00           H  
ATOM   1356 3HG2 THR A  83      80.197  55.026  54.845  1.00  0.00           H  
ATOM   1357  C   THR A  83      78.294  56.170  56.392  1.00  0.00           C  
ATOM   1358  O   THR A  83      77.246  55.818  55.855  1.00  0.00           O  
ATOM   1359  N   ALA A  84      78.835  57.368  56.113  1.00  0.00           N  
ATOM   1360  HN  ALA A  84      79.725  57.565  56.527  1.00  0.00           H  
ATOM   1361  CA  ALA A  84      78.266  58.388  55.257  1.00  0.00           C  
ATOM   1362  HA  ALA A  84      77.304  58.669  55.664  1.00  0.00           H  
ATOM   1363  CB  ALA A  84      79.214  59.600  55.273  1.00  0.00           C  
ATOM   1364  HB1 ALA A  84      78.774  60.446  54.708  1.00  0.00           H  
ATOM   1365  HB2 ALA A  84      79.387  59.937  56.317  1.00  0.00           H  
ATOM   1366  HB3 ALA A  84      80.196  59.349  54.817  1.00  0.00           H  
ATOM   1367  C   ALA A  84      78.023  57.909  53.826  1.00  0.00           C  
ATOM   1368  O   ALA A  84      77.019  58.227  53.191  1.00  0.00           O  
ATOM   1369  N   MET A  85      78.937  57.070  53.309  1.00  0.00           N  
ATOM   1370  HN  MET A  85      79.771  56.894  53.822  1.00  0.00           H  
ATOM   1371  CA  MET A  85      78.826  56.400  52.032  1.00  0.00           C  
ATOM   1372  HA  MET A  85      78.678  57.168  51.288  1.00  0.00           H  
ATOM   1373  CB  MET A  85      80.134  55.646  51.683  1.00  0.00           C  
ATOM   1374  HB1 MET A  85      80.024  55.211  50.662  1.00  0.00           H  
ATOM   1375  HB2 MET A  85      80.294  54.802  52.389  1.00  0.00           H  
ATOM   1376  CG  MET A  85      81.378  56.563  51.677  1.00  0.00           C  
ATOM   1377  HG1 MET A  85      81.089  57.538  51.223  1.00  0.00           H  
ATOM   1378  HG2 MET A  85      82.137  56.115  50.996  1.00  0.00           H  
ATOM   1379  SD  MET A  85      82.152  56.830  53.307  1.00  0.00           S  
ATOM   1380  CE  MET A  85      83.083  58.291  52.773  1.00  0.00           C  
ATOM   1381  HE1 MET A  85      83.751  58.656  53.582  1.00  0.00           H  
ATOM   1382  HE2 MET A  85      83.708  58.061  51.883  1.00  0.00           H  
ATOM   1383  HE3 MET A  85      82.395  59.122  52.501  1.00  0.00           H  
ATOM   1384  C   MET A  85      77.624  55.464  51.922  1.00  0.00           C  
ATOM   1385  O   MET A  85      76.954  55.427  50.894  1.00  0.00           O  
ATOM   1386  N   ASP A  86      77.267  54.712  52.984  1.00  0.00           N  
ATOM   1387  HN  ASP A  86      77.776  54.741  53.842  1.00  0.00           H  
ATOM   1388  CA  ASP A  86      76.062  53.896  52.997  1.00  0.00           C  
ATOM   1389  HA  ASP A  86      76.088  53.228  52.146  1.00  0.00           H  
ATOM   1390  CB  ASP A  86      75.946  53.081  54.299  1.00  0.00           C  
ATOM   1391  HB1 ASP A  86      75.085  52.387  54.243  1.00  0.00           H  
ATOM   1392  HB2 ASP A  86      75.813  53.755  55.172  1.00  0.00           H  
ATOM   1393  CG  ASP A  86      77.176  52.258  54.524  1.00  0.00           C  
ATOM   1394  OD1 ASP A  86      77.515  51.387  53.688  1.00  0.00           O  
ATOM   1395  OD2 ASP A  86      77.838  52.473  55.570  1.00  0.00           O  
ATOM   1396  C   ASP A  86      74.796  54.736  52.893  1.00  0.00           C  
ATOM   1397  O   ASP A  86      73.873  54.435  52.137  1.00  0.00           O  
ATOM   1398  N   VAL A  87      74.757  55.856  53.642  1.00  0.00           N  
ATOM   1399  HN  VAL A  87      75.523  56.047  54.256  1.00  0.00           H  
ATOM   1400  CA  VAL A  87      73.679  56.831  53.613  1.00  0.00           C  
ATOM   1401  HA  VAL A  87      72.751  56.308  53.801  1.00  0.00           H  
ATOM   1402  CB  VAL A  87      73.874  57.890  54.697  1.00  0.00           C  
ATOM   1403  HB  VAL A  87      74.842  58.421  54.534  1.00  0.00           H  
ATOM   1404  CG1 VAL A  87      72.728  58.923  54.679  1.00  0.00           C  
ATOM   1405 1HG1 VAL A  87      72.850  59.634  55.524  1.00  0.00           H  
ATOM   1406 2HG1 VAL A  87      72.724  59.510  53.738  1.00  0.00           H  
ATOM   1407 3HG1 VAL A  87      71.746  58.414  54.789  1.00  0.00           H  
ATOM   1408  CG2 VAL A  87      73.926  57.191  56.070  1.00  0.00           C  
ATOM   1409 1HG2 VAL A  87      74.016  57.947  56.879  1.00  0.00           H  
ATOM   1410 2HG2 VAL A  87      72.998  56.605  56.242  1.00  0.00           H  
ATOM   1411 3HG2 VAL A  87      74.794  56.505  56.150  1.00  0.00           H  
ATOM   1412  C   VAL A  87      73.544  57.486  52.245  1.00  0.00           C  
ATOM   1413  O   VAL A  87      72.455  57.564  51.677  1.00  0.00           O  
ATOM   1414  N   VAL A  88      74.664  57.913  51.624  1.00  0.00           N  
ATOM   1415  HN  VAL A  88      75.548  57.874  52.105  1.00  0.00           H  
ATOM   1416  CA  VAL A  88      74.653  58.452  50.269  1.00  0.00           C  
ATOM   1417  HA  VAL A  88      73.867  59.194  50.266  1.00  0.00           H  
ATOM   1418  CB  VAL A  88      75.939  59.198  49.898  1.00  0.00           C  
ATOM   1419  HB  VAL A  88      76.424  59.540  50.845  1.00  0.00           H  
ATOM   1420  CG1 VAL A  88      76.966  58.362  49.109  1.00  0.00           C  
ATOM   1421 1HG1 VAL A  88      77.901  58.946  48.977  1.00  0.00           H  
ATOM   1422 2HG1 VAL A  88      77.217  57.429  49.648  1.00  0.00           H  
ATOM   1423 3HG1 VAL A  88      76.581  58.105  48.100  1.00  0.00           H  
ATOM   1424  CG2 VAL A  88      75.557  60.449  49.091  1.00  0.00           C  
ATOM   1425 1HG2 VAL A  88      76.462  61.047  48.850  1.00  0.00           H  
ATOM   1426 2HG2 VAL A  88      75.059  60.174  48.137  1.00  0.00           H  
ATOM   1427 3HG2 VAL A  88      74.871  61.102  49.672  1.00  0.00           H  
ATOM   1428  C   VAL A  88      74.222  57.416  49.238  1.00  0.00           C  
ATOM   1429  O   VAL A  88      73.466  57.697  48.309  1.00  0.00           O  
ATOM   1430  N   TYR A  89      74.642  56.146  49.402  1.00  0.00           N  
ATOM   1431  HN  TYR A  89      75.313  55.936  50.124  1.00  0.00           H  
ATOM   1432  CA  TYR A  89      74.192  55.032  48.596  1.00  0.00           C  
ATOM   1433  HA  TYR A  89      74.335  55.321  47.568  1.00  0.00           H  
ATOM   1434  CB  TYR A  89      75.002  53.742  48.890  1.00  0.00           C  
ATOM   1435  HB1 TYR A  89      74.466  52.843  48.520  1.00  0.00           H  
ATOM   1436  HB2 TYR A  89      75.120  53.628  49.991  1.00  0.00           H  
ATOM   1437  CG  TYR A  89      76.383  53.700  48.278  1.00  0.00           C  
ATOM   1438  CD1 TYR A  89      76.965  54.751  47.537  1.00  0.00           C  
ATOM   1439  HD1 TYR A  89      76.465  55.696  47.398  1.00  0.00           H  
ATOM   1440  CE1 TYR A  89      78.249  54.616  46.994  1.00  0.00           C  
ATOM   1441  HE1 TYR A  89      78.699  55.426  46.439  1.00  0.00           H  
ATOM   1442  CZ  TYR A  89      78.973  53.438  47.189  1.00  0.00           C  
ATOM   1443  OH  TYR A  89      80.257  53.332  46.624  1.00  0.00           O  
ATOM   1444  HH  TYR A  89      80.686  52.554  46.987  1.00  0.00           H  
ATOM   1445  CD2 TYR A  89      77.133  52.525  48.472  1.00  0.00           C  
ATOM   1446  HD2 TYR A  89      76.717  51.721  49.064  1.00  0.00           H  
ATOM   1447  CE2 TYR A  89      78.422  52.392  47.934  1.00  0.00           C  
ATOM   1448  HE2 TYR A  89      78.984  51.485  48.100  1.00  0.00           H  
ATOM   1449  C   TYR A  89      72.703  54.737  48.709  1.00  0.00           C  
ATOM   1450  O   TYR A  89      72.069  54.449  47.688  1.00  0.00           O  
ATOM   1451  N   ALA A  90      72.132  54.814  49.920  1.00  0.00           N  
ATOM   1452  HN  ALA A  90      72.710  54.948  50.734  1.00  0.00           H  
ATOM   1453  CA  ALA A  90      70.712  54.706  50.188  1.00  0.00           C  
ATOM   1454  HA  ALA A  90      70.352  53.769  49.785  1.00  0.00           H  
ATOM   1455  CB  ALA A  90      70.516  54.721  51.711  1.00  0.00           C  
ATOM   1456  HB1 ALA A  90      69.448  54.582  51.970  1.00  0.00           H  
ATOM   1457  HB2 ALA A  90      71.093  53.892  52.174  1.00  0.00           H  
ATOM   1458  HB3 ALA A  90      70.869  55.672  52.158  1.00  0.00           H  
ATOM   1459  C   ALA A  90      69.882  55.811  49.553  1.00  0.00           C  
ATOM   1460  O   ALA A  90      68.867  55.563  48.904  1.00  0.00           O  
ATOM   1461  N   LEU A  91      70.336  57.071  49.656  1.00  0.00           N  
ATOM   1462  HN  LEU A  91      71.124  57.271  50.247  1.00  0.00           H  
ATOM   1463  CA  LEU A  91      69.730  58.195  48.965  1.00  0.00           C  
ATOM   1464  HA  LEU A  91      68.682  58.237  49.222  1.00  0.00           H  
ATOM   1465  CB  LEU A  91      70.436  59.502  49.402  1.00  0.00           C  
ATOM   1466  HB1 LEU A  91      70.082  60.357  48.784  1.00  0.00           H  
ATOM   1467  HB2 LEU A  91      71.529  59.387  49.231  1.00  0.00           H  
ATOM   1468  CG  LEU A  91      70.207  59.866  50.884  1.00  0.00           C  
ATOM   1469  HG  LEU A  91      70.375  58.957  51.510  1.00  0.00           H  
ATOM   1470  CD1 LEU A  91      71.213  60.930  51.340  1.00  0.00           C  
ATOM   1471 1HD1 LEU A  91      71.070  61.158  52.418  1.00  0.00           H  
ATOM   1472 2HD1 LEU A  91      72.254  60.575  51.189  1.00  0.00           H  
ATOM   1473 3HD1 LEU A  91      71.059  61.865  50.762  1.00  0.00           H  
ATOM   1474  CD2 LEU A  91      68.777  60.362  51.130  1.00  0.00           C  
ATOM   1475 1HD2 LEU A  91      68.636  60.601  52.205  1.00  0.00           H  
ATOM   1476 2HD2 LEU A  91      68.587  61.282  50.535  1.00  0.00           H  
ATOM   1477 3HD2 LEU A  91      68.032  59.593  50.841  1.00  0.00           H  
ATOM   1478  C   LEU A  91      69.798  58.039  47.447  1.00  0.00           C  
ATOM   1479  O   LEU A  91      68.808  58.199  46.736  1.00  0.00           O  
ATOM   1480  N   LYS A  92      70.971  57.625  46.928  1.00  0.00           N  
ATOM   1481  HN  LYS A  92      71.761  57.550  47.542  1.00  0.00           H  
ATOM   1482  CA  LYS A  92      71.216  57.358  45.522  1.00  0.00           C  
ATOM   1483  HA  LYS A  92      71.064  58.271  44.965  1.00  0.00           H  
ATOM   1484  CB  LYS A  92      72.690  56.884  45.387  1.00  0.00           C  
ATOM   1485  HB1 LYS A  92      72.834  56.060  46.108  1.00  0.00           H  
ATOM   1486  HB2 LYS A  92      73.351  57.714  45.732  1.00  0.00           H  
ATOM   1487  CG  LYS A  92      73.163  56.433  43.995  1.00  0.00           C  
ATOM   1488  HG1 LYS A  92      73.525  57.344  43.459  1.00  0.00           H  
ATOM   1489  HG2 LYS A  92      72.332  56.026  43.378  1.00  0.00           H  
ATOM   1490  CD  LYS A  92      74.296  55.384  44.037  1.00  0.00           C  
ATOM   1491  HD1 LYS A  92      75.063  55.665  44.790  1.00  0.00           H  
ATOM   1492  HD2 LYS A  92      74.798  55.445  43.039  1.00  0.00           H  
ATOM   1493  CE  LYS A  92      73.837  53.918  44.192  1.00  0.00           C  
ATOM   1494  HE1 LYS A  92      74.610  53.251  43.748  1.00  0.00           H  
ATOM   1495  HE2 LYS A  92      72.878  53.755  43.656  1.00  0.00           H  
ATOM   1496  NZ  LYS A  92      73.666  53.509  45.607  1.00  0.00           N1+
ATOM   1497  HZ1 LYS A  92      73.377  52.513  45.680  1.00  0.00           H  
ATOM   1498  HZ2 LYS A  92      74.567  53.626  46.116  1.00  0.00           H  
ATOM   1499  HZ3 LYS A  92      72.936  54.082  46.095  1.00  0.00           H  
ATOM   1500  C   LYS A  92      70.313  56.298  44.901  1.00  0.00           C  
ATOM   1501  O   LYS A  92      69.756  56.502  43.827  1.00  0.00           O  
ATOM   1502  N   ARG A  93      70.115  55.124  45.543  1.00  0.00           N  
ATOM   1503  HN  ARG A  93      70.466  54.973  46.469  1.00  0.00           H  
ATOM   1504  CA  ARG A  93      69.354  54.060  44.891  1.00  0.00           C  
ATOM   1505  HA  ARG A  93      69.627  54.041  43.843  1.00  0.00           H  
ATOM   1506  CB  ARG A  93      69.662  52.660  45.476  1.00  0.00           C  
ATOM   1507  HB1 ARG A  93      69.083  52.518  46.416  1.00  0.00           H  
ATOM   1508  HB2 ARG A  93      70.734  52.602  45.753  1.00  0.00           H  
ATOM   1509  CG  ARG A  93      69.349  51.527  44.468  1.00  0.00           C  
ATOM   1510  HG1 ARG A  93      70.083  51.577  43.634  1.00  0.00           H  
ATOM   1511  HG2 ARG A  93      68.346  51.699  44.011  1.00  0.00           H  
ATOM   1512  CD  ARG A  93      69.356  50.109  45.049  1.00  0.00           C  
ATOM   1513  HD1 ARG A  93      70.321  49.908  45.570  1.00  0.00           H  
ATOM   1514  HD2 ARG A  93      69.199  49.351  44.247  1.00  0.00           H  
ATOM   1515  NE  ARG A  93      68.199  50.047  45.987  1.00  0.00           N1+
ATOM   1516  HE  ARG A  93      67.372  50.581  45.811  1.00  0.00           H  
ATOM   1517  CZ  ARG A  93      68.211  49.450  47.179  1.00  0.00           C  
ATOM   1518  NH1 ARG A  93      69.276  48.851  47.685  1.00  0.00           N  
ATOM   1519 1HH1 ARG A  93      70.147  49.127  47.318  1.00  0.00           H  
ATOM   1520 2HH1 ARG A  93      69.215  48.859  48.701  1.00  0.00           H  
ATOM   1521  NH2 ARG A  93      67.176  49.605  47.987  1.00  0.00           N  
ATOM   1522 1HH2 ARG A  93      66.557  50.360  47.753  1.00  0.00           H  
ATOM   1523 2HH2 ARG A  93      67.459  49.491  48.952  1.00  0.00           H  
ATOM   1524  C   ARG A  93      67.853  54.303  44.926  1.00  0.00           C  
ATOM   1525  O   ARG A  93      67.102  53.790  44.104  1.00  0.00           O  
ATOM   1526  N   GLN A  94      67.394  55.153  45.856  1.00  0.00           N  
ATOM   1527  HN  GLN A  94      68.018  55.545  46.528  1.00  0.00           H  
ATOM   1528  CA  GLN A  94      66.002  55.531  45.964  1.00  0.00           C  
ATOM   1529  HA  GLN A  94      65.377  54.823  45.433  1.00  0.00           H  
ATOM   1530  CB  GLN A  94      65.575  55.519  47.456  1.00  0.00           C  
ATOM   1531  HB1 GLN A  94      64.683  56.174  47.590  1.00  0.00           H  
ATOM   1532  HB2 GLN A  94      66.391  55.941  48.080  1.00  0.00           H  
ATOM   1533  CG  GLN A  94      65.161  54.110  47.973  1.00  0.00           C  
ATOM   1534  HG1 GLN A  94      64.304  53.745  47.364  1.00  0.00           H  
ATOM   1535  HG2 GLN A  94      64.822  54.189  49.026  1.00  0.00           H  
ATOM   1536  CD  GLN A  94      66.238  53.020  47.911  1.00  0.00           C  
ATOM   1537  OE1 GLN A  94      66.080  51.984  47.259  1.00  0.00           O  
ATOM   1538  NE2 GLN A  94      67.352  53.224  48.641  1.00  0.00           N  
ATOM   1539 1HE2 GLN A  94      67.568  54.138  48.984  1.00  0.00           H  
ATOM   1540 2HE2 GLN A  94      68.023  52.482  48.756  1.00  0.00           H  
ATOM   1541  C   GLN A  94      65.754  56.882  45.291  1.00  0.00           C  
ATOM   1542  O   GLN A  94      64.708  57.506  45.457  1.00  0.00           O  
ATOM   1543  N   GLY A  95      66.716  57.371  44.472  1.00  0.00           N  
ATOM   1544  HN  GLY A  95      67.574  56.866  44.374  1.00  0.00           H  
ATOM   1545  CA  GLY A  95      66.493  58.497  43.565  1.00  0.00           C  
ATOM   1546  HA1 GLY A  95      65.535  58.365  43.081  1.00  0.00           H  
ATOM   1547  HA2 GLY A  95      67.312  58.504  42.860  1.00  0.00           H  
ATOM   1548  C   GLY A  95      66.477  59.851  44.221  1.00  0.00           C  
ATOM   1549  O   GLY A  95      65.965  60.824  43.668  1.00  0.00           O  
ATOM   1550  N   ARG A  96      66.988  59.951  45.455  1.00  0.00           N  
ATOM   1551  HN  ARG A  96      67.420  59.138  45.861  1.00  0.00           H  
ATOM   1552  CA  ARG A  96      66.972  61.143  46.289  1.00  0.00           C  
ATOM   1553  HA  ARG A  96      66.556  61.979  45.746  1.00  0.00           H  
ATOM   1554  CB  ARG A  96      66.157  60.903  47.593  1.00  0.00           C  
ATOM   1555  HB1 ARG A  96      66.234  61.801  48.248  1.00  0.00           H  
ATOM   1556  HB2 ARG A  96      66.633  60.055  48.140  1.00  0.00           H  
ATOM   1557  CG  ARG A  96      64.654  60.567  47.411  1.00  0.00           C  
ATOM   1558  HG1 ARG A  96      64.270  60.283  48.418  1.00  0.00           H  
ATOM   1559  HG2 ARG A  96      64.539  59.667  46.768  1.00  0.00           H  
ATOM   1560  CD  ARG A  96      63.749  61.705  46.907  1.00  0.00           C  
ATOM   1561  HD1 ARG A  96      63.999  62.655  47.435  1.00  0.00           H  
ATOM   1562  HD2 ARG A  96      62.678  61.443  47.074  1.00  0.00           H  
ATOM   1563  NE  ARG A  96      63.985  61.836  45.438  1.00  0.00           N1+
ATOM   1564  HE  ARG A  96      64.613  61.186  45.002  1.00  0.00           H  
ATOM   1565  CZ  ARG A  96      63.681  62.894  44.682  1.00  0.00           C  
ATOM   1566  NH1 ARG A  96      62.868  63.851  45.098  1.00  0.00           N  
ATOM   1567 1HH1 ARG A  96      62.411  63.714  45.965  1.00  0.00           H  
ATOM   1568 2HH1 ARG A  96      62.622  64.577  44.473  1.00  0.00           H  
ATOM   1569  NH2 ARG A  96      64.231  62.970  43.476  1.00  0.00           N  
ATOM   1570 1HH2 ARG A  96      64.904  62.254  43.255  1.00  0.00           H  
ATOM   1571 2HH2 ARG A  96      64.106  63.766  42.905  1.00  0.00           H  
ATOM   1572  C   ARG A  96      68.387  61.579  46.627  1.00  0.00           C  
ATOM   1573  O   ARG A  96      68.618  62.209  47.654  1.00  0.00           O  
ATOM   1574  N   THR A  97      69.358  61.218  45.762  1.00  0.00           N  
ATOM   1575  HN  THR A  97      69.120  60.654  44.975  1.00  0.00           H  
ATOM   1576  CA  THR A  97      70.777  61.579  45.776  1.00  0.00           C  
ATOM   1577  HA  THR A  97      71.268  60.822  46.368  1.00  0.00           H  
ATOM   1578  CB  THR A  97      71.393  61.545  44.380  1.00  0.00           C  
ATOM   1579  HB  THR A  97      71.094  62.454  43.804  1.00  0.00           H  
ATOM   1580  OG1 THR A  97      70.944  60.399  43.670  1.00  0.00           O  
ATOM   1581  HG1 THR A  97      71.248  60.532  42.765  1.00  0.00           H  
ATOM   1582  CG2 THR A  97      72.923  61.437  44.451  1.00  0.00           C  
ATOM   1583 1HG2 THR A  97      73.355  61.405  43.428  1.00  0.00           H  
ATOM   1584 2HG2 THR A  97      73.366  62.316  44.967  1.00  0.00           H  
ATOM   1585 3HG2 THR A  97      73.228  60.518  44.992  1.00  0.00           H  
ATOM   1586  C   THR A  97      71.140  62.926  46.374  1.00  0.00           C  
ATOM   1587  O   THR A  97      70.676  63.974  45.934  1.00  0.00           O  
ATOM   1588  N   LEU A  98      72.040  62.919  47.370  1.00  0.00           N  
ATOM   1589  HN  LEU A  98      72.438  62.068  47.692  1.00  0.00           H  
ATOM   1590  CA  LEU A  98      72.572  64.110  47.984  1.00  0.00           C  
ATOM   1591  HA  LEU A  98      72.190  64.986  47.478  1.00  0.00           H  
ATOM   1592  CB  LEU A  98      72.196  64.158  49.483  1.00  0.00           C  
ATOM   1593  HB1 LEU A  98      72.638  63.275  49.995  1.00  0.00           H  
ATOM   1594  HB2 LEU A  98      71.088  64.052  49.546  1.00  0.00           H  
ATOM   1595  CG  LEU A  98      72.591  65.430  50.261  1.00  0.00           C  
ATOM   1596  HG  LEU A  98      73.705  65.485  50.310  1.00  0.00           H  
ATOM   1597  CD1 LEU A  98      72.065  66.718  49.610  1.00  0.00           C  
ATOM   1598 1HD1 LEU A  98      72.321  67.594  50.243  1.00  0.00           H  
ATOM   1599 2HD1 LEU A  98      72.504  66.881  48.606  1.00  0.00           H  
ATOM   1600 3HD1 LEU A  98      70.959  66.672  49.509  1.00  0.00           H  
ATOM   1601  CD2 LEU A  98      72.051  65.342  51.696  1.00  0.00           C  
ATOM   1602 1HD2 LEU A  98      72.395  66.213  52.293  1.00  0.00           H  
ATOM   1603 2HD2 LEU A  98      70.940  65.339  51.688  1.00  0.00           H  
ATOM   1604 3HD2 LEU A  98      72.398  64.412  52.190  1.00  0.00           H  
ATOM   1605  C   LEU A  98      74.070  64.068  47.764  1.00  0.00           C  
ATOM   1606  O   LEU A  98      74.661  62.999  47.632  1.00  0.00           O  
ATOM   1607  N   TYR A  99      74.723  65.233  47.646  1.00  0.00           N  
ATOM   1608  HN  TYR A  99      74.264  66.094  47.840  1.00  0.00           H  
ATOM   1609  CA  TYR A  99      76.082  65.328  47.158  1.00  0.00           C  
ATOM   1610  HA  TYR A  99      76.476  64.344  46.935  1.00  0.00           H  
ATOM   1611  CB  TYR A  99      76.155  66.204  45.878  1.00  0.00           C  
ATOM   1612  HB1 TYR A  99      77.210  66.398  45.589  1.00  0.00           H  
ATOM   1613  HB2 TYR A  99      75.650  67.180  46.047  1.00  0.00           H  
ATOM   1614  CG  TYR A  99      75.476  65.505  44.727  1.00  0.00           C  
ATOM   1615  CD1 TYR A  99      74.081  65.579  44.553  1.00  0.00           C  
ATOM   1616  HD1 TYR A  99      73.481  66.154  45.243  1.00  0.00           H  
ATOM   1617  CE1 TYR A  99      73.453  64.891  43.506  1.00  0.00           C  
ATOM   1618  HE1 TYR A  99      72.379  64.939  43.394  1.00  0.00           H  
ATOM   1619  CZ  TYR A  99      74.216  64.147  42.603  1.00  0.00           C  
ATOM   1620  OH  TYR A  99      73.581  63.463  41.548  1.00  0.00           O  
ATOM   1621  HH  TYR A  99      74.251  63.268  40.890  1.00  0.00           H  
ATOM   1622  CD2 TYR A  99      76.230  64.749  43.813  1.00  0.00           C  
ATOM   1623  HD2 TYR A  99      77.302  64.687  43.927  1.00  0.00           H  
ATOM   1624  CE2 TYR A  99      75.605  64.078  42.750  1.00  0.00           C  
ATOM   1625  HE2 TYR A  99      76.199  63.502  42.057  1.00  0.00           H  
ATOM   1626  C   TYR A  99      76.965  65.923  48.236  1.00  0.00           C  
ATOM   1627  O   TYR A  99      76.570  66.833  48.959  1.00  0.00           O  
ATOM   1628  N   GLY A 100      78.197  65.398  48.388  1.00  0.00           N  
ATOM   1629  HN  GLY A 100      78.492  64.656  47.794  1.00  0.00           H  
ATOM   1630  CA  GLY A 100      79.160  65.907  49.360  1.00  0.00           C  
ATOM   1631  HA1 GLY A 100      78.659  66.505  50.110  1.00  0.00           H  
ATOM   1632  HA2 GLY A 100      79.914  66.460  48.820  1.00  0.00           H  
ATOM   1633  C   GLY A 100      79.865  64.799  50.084  1.00  0.00           C  
ATOM   1634  O   GLY A 100      81.016  64.487  49.801  1.00  0.00           O  
ATOM   1635  N   PHE A 101      79.184  64.134  51.030  1.00  0.00           N  
ATOM   1636  HN  PHE A 101      78.222  64.337  51.191  1.00  0.00           H  
ATOM   1637  CA  PHE A 101      79.790  63.211  51.983  1.00  0.00           C  
ATOM   1638  HA  PHE A 101      80.771  63.594  52.237  1.00  0.00           H  
ATOM   1639  CB  PHE A 101      78.970  63.201  53.307  1.00  0.00           C  
ATOM   1640  HB1 PHE A 101      79.104  64.185  53.809  1.00  0.00           H  
ATOM   1641  HB2 PHE A 101      79.347  62.424  54.004  1.00  0.00           H  
ATOM   1642  CG  PHE A 101      77.488  62.992  53.098  1.00  0.00           C  
ATOM   1643  CD1 PHE A 101      76.611  64.089  53.138  1.00  0.00           C  
ATOM   1644  HD1 PHE A 101      77.001  65.083  53.308  1.00  0.00           H  
ATOM   1645  CE1 PHE A 101      75.232  63.910  52.979  1.00  0.00           C  
ATOM   1646  HE1 PHE A 101      74.573  64.765  53.018  1.00  0.00           H  
ATOM   1647  CZ  PHE A 101      74.710  62.625  52.790  1.00  0.00           C  
ATOM   1648  HZ  PHE A 101      73.645  62.482  52.675  1.00  0.00           H  
ATOM   1649  CD2 PHE A 101      76.951  61.708  52.900  1.00  0.00           C  
ATOM   1650  HD2 PHE A 101      77.604  60.848  52.870  1.00  0.00           H  
ATOM   1651  CE2 PHE A 101      75.570  61.522  52.758  1.00  0.00           C  
ATOM   1652  HE2 PHE A 101      75.172  60.527  52.630  1.00  0.00           H  
ATOM   1653  C   PHE A 101      80.059  61.792  51.466  1.00  0.00           C  
ATOM   1654  O   PHE A 101      80.102  60.822  52.217  1.00  0.00           O  
ATOM   1655  N   GLY A 102      80.302  61.639  50.150  1.00  0.00           N  
ATOM   1656  HN  GLY A 102      80.314  62.466  49.590  1.00  0.00           H  
ATOM   1657  CA  GLY A 102      80.709  60.374  49.535  1.00  0.00           C  
ATOM   1658  HA1 GLY A 102      80.474  60.425  48.484  1.00  0.00           H  
ATOM   1659  HA2 GLY A 102      80.204  59.557  50.035  1.00  0.00           H  
ATOM   1660  C   GLY A 102      82.189  60.097  49.637  1.00  0.00           C  
ATOM   1661  O   GLY A 102      82.667  59.051  49.216  1.00  0.00           O  
ATOM   1662  N   GLY A 103      82.964  61.043  50.193  1.00  0.00           N  
ATOM   1663  HN  GLY A 103      82.546  61.871  50.563  1.00  0.00           H  
ATOM   1664  CA  GLY A 103      84.404  60.925  50.347  1.00  0.00           C  
ATOM   1665  HA1 GLY A 103      84.866  61.192  49.406  1.00  0.00           H  
ATOM   1666  HA2 GLY A 103      84.646  59.928  50.690  1.00  0.00           H  
ATOM   1667  C   GLY A 103      84.871  61.898  51.392  1.00  0.00           C  
ATOM   1668  O   GLY A 103      84.053  62.653  51.919  1.00  0.00           O  
ATOM   1669  HC  GLY A 103      85.933  61.937  51.685  1.00  0.00           H  
TER    1670      GLY A 103 
HETATM    1  N   AMN A 335      67.821  77.730 110.680  1.00  0.16           N1+
HETATM    2  H1  AMN A 335      67.825  78.740 110.817  1.00  0.20           H  
HETATM    3  H2  AMN A 335      66.927  77.436 110.287  1.00  0.20           H  
HETATM    4  H3  AMN A 335      67.984  77.257 111.569  1.00  0.20           H  
ATOM      5  CA  MET A 336      68.896  77.371 109.744  1.00  0.02           C  
ATOM      6  C   MET A 336      68.748  78.033 108.362  1.00  0.61           C  
ATOM      7  O   MET A 336      67.694  78.611 108.008  1.00 -0.57           O  
ATOM      8  CB  MET A 336      69.039  75.842 109.602  1.00  0.09           C  
ATOM      9  CG  MET A 336      69.930  75.220 110.663  1.00  0.03           C  
ATOM     10  SD  MET A 336      70.996  73.919 110.026  1.00 -0.28           S  
ATOM     11  CE  MET A 336      71.981  74.731 108.748  1.00 -0.03           C  
ATOM     12  HA  MET A 336      69.833  77.746 110.179  1.00  0.11           H  
ATOM     13  HB2 MET A 336      68.038  75.389 109.678  1.00  0.01           H  
ATOM     14  HB3 MET A 336      69.467  75.621 108.613  1.00  0.01           H  
ATOM     15  HG2 MET A 336      70.563  76.010 111.093  1.00  0.03           H  
ATOM     16  HG3 MET A 336      69.291  74.793 111.449  1.00  0.03           H  
ATOM     17  HE1 MET A 336      72.551  75.559 109.195  1.00  0.06           H  
ATOM     18  HE2 MET A 336      72.678  74.004 108.305  1.00  0.06           H  
ATOM     19  HE3 MET A 336      71.316  75.125 107.966  1.00  0.06           H  
ATOM     20  N   ILE A 337      69.826  77.915 107.589  1.00 -0.42           N  
ATOM     21  CA  ILE A 337      70.027  78.716 106.385  1.00 -0.06           C  
ATOM     22  C   ILE A 337      68.996  78.378 105.293  1.00  0.60           C  
ATOM     23  O   ILE A 337      68.991  77.299 104.744  1.00 -0.57           O  
ATOM     24  CB  ILE A 337      71.462  78.570 105.839  1.00  0.13           C  
ATOM     25  CG1 ILE A 337      72.495  78.867 106.921  1.00 -0.04           C  
ATOM     26  CG2 ILE A 337      71.682  79.542 104.688  1.00 -0.32           C  
ATOM     27  CD1 ILE A 337      73.885  78.442 106.511  1.00 -0.07           C  
ATOM     28  H   ILE A 337      70.528  77.250 107.845  1.00  0.27           H  
ATOM     29  HA  ILE A 337      69.882  79.770 106.664  1.00  0.09           H  
ATOM     30  HB  ILE A 337      71.602  77.540 105.480  1.00  0.02           H  
ATOM     31 2HG1 ILE A 337      72.499  79.949 107.119  1.00  0.02           H  
ATOM     32 3HG1 ILE A 337      72.214  78.326 107.836  1.00  0.02           H  
ATOM     33 1HG2 ILE A 337      71.522  80.571 105.042  1.00  0.09           H  
ATOM     34 2HG2 ILE A 337      72.710  79.439 104.311  1.00  0.09           H  
ATOM     35 3HG2 ILE A 337      70.971  79.319 103.879  1.00  0.09           H  
ATOM     36 1HD1 ILE A 337      74.176  78.974 105.593  1.00  0.02           H  
ATOM     37 2HD1 ILE A 337      74.595  78.684 107.316  1.00  0.02           H  
ATOM     38 3HD1 ILE A 337      73.898  77.358 106.326  1.00  0.02           H  
ATOM     39  N   LYS A 338      68.114  79.320 105.001  1.00 -0.35           N  
ATOM     40  CA  LYS A 338      67.141  79.139 103.944  1.00 -0.24           C  
ATOM     41  C   LYS A 338      67.505  79.937 102.702  1.00  0.73           C  
ATOM     42  O   LYS A 338      67.189  79.533 101.588  1.00 -0.59           O  
ATOM     43  CB  LYS A 338      65.757  79.539 104.437  1.00 -0.01           C  
ATOM     44  CG  LYS A 338      65.272  78.622 105.542  1.00  0.02           C  
ATOM     45  CD  LYS A 338      63.894  78.061 105.224  1.00 -0.05           C  
ATOM     46  CE  LYS A 338      63.713  76.680 105.834  1.00 -0.01           C  
ATOM     47  NZ  LYS A 338      62.645  75.916 105.134  1.00 -0.39           N1+
ATOM     48  H   LYS A 338      68.119  80.174 105.520  1.00  0.27           H  
ATOM     49  HA  LYS A 338      67.121  78.073 103.674  1.00  0.14           H  
ATOM     50  HB2 LYS A 338      65.799  80.570 104.821  1.00  0.04           H  
ATOM     51  HB3 LYS A 338      65.051  79.490 103.596  1.00  0.04           H  
ATOM     52  HG2 LYS A 338      65.982  77.789 105.654  1.00  0.01           H  
ATOM     53  HG3 LYS A 338      65.221  79.189 106.483  1.00  0.01           H  
ATOM     54  HD2 LYS A 338      63.128  78.738 105.632  1.00  0.06           H  
ATOM     55  HD3 LYS A 338      63.778  77.991 104.134  1.00  0.06           H  
ATOM     56  HE2 LYS A 338      64.661  76.126 105.754  1.00  0.11           H  
ATOM     57  HE3 LYS A 338      63.441  76.789 106.894  1.00  0.11           H  
ATOM     58  HZ1 LYS A 338      62.885  75.816 104.160  1.00  0.34           H  
ATOM     59  HZ2 LYS A 338      62.555  75.003 105.553  1.00  0.34           H  
ATOM     60  HZ3 LYS A 338      61.770  76.410 105.215  1.00  0.34           H  
ATOM     61  N   THR A 339      68.192  81.054 102.900  1.00 -0.42           N  
ATOM     62  CA  THR A 339      68.422  82.010 101.829  1.00 -0.04           C  
ATOM     63  C   THR A 339      69.816  82.515 101.894  1.00  0.60           C  
ATOM     64  O   THR A 339      70.397  82.494 102.974  1.00 -0.57           O  
ATOM     65  CB  THR A 339      67.477  83.201 101.960  1.00  0.37           C  
ATOM     66  CG2 THR A 339      67.765  84.256 100.960  1.00 -0.24           C  
ATOM     67  OG1 THR A 339      66.178  82.726 101.701  1.00 -0.68           O  
ATOM     68  H   THR A 339      68.561  81.242 103.809  1.00  0.27           H  
ATOM     69  HA  THR A 339      68.254  81.515 100.862  1.00  0.10           H  
ATOM     70  HB  THR A 339      67.545  83.622 102.974  1.00  0.00           H  
ATOM     71  HG1 THR A 339      65.558  83.442 101.773  1.00  0.41           H  
ATOM     72 1HG2 THR A 339      68.318  83.820 100.115  1.00  0.06           H  
ATOM     73 2HG2 THR A 339      66.819  84.685 100.597  1.00  0.06           H  
ATOM     74 3HG2 THR A 339      68.371  85.047 101.426  1.00  0.06           H  
ATOM     75  N   ILE A 340      70.350  82.965 100.747  1.00 -0.42           N  
ATOM     76  CA  ILE A 340      71.636  83.708 100.726  1.00 -0.06           C  
ATOM     77  C   ILE A 340      71.584  84.921  99.801  1.00  0.60           C  
ATOM     78  O   ILE A 340      71.037  84.853  98.707  1.00 -0.57           O  
ATOM     79  CB  ILE A 340      72.861  82.801 100.406  1.00  0.13           C  
ATOM     80  CG1 ILE A 340      72.843  82.280  98.977  1.00 -0.04           C  
ATOM     81  CG2 ILE A 340      72.839  81.563 101.301  1.00 -0.32           C  
ATOM     82  CD1 ILE A 340      74.164  82.418  98.277  1.00 -0.07           C  
ATOM     83  H   ILE A 340      69.870  82.796  99.886  1.00  0.27           H  
ATOM     84  HA  ILE A 340      71.788  84.093 101.745  1.00  0.09           H  
ATOM     85  HB  ILE A 340      73.783  83.377 100.577  1.00  0.02           H  
ATOM     86 2HG1 ILE A 340      72.568  81.215  98.997  1.00  0.02           H  
ATOM     87 3HG1 ILE A 340      72.087  82.843  98.410  1.00  0.02           H  
ATOM     88 1HG2 ILE A 340      71.908  81.003 101.130  1.00  0.09           H  
ATOM     89 2HG2 ILE A 340      73.701  80.923 101.062  1.00  0.09           H  
ATOM     90 3HG2 ILE A 340      72.892  81.872 102.355  1.00  0.09           H  
ATOM     91 1HD1 ILE A 340      74.933  81.859  98.832  1.00  0.02           H  
ATOM     92 2HD1 ILE A 340      74.083  82.014  97.257  1.00  0.02           H  
ATOM     93 3HD1 ILE A 340      74.445  83.480  98.230  1.00  0.02           H  
ATOM     94  N   ALA A 341      72.113  86.050 100.265  1.00 -0.42           N  
ATOM     95  CA  ALA A 341      72.235  87.209  99.398  1.00  0.03           C  
ATOM     96  C   ALA A 341      73.553  87.028  98.692  1.00  0.60           C  
ATOM     97  O   ALA A 341      74.578  86.879  99.361  1.00 -0.57           O  
ATOM     98  CB  ALA A 341      72.249  88.504 100.193  1.00 -0.18           C  
ATOM     99  H   ALA A 341      72.429  86.100 101.212  1.00  0.27           H  
ATOM    100  HA  ALA A 341      71.407  87.235  98.675  1.00  0.08           H  
ATOM    101  HB1 ALA A 341      72.342  89.356  99.504  1.00  0.06           H  
ATOM    102  HB2 ALA A 341      71.312  88.594 100.763  1.00  0.06           H  
ATOM    103  HB3 ALA A 341      73.102  88.500 100.887  1.00  0.06           H  
ATOM    104  N   PHE A 342      73.494  87.016  97.354  1.00 -0.42           N  
ATOM    105  CA  PHE A 342      74.656  86.887  96.478  1.00 -0.00           C  
ATOM    106  C   PHE A 342      74.612  87.944  95.376  1.00  0.60           C  
ATOM    107  O   PHE A 342      73.947  87.753  94.353  1.00 -0.57           O  
ATOM    108  CB  PHE A 342      74.708  85.476  95.841  1.00 -0.03           C  
ATOM    109  CG  PHE A 342      76.039  85.149  95.227  1.00  0.01           C  
ATOM    110  CD1 PHE A 342      76.320  85.508  93.914  1.00 -0.13           C  
ATOM    111  CD2 PHE A 342      77.023  84.524  95.969  1.00 -0.13           C  
ATOM    112  CE1 PHE A 342      77.555  85.234  93.341  1.00 -0.17           C  
ATOM    113  CE2 PHE A 342      78.252  84.229  95.407  1.00 -0.17           C  
ATOM    114  CZ  PHE A 342      78.520  84.587  94.090  1.00 -0.11           C  
ATOM    115  H   PHE A 342      72.593  87.101  96.926  1.00  0.27           H  
ATOM    116  HA  PHE A 342      75.566  87.039  97.078  1.00  0.10           H  
ATOM    117  HB2 PHE A 342      74.493  84.732  96.623  1.00  0.03           H  
ATOM    118  HB3 PHE A 342      73.939  85.418  95.058  1.00  0.03           H  
ATOM    119  HD1 PHE A 342      75.560  86.011  93.326  1.00  0.13           H  
ATOM    120  HD2 PHE A 342      76.830  84.261  97.002  1.00  0.13           H  
ATOM    121  HE1 PHE A 342      77.761  85.525  92.318  1.00  0.14           H  
ATOM    122  HE2 PHE A 342      79.007  83.720  95.994  1.00  0.14           H  
ATOM    123  HZ  PHE A 342      79.484  84.358  93.651  1.00  0.13           H  
ATOM    124  N   GLY A 343      75.356  89.035  95.570  1.00 -0.42           N  
ATOM    125  CA  GLY A 343      75.354  90.162  94.644  1.00 -0.03           C  
ATOM    126  C   GLY A 343      73.946  90.767  94.585  1.00  0.60           C  
ATOM    127  O   GLY A 343      73.383  91.177  95.579  1.00 -0.57           O  
ATOM    128  H   GLY A 343      75.937  89.082  96.383  1.00  0.27           H  
ATOM    129  HA2 GLY A 343      75.648  89.816  93.642  1.00  0.07           H  
ATOM    130  HA3 GLY A 343      76.067  90.924  94.992  1.00  0.07           H  
ATOM    131  N   ARG A 344      73.350  90.817  93.418  1.00 -0.35           N  
ATOM    132  CA  ARG A 344      72.043  91.420  93.327  1.00 -0.26           C  
ATOM    133  C   ARG A 344      70.948  90.356  93.467  1.00  0.73           C  
ATOM    134  O   ARG A 344      69.766  90.679  93.354  1.00 -0.59           O  
ATOM    135  CB  ARG A 344      71.902  92.230  92.045  1.00 -0.00           C  
ATOM    136  CG  ARG A 344      72.138  91.441  90.766  1.00  0.04           C  
ATOM    137  CD  ARG A 344      71.944  92.288  89.521  1.00  0.05           C  
ATOM    138  NE  ARG A 344      71.516  91.461  88.397  1.00 -0.53           N  
ATOM    139  CZ  ARG A 344      70.254  91.280  87.997  1.00  0.81           C  
ATOM    140  NH1 ARG A 344      69.229  91.882  88.612  1.00 -0.86           N  
ATOM    141  NH2 ARG A 344      70.012  90.496  86.954  1.00 -0.86           N  
ATOM    142  H   ARG A 344      73.794  90.444  92.604  1.00  0.27           H  
ATOM    143  HA  ARG A 344      71.935  92.118  94.170  1.00  0.16           H  
ATOM    144  HB2 ARG A 344      70.882  92.642  92.010  1.00  0.03           H  
ATOM    145  HB3 ARG A 344      72.629  93.054  92.078  1.00  0.03           H  
ATOM    146  HG2 ARG A 344      73.167  91.055  90.774  1.00  0.03           H  
ATOM    147  HG3 ARG A 344      71.430  90.600  90.734  1.00  0.03           H  
ATOM    148  HD2 ARG A 344      71.178  93.053  89.720  1.00  0.07           H  
ATOM    149  HD3 ARG A 344      72.896  92.779  89.266  1.00  0.07           H  
ATOM    150  HE  ARG A 344      72.251  90.974  87.865  1.00  0.35           H  
ATOM    151 1HH1 ARG A 344      69.403  92.503  89.415  1.00  0.45           H  
ATOM    152 2HH1 ARG A 344      68.266  91.723  88.283  1.00  0.45           H  
ATOM    153 1HH2 ARG A 344      70.793  90.036  86.463  1.00  0.45           H  
ATOM    154 2HH2 ARG A 344      69.044  90.347  86.636  1.00  0.45           H  
ATOM    155  N   TYR A 345      71.321  89.106  93.745  1.00 -0.42           N  
ATOM    156  CA  TYR A 345      70.325  88.033  93.843  1.00 -0.00           C  
ATOM    157  C   TYR A 345      70.134  87.543  95.250  1.00  0.60           C  
ATOM    158  O   TYR A 345      71.036  87.614  96.064  1.00 -0.57           O  
ATOM    159  CB  TYR A 345      70.682  86.826  93.003  1.00 -0.02           C  
ATOM    160  CG  TYR A 345      71.115  87.143  91.602  1.00 -0.00           C  
ATOM    161  CD1 TYR A 345      70.174  87.259  90.558  1.00 -0.19           C  
ATOM    162  CD2 TYR A 345      72.480  87.275  91.295  1.00 -0.19           C  
ATOM    163  CE1 TYR A 345      70.576  87.514  89.267  1.00 -0.23           C  
ATOM    164  CE2 TYR A 345      72.888  87.529  90.009  1.00 -0.23           C  
ATOM    165  CZ  TYR A 345      71.939  87.643  89.002  1.00  0.32           C  
ATOM    166  OH  TYR A 345      72.361  87.918  87.720  1.00 -0.56           O  
ATOM    167  H   TYR A 345      72.289  88.898  93.887  1.00  0.27           H  
ATOM    168  HA  TYR A 345      69.368  88.439  93.482  1.00  0.09           H  
ATOM    169  HB2 TYR A 345      69.799  86.172  92.949  1.00  0.03           H  
ATOM    170  HB3 TYR A 345      71.504  86.292  93.502  1.00  0.03           H  
ATOM    171  HD1 TYR A 345      69.118  87.145  90.775  1.00  0.17           H  
ATOM    172  HD2 TYR A 345      73.219  87.175  92.082  1.00  0.17           H  
ATOM    173  HE1 TYR A 345      69.847  87.613  88.471  1.00  0.17           H  
ATOM    174  HE2 TYR A 345      73.942  87.638  89.781  1.00  0.17           H  
ATOM    175  HH  TYR A 345      71.607  87.968  87.143  1.00  0.40           H  
ATOM    176  N   GLU A 346      68.940  87.026  95.496  1.00 -0.52           N  
ATOM    177  CA  GLU A 346      68.578  86.485  96.776  1.00  0.04           C  
ATOM    178  C   GLU A 346      68.106  85.100  96.453  1.00  0.54           C  
ATOM    179  O   GLU A 346      67.122  84.922  95.744  1.00 -0.58           O  
ATOM    180  CB  GLU A 346      67.489  87.330  97.470  1.00  0.06           C  
ATOM    181  CG  GLU A 346      67.251  88.743  96.899  1.00  0.01           C  
ATOM    182  CD  GLU A 346      68.285  89.806  97.281  1.00  0.81           C  
ATOM    183  OE1 GLU A 346      68.707  90.578  96.379  1.00 -0.82           O  
ATOM    184  OE2 GLU A 346      68.645  89.911  98.480  1.00 -0.82           O  
ATOM    185  H   GLU A 346      68.263  87.011  94.760  1.00  0.29           H  
ATOM    186  HA  GLU A 346      69.459  86.442  97.433  1.00  0.11           H  
ATOM    187  HB2 GLU A 346      66.541  86.777  97.401  1.00 -0.02           H  
ATOM    188  HB3 GLU A 346      67.773  87.440  98.528  1.00 -0.02           H  
ATOM    189  HG2 GLU A 346      67.239  88.664  95.802  1.00 -0.04           H  
ATOM    190  HG3 GLU A 346      66.268  89.087  97.252  1.00 -0.04           H  
ATOM    191  N   LEU A 347      68.827  84.106  96.959  1.00 -0.42           N  
ATOM    192  CA  LEU A 347      68.701  82.717  96.457  1.00 -0.05           C  
ATOM    193  C   LEU A 347      68.239  81.743  97.542  1.00  0.60           C  
ATOM    194  O   LEU A 347      68.794  81.693  98.641  1.00 -0.57           O  
ATOM    195  CB  LEU A 347      70.049  82.205  95.891  1.00 -0.11           C  
ATOM    196  CG  LEU A 347      70.879  83.084  94.938  1.00  0.35           C  
ATOM    197  CD1 LEU A 347      72.265  82.519  94.614  1.00 -0.41           C  
ATOM    198  CD2 LEU A 347      70.119  83.295  93.648  1.00 -0.41           C  
ATOM    199  H   LEU A 347      69.472  84.300  97.699  1.00  0.27           H  
ATOM    200  HA  LEU A 347      67.956  82.717  95.648  1.00  0.09           H  
ATOM    201  HB2 LEU A 347      70.691  81.985  96.757  1.00  0.05           H  
ATOM    202  HB3 LEU A 347      69.830  81.273  95.350  1.00  0.05           H  
ATOM    203  HG  LEU A 347      71.022  84.060  95.426  1.00 -0.04           H  
ATOM    204 1HD1 LEU A 347      72.157  81.530  94.144  1.00  0.10           H  
ATOM    205 2HD1 LEU A 347      72.786  83.198  93.923  1.00  0.10           H  
ATOM    206 3HD1 LEU A 347      72.847  82.423  95.541  1.00  0.10           H  
ATOM    207 1HD2 LEU A 347      69.159  83.785  93.864  1.00  0.10           H  
ATOM    208 2HD2 LEU A 347      70.712  83.932  92.974  1.00  0.10           H  
ATOM    209 3HD2 LEU A 347      69.935  82.324  93.166  1.00  0.10           H  
ATOM    210  N   ASP A 348      67.258  80.917  97.219  1.00 -0.52           N  
ATOM    211  CA  ASP A 348      66.863  79.883  98.156  1.00  0.04           C  
ATOM    212  C   ASP A 348      67.831  78.705  98.088  1.00  0.54           C  
ATOM    213  O   ASP A 348      68.188  78.234  96.996  1.00 -0.58           O  
ATOM    214  CB  ASP A 348      65.423  79.403  97.880  1.00 -0.03           C  
ATOM    215  CG  ASP A 348      64.388  80.518  98.038  1.00  0.80           C  
ATOM    216  OD1 ASP A 348      64.591  81.497  98.800  1.00 -0.80           O  
ATOM    217  OD2 ASP A 348      63.366  80.418  97.361  1.00 -0.80           O  
ATOM    218  H   ASP A 348      66.793  81.006  96.338  1.00  0.29           H  
ATOM    219  HA  ASP A 348      66.898  80.306  99.171  1.00  0.09           H  
ATOM    220  HB2 ASP A 348      65.371  79.019  96.851  1.00 -0.01           H  
ATOM    221  HB3 ASP A 348      65.180  78.595  98.585  1.00 -0.01           H  
ATOM    222  N   THR A 349      68.199  78.199  99.258  1.00 -0.42           N  
ATOM    223  CA  THR A 349      69.056  77.022  99.340  1.00 -0.04           C  
ATOM    224  C   THR A 349      68.261  75.738  99.202  1.00  0.60           C  
ATOM    225  O   THR A 349      67.117  75.687  99.593  1.00 -0.57           O  
ATOM    226  CB  THR A 349      69.851  77.016 100.661  1.00  0.37           C  
ATOM    227  CG2 THR A 349      70.873  78.145 100.654  1.00 -0.24           C  
ATOM    228  OG1 THR A 349      68.964  77.217 101.767  1.00 -0.68           O  
ATOM    229  H   THR A 349      67.883  78.634 100.100  1.00  0.27           H  
ATOM    230  HA  THR A 349      69.774  77.068  98.508  1.00  0.10           H  
ATOM    231  HB  THR A 349      70.366  76.050 100.771  1.00  0.00           H  
ATOM    232  HG1 THR A 349      69.461  77.212 102.577  1.00  0.41           H  
ATOM    233 1HG2 THR A 349      70.568  78.912  99.927  1.00  0.06           H  
ATOM    234 2HG2 THR A 349      70.930  78.593 101.658  1.00  0.06           H  
ATOM    235 3HG2 THR A 349      71.858  77.745 100.375  1.00  0.06           H  
ATOM    236  N   TRP A 350      68.867  74.692  98.651  1.00 -0.42           N  
ATOM    237  CA  TRP A 350      68.182  73.393  98.501  1.00 -0.03           C  
ATOM    238  C   TRP A 350      68.570  72.415  99.617  1.00  0.60           C  
ATOM    239  O   TRP A 350      67.828  71.487  99.905  1.00 -0.57           O  
ATOM    240  CB  TRP A 350      68.479  72.743  97.112  1.00 -0.01           C  
ATOM    241  CG  TRP A 350      68.173  73.598  95.866  1.00 -0.14           C  
ATOM    242  CD1 TRP A 350      67.567  74.816  95.841  1.00 -0.16           C  
ATOM    243  CD2 TRP A 350      68.450  73.266  94.483  1.00  0.12           C  
ATOM    244  CE2 TRP A 350      67.967  74.345  93.687  1.00  0.14           C  
ATOM    245  CE3 TRP A 350      69.030  72.152  93.840  1.00 -0.24           C  
ATOM    246  NE1 TRP A 350      67.458  75.278  94.540  1.00 -0.34           N  
ATOM    247  CZ2 TRP A 350      68.047  74.355  92.301  1.00 -0.26           C  
ATOM    248  CZ3 TRP A 350      69.111  72.153  92.453  1.00 -0.20           C  
ATOM    249  CH2 TRP A 350      68.632  73.263  91.692  1.00 -0.11           C  
ATOM    250  H   TRP A 350      69.810  74.787  98.331  1.00  0.27           H  
ATOM    251  HA  TRP A 350      67.100  73.577  98.568  1.00  0.11           H  
ATOM    252  HB2 TRP A 350      69.548  72.487  97.086  1.00  0.03           H  
ATOM    253  HB3 TRP A 350      67.879  71.823  97.040  1.00  0.03           H  
ATOM    254  HD1 TRP A 350      67.217  75.353  96.721  1.00  0.21           H  
ATOM    255  HE1 TRP A 350      67.055  76.184  94.260  1.00  0.34           H  
ATOM    256  HE3 TRP A 350      69.405  71.314  94.416  1.00  0.17           H  
ATOM    257  HZ2 TRP A 350      67.665  75.187  91.721  1.00  0.16           H  
ATOM    258  HZ3 TRP A 350      69.544  71.301  91.942  1.00  0.14           H  
ATOM    259  HH2 TRP A 350      68.730  73.247  90.613  1.00  0.14           H  
ATOM    260  N   TYR A 351      69.749  72.599 100.218  1.00 -0.42           N  
ATOM    261  CA  TYR A 351      70.346  71.583 101.094  1.00 -0.00           C  
ATOM    262  C   TYR A 351      71.134  72.215 102.208  1.00  0.60           C  
ATOM    263  O   TYR A 351      71.566  73.346 102.101  1.00 -0.57           O  
ATOM    264  CB  TYR A 351      71.270  70.638 100.323  1.00 -0.02           C  
ATOM    265  CG  TYR A 351      70.574  69.762  99.288  1.00 -0.00           C  
ATOM    266  CD1 TYR A 351      69.838  68.649  99.674  1.00 -0.19           C  
ATOM    267  CD2 TYR A 351      70.655  70.052  97.916  1.00 -0.19           C  
ATOM    268  CE1 TYR A 351      69.198  67.851  98.734  1.00 -0.23           C  
ATOM    269  CE2 TYR A 351      70.026  69.264  96.980  1.00 -0.23           C  
ATOM    270  CZ  TYR A 351      69.292  68.163  97.388  1.00  0.32           C  
ATOM    271  OH  TYR A 351      68.646  67.360  96.466  1.00 -0.56           O  
ATOM    272  H   TYR A 351      70.241  73.456 100.065  1.00  0.27           H  
ATOM    273  HA  TYR A 351      69.529  70.992 101.533  1.00  0.09           H  
ATOM    274  HB2 TYR A 351      71.767  69.979 101.050  1.00  0.03           H  
ATOM    275  HB3 TYR A 351      72.024  71.246  99.803  1.00  0.03           H  
ATOM    276  HD1 TYR A 351      69.762  68.398 100.726  1.00  0.17           H  
ATOM    277  HD2 TYR A 351      71.225  70.914  97.588  1.00  0.17           H  
ATOM    278  HE1 TYR A 351      68.626  66.986  99.053  1.00  0.17           H  
ATOM    279  HE2 TYR A 351      70.105  69.505  95.926  1.00  0.17           H  
ATOM    280  HH  TYR A 351      68.195  66.658  96.919  1.00  0.40           H  
ATOM    281  N   HIS A 352      71.307  71.469 103.292  1.00 -0.42           N  
ATOM    282  CA  HIS A 352      72.109  71.923 104.398  1.00  0.02           C  
ATOM    283  C   HIS A 352      73.528  71.844 103.910  1.00  0.60           C  
ATOM    284  O   HIS A 352      73.863  71.008 103.077  1.00 -0.57           O  
ATOM    285  CB  HIS A 352      71.951  71.041 105.665  1.00 -0.05           C  
ATOM    286  CG  HIS A 352      70.629  71.189 106.366  1.00 -0.03           C  
ATOM    287  CD2 HIS A 352      69.975  72.285 106.826  1.00  0.13           C  
ATOM    288  ND1 HIS A 352      69.814  70.111 106.655  1.00 -0.38           N  
ATOM    289  CE1 HIS A 352      68.718  70.534 107.258  1.00  0.21           C  
ATOM    290  NE2 HIS A 352      68.790  71.848 107.373  1.00 -0.57           N  
ATOM    291  H   HIS A 352      70.870  70.570 103.341  1.00  0.27           H  
ATOM    292  HA  HIS A 352      71.843  72.961 104.650  1.00  0.09           H  
ATOM    293  HB2 HIS A 352      72.067  69.988 105.368  1.00  0.04           H  
ATOM    294  HB3 HIS A 352      72.748  71.312 106.374  1.00  0.04           H  
ATOM    295  HD1 HIS A 352      70.029  69.129 106.434  1.00  0.36           H  
ATOM    296  HD2 HIS A 352      70.322  73.316 106.773  1.00  0.11           H  
ATOM    297  HE1 HIS A 352      67.897  69.908 107.601  1.00  0.14           H  
ATOM    298  N   SER A 353      74.354  72.732 104.431  1.00 -0.42           N  
ATOM    299  CA  SER A 353      75.776  72.776 104.116  1.00 -0.02           C  
ATOM    300  C   SER A 353      76.457  73.130 105.419  1.00  0.60           C  
ATOM    301  O   SER A 353      75.990  74.015 106.138  1.00 -0.57           O  
ATOM    302  CB  SER A 353      76.057  73.864 103.051  1.00  0.21           C  
ATOM    303  OG  SER A 353      77.458  74.123 102.895  1.00 -0.65           O  
ATOM    304  H   SER A 353      73.987  73.405 105.074  1.00  0.27           H  
ATOM    305  HA  SER A 353      76.123  71.800 103.748  1.00  0.08           H  
ATOM    306  HB2 SER A 353      75.651  73.528 102.086  1.00  0.04           H  
ATOM    307  HB3 SER A 353      75.558  74.795 103.355  1.00  0.04           H  
ATOM    308  HG  SER A 353      77.584  74.794 102.234  1.00  0.43           H  
ATOM    309  N   PRO A 354      77.578  72.491 105.721  1.00 -0.25           N  
ATOM    310  CA  PRO A 354      78.170  72.637 107.038  1.00 -0.03           C  
ATOM    311  C   PRO A 354      79.020  73.882 107.229  1.00  0.59           C  
ATOM    312  O   PRO A 354      80.239  73.782 107.291  1.00 -0.57           O  
ATOM    313  CB  PRO A 354      79.031  71.391 107.127  1.00 -0.01           C  
ATOM    314  CG  PRO A 354      79.556  71.246 105.746  1.00  0.02           C  
ATOM    315  CD  PRO A 354      78.488  71.775 104.818  1.00  0.02           C  
ATOM    316  HA  PRO A 354      77.384  72.632 107.808  1.00  0.06           H  
ATOM    317  HB2 PRO A 354      79.849  71.528 107.849  1.00  0.03           H  
ATOM    318  HB3 PRO A 354      78.430  70.515 107.414  1.00  0.03           H  
ATOM    319  HG2 PRO A 354      80.482  71.829 105.630  1.00  0.02           H  
ATOM    320  HG3 PRO A 354      79.759  70.188 105.526  1.00  0.02           H  
ATOM    321  HD2 PRO A 354      78.919  72.456 104.070  1.00  0.04           H  
ATOM    322  HD3 PRO A 354      77.968  70.951 104.307  1.00  0.04           H  
ATOM    323  N   TYR A 355      78.378  75.045 107.296  1.00 -0.42           N  
ATOM    324  CA  TYR A 355      79.012  76.274 107.790  1.00 -0.00           C  
ATOM    325  C   TYR A 355      79.066  76.191 109.329  1.00  0.60           C  
ATOM    326  O   TYR A 355      78.273  75.468 109.941  1.00 -0.57           O  
ATOM    327  CB  TYR A 355      78.182  77.521 107.405  1.00 -0.02           C  
ATOM    328  CG  TYR A 355      78.137  77.857 105.934  1.00 -0.00           C  
ATOM    329  CD1 TYR A 355      79.149  78.599 105.332  1.00 -0.19           C  
ATOM    330  CD2 TYR A 355      77.085  77.422 105.136  1.00 -0.19           C  
ATOM    331  CE1 TYR A 355      79.108  78.902 103.977  1.00 -0.23           C  
ATOM    332  CE2 TYR A 355      77.046  77.711 103.783  1.00 -0.23           C  
ATOM    333  CZ  TYR A 355      78.047  78.454 103.208  1.00  0.32           C  
ATOM    334  OH  TYR A 355      77.991  78.727 101.862  1.00 -0.56           O  
ATOM    335  H   TYR A 355      77.424  75.083 106.999  1.00  0.27           H  
ATOM    336  HA  TYR A 355      80.027  76.362 107.375  1.00  0.09           H  
ATOM    337  HB2 TYR A 355      78.608  78.386 107.935  1.00  0.03           H  
ATOM    338  HB3 TYR A 355      77.149  77.356 107.745  1.00  0.03           H  
ATOM    339  HD1 TYR A 355      79.983  78.946 105.931  1.00  0.17           H  
ATOM    340  HD2 TYR A 355      76.281  76.846 105.580  1.00  0.17           H  
ATOM    341  HE1 TYR A 355      79.903  79.484 103.524  1.00  0.17           H  
ATOM    342  HE2 TYR A 355      76.223  77.350 103.176  1.00  0.17           H  
ATOM    343  HH  TYR A 355      78.747  79.246 101.612  1.00  0.40           H  
ATOM    344  N   PRO A 356      79.954  76.968 109.970  1.00 -0.25           N  
ATOM    345  CA  PRO A 356      79.954  77.061 111.433  1.00 -0.03           C  
ATOM    346  C   PRO A 356      78.570  77.369 111.965  1.00  0.59           C  
ATOM    347  O   PRO A 356      77.841  78.157 111.350  1.00 -0.57           O  
ATOM    348  CB  PRO A 356      80.851  78.251 111.721  1.00 -0.01           C  
ATOM    349  CG  PRO A 356      81.636  78.516 110.488  1.00  0.02           C  
ATOM    350  CD  PRO A 356      81.021  77.766 109.343  1.00  0.02           C  
ATOM    351  HA  PRO A 356      80.340  76.138 111.890  1.00  0.06           H  
ATOM    352  HB2 PRO A 356      80.241  79.130 111.975  1.00  0.03           H  
ATOM    353  HB3 PRO A 356      81.527  78.020 112.556  1.00  0.03           H  
ATOM    354  HG2 PRO A 356      81.627  79.594 110.270  1.00  0.02           H  
ATOM    355  HG3 PRO A 356      82.673  78.180 110.633  1.00  0.02           H  
ATOM    356  HD2 PRO A 356      80.604  78.462 108.600  1.00  0.04           H  
ATOM    357  HD3 PRO A 356      81.764  77.115 108.859  1.00  0.04           H  
ATOM    358  N   GLU A 357      78.212  76.773 113.105  1.00 -0.52           N  
ATOM    359  CA  GLU A 357      76.861  76.922 113.653  1.00  0.04           C  
ATOM    360  C   GLU A 357      76.581  78.374 114.045  1.00  0.54           C  
ATOM    361  O   GLU A 357      75.419  78.812 114.067  1.00 -0.58           O  
ATOM    362  CB  GLU A 357      76.620  75.971 114.835  1.00  0.06           C  
ATOM    363  CG  GLU A 357      77.441  76.257 116.088  1.00  0.01           C  
ATOM    364  CD  GLU A 357      76.635  76.073 117.368  1.00  0.81           C  
ATOM    365  OE1 GLU A 357      76.729  74.996 118.003  1.00 -0.82           O  
ATOM    366  OE2 GLU A 357      75.903  77.016 117.738  1.00 -0.82           O  
ATOM    367  H   GLU A 357      78.880  76.212 113.594  1.00  0.29           H  
ATOM    368  HA  GLU A 357      76.150  76.648 112.860  1.00  0.11           H  
ATOM    369  HB2 GLU A 357      75.556  76.032 115.107  1.00 -0.02           H  
ATOM    370  HB3 GLU A 357      76.857  74.950 114.502  1.00 -0.02           H  
ATOM    371  HG2 GLU A 357      78.300  75.571 116.111  1.00 -0.04           H  
ATOM    372  HG3 GLU A 357      77.802  77.296 116.044  1.00 -0.04           H  
ATOM    373  N   GLU A 358      77.654  79.104 114.352  1.00 -0.52           N  
ATOM    374  CA  GLU A 358      77.633  80.563 114.456  1.00  0.04           C  
ATOM    375  C   GLU A 358      76.869  81.231 113.304  1.00  0.54           C  
ATOM    376  O   GLU A 358      76.057  82.128 113.526  1.00 -0.58           O  
ATOM    377  CB  GLU A 358      79.075  81.079 114.443  1.00  0.06           C  
ATOM    378  CG  GLU A 358      79.193  82.567 114.697  1.00  0.01           C  
ATOM    379  CD  GLU A 358      80.598  83.015 115.095  1.00  0.81           C  
ATOM    380  OE1 GLU A 358      80.865  84.234 114.986  1.00 -0.82           O  
ATOM    381  OE2 GLU A 358      81.439  82.172 115.515  1.00 -0.82           O  
ATOM    382  H   GLU A 358      78.518  78.629 114.521  1.00  0.29           H  
ATOM    383  HA  GLU A 358      77.152  80.840 115.405  1.00  0.11           H  
ATOM    384  HB2 GLU A 358      79.640  80.547 115.223  1.00 -0.02           H  
ATOM    385  HB3 GLU A 358      79.513  80.859 113.459  1.00 -0.02           H  
ATOM    386  HG2 GLU A 358      78.907  83.099 113.778  1.00 -0.04           H  
ATOM    387  HG3 GLU A 358      78.501  82.836 115.509  1.00 -0.04           H  
ATOM    388  N   TYR A 359      77.170  80.781 112.082  1.00 -0.42           N  
ATOM    389  CA  TYR A 359      76.481  81.207 110.859  1.00 -0.00           C  
ATOM    390  C   TYR A 359      75.275  80.336 110.513  1.00  0.60           C  
ATOM    391  O   TYR A 359      74.227  80.846 110.080  1.00 -0.57           O  
ATOM    392  CB  TYR A 359      77.485  81.191 109.715  1.00 -0.02           C  
ATOM    393  CG  TYR A 359      78.568  82.228 109.913  1.00 -0.00           C  
ATOM    394  CD1 TYR A 359      78.381  83.527 109.456  1.00 -0.19           C  
ATOM    395  CD2 TYR A 359      79.738  81.935 110.618  1.00 -0.19           C  
ATOM    396  CE1 TYR A 359      79.342  84.493 109.623  1.00 -0.23           C  
ATOM    397  CE2 TYR A 359      80.711  82.905 110.814  1.00 -0.23           C  
ATOM    398  CZ  TYR A 359      80.496  84.184 110.310  1.00  0.32           C  
ATOM    399  OH  TYR A 359      81.413  85.188 110.474  1.00 -0.56           O  
ATOM    400  H   TYR A 359      77.910  80.113 111.996  1.00  0.27           H  
ATOM    401  HA  TYR A 359      76.124  82.238 111.005  1.00  0.09           H  
ATOM    402  HB2 TYR A 359      76.957  81.400 108.773  1.00  0.03           H  
ATOM    403  HB3 TYR A 359      77.950  80.195 109.662  1.00  0.03           H  
ATOM    404  HD1 TYR A 359      77.454  83.784 108.956  1.00  0.17           H  
ATOM    405  HD2 TYR A 359      79.888  80.938 111.016  1.00  0.17           H  
ATOM    406  HE1 TYR A 359      79.194  85.488 109.218  1.00  0.17           H  
ATOM    407  HE2 TYR A 359      81.624  82.670 111.351  1.00  0.17           H  
ATOM    408  HH  TYR A 359      81.090  85.983 110.064  1.00  0.40           H  
ATOM    409  N   ALA A 360      75.400  79.028 110.743  1.00 -0.42           N  
ATOM    410  CA  ALA A 360      74.383  78.079 110.287  1.00  0.03           C  
ATOM    411  C   ALA A 360      73.063  78.160 111.051  1.00  0.60           C  
ATOM    412  O   ALA A 360      72.082  77.537 110.643  1.00 -0.57           O  
ATOM    413  CB  ALA A 360      74.924  76.664 110.299  1.00 -0.18           C  
ATOM    414  H   ALA A 360      76.201  78.690 111.236  1.00  0.27           H  
ATOM    415  HA  ALA A 360      74.158  78.337 109.242  1.00  0.08           H  
ATOM    416  HB1 ALA A 360      74.144  75.969 109.954  1.00  0.06           H  
ATOM    417  HB2 ALA A 360      75.796  76.599 109.630  1.00  0.06           H  
ATOM    418  HB3 ALA A 360      75.227  76.395 111.322  1.00  0.06           H  
ATOM    419  N   ARG A 361      73.038  78.925 112.144  1.00 -0.35           N  
ATOM    420  CA  ARG A 361      71.807  79.128 112.921  1.00 -0.26           C  
ATOM    421  C   ARG A 361      70.993  80.312 112.423  1.00  0.73           C  
ATOM    422  O   ARG A 361      69.825  80.480 112.785  1.00 -0.59           O  
ATOM    423  CB  ARG A 361      72.114  79.278 114.416  1.00 -0.00           C  
ATOM    424  CG  ARG A 361      72.890  80.508 114.845  1.00  0.04           C  
ATOM    425  CD  ARG A 361      72.567  80.858 116.295  1.00  0.05           C  
ATOM    426  NE  ARG A 361      73.631  81.655 116.891  1.00 -0.53           N  
ATOM    427  CZ  ARG A 361      74.792  81.159 117.322  1.00  0.81           C  
ATOM    428  NH1 ARG A 361      75.042  79.855 117.238  1.00 -0.86           N  
ATOM    429  NH2 ARG A 361      75.712  81.963 117.851  1.00 -0.86           N  
ATOM    430  H   ARG A 361      73.880  79.374 112.443  1.00  0.27           H  
ATOM    431  HA  ARG A 361      71.190  78.227 112.795  1.00  0.16           H  
ATOM    432  HB2 ARG A 361      71.153  79.290 114.951  1.00  0.03           H  
ATOM    433  HB3 ARG A 361      72.694  78.395 114.725  1.00  0.03           H  
ATOM    434  HG2 ARG A 361      73.968  80.310 114.750  1.00  0.03           H  
ATOM    435  HG3 ARG A 361      72.616  81.355 114.198  1.00  0.03           H  
ATOM    436  HD2 ARG A 361      71.628  81.430 116.326  1.00  0.07           H  
ATOM    437  HD3 ARG A 361      72.449  79.928 116.871  1.00  0.07           H  
ATOM    438  HE  ARG A 361      73.476  82.668 116.987  1.00  0.35           H  
ATOM    439 1HH1 ARG A 361      74.337  79.220 116.838  1.00  0.45           H  
ATOM    440 2HH1 ARG A 361      75.941  79.481 117.573  1.00  0.45           H  
ATOM    441 1HH2 ARG A 361      75.530  82.974 117.928  1.00  0.45           H  
ATOM    442 2HH2 ARG A 361      76.607  81.574 118.181  1.00  0.45           H  
ATOM    443  N   LEU A 362      71.601  81.130 111.575  1.00 -0.42           N  
ATOM    444  CA  LEU A 362      70.880  82.230 110.944  1.00 -0.05           C  
ATOM    445  C   LEU A 362      70.010  81.626 109.840  1.00  0.60           C  
ATOM    446  O   LEU A 362      70.210  80.462 109.422  1.00 -0.57           O  
ATOM    447  CB  LEU A 362      71.856  83.245 110.352  1.00 -0.11           C  
ATOM    448  CG  LEU A 362      73.090  83.598 111.205  1.00  0.35           C  
ATOM    449  CD1 LEU A 362      74.228  84.094 110.340  1.00 -0.41           C  
ATOM    450  CD2 LEU A 362      72.727  84.622 112.271  1.00 -0.41           C  
ATOM    451  H   LEU A 362      72.569  80.990 111.363  1.00  0.27           H  
ATOM    452  HA  LEU A 362      70.244  82.732 111.688  1.00  0.09           H  
ATOM    453  HB2 LEU A 362      72.218  82.840 109.395  1.00  0.05           H  
ATOM    454  HB3 LEU A 362      71.300  84.175 110.170  1.00  0.05           H  
ATOM    455  HG  LEU A 362      73.425  82.681 111.712  1.00 -0.04           H  
ATOM    456 1HD1 LEU A 362      73.905  84.989 109.787  1.00  0.10           H  
ATOM    457 2HD1 LEU A 362      75.089  84.347 110.977  1.00  0.10           H  
ATOM    458 3HD1 LEU A 362      74.518  83.308 109.627  1.00  0.10           H  
ATOM    459 1HD2 LEU A 362      71.940  84.212 112.920  1.00  0.10           H  
ATOM    460 2HD2 LEU A 362      73.617  84.853 112.875  1.00  0.10           H  
ATOM    461 3HD2 LEU A 362      72.363  85.541 111.789  1.00  0.10           H  
ATOM    462  N   GLY A 363      69.047  82.407 109.364  1.00 -0.42           N  
ATOM    463  CA  GLY A 363      68.249  81.999 108.208  1.00 -0.03           C  
ATOM    464  C   GLY A 363      68.861  82.457 106.895  1.00  0.60           C  
ATOM    465  O   GLY A 363      68.766  81.780 105.874  1.00 -0.57           O  
ATOM    466  H   GLY A 363      68.865  83.287 109.802  1.00  0.27           H  
ATOM    467  HA2 GLY A 363      67.244  82.434 108.300  1.00  0.07           H  
ATOM    468  HA3 GLY A 363      68.174  80.902 108.199  1.00  0.07           H  
ATOM    469  N   ARG A 364      69.487  83.623 106.935  1.00 -0.35           N  
ATOM    470  CA  ARG A 364      70.062  84.238 105.760  1.00 -0.26           C  
ATOM    471  C   ARG A 364      71.562  84.337 105.968  1.00  0.73           C  
ATOM    472  O   ARG A 364      72.036  84.323 107.108  1.00 -0.59           O  
ATOM    473  CB  ARG A 364      69.441  85.623 105.534  1.00 -0.00           C  
ATOM    474  CG  ARG A 364      69.553  86.165 104.113  1.00  0.04           C  
ATOM    475  CD  ARG A 364      68.273  86.872 103.713  1.00  0.05           C  
ATOM    476  NE  ARG A 364      68.551  88.111 102.996  1.00 -0.53           N  
ATOM    477  CZ  ARG A 364      68.016  88.472 101.830  1.00  0.81           C  
ATOM    478  NH1 ARG A 364      67.127  87.697 101.208  1.00 -0.86           N  
ATOM    479  NH2 ARG A 364      68.370  89.640 101.284  1.00 -0.86           N  
ATOM    480  H   ARG A 364      69.565  84.097 107.812  1.00  0.27           H  
ATOM    481  HA  ARG A 364      69.859  83.609 104.881  1.00  0.16           H  
ATOM    482  HB2 ARG A 364      68.373  85.562 105.791  1.00  0.03           H  
ATOM    483  HB3 ARG A 364      69.941  86.333 106.209  1.00  0.03           H  
ATOM    484  HG2 ARG A 364      70.390  86.877 104.063  1.00  0.03           H  
ATOM    485  HG3 ARG A 364      69.739  85.331 103.421  1.00  0.03           H  
ATOM    486  HD2 ARG A 364      67.686  86.206 103.063  1.00  0.07           H  
ATOM    487  HD3 ARG A 364      67.695  87.104 104.619  1.00  0.07           H  
ATOM    488  HE  ARG A 364      69.219  88.765 103.430  1.00  0.35           H  
ATOM    489 1HH1 ARG A 364      66.842  86.801 101.630  1.00  0.45           H  
ATOM    490 2HH1 ARG A 364      66.725  87.994 100.307  1.00  0.45           H  
ATOM    491 1HH2 ARG A 364      69.048  90.249 101.764  1.00  0.45           H  
ATOM    492 2HH2 ARG A 364      67.965  89.931 100.383  1.00  0.45           H  
ATOM    493  N   LEU A 365      72.283  84.417 104.851  1.00 -0.42           N  
ATOM    494  CA  LEU A 365      73.746  84.445 104.826  1.00 -0.05           C  
ATOM    495  C   LEU A 365      74.205  85.356 103.702  1.00  0.60           C  
ATOM    496  O   LEU A 365      73.765  85.222 102.580  1.00 -0.57           O  
ATOM    497  CB  LEU A 365      74.288  83.033 104.624  1.00 -0.11           C  
ATOM    498  CG  LEU A 365      75.531  82.746 105.447  1.00  0.35           C  
ATOM    499  CD1 LEU A 365      75.268  82.936 106.935  1.00 -0.41           C  
ATOM    500  CD2 LEU A 365      76.021  81.341 105.175  1.00 -0.41           C  
ATOM    501  H   LEU A 365      71.797  84.460 103.978  1.00  0.27           H  
ATOM    502  HA  LEU A 365      74.118  84.837 105.783  1.00  0.09           H  
ATOM    503  HB2 LEU A 365      73.506  82.314 104.909  1.00  0.05           H  
ATOM    504  HB3 LEU A 365      74.536  82.902 103.560  1.00  0.05           H  
ATOM    505  HG  LEU A 365      76.317  83.454 105.143  1.00 -0.04           H  
ATOM    506 1HD1 LEU A 365      74.463  82.258 107.254  1.00  0.10           H  
ATOM    507 2HD1 LEU A 365      76.184  82.710 107.501  1.00  0.10           H  
ATOM    508 3HD1 LEU A 365      74.967  83.977 107.124  1.00  0.10           H  
ATOM    509 1HD2 LEU A 365      76.252  81.234 104.105  1.00  0.10           H  
ATOM    510 2HD2 LEU A 365      76.927  81.147 105.768  1.00  0.10           H  
ATOM    511 3HD2 LEU A 365      75.238  80.619 105.454  1.00  0.10           H  
ATOM    512  N   TYR A 366      75.092  86.281 104.023  1.00 -0.42           N  
ATOM    513  CA  TYR A 366      75.451  87.381 103.137  1.00 -0.00           C  
ATOM    514  C   TYR A 366      76.835  87.123 102.569  1.00  0.60           C  
ATOM    515  O   TYR A 366      77.818  87.054 103.303  1.00 -0.57           O  
ATOM    516  CB  TYR A 366      75.405  88.739 103.886  1.00 -0.02           C  
ATOM    517  CG  TYR A 366      73.995  89.202 104.093  1.00 -0.00           C  
ATOM    518  CD1 TYR A 366      73.242  88.793 105.204  1.00 -0.19           C  
ATOM    519  CD2 TYR A 366      73.368  89.988 103.153  1.00 -0.19           C  
ATOM    520  CE1 TYR A 366      71.904  89.191 105.364  1.00 -0.23           C  
ATOM    521  CE2 TYR A 366      72.035  90.398 103.308  1.00 -0.23           C  
ATOM    522  CZ  TYR A 366      71.318  89.998 104.414  1.00  0.32           C  
ATOM    523  OH  TYR A 366      70.016  90.420 104.544  1.00 -0.56           O  
ATOM    524  H   TYR A 366      75.538  86.224 104.917  1.00  0.27           H  
ATOM    525  HA  TYR A 366      74.728  87.418 102.307  1.00  0.09           H  
ATOM    526  HB2 TYR A 366      75.946  89.493 103.295  1.00  0.03           H  
ATOM    527  HB3 TYR A 366      75.892  88.624 104.866  1.00  0.03           H  
ATOM    528  HD1 TYR A 366      73.700  88.157 105.953  1.00  0.17           H  
ATOM    529  HD2 TYR A 366      73.918  90.297 102.272  1.00  0.17           H  
ATOM    530  HE1 TYR A 366      71.338  88.865 106.229  1.00  0.17           H  
ATOM    531  HE2 TYR A 366      71.571  91.030 102.559  1.00  0.17           H  
ATOM    532  HH  TYR A 366      69.648  90.071 105.347  1.00  0.40           H  
ATOM    533  N   MET A 367      76.914  86.968 101.252  1.00 -0.42           N  
ATOM    534  CA  MET A 367      78.162  86.559 100.648  1.00 -0.02           C  
ATOM    535  C   MET A 367      78.704  87.661  99.784  1.00  0.60           C  
ATOM    536  O   MET A 367      77.942  88.340  99.093  1.00 -0.57           O  
ATOM    537  CB  MET A 367      77.962  85.285  99.835  1.00  0.03           C  
ATOM    538  CG  MET A 367      77.511  84.101 100.688  1.00  0.00           C  
ATOM    539  SD  MET A 367      77.397  82.632  99.643  1.00 -0.27           S  
ATOM    540  CE  MET A 367      79.154  82.272  99.544  1.00 -0.05           C  
ATOM    541  H   MET A 367      76.111  87.134 100.679  1.00  0.27           H  
ATOM    542  HA  MET A 367      78.888  86.353 101.448  1.00  0.09           H  
ATOM    543  HB2 MET A 367      77.199  85.475  99.066  1.00  0.02           H  
ATOM    544  HB3 MET A 367      78.914  85.025  99.349  1.00  0.02           H  
ATOM    545  HG2 MET A 367      78.241  83.926 101.492  1.00  0.04           H  
ATOM    546  HG3 MET A 367      76.527  84.318 101.128  1.00  0.04           H  
ATOM    547  HE1 MET A 367      79.551  82.105 100.556  1.00  0.07           H  
ATOM    548  HE2 MET A 367      79.310  81.370  98.935  1.00  0.07           H  
ATOM    549  HE3 MET A 367      79.677  83.122  99.081  1.00  0.07           H  
ATOM    550  N   CYS A 368      80.021  87.863  99.860  1.00 -0.42           N  
ATOM    551  CA  CYS A 368      80.729  88.662  98.876  1.00  0.02           C  
ATOM    552  C   CYS A 368      80.744  87.867  97.578  1.00  0.60           C  
ATOM    553  O   CYS A 368      81.126  86.706  97.535  1.00 -0.57           O  
ATOM    554  CB  CYS A 368      82.155  88.929  99.313  1.00 -0.12           C  
ATOM    555  SG  CYS A 368      83.007  90.130  98.257  1.00 -0.31           S  
ATOM    556  H   CYS A 368      80.534  87.454 100.614  1.00  0.27           H  
ATOM    557  HA  CYS A 368      80.208  89.619  98.728  1.00  0.11           H  
ATOM    558  HB2 CYS A 368      82.139  89.316 100.343  1.00  0.11           H  
ATOM    559  HB3 CYS A 368      82.714  87.982  99.287  1.00  0.11           H  
ATOM    560  HG  CYS A 368      83.946  90.268  98.594  1.00  0.19           H  
ATOM    561  N   GLU A 369      80.291  88.474  96.510  1.00 -0.52           N  
ATOM    562  CA  GLU A 369      80.196  87.738  95.254  1.00  0.04           C  
ATOM    563  C   GLU A 369      81.570  87.577  94.588  1.00  0.54           C  
ATOM    564  O   GLU A 369      81.727  86.774  93.662  1.00 -0.58           O  
ATOM    565  CB  GLU A 369      79.175  88.391  94.323  1.00  0.06           C  
ATOM    566  CG  GLU A 369      79.695  89.666  93.723  1.00  0.01           C  
ATOM    567  CD  GLU A 369      78.871  90.135  92.572  1.00  0.81           C  
ATOM    568  OE1 GLU A 369      78.688  89.326  91.621  1.00 -0.82           O  
ATOM    569  OE2 GLU A 369      78.430  91.313  92.623  1.00 -0.82           O  
ATOM    570  H   GLU A 369      80.013  89.434  96.555  1.00  0.29           H  
ATOM    571  HA  GLU A 369      79.828  86.728  95.489  1.00  0.11           H  
ATOM    572  HB2 GLU A 369      78.934  87.689  93.512  1.00 -0.02           H  
ATOM    573  HB3 GLU A 369      78.264  88.615  94.897  1.00 -0.02           H  
ATOM    574  HG2 GLU A 369      79.694  90.446  94.498  1.00 -0.04           H  
ATOM    575  HG3 GLU A 369      80.725  89.497  93.374  1.00 -0.04           H  
ATOM    576  N   PHE A 370      82.560  88.321  95.052  1.00 -0.42           N  
ATOM    577  CA  PHE A 370      83.885  88.279  94.445  1.00 -0.00           C  
ATOM    578  C   PHE A 370      84.911  87.434  95.201  1.00  0.60           C  
ATOM    579  O   PHE A 370      85.638  86.685  94.581  1.00 -0.57           O  
ATOM    580  CB  PHE A 370      84.385  89.692  94.205  1.00 -0.03           C  
ATOM    581  CG  PHE A 370      83.544  90.467  93.222  1.00  0.01           C  
ATOM    582  CD1 PHE A 370      83.397  90.026  91.906  1.00 -0.13           C  
ATOM    583  CD2 PHE A 370      82.939  91.674  93.596  1.00 -0.13           C  
ATOM    584  CE1 PHE A 370      82.635  90.751  90.987  1.00 -0.17           C  
ATOM    585  CE2 PHE A 370      82.193  92.428  92.691  1.00 -0.17           C  
ATOM    586  CZ  PHE A 370      82.013  91.942  91.386  1.00 -0.11           C  
ATOM    587  H   PHE A 370      82.398  88.923  95.834  1.00  0.27           H  
ATOM    588  HA  PHE A 370      83.764  87.805  93.460  1.00  0.10           H  
ATOM    589  HB2 PHE A 370      84.384  90.229  95.164  1.00  0.03           H  
ATOM    590  HB3 PHE A 370      85.412  89.637  93.817  1.00  0.03           H  
ATOM    591  HD1 PHE A 370      83.880  89.108  91.592  1.00  0.13           H  
ATOM    592  HD2 PHE A 370      83.053  92.030  94.615  1.00  0.13           H  
ATOM    593  HE1 PHE A 370      82.526  90.395  89.969  1.00  0.14           H  
ATOM    594  HE2 PHE A 370      81.758  93.374  92.990  1.00  0.14           H  
ATOM    595  HZ  PHE A 370      81.391  92.488  90.686  1.00  0.13           H  
ATOM    596  N   CYS A 371      84.954  87.511  96.528  1.00 -0.42           N  
ATOM    597  CA  CYS A 371      85.875  86.670  97.304  1.00  0.02           C  
ATOM    598  C   CYS A 371      85.173  85.549  98.116  1.00  0.60           C  
ATOM    599  O   CYS A 371      85.802  84.643  98.687  1.00 -0.57           O  
ATOM    600  CB  CYS A 371      86.753  87.563  98.208  1.00 -0.12           C  
ATOM    601  SG  CYS A 371      85.981  87.991  99.778  1.00 -0.31           S  
ATOM    602  H   CYS A 371      84.351  88.151  97.004  1.00  0.27           H  
ATOM    603  HA  CYS A 371      86.540  86.170  96.585  1.00  0.11           H  
ATOM    604  HB2 CYS A 371      87.691  87.028  98.417  1.00  0.11           H  
ATOM    605  HB3 CYS A 371      86.975  88.494  97.666  1.00  0.11           H  
ATOM    606  HG  CYS A 371      86.607  88.572 100.313  1.00  0.19           H  
ATOM    607  N   LEU A 372      83.863  85.616  98.151  1.00 -0.42           N  
ATOM    608  CA  LEU A 372      83.009  84.575  98.739  1.00 -0.05           C  
ATOM    609  C   LEU A 372      83.068  84.447 100.281  1.00  0.60           C  
ATOM    610  O   LEU A 372      82.605  83.459 100.848  1.00 -0.57           O  
ATOM    611  CB  LEU A 372      83.201  83.224  98.022  1.00 -0.11           C  
ATOM    612  CG  LEU A 372      83.127  83.187  96.479  1.00  0.35           C  
ATOM    613  CD1 LEU A 372      83.383  81.777  95.978  1.00 -0.41           C  
ATOM    614  CD2 LEU A 372      81.782  83.620  95.964  1.00 -0.41           C  
ATOM    615  H   LEU A 372      83.421  86.421  97.756  1.00  0.27           H  
ATOM    616  HA  LEU A 372      81.978  84.889  98.518  1.00  0.09           H  
ATOM    617  HB2 LEU A 372      84.192  82.843  98.308  1.00  0.05           H  
ATOM    618  HB3 LEU A 372      82.423  82.543  98.400  1.00  0.05           H  
ATOM    619  HG  LEU A 372      83.897  83.862  96.078  1.00 -0.04           H  
ATOM    620 1HD1 LEU A 372      82.630  81.095  96.400  1.00  0.10           H  
ATOM    621 2HD1 LEU A 372      83.318  81.761  94.880  1.00  0.10           H  
ATOM    622 3HD1 LEU A 372      84.387  81.454  96.291  1.00  0.10           H  
ATOM    623 1HD2 LEU A 372      81.574  84.647  96.300  1.00  0.10           H  
ATOM    624 2HD2 LEU A 372      81.782  83.587  94.865  1.00  0.10           H  
ATOM    625 3HD2 LEU A 372      81.005  82.943  96.352  1.00  0.10           H  
ATOM    626  N   LYS A 373      83.597  85.461 100.956  1.00 -0.35           N  
ATOM    627  CA  LYS A 373      83.389  85.596 102.393  1.00 -0.24           C  
ATOM    628  C   LYS A 373      81.892  85.619 102.727  1.00  0.73           C  
ATOM    629  O   LYS A 373      81.124  86.306 102.069  1.00 -0.59           O  
ATOM    630  CB  LYS A 373      84.021  86.880 102.913  1.00 -0.01           C  
ATOM    631  CG  LYS A 373      84.210  86.855 104.427  1.00  0.02           C  
ATOM    632  CD  LYS A 373      83.975  88.199 105.099  1.00 -0.05           C  
ATOM    633  CE  LYS A 373      84.061  88.059 106.617  1.00 -0.01           C  
ATOM    634  NZ  LYS A 373      85.471  88.139 107.044  1.00 -0.39           N1+
ATOM    635  H   LYS A 373      84.146  86.142 100.472  1.00  0.27           H  
ATOM    636  HA  LYS A 373      83.855  84.736 102.896  1.00  0.14           H  
ATOM    637  HB2 LYS A 373      85.004  87.010 102.435  1.00  0.04           H  
ATOM    638  HB3 LYS A 373      83.371  87.727 102.650  1.00  0.04           H  
ATOM    639  HG2 LYS A 373      83.504  86.127 104.852  1.00  0.01           H  
ATOM    640  HG3 LYS A 373      85.240  86.535 104.642  1.00  0.01           H  
ATOM    641  HD2 LYS A 373      84.739  88.913 104.758  1.00  0.06           H  
ATOM    642  HD3 LYS A 373      82.977  88.571 104.825  1.00  0.06           H  
ATOM    643  HE2 LYS A 373      83.488  88.870 107.091  1.00  0.11           H  
ATOM    644  HE3 LYS A 373      83.642  87.088 106.919  1.00  0.11           H  
ATOM    645  HZ1 LYS A 373      85.859  89.025 106.759  1.00  0.34           H  
ATOM    646  HZ2 LYS A 373      85.524  88.057 108.046  1.00  0.34           H  
ATOM    647  HZ3 LYS A 373      85.995  87.391 106.616  1.00  0.34           H  
ATOM    648  N   TYR A 374      81.493  84.849 103.737  1.00 -0.42           N  
ATOM    649  CA  TYR A 374      80.116  84.816 104.187  1.00 -0.00           C  
ATOM    650  C   TYR A 374      79.932  85.701 105.453  1.00  0.60           C  
ATOM    651  O   TYR A 374      80.838  85.819 106.291  1.00 -0.57           O  
ATOM    652  CB  TYR A 374      79.639  83.379 104.394  1.00 -0.02           C  
ATOM    653  CG  TYR A 374      80.565  82.487 105.181  1.00 -0.00           C  
ATOM    654  CD1 TYR A 374      80.491  82.413 106.575  1.00 -0.19           C  
ATOM    655  CD2 TYR A 374      81.504  81.687 104.536  1.00 -0.19           C  
ATOM    656  CE1 TYR A 374      81.337  81.586 107.291  1.00 -0.23           C  
ATOM    657  CE2 TYR A 374      82.346  80.851 105.250  1.00 -0.23           C  
ATOM    658  CZ  TYR A 374      82.256  80.806 106.624  1.00  0.32           C  
ATOM    659  OH  TYR A 374      83.103  79.968 107.318  1.00 -0.56           O  
ATOM    660  H   TYR A 374      82.167  84.274 104.201  1.00  0.27           H  
ATOM    661  HA  TYR A 374      79.496  85.253 103.391  1.00  0.09           H  
ATOM    662  HB2 TYR A 374      79.494  82.926 103.402  1.00  0.03           H  
ATOM    663  HB3 TYR A 374      78.676  83.417 104.924  1.00  0.03           H  
ATOM    664  HD1 TYR A 374      79.759  83.014 107.103  1.00  0.17           H  
ATOM    665  HD2 TYR A 374      81.577  81.719 103.455  1.00  0.17           H  
ATOM    666  HE1 TYR A 374      81.276  81.552 108.372  1.00  0.17           H  
ATOM    667  HE2 TYR A 374      83.072  80.236 104.730  1.00  0.17           H  
ATOM    668  HH  TYR A 374      82.928  80.040 108.248  1.00  0.40           H  
ATOM    669  N   MET A 375      78.767  86.345 105.563  1.00 -0.42           N  
ATOM    670  CA  MET A 375      78.546  87.372 106.623  1.00 -0.02           C  
ATOM    671  C   MET A 375      77.123  87.336 107.172  1.00  0.60           C  
ATOM    672  O   MET A 375      76.241  86.739 106.570  1.00 -0.57           O  
ATOM    673  CB  MET A 375      78.899  88.770 106.091  1.00  0.03           C  
ATOM    674  CG  MET A 375      80.400  89.029 105.958  1.00  0.00           C  
ATOM    675  SD  MET A 375      80.887  90.284 104.726  1.00 -0.27           S  
ATOM    676  CE  MET A 375      80.775  89.261 103.249  1.00 -0.05           C  
ATOM    677  H   MET A 375      78.028  86.136 104.923  1.00  0.27           H  
ATOM    678  HA  MET A 375      79.229  87.144 107.456  1.00  0.09           H  
ATOM    679  HB2 MET A 375      78.439  88.888 105.099  1.00  0.02           H  
ATOM    680  HB3 MET A 375      78.480  89.518 106.781  1.00  0.02           H  
ATOM    681  HG2 MET A 375      80.773  89.358 106.939  1.00  0.04           H  
ATOM    682  HG3 MET A 375      80.882  88.080 105.681  1.00  0.04           H  
ATOM    683  HE1 MET A 375      79.749  88.877 103.146  1.00  0.07           H  
ATOM    684  HE2 MET A 375      81.032  89.863 102.366  1.00  0.07           H  
ATOM    685  HE3 MET A 375      81.475  88.417 103.333  1.00  0.07           H  
ATOM    686  N   LYS A 376      76.893  87.984 108.317  1.00 -0.35           N  
ATOM    687  CA  LYS A 376      75.610  87.848 109.065  1.00 -0.24           C  
ATOM    688  C   LYS A 376      74.509  88.838 108.667  1.00  0.73           C  
ATOM    689  O   LYS A 376      73.311  88.586 108.877  1.00 -0.59           O  
ATOM    690  CB  LYS A 376      75.844  88.002 110.564  1.00 -0.01           C  
ATOM    691  CG  LYS A 376      76.930  87.116 111.117  1.00  0.02           C  
ATOM    692  CD  LYS A 376      76.837  86.936 112.624  1.00 -0.05           C  
ATOM    693  CE  LYS A 376      78.126  86.262 113.092  1.00 -0.01           C  
ATOM    694  NZ  LYS A 376      78.045  85.621 114.426  1.00 -0.39           N1+
ATOM    695  H   LYS A 376      77.606  88.580 108.685  1.00  0.27           H  
ATOM    696  HA  LYS A 376      75.231  86.833 108.872  1.00  0.14           H  
ATOM    697  HB2 LYS A 376      76.119  89.048 110.764  1.00  0.04           H  
ATOM    698  HB3 LYS A 376      74.906  87.763 111.085  1.00  0.04           H  
ATOM    699  HG2 LYS A 376      76.853  86.127 110.640  1.00  0.01           H  
ATOM    700  HG3 LYS A 376      77.906  87.564 110.877  1.00  0.01           H  
ATOM    701  HD2 LYS A 376      76.728  87.916 113.112  1.00  0.06           H  
ATOM    702  HD3 LYS A 376      75.971  86.304 112.873  1.00  0.06           H  
ATOM    703  HE2 LYS A 376      78.394  85.489 112.357  1.00  0.11           H  
ATOM    704  HE3 LYS A 376      78.918  87.024 113.127  1.00  0.11           H  
ATOM    705  HZ1 LYS A 376      77.325  84.914 114.416  1.00  0.34           H  
ATOM    706  HZ2 LYS A 376      78.930  85.196 114.649  1.00  0.34           H  
ATOM    707  HZ3 LYS A 376      77.822  86.317 115.120  1.00  0.34           H  
ATOM    708  N   SER A 377      74.916  89.969 108.112  1.00 -0.42           N  
ATOM    709  CA  SER A 377      73.974  91.026 107.820  1.00 -0.02           C  
ATOM    710  C   SER A 377      74.370  91.816 106.598  1.00  0.60           C  
ATOM    711  O   SER A 377      75.559  91.953 106.254  1.00 -0.57           O  
ATOM    712  CB  SER A 377      73.892  92.000 109.015  1.00  0.21           C  
ATOM    713  OG  SER A 377      75.103  92.758 109.154  1.00 -0.65           O  
ATOM    714  H   SER A 377      75.884  90.094 107.894  1.00  0.27           H  
ATOM    715  HA  SER A 377      72.985  90.576 107.647  1.00  0.08           H  
ATOM    716  HB2 SER A 377      73.052  92.693 108.856  1.00  0.04           H  
ATOM    717  HB3 SER A 377      73.721  91.424 109.936  1.00  0.04           H  
ATOM    718  HG  SER A 377      75.025  93.348 109.895  1.00  0.43           H  
ATOM    719  N   GLN A 378      73.346  92.380 105.984  1.00 -0.42           N  
ATOM    720  CA  GLN A 378      73.526  93.363 104.934  1.00 -0.00           C  
ATOM    721  C   GLN A 378      74.526  94.446 105.305  1.00  0.60           C  
ATOM    722  O   GLN A 378      75.418  94.792 104.534  1.00 -0.57           O  
ATOM    723  CB  GLN A 378      72.185  93.989 104.629  1.00 -0.00           C  
ATOM    724  CG  GLN A 378      72.152  94.880 103.410  1.00 -0.06           C  
ATOM    725  CD  GLN A 378      70.721  95.201 103.043  1.00  0.70           C  
ATOM    726  NE2 GLN A 378      70.493  95.576 101.814  1.00 -0.94           N  
ATOM    727  OE1 GLN A 378      69.832  95.100 103.872  1.00 -0.61           O  
ATOM    728  H   GLN A 378      72.418  92.120 106.251  1.00  0.27           H  
ATOM    729  HA  GLN A 378      73.894  92.848 104.035  1.00  0.09           H  
ATOM    730  HB2 GLN A 378      71.457  93.177 104.477  1.00  0.02           H  
ATOM    731  HB3 GLN A 378      71.885  94.592 105.500  1.00  0.02           H  
ATOM    732  HG2 GLN A 378      72.691  95.815 103.627  1.00  0.04           H  
ATOM    733  HG3 GLN A 378      72.637  94.364 102.568  1.00  0.04           H  
ATOM    734 1HE2 GLN A 378      71.249  95.640 101.162  1.00  0.43           H  
ATOM    735 2HE2 GLN A 378      69.562  95.800 101.524  1.00  0.43           H  
ATOM    736  N   THR A 379      74.387  94.986 106.501  1.00 -0.42           N  
ATOM    737  CA  THR A 379      75.198  96.155 106.843  1.00 -0.04           C  
ATOM    738  C   THR A 379      76.690  95.750 106.955  1.00  0.60           C  
ATOM    739  O   THR A 379      77.563  96.468 106.498  1.00 -0.57           O  
ATOM    740  CB  THR A 379      74.615  96.973 108.046  1.00  0.37           C  
ATOM    741  CG2 THR A 379      74.180  96.104 109.185  1.00 -0.24           C  
ATOM    742  OG1 THR A 379      75.591  97.914 108.513  1.00 -0.68           O  
ATOM    743  H   THR A 379      73.739  94.605 107.160  1.00  0.27           H  
ATOM    744  HA  THR A 379      75.139  96.835 105.980  1.00  0.10           H  
ATOM    745  HB  THR A 379      73.736  97.527 107.686  1.00  0.00           H  
ATOM    746  HG1 THR A 379      75.233  98.408 109.242  1.00  0.41           H  
ATOM    747 1HG2 THR A 379      74.692  95.132 109.122  1.00  0.06           H  
ATOM    748 2HG2 THR A 379      74.437  96.592 110.137  1.00  0.06           H  
ATOM    749 3HG2 THR A 379      73.093  95.950 109.134  1.00  0.06           H  
ATOM    750  N   ILE A 380      76.970  94.569 107.496  1.00 -0.42           N  
ATOM    751  CA  ILE A 380      78.327  94.025 107.445  1.00 -0.06           C  
ATOM    752  C   ILE A 380      78.831  93.800 105.998  1.00  0.60           C  
ATOM    753  O   ILE A 380      79.916  94.292 105.617  1.00 -0.57           O  
ATOM    754  CB  ILE A 380      78.420  92.695 108.191  1.00  0.13           C  
ATOM    755  CG1 ILE A 380      78.199  92.926 109.682  1.00 -0.04           C  
ATOM    756  CG2 ILE A 380      79.795  92.090 107.986  1.00 -0.32           C  
ATOM    757  CD1 ILE A 380      77.759  91.682 110.427  1.00 -0.07           C  
ATOM    758  H   ILE A 380      76.244  94.047 107.943  1.00  0.27           H  
ATOM    759  HA  ILE A 380      78.994  94.749 107.934  1.00  0.09           H  
ATOM    760  HB  ILE A 380      77.653  92.005 107.808  1.00  0.02           H  
ATOM    761 2HG1 ILE A 380      79.142  93.281 110.123  1.00  0.02           H  
ATOM    762 3HG1 ILE A 380      77.424  93.698 109.804  1.00  0.02           H  
ATOM    763 1HG2 ILE A 380      80.560  92.784 108.362  1.00  0.09           H  
ATOM    764 2HG2 ILE A 380      79.861  91.138 108.533  1.00  0.09           H  
ATOM    765 3HG2 ILE A 380      79.959  91.910 106.913  1.00  0.09           H  
ATOM    766 1HD1 ILE A 380      78.522  90.898 110.317  1.00  0.02           H  
ATOM    767 2HD1 ILE A 380      77.629  91.919 111.494  1.00  0.02           H  
ATOM    768 3HD1 ILE A 380      76.805  91.325 110.013  1.00  0.02           H  
ATOM    769  N   LEU A 381      78.054  93.057 105.201  1.00 -0.42           N  
ATOM    770  CA  LEU A 381      78.394  92.889 103.786  1.00 -0.05           C  
ATOM    771  C   LEU A 381      78.767  94.217 103.153  1.00  0.60           C  
ATOM    772  O   LEU A 381      79.744  94.297 102.410  1.00 -0.57           O  
ATOM    773  CB  LEU A 381      77.251  92.285 102.972  1.00 -0.11           C  
ATOM    774  CG  LEU A 381      77.550  92.237 101.452  1.00  0.35           C  
ATOM    775  CD1 LEU A 381      78.737  91.344 101.124  1.00 -0.41           C  
ATOM    776  CD2 LEU A 381      76.340  91.797 100.673  1.00 -0.41           C  
ATOM    777  H   LEU A 381      77.238  92.615 105.573  1.00  0.27           H  
ATOM    778  HA  LEU A 381      79.260  92.213 103.726  1.00  0.09           H  
ATOM    779  HB2 LEU A 381      77.072  91.260 103.327  1.00  0.05           H  
ATOM    780  HB3 LEU A 381      76.347  92.891 103.133  1.00  0.05           H  
ATOM    781  HG  LEU A 381      77.804  93.259 101.133  1.00 -0.04           H  
ATOM    782 1HD1 LEU A 381      78.532  90.321 101.470  1.00  0.10           H  
ATOM    783 2HD1 LEU A 381      78.900  91.337 100.036  1.00  0.10           H  
ATOM    784 3HD1 LEU A 381      79.636  91.730 101.626  1.00  0.10           H  
ATOM    785 1HD2 LEU A 381      75.513  92.499 100.854  1.00  0.10           H  
ATOM    786 2HD2 LEU A 381      76.580  91.784  99.599  1.00  0.10           H  
ATOM    787 3HD2 LEU A 381      76.044  90.788 100.995  1.00  0.10           H  
ATOM    788  N   ARG A 382      77.973  95.240 103.446  1.00 -0.35           N  
ATOM    789  CA  ARG A 382      78.130  96.563 102.828  1.00 -0.26           C  
ATOM    790  C   ARG A 382      79.486  97.195 103.118  1.00  0.73           C  
ATOM    791  O   ARG A 382      80.139  97.720 102.212  1.00 -0.59           O  
ATOM    792  CB  ARG A 382      77.044  97.508 103.317  1.00 -0.00           C  
ATOM    793  CG  ARG A 382      75.818  97.680 102.424  1.00  0.04           C  
ATOM    794  CD  ARG A 382      74.847  98.718 103.021  1.00  0.05           C  
ATOM    795  NE  ARG A 382      75.486  99.659 103.974  1.00 -0.53           N  
ATOM    796  CZ  ARG A 382      74.966 100.805 104.419  1.00  0.81           C  
ATOM    797  NH1 ARG A 382      73.773 101.225 104.011  1.00 -0.86           N  
ATOM    798  NH2 ARG A 382      75.660 101.544 105.283  1.00 -0.86           N  
ATOM    799  H   ARG A 382      77.241  95.106 104.114  1.00  0.27           H  
ATOM    800  HA  ARG A 382      78.031  96.442 101.739  1.00  0.16           H  
ATOM    801  HB2 ARG A 382      76.696  97.136 104.291  1.00  0.03           H  
ATOM    802  HB3 ARG A 382      77.503  98.500 103.446  1.00  0.03           H  
ATOM    803  HG2 ARG A 382      76.141  98.019 101.429  1.00  0.03           H  
ATOM    804  HG3 ARG A 382      75.301  96.713 102.332  1.00  0.03           H  
ATOM    805  HD2 ARG A 382      74.413  99.301 102.196  1.00  0.07           H  
ATOM    806  HD3 ARG A 382      74.047  98.179 103.550  1.00  0.07           H  
ATOM    807  HE  ARG A 382      76.420  99.403 104.325  1.00  0.35           H  
ATOM    808 1HH1 ARG A 382      73.232 100.664 103.338  1.00  0.45           H  
ATOM    809 2HH1 ARG A 382      73.390 102.113 104.367  1.00  0.45           H  
ATOM    810 1HH2 ARG A 382      76.588 101.229 105.600  1.00  0.45           H  
ATOM    811 2HH2 ARG A 382      75.268 102.430 105.633  1.00  0.45           H  
ATOM    812  N   ARG A 383      79.886  97.170 104.387  1.00 -0.35           N  
ATOM    813  CA  ARG A 383      81.240  97.627 104.794  1.00 -0.26           C  
ATOM    814  C   ARG A 383      82.333  96.797 104.133  1.00  0.73           C  
ATOM    815  O   ARG A 383      83.358  97.343 103.739  1.00 -0.59           O  
ATOM    816  CB  ARG A 383      81.448  97.574 106.330  1.00 -0.00           C  
ATOM    817  CG  ARG A 383      81.105  98.855 107.102  1.00  0.04           C  
ATOM    818  CD  ARG A 383      79.598  99.092 107.245  1.00  0.05           C  
ATOM    819  NE  ARG A 383      79.230  99.789 108.484  1.00 -0.53           N  
ATOM    820  CZ  ARG A 383      79.189  99.228 109.698  1.00  0.81           C  
ATOM    821  NH1 ARG A 383      79.521  97.946 109.868  1.00 -0.86           N  
ATOM    822  NH2 ARG A 383      78.830  99.960 110.755  1.00 -0.86           N  
ATOM    823  H   ARG A 383      79.256  96.835 105.088  1.00  0.27           H  
ATOM    824  HA  ARG A 383      81.351  98.672 104.467  1.00  0.16           H  
ATOM    825  HB2 ARG A 383      80.820  96.763 106.726  1.00  0.03           H  
ATOM    826  HB3 ARG A 383      82.507  97.341 106.518  1.00  0.03           H  
ATOM    827  HG2 ARG A 383      81.545  98.784 108.108  1.00  0.03           H  
ATOM    828  HG3 ARG A 383      81.544  99.711 106.570  1.00  0.03           H  
ATOM    829  HD2 ARG A 383      79.257  99.696 106.391  1.00  0.07           H  
ATOM    830  HD3 ARG A 383      79.089  98.117 107.230  1.00  0.07           H  
ATOM    831  HE  ARG A 383      78.987 100.787 108.413  1.00  0.35           H  
ATOM    832 1HH1 ARG A 383      79.813  97.378 109.060  1.00  0.45           H  
ATOM    833 2HH1 ARG A 383      79.484  97.526 110.808  1.00  0.45           H  
ATOM    834 1HH2 ARG A 383      78.586 100.954 110.634  1.00  0.45           H  
ATOM    835 2HH2 ARG A 383      78.796  99.532 111.691  1.00  0.45           H  
ATOM    836  N   HIS A 384      82.116  95.478 104.042  1.00 -0.42           N  
ATOM    837  CA  HIS A 384      83.053  94.584 103.363  1.00  0.02           C  
ATOM    838  C   HIS A 384      83.228  94.991 101.910  1.00  0.60           C  
ATOM    839  O   HIS A 384      84.343  95.003 101.424  1.00 -0.57           O  
ATOM    840  CB  HIS A 384      82.602  93.127 103.392  1.00 -0.05           C  
ATOM    841  CG  HIS A 384      83.603  92.191 102.783  1.00 -0.03           C  
ATOM    842  CD2 HIS A 384      84.463  91.316 103.352  1.00  0.13           C  
ATOM    843  ND1 HIS A 384      83.828  92.113 101.424  1.00 -0.38           N  
ATOM    844  CE1 HIS A 384      84.786  91.241 101.188  1.00  0.21           C  
ATOM    845  NE2 HIS A 384      85.180  90.733 102.334  1.00 -0.57           N  
ATOM    846  H   HIS A 384      81.288  95.094 104.449  1.00  0.27           H  
ATOM    847  HA  HIS A 384      84.024  94.659 103.874  1.00  0.09           H  
ATOM    848  HB2 HIS A 384      82.438  92.832 104.439  1.00  0.04           H  
ATOM    849  HB3 HIS A 384      81.658  93.040 102.835  1.00  0.04           H  
ATOM    850  HD1 HIS A 384      83.325  92.654 100.707  1.00  0.36           H  
ATOM    851  HD2 HIS A 384      84.569  91.113 104.417  1.00  0.11           H  
ATOM    852  HE1 HIS A 384      85.185  90.985 100.207  1.00  0.14           H  
ATOM    853  N   MET A 385      82.145  95.271 101.191  1.00 -0.42           N  
ATOM    854  CA  MET A 385      82.307  95.624  99.780  1.00 -0.02           C  
ATOM    855  C   MET A 385      83.121  96.923  99.620  1.00  0.60           C  
ATOM    856  O   MET A 385      83.770  97.117  98.592  1.00 -0.57           O  
ATOM    857  CB  MET A 385      80.968  95.748  99.067  1.00  0.03           C  
ATOM    858  CG  MET A 385      80.088  94.512  99.103  1.00  0.00           C  
ATOM    859  SD  MET A 385      80.951  92.956  98.820  1.00 -0.27           S  
ATOM    860  CE  MET A 385      81.627  93.297  97.181  1.00 -0.05           C  
ATOM    861  H   MET A 385      81.237  95.242 101.607  1.00  0.27           H  
ATOM    862  HA  MET A 385      82.870  94.811  99.297  1.00  0.09           H  
ATOM    863  HB2 MET A 385      80.411  96.573  99.534  1.00  0.02           H  
ATOM    864  HB3 MET A 385      81.168  95.990  98.013  1.00  0.02           H  
ATOM    865  HG2 MET A 385      79.609  94.463 100.091  1.00  0.04           H  
ATOM    866  HG3 MET A 385      79.316  94.620  98.327  1.00  0.04           H  
ATOM    867  HE1 MET A 385      82.275  94.183  97.228  1.00  0.07           H  
ATOM    868  HE2 MET A 385      82.213  92.431  96.838  1.00  0.07           H  
ATOM    869  HE3 MET A 385      80.803  93.483  96.476  1.00  0.07           H  
ATOM    870  N   ALA A 386      83.096  97.794 100.636  1.00 -0.42           N  
ATOM    871  CA  ALA A 386      83.886  99.030 100.609  1.00  0.03           C  
ATOM    872  C   ALA A 386      85.374  98.746 100.719  1.00  0.60           C  
ATOM    873  O   ALA A 386      86.177  99.469 100.136  1.00 -0.57           O  
ATOM    874  CB  ALA A 386      83.464  99.980 101.704  1.00 -0.18           C  
ATOM    875  H   ALA A 386      82.524  97.599 101.434  1.00  0.27           H  
ATOM    876  HA  ALA A 386      83.704  99.523  99.642  1.00  0.08           H  
ATOM    877  HB1 ALA A 386      84.076 100.893 101.654  1.00  0.06           H  
ATOM    878  HB2 ALA A 386      82.404 100.241 101.574  1.00  0.06           H  
ATOM    879  HB3 ALA A 386      83.606  99.497 102.683  1.00  0.06           H  
ATOM    880  N   LYS A 387      85.739  97.704 101.468  1.00 -0.35           N  
ATOM    881  CA  LYS A 387      87.157  97.295 101.638  1.00 -0.24           C  
ATOM    882  C   LYS A 387      87.730  96.319 100.569  1.00  0.73           C  
ATOM    883  O   LYS A 387      88.938  96.242 100.402  1.00 -0.59           O  
ATOM    884  CB  LYS A 387      87.352  96.627 103.006  1.00 -0.01           C  
ATOM    885  CG  LYS A 387      87.214  97.526 104.222  1.00  0.02           C  
ATOM    886  CD  LYS A 387      87.974  96.916 105.393  1.00 -0.05           C  
ATOM    887  CE  LYS A 387      87.653  97.591 106.723  1.00 -0.01           C  
ATOM    888  NZ  LYS A 387      88.719  97.371 107.750  1.00 -0.39           N1+
ATOM    889  H   LYS A 387      85.029  97.177 101.934  1.00  0.27           H  
ATOM    890  HA  LYS A 387      87.761  98.214 101.604  1.00  0.14           H  
ATOM    891  HB2 LYS A 387      86.605  95.824 103.096  1.00  0.04           H  
ATOM    892  HB3 LYS A 387      88.363  96.192 103.025  1.00  0.04           H  
ATOM    893  HG2 LYS A 387      87.628  98.519 103.993  1.00  0.01           H  
ATOM    894  HG3 LYS A 387      86.150  97.624 104.487  1.00  0.01           H  
ATOM    895  HD2 LYS A 387      87.709  95.852 105.467  1.00  0.06           H  
ATOM    896  HD3 LYS A 387      89.053  97.014 105.201  1.00  0.06           H  
ATOM    897  HE2 LYS A 387      87.546  98.673 106.553  1.00  0.11           H  
ATOM    898  HE3 LYS A 387      86.705  97.184 107.105  1.00  0.11           H  
ATOM    899  HZ1 LYS A 387      89.595  97.739 107.411  1.00  0.34           H  
ATOM    900  HZ2 LYS A 387      88.466  97.844 108.604  1.00  0.34           H  
ATOM    901  HZ3 LYS A 387      88.815  96.384 107.928  1.00  0.34           H  
ATOM    902  N   CYS A 388      86.879  95.562  99.876  1.00 -0.42           N  
ATOM    903  CA  CYS A 388      87.328  94.374  99.125  1.00  0.02           C  
ATOM    904  C   CYS A 388      87.806  94.721  97.729  1.00  0.60           C  
ATOM    905  O   CYS A 388      87.087  95.345  96.977  1.00 -0.57           O  
ATOM    906  CB  CYS A 388      86.191  93.367  99.043  1.00 -0.12           C  
ATOM    907  SG  CYS A 388      86.569  91.797  98.236  1.00 -0.31           S  
ATOM    908  H   CYS A 388      85.910  95.806  99.865  1.00  0.27           H  
ATOM    909  HA  CYS A 388      88.167  93.918  99.672  1.00  0.11           H  
ATOM    910  HB2 CYS A 388      85.865  93.146 100.070  1.00  0.11           H  
ATOM    911  HB3 CYS A 388      85.364  93.838  98.489  1.00  0.11           H  
ATOM    912  HG  CYS A 388      85.749  91.212  98.238  1.00  0.19           H  
ATOM    913  N   VAL A 389      89.011  94.299  97.374  1.00 -0.42           N  
ATOM    914  CA  VAL A 389      89.623  94.740  96.122  1.00 -0.09           C  
ATOM    915  C   VAL A 389      89.333  93.772  94.961  1.00  0.60           C  
ATOM    916  O   VAL A 389      89.582  94.091  93.792  1.00 -0.57           O  
ATOM    917  CB  VAL A 389      91.158  94.977  96.294  1.00  0.30           C  
ATOM    918  CG1 VAL A 389      91.944  93.673  96.393  1.00 -0.32           C  
ATOM    919  CG2 VAL A 389      91.711  95.860  95.171  1.00 -0.32           C  
ATOM    920  H   VAL A 389      89.508  93.669  97.971  1.00  0.27           H  
ATOM    921  HA  VAL A 389      89.168  95.706  95.860  1.00  0.10           H  
ATOM    922  HB  VAL A 389      91.300  95.517  97.241  1.00 -0.03           H  
ATOM    923 1HG1 VAL A 389      91.785  93.078  95.481  1.00  0.08           H  
ATOM    924 2HG1 VAL A 389      93.015  93.897  96.501  1.00  0.08           H  
ATOM    925 3HG1 VAL A 389      91.599  93.102  97.268  1.00  0.08           H  
ATOM    926 1HG2 VAL A 389      91.194  96.831  95.179  1.00  0.08           H  
ATOM    927 2HG2 VAL A 389      92.789  96.018  95.325  1.00  0.08           H  
ATOM    928 3HG2 VAL A 389      91.548  95.367  94.202  1.00  0.08           H  
ATOM    929  N   TRP A 390      88.790  92.605  95.291  1.00 -0.42           N  
ATOM    930  CA  TRP A 390      88.612  91.550  94.306  1.00 -0.03           C  
ATOM    931  C   TRP A 390      87.487  91.887  93.365  1.00  0.60           C  
ATOM    932  O   TRP A 390      86.412  92.305  93.797  1.00 -0.57           O  
ATOM    933  CB  TRP A 390      88.222  90.255  94.970  1.00 -0.01           C  
ATOM    934  CG  TRP A 390      89.247  89.660  95.791  1.00 -0.14           C  
ATOM    935  CD1 TRP A 390      90.135  90.299  96.609  1.00 -0.16           C  
ATOM    936  CD2 TRP A 390      89.504  88.262  95.927  1.00  0.12           C  
ATOM    937  CE2 TRP A 390      90.580  88.127  96.839  1.00  0.14           C  
ATOM    938  CE3 TRP A 390      88.939  87.106  95.356  1.00 -0.24           C  
ATOM    939  NE1 TRP A 390      90.946  89.388  97.232  1.00 -0.34           N  
ATOM    940  CZ2 TRP A 390      91.097  86.875  97.209  1.00 -0.26           C  
ATOM    941  CZ3 TRP A 390      89.436  85.885  95.727  1.00 -0.20           C  
ATOM    942  CH2 TRP A 390      90.515  85.769  96.647  1.00 -0.11           C  
ATOM    943  H   TRP A 390      88.497  92.449  96.235  1.00  0.27           H  
ATOM    944  HA  TRP A 390      89.550  91.420  93.744  1.00  0.11           H  
ATOM    945  HB2 TRP A 390      87.345  90.448  95.606  1.00  0.03           H  
ATOM    946  HB3 TRP A 390      87.953  89.535  94.184  1.00  0.03           H  
ATOM    947  HD1 TRP A 390      90.190  91.378  96.748  1.00  0.21           H  
ATOM    948  HE1 TRP A 390      91.708  89.613  97.887  1.00  0.34           H  
ATOM    949  HE3 TRP A 390      88.129  87.180  94.640  1.00  0.17           H  
ATOM    950  HZ2 TRP A 390      91.920  86.788  97.909  1.00  0.16           H  
ATOM    951  HZ3 TRP A 390      88.998  84.985  95.309  1.00  0.14           H  
ATOM    952  HH2 TRP A 390      90.886  84.784  96.910  1.00  0.14           H  
ATOM    953  N   LYS A 391      87.735  91.645  92.085  1.00 -0.35           N  
ATOM    954  CA  LYS A 391      86.717  91.737  91.061  1.00 -0.24           C  
ATOM    955  C   LYS A 391      86.671  90.513  90.184  1.00  0.73           C  
ATOM    956  O   LYS A 391      86.159  90.543  89.081  1.00 -0.59           O  
ATOM    957  CB  LYS A 391      86.971  92.972  90.226  1.00 -0.01           C  
ATOM    958  CG  LYS A 391      86.574  94.233  90.944  1.00  0.02           C  
ATOM    959  CD  LYS A 391      87.768  95.092  91.270  1.00 -0.05           C  
ATOM    960  CE  LYS A 391      87.328  96.390  91.956  1.00 -0.01           C  
ATOM    961  NZ  LYS A 391      85.987  96.288  92.648  1.00 -0.39           N1+
ATOM    962  H   LYS A 391      88.663  91.388  91.816  1.00  0.27           H  
ATOM    963  HA  LYS A 391      85.739  91.839  91.554  1.00  0.14           H  
ATOM    964  HB2 LYS A 391      88.043  93.023  89.985  1.00  0.04           H  
ATOM    965  HB3 LYS A 391      86.390  92.897  89.295  1.00  0.04           H  
ATOM    966  HG2 LYS A 391      85.888  94.807  90.303  1.00  0.01           H  
ATOM    967  HG3 LYS A 391      86.064  93.964  91.880  1.00  0.01           H  
ATOM    968  HD2 LYS A 391      88.439  94.537  91.943  1.00  0.06           H  
ATOM    969  HD3 LYS A 391      88.302  95.338  90.340  1.00  0.06           H  
ATOM    970  HE2 LYS A 391      88.086  96.661  92.706  1.00  0.11           H  
ATOM    971  HE3 LYS A 391      87.266  97.182  91.194  1.00  0.11           H  
ATOM    972  HZ1 LYS A 391      86.025  95.567  93.350  1.00  0.34           H  
ATOM    973  HZ2 LYS A 391      85.766  97.171  93.083  1.00  0.34           H  
ATOM    974  HZ3 LYS A 391      85.276  96.060  91.971  1.00  0.34           H  
ATOM    975  N   HIS A 392      87.195  89.420  90.687  1.00 -0.42           N  
ATOM    976  CA  HIS A 392      87.138  88.164  89.996  1.00  0.02           C  
ATOM    977  C   HIS A 392      87.806  87.183  90.877  1.00  0.60           C  
ATOM    978  O   HIS A 392      88.276  87.580  91.931  1.00 -0.57           O  
ATOM    979  CB  HIS A 392      87.793  88.185  88.597  1.00 -0.05           C  
ATOM    980  CG  HIS A 392      89.180  88.713  88.572  1.00 -0.03           C  
ATOM    981  CD2 HIS A 392      89.683  89.835  88.023  1.00  0.13           C  
ATOM    982  ND1 HIS A 392      90.254  88.041  89.117  1.00 -0.38           N  
ATOM    983  CE1 HIS A 392      91.352  88.748  88.940  1.00  0.21           C  
ATOM    984  NE2 HIS A 392      91.038  89.825  88.253  1.00 -0.57           N  
ATOM    985  H   HIS A 392      87.648  89.463  91.578  1.00  0.27           H  
ATOM    986  HA  HIS A 392      86.082  87.880  89.868  1.00  0.09           H  
ATOM    987  HB2 HIS A 392      87.810  87.155  88.211  1.00  0.04           H  
ATOM    988  HB3 HIS A 392      87.175  88.813  87.939  1.00  0.04           H  
ATOM    989  HD1 HIS A 392      90.206  87.126  89.589  1.00  0.36           H  
ATOM    990  HD2 HIS A 392      89.121  90.605  87.495  1.00  0.11           H  
ATOM    991  HE1 HIS A 392      92.346  88.486  89.300  1.00  0.14           H  
ATOM    992  N   PRO A 393      87.808  85.895  90.467  1.00 -0.25           N  
ATOM    993  CA  PRO A 393      88.416  84.841  91.227  1.00 -0.03           C  
ATOM    994  C   PRO A 393      89.940  84.876  91.081  1.00  0.59           C  
ATOM    995  O   PRO A 393      90.447  85.214  90.007  1.00 -0.57           O  
ATOM    996  CB  PRO A 393      87.857  83.577  90.572  1.00 -0.01           C  
ATOM    997  CG  PRO A 393      86.528  83.989  90.039  1.00  0.02           C  
ATOM    998  CD  PRO A 393      86.781  85.379  89.528  1.00  0.02           C  
ATOM    999  HA  PRO A 393      88.139  84.902  92.290  1.00  0.06           H  
ATOM   1000  HB2 PRO A 393      88.515  83.238  89.757  1.00  0.03           H  
ATOM   1001  HB3 PRO A 393      87.746  82.771  91.312  1.00  0.03           H  
ATOM   1002  HG2 PRO A 393      86.205  83.323  89.226  1.00  0.02           H  
ATOM   1003  HG3 PRO A 393      85.768  83.993  90.834  1.00  0.02           H  
ATOM   1004  HD2 PRO A 393      87.162  85.358  88.496  1.00  0.04           H  
ATOM   1005  HD3 PRO A 393      85.866  85.988  89.569  1.00  0.04           H  
ATOM   1006  N   PRO A 394      90.663  84.425  92.105  1.00 -0.25           N  
ATOM   1007  CA  PRO A 394      92.112  84.321  92.015  1.00 -0.03           C  
ATOM   1008  C   PRO A 394      92.524  83.310  90.980  1.00  0.59           C  
ATOM   1009  O   PRO A 394      91.690  82.876  90.213  1.00 -0.57           O  
ATOM   1010  CB  PRO A 394      92.508  83.884  93.424  1.00 -0.01           C  
ATOM   1011  CG  PRO A 394      91.321  83.132  93.943  1.00  0.02           C  
ATOM   1012  CD  PRO A 394      90.113  83.749  93.285  1.00  0.02           C  
ATOM   1013  HA  PRO A 394      92.560  85.294  91.768  1.00  0.06           H  
ATOM   1014  HB2 PRO A 394      93.394  83.233  93.393  1.00  0.03           H  
ATOM   1015  HB3 PRO A 394      92.718  84.759  94.057  1.00  0.03           H  
ATOM   1016  HG2 PRO A 394      91.398  82.068  93.678  1.00  0.02           H  
ATOM   1017  HG3 PRO A 394      91.254  83.234  95.036  1.00  0.02           H  
ATOM   1018  HD2 PRO A 394      89.389  82.975  92.991  1.00  0.04           H  
ATOM   1019  HD3 PRO A 394      89.627  84.471  93.958  1.00  0.04           H  
ATOM   1020  N   GLY A 395      93.799  82.953  90.934  1.00 -0.42           N  
ATOM   1021  CA  GLY A 395      94.276  82.011  89.935  1.00 -0.03           C  
ATOM   1022  C   GLY A 395      94.514  82.696  88.590  1.00  0.60           C  
ATOM   1023  O   GLY A 395      94.856  83.890  88.516  1.00 -0.57           O  
ATOM   1024  H   GLY A 395      94.442  83.336  91.597  1.00  0.27           H  
ATOM   1025  HA2 GLY A 395      93.527  81.217  89.805  1.00  0.07           H  
ATOM   1026  HA3 GLY A 395      95.221  81.568  90.284  1.00  0.07           H  
ATOM   1027  N   ASP A 396      94.462  81.896  87.526  1.00 -0.52           N  
ATOM   1028  CA  ASP A 396      94.819  82.370  86.218  1.00  0.04           C  
ATOM   1029  C   ASP A 396      93.592  82.274  85.347  1.00  0.54           C  
ATOM   1030  O   ASP A 396      92.834  81.308  85.434  1.00 -0.58           O  
ATOM   1031  CB  ASP A 396      95.941  81.510  85.592  1.00 -0.03           C  
ATOM   1032  CG  ASP A 396      97.251  81.488  86.441  1.00  0.80           C  
ATOM   1033  OD1 ASP A 396      98.326  81.814  85.898  1.00 -0.80           O  
ATOM   1034  OD2 ASP A 396      97.212  81.117  87.637  1.00 -0.80           O  
ATOM   1035  H   ASP A 396      94.168  80.947  87.640  1.00  0.29           H  
ATOM   1036  HA  ASP A 396      95.155  83.415  86.285  1.00  0.09           H  
ATOM   1037  HB2 ASP A 396      95.574  80.478  85.490  1.00 -0.01           H  
ATOM   1038  HB3 ASP A 396      96.177  81.915  84.597  1.00 -0.01           H  
ATOM   1039  N   GLU A 397      93.452  83.253  84.473  1.00 -0.52           N  
ATOM   1040  CA  GLU A 397      92.423  83.270  83.487  1.00  0.04           C  
ATOM   1041  C   GLU A 397      92.872  82.518  82.263  1.00  0.54           C  
ATOM   1042  O   GLU A 397      93.659  83.024  81.478  1.00 -0.58           O  
ATOM   1043  CB  GLU A 397      92.111  84.687  83.094  1.00  0.06           C  
ATOM   1044  CG  GLU A 397      90.848  84.783  82.256  1.00  0.01           C  
ATOM   1045  CD  GLU A 397      90.566  86.208  81.871  1.00  0.81           C  
ATOM   1046  OE1 GLU A 397      91.527  86.979  81.764  1.00 -0.82           O  
ATOM   1047  OE2 GLU A 397      89.410  86.549  81.668  1.00 -0.82           O  
ATOM   1048  H   GLU A 397      94.098  84.017  84.503  1.00  0.29           H  
ATOM   1049  HA  GLU A 397      91.520  82.797  83.898  1.00  0.11           H  
ATOM   1050  HB2 GLU A 397      91.978  85.286  84.006  1.00 -0.02           H  
ATOM   1051  HB3 GLU A 397      92.954  85.088  82.512  1.00 -0.02           H  
ATOM   1052  HG2 GLU A 397      90.974  84.182  81.344  1.00 -0.04           H  
ATOM   1053  HG3 GLU A 397      89.999  84.392  82.838  1.00 -0.04           H  
ATOM   1054  N   ILE A 398      92.335  81.321  82.086  1.00 -0.42           N  
ATOM   1055  CA  ILE A 398      92.724  80.450  80.985  1.00 -0.06           C  
ATOM   1056  C   ILE A 398      91.738  80.378  79.807  1.00  0.60           C  
ATOM   1057  O   ILE A 398      92.052  79.786  78.789  1.00 -0.57           O  
ATOM   1058  CB  ILE A 398      92.988  79.046  81.529  1.00  0.13           C  
ATOM   1059  CG1 ILE A 398      91.710  78.421  82.063  1.00 -0.04           C  
ATOM   1060  CG2 ILE A 398      94.036  79.138  82.642  1.00 -0.32           C  
ATOM   1061  CD1 ILE A 398      91.805  76.914  82.320  1.00 -0.07           C  
ATOM   1062  H   ILE A 398      91.639  81.004  82.730  1.00  0.27           H  
ATOM   1063  HA  ILE A 398      93.670  80.844  80.583  1.00  0.09           H  
ATOM   1064  HB  ILE A 398      93.377  78.415  80.717  1.00  0.02           H  
ATOM   1065 2HG1 ILE A 398      91.454  78.917  83.011  1.00  0.02           H  
ATOM   1066 3HG1 ILE A 398      90.909  78.596  81.330  1.00  0.02           H  
ATOM   1067 1HG2 ILE A 398      93.664  79.794  83.443  1.00  0.09           H  
ATOM   1068 2HG2 ILE A 398      94.227  78.135  83.050  1.00  0.09           H  
ATOM   1069 3HG2 ILE A 398      94.969  79.551  82.233  1.00  0.09           H  
ATOM   1070 1HD1 ILE A 398      92.601  76.716  83.053  1.00  0.02           H  
ATOM   1071 2HD1 ILE A 398      90.844  76.548  82.713  1.00  0.02           H  
ATOM   1072 3HD1 ILE A 398      92.038  76.395  81.379  1.00  0.02           H  
ATOM   1073  N   TYR A 399      90.544  80.959  79.949  1.00 -0.42           N  
ATOM   1074  CA  TYR A 399      89.617  81.130  78.822  1.00 -0.00           C  
ATOM   1075  C   TYR A 399      89.138  82.545  78.852  1.00  0.60           C  
ATOM   1076  O   TYR A 399      88.903  83.061  79.916  1.00 -0.57           O  
ATOM   1077  CB  TYR A 399      88.427  80.181  78.925  1.00 -0.02           C  
ATOM   1078  CG  TYR A 399      87.469  80.250  77.760  1.00 -0.00           C  
ATOM   1079  CD1 TYR A 399      86.310  81.080  77.807  1.00 -0.19           C  
ATOM   1080  CD2 TYR A 399      87.647  79.434  76.635  1.00 -0.19           C  
ATOM   1081  CE1 TYR A 399      85.417  81.141  76.743  1.00 -0.23           C  
ATOM   1082  CE2 TYR A 399      86.766  79.493  75.549  1.00 -0.23           C  
ATOM   1083  CZ  TYR A 399      85.655  80.345  75.621  1.00  0.32           C  
ATOM   1084  OH  TYR A 399      84.762  80.395  74.599  1.00 -0.56           O  
ATOM   1085  H   TYR A 399      90.271  81.288  80.852  1.00  0.27           H  
ATOM   1086  HA  TYR A 399      90.148  80.936  77.879  1.00  0.09           H  
ATOM   1087  HB2 TYR A 399      87.871  80.425  79.842  1.00  0.03           H  
ATOM   1088  HB3 TYR A 399      88.811  79.152  78.993  1.00  0.03           H  
ATOM   1089  HD1 TYR A 399      86.121  81.677  78.692  1.00  0.17           H  
ATOM   1090  HD2 TYR A 399      88.483  78.743  76.606  1.00  0.17           H  
ATOM   1091  HE1 TYR A 399      84.553  81.794  76.784  1.00  0.17           H  
ATOM   1092  HE2 TYR A 399      86.941  78.890  74.666  1.00  0.17           H  
ATOM   1093  HH  TYR A 399      84.076  81.019  74.808  1.00  0.40           H  
ATOM   1094  N   ARG A 400      89.062  83.204  77.707  1.00 -0.35           N  
ATOM   1095  CA  ARG A 400      88.334  84.473  77.620  1.00 -0.26           C  
ATOM   1096  C   ARG A 400      87.696  84.626  76.252  1.00  0.73           C  
ATOM   1097  O   ARG A 400      88.363  84.528  75.217  1.00 -0.59           O  
ATOM   1098  CB  ARG A 400      89.126  85.736  78.010  1.00 -0.00           C  
ATOM   1099  CG  ARG A 400      88.344  87.008  77.583  1.00  0.04           C  
ATOM   1100  CD  ARG A 400      88.375  88.196  78.516  1.00  0.05           C  
ATOM   1101  NE  ARG A 400      89.331  89.206  78.089  1.00 -0.53           N  
ATOM   1102  CZ  ARG A 400      89.254  90.511  78.338  1.00  0.81           C  
ATOM   1103  NH1 ARG A 400      88.251  91.046  79.030  1.00 -0.86           N  
ATOM   1104  NH2 ARG A 400      90.222  91.284  77.900  1.00 -0.86           N  
ATOM   1105  H   ARG A 400      89.506  82.831  76.891  1.00  0.27           H  
ATOM   1106  HA  ARG A 400      87.512  84.399  78.348  1.00  0.16           H  
ATOM   1107  HB2 ARG A 400      89.276  85.750  79.099  1.00  0.03           H  
ATOM   1108  HB3 ARG A 400      90.103  85.723  77.506  1.00  0.03           H  
ATOM   1109  HG2 ARG A 400      88.755  87.338  76.618  1.00  0.03           H  
ATOM   1110  HG3 ARG A 400      87.291  86.719  77.455  1.00  0.03           H  
ATOM   1111  HD2 ARG A 400      87.372  88.648  78.548  1.00  0.07           H  
ATOM   1112  HD3 ARG A 400      88.652  87.850  79.522  1.00  0.07           H  
ATOM   1113  HE  ARG A 400      90.141  88.881  77.544  1.00  0.35           H  
ATOM   1114 1HH1 ARG A 400      87.498  90.445  79.393  1.00  0.45           H  
ATOM   1115 2HH1 ARG A 400      88.228  92.061  79.202  1.00  0.45           H  
ATOM   1116 1HH2 ARG A 400      91.012  90.877  77.381  1.00  0.45           H  
ATOM   1117 2HH2 ARG A 400      90.190  92.298  78.078  1.00  0.45           H  
ATOM   1118  N   LYS A 401      86.384  84.840  76.276  1.00 -0.35           N  
ATOM   1119  CA  LYS A 401      85.645  85.250  75.092  1.00 -0.24           C  
ATOM   1120  C   LYS A 401      84.631  86.312  75.495  1.00  0.73           C  
ATOM   1121  O   LYS A 401      83.602  86.021  76.088  1.00 -0.59           O  
ATOM   1122  CB  LYS A 401      84.960  84.080  74.423  1.00 -0.01           C  
ATOM   1123  CG  LYS A 401      84.369  84.477  73.089  1.00  0.02           C  
ATOM   1124  CD  LYS A 401      83.555  83.384  72.466  1.00 -0.05           C  
ATOM   1125  CE  LYS A 401      83.273  83.745  71.031  1.00 -0.01           C  
ATOM   1126  NZ  LYS A 401      82.247  82.807  70.513  1.00 -0.39           N1+
ATOM   1127  H   LYS A 401      85.889  84.716  77.135  1.00  0.27           H  
ATOM   1128  HA  LYS A 401      86.352  85.689  74.372  1.00  0.14           H  
ATOM   1129  HB2 LYS A 401      85.696  83.277  74.265  1.00  0.04           H  
ATOM   1130  HB3 LYS A 401      84.155  83.716  75.077  1.00  0.04           H  
ATOM   1131  HG2 LYS A 401      83.723  85.355  73.237  1.00  0.01           H  
ATOM   1132  HG3 LYS A 401      85.189  84.736  72.404  1.00  0.01           H  
ATOM   1133  HD2 LYS A 401      84.114  82.438  72.505  1.00  0.06           H  
ATOM   1134  HD3 LYS A 401      82.607  83.272  73.012  1.00  0.06           H  
ATOM   1135  HE2 LYS A 401      82.897  84.777  70.973  1.00  0.11           H  
ATOM   1136  HE3 LYS A 401      84.193  83.656  70.436  1.00  0.11           H  
ATOM   1137  HZ1 LYS A 401      81.410  82.883  71.070  1.00  0.34           H  
ATOM   1138  HZ2 LYS A 401      82.034  83.037  69.555  1.00  0.34           H  
ATOM   1139  HZ3 LYS A 401      82.598  81.864  70.563  1.00  0.34           H  
ATOM   1140  N   GLY A 402      85.005  87.550  75.207  1.00 -0.42           N  
ATOM   1141  CA  GLY A 402      84.335  88.698  75.672  1.00 -0.03           C  
ATOM   1142  C   GLY A 402      84.154  88.664  77.169  1.00  0.60           C  
ATOM   1143  O   GLY A 402      85.107  88.514  77.892  1.00 -0.57           O  
ATOM   1144  H   GLY A 402      85.810  87.676  74.625  1.00  0.27           H  
ATOM   1145  HA2 GLY A 402      83.347  88.753  75.194  1.00  0.07           H  
ATOM   1146  HA3 GLY A 402      84.923  89.588  75.403  1.00  0.07           H  
ATOM   1147  N   SER A 403      82.895  88.798  77.586  1.00 -0.42           N  
ATOM   1148  CA  SER A 403      82.446  88.874  78.936  1.00 -0.02           C  
ATOM   1149  C   SER A 403      82.512  87.514  79.711  1.00  0.60           C  
ATOM   1150  O   SER A 403      82.444  87.482  80.955  1.00 -0.57           O  
ATOM   1151  CB  SER A 403      80.976  89.423  78.900  1.00  0.21           C  
ATOM   1152  OG  SER A 403      80.059  88.619  78.156  1.00 -0.65           O  
ATOM   1153  H   SER A 403      82.192  88.852  76.876  1.00  0.27           H  
ATOM   1154  HA  SER A 403      83.083  89.593  79.471  1.00  0.08           H  
ATOM   1155  HB2 SER A 403      80.611  89.491  79.935  1.00  0.04           H  
ATOM   1156  HB3 SER A 403      80.996  90.426  78.450  1.00  0.04           H  
ATOM   1157  HG  SER A 403      79.197  89.017  78.182  1.00  0.43           H  
ATOM   1158  N   ILE A 404      82.640  86.422  78.959  1.00 -0.42           N  
ATOM   1159  CA  ILE A 404      82.724  85.061  79.468  1.00 -0.06           C  
ATOM   1160  C   ILE A 404      84.201  84.578  79.697  1.00  0.60           C  
ATOM   1161  O   ILE A 404      84.969  84.409  78.756  1.00 -0.57           O  
ATOM   1162  CB  ILE A 404      82.022  84.089  78.476  1.00  0.13           C  
ATOM   1163  CG1 ILE A 404      80.576  83.803  78.869  1.00 -0.04           C  
ATOM   1164  CG2 ILE A 404      82.675  82.721  78.525  1.00 -0.32           C  
ATOM   1165  CD1 ILE A 404      79.699  84.986  79.120  1.00 -0.07           C  
ATOM   1166  H   ILE A 404      82.683  86.548  77.967  1.00  0.27           H  
ATOM   1167  HA  ILE A 404      82.198  85.025  80.433  1.00  0.09           H  
ATOM   1168  HB  ILE A 404      82.071  84.512  77.462  1.00  0.02           H  
ATOM   1169 2HG1 ILE A 404      80.120  83.218  78.057  1.00  0.02           H  
ATOM   1170 3HG1 ILE A 404      80.594  83.201  79.789  1.00  0.02           H  
ATOM   1171 1HG2 ILE A 404      82.604  82.317  79.546  1.00  0.09           H  
ATOM   1172 2HG2 ILE A 404      82.161  82.044  77.826  1.00  0.09           H  
ATOM   1173 3HG2 ILE A 404      83.734  82.809  78.238  1.00  0.09           H  
ATOM   1174 1HD1 ILE A 404      79.653  85.607  78.213  1.00  0.02           H  
ATOM   1175 2HD1 ILE A 404      78.687  84.645  79.383  1.00  0.02           H  
ATOM   1176 3HD1 ILE A 404      80.113  85.579  79.949  1.00  0.02           H  
ATOM   1177  N   SER A 405      84.562  84.326  80.951  1.00 -0.42           N  
ATOM   1178  CA  SER A 405      85.868  83.792  81.333  1.00 -0.02           C  
ATOM   1179  C   SER A 405      85.777  82.450  82.084  1.00  0.60           C  
ATOM   1180  O   SER A 405      84.728  82.050  82.584  1.00 -0.57           O  
ATOM   1181  CB  SER A 405      86.556  84.757  82.302  1.00  0.21           C  
ATOM   1182  OG  SER A 405      86.887  85.979  81.690  1.00 -0.65           O  
ATOM   1183  H   SER A 405      83.901  84.513  81.677  1.00  0.27           H  
ATOM   1184  HA  SER A 405      86.477  83.665  80.426  1.00  0.08           H  
ATOM   1185  HB2 SER A 405      85.877  84.955  83.145  1.00  0.04           H  
ATOM   1186  HB3 SER A 405      87.478  84.288  82.676  1.00  0.04           H  
ATOM   1187  HG  SER A 405      87.310  86.546  82.324  1.00  0.43           H  
ATOM   1188  N   VAL A 406      86.923  81.782  82.180  1.00 -0.42           N  
ATOM   1189  CA  VAL A 406      87.138  80.739  83.118  1.00 -0.09           C  
ATOM   1190  C   VAL A 406      88.501  80.991  83.720  1.00  0.60           C  
ATOM   1191  O   VAL A 406      89.456  81.230  82.982  1.00 -0.57           O  
ATOM   1192  CB  VAL A 406      87.182  79.356  82.489  1.00  0.30           C  
ATOM   1193  CG1 VAL A 406      87.305  78.281  83.585  1.00 -0.32           C  
ATOM   1194  CG2 VAL A 406      85.959  79.095  81.649  1.00 -0.32           C  
ATOM   1195  H   VAL A 406      87.670  82.026  81.561  1.00  0.27           H  
ATOM   1196  HA  VAL A 406      86.354  80.767  83.889  1.00  0.10           H  
ATOM   1197  HB  VAL A 406      88.068  79.299  81.840  1.00 -0.03           H  
ATOM   1198 1HG1 VAL A 406      86.444  78.351  84.266  1.00  0.08           H  
ATOM   1199 2HG1 VAL A 406      87.327  77.284  83.121  1.00  0.08           H  
ATOM   1200 3HG1 VAL A 406      88.234  78.441  84.153  1.00  0.08           H  
ATOM   1201 1HG2 VAL A 406      85.895  79.849  80.850  1.00  0.08           H  
ATOM   1202 2HG2 VAL A 406      86.029  78.092  81.202  1.00  0.08           H  
ATOM   1203 3HG2 VAL A 406      85.061  79.152  82.281  1.00  0.08           H  
ATOM   1204  N   PHE A 407      88.554  80.879  85.051  1.00 -0.42           N  
ATOM   1205  CA  PHE A 407      89.748  80.981  85.886  1.00 -0.00           C  
ATOM   1206  C   PHE A 407      90.106  79.642  86.516  1.00  0.60           C  
ATOM   1207  O   PHE A 407      89.253  78.973  87.067  1.00 -0.57           O  
ATOM   1208  CB  PHE A 407      89.537  81.976  87.063  1.00 -0.03           C  
ATOM   1209  CG  PHE A 407      89.293  83.398  86.603  1.00  0.01           C  
ATOM   1210  CD1 PHE A 407      88.024  83.777  86.120  1.00 -0.13           C  
ATOM   1211  CD2 PHE A 407      90.320  84.352  86.633  1.00 -0.13           C  
ATOM   1212  CE1 PHE A 407      87.784  85.065  85.714  1.00 -0.17           C  
ATOM   1213  CE2 PHE A 407      90.069  85.662  86.195  1.00 -0.17           C  
ATOM   1214  CZ  PHE A 407      88.801  86.023  85.722  1.00 -0.11           C  
ATOM   1215  H   PHE A 407      87.688  80.709  85.522  1.00  0.27           H  
ATOM   1216  HA  PHE A 407      90.583  81.326  85.259  1.00  0.10           H  
ATOM   1217  HB2 PHE A 407      88.669  81.645  87.651  1.00  0.03           H  
ATOM   1218  HB3 PHE A 407      90.436  81.963  87.697  1.00  0.03           H  
ATOM   1219  HD1 PHE A 407      87.228  83.043  86.070  1.00  0.13           H  
ATOM   1220  HD2 PHE A 407      91.305  84.079  86.994  1.00  0.13           H  
ATOM   1221  HE1 PHE A 407      86.790  85.344  85.383  1.00  0.14           H  
ATOM   1222  HE2 PHE A 407      90.863  86.401  86.224  1.00  0.14           H  
ATOM   1223  HZ  PHE A 407      88.612  87.029  85.367  1.00  0.13           H  
ATOM   1224  N   GLU A 408      91.408  79.342  86.536  1.00 -0.52           N  
ATOM   1225  CA  GLU A 408      91.926  78.130  87.180  1.00  0.04           C  
ATOM   1226  C   GLU A 408      92.431  78.458  88.535  1.00  0.54           C  
ATOM   1227  O   GLU A 408      93.445  79.123  88.673  1.00 -0.58           O  
ATOM   1228  CB  GLU A 408      93.083  77.584  86.380  1.00  0.06           C  
ATOM   1229  CG  GLU A 408      93.723  76.306  86.885  1.00  0.01           C  
ATOM   1230  CD  GLU A 408      94.812  75.865  85.920  1.00  0.81           C  
ATOM   1231  OE1 GLU A 408      94.674  74.800  85.308  1.00 -0.82           O  
ATOM   1232  OE2 GLU A 408      95.752  76.652  85.689  1.00 -0.82           O  
ATOM   1233  H   GLU A 408      92.053  79.967  86.096  1.00  0.29           H  
ATOM   1234  HA  GLU A 408      91.127  77.377  87.247  1.00  0.11           H  
ATOM   1235  HB2 GLU A 408      92.721  77.393  85.359  1.00 -0.02           H  
ATOM   1236  HB3 GLU A 408      93.865  78.358  86.354  1.00 -0.02           H  
ATOM   1237  HG2 GLU A 408      94.162  76.484  87.877  1.00 -0.04           H  
ATOM   1238  HG3 GLU A 408      92.958  75.518  86.958  1.00 -0.04           H  
ATOM   1239  N   VAL A 409      91.765  77.950  89.544  1.00 -0.42           N  
ATOM   1240  CA  VAL A 409      92.166  78.242  90.910  1.00 -0.09           C  
ATOM   1241  C   VAL A 409      92.630  76.977  91.609  1.00  0.60           C  
ATOM   1242  O   VAL A 409      91.938  75.918  91.619  1.00 -0.57           O  
ATOM   1243  CB  VAL A 409      91.019  78.894  91.745  1.00  0.30           C  
ATOM   1244  CG1 VAL A 409      91.531  79.346  93.093  1.00 -0.32           C  
ATOM   1245  CG2 VAL A 409      90.401  80.083  91.008  1.00 -0.32           C  
ATOM   1246  H   VAL A 409      90.977  77.358  89.373  1.00  0.27           H  
ATOM   1247  HA  VAL A 409      93.007  78.950  90.872  1.00  0.10           H  
ATOM   1248  HB  VAL A 409      90.236  78.137  91.903  1.00 -0.03           H  
ATOM   1249 1HG1 VAL A 409      92.339  80.079  92.951  1.00  0.08           H  
ATOM   1250 2HG1 VAL A 409      90.711  79.811  93.660  1.00  0.08           H  
ATOM   1251 3HG1 VAL A 409      91.916  78.479  93.649  1.00  0.08           H  
ATOM   1252 1HG2 VAL A 409      89.994  79.745  90.043  1.00  0.08           H  
ATOM   1253 2HG2 VAL A 409      89.591  80.512  91.617  1.00  0.08           H  
ATOM   1254 3HG2 VAL A 409      91.172  80.847  90.834  1.00  0.08           H  
ATOM   1255  N   ASP A 410      93.799  77.135  92.225  1.00 -0.52           N  
ATOM   1256  CA  ASP A 410      94.497  76.104  92.897  1.00  0.04           C  
ATOM   1257  C   ASP A 410      94.032  76.157  94.357  1.00  0.54           C  
ATOM   1258  O   ASP A 410      94.180  77.168  95.048  1.00 -0.58           O  
ATOM   1259  CB  ASP A 410      96.014  76.368  92.753  1.00 -0.03           C  
ATOM   1260  CG  ASP A 410      96.895  75.138  93.097  1.00  0.80           C  
ATOM   1261  OD1 ASP A 410      96.726  74.469  94.141  1.00 -0.80           O  
ATOM   1262  OD2 ASP A 410      97.780  74.831  92.275  1.00 -0.80           O  
ATOM   1263  H   ASP A 410      94.214  78.045  92.211  1.00  0.29           H  
ATOM   1264  HA  ASP A 410      94.253  75.123  92.463  1.00  0.09           H  
ATOM   1265  HB2 ASP A 410      96.219  76.662  91.713  1.00 -0.01           H  
ATOM   1266  HB3 ASP A 410      96.289  77.191  93.428  1.00 -0.01           H  
ATOM   1267  N   GLY A 411      93.518  75.035  94.825  1.00 -0.42           N  
ATOM   1268  CA  GLY A 411      93.026  74.915  96.162  1.00 -0.03           C  
ATOM   1269  C   GLY A 411      94.122  74.920  97.210  1.00  0.60           C  
ATOM   1270  O   GLY A 411      93.838  75.183  98.385  1.00 -0.57           O  
ATOM   1271  H   GLY A 411      93.473  74.239  94.222  1.00  0.27           H  
ATOM   1272  HA2 GLY A 411      92.469  73.971  96.245  1.00  0.07           H  
ATOM   1273  HA3 GLY A 411      92.348  75.759  96.362  1.00  0.07           H  
ATOM   1274  N   LYS A 412      95.365  74.616  96.821  1.00 -0.35           N  
ATOM   1275  CA  LYS A 412      96.509  74.803  97.739  1.00 -0.24           C  
ATOM   1276  C   LYS A 412      96.816  76.304  97.862  1.00  0.73           C  
ATOM   1277  O   LYS A 412      96.881  76.812  98.973  1.00 -0.59           O  
ATOM   1278  CB  LYS A 412      97.755  74.001  97.300  1.00 -0.01           C  
ATOM   1279  CG  LYS A 412      98.862  73.932  98.362  1.00  0.02           C  
ATOM   1280  CD  LYS A 412     100.006  73.016  97.955  1.00 -0.05           C  
ATOM   1281  CE  LYS A 412     101.322  73.355  98.659  1.00 -0.01           C  
ATOM   1282  NZ  LYS A 412     102.515  72.579  98.169  1.00 -0.39           N1+
ATOM   1283  H   LYS A 412      95.521  74.258  95.900  1.00  0.27           H  
ATOM   1284  HA  LYS A 412      96.211  74.433  98.731  1.00  0.14           H  
ATOM   1285  HB2 LYS A 412      97.439  72.974  97.063  1.00  0.04           H  
ATOM   1286  HB3 LYS A 412      98.171  74.475  96.399  1.00  0.04           H  
ATOM   1287  HG2 LYS A 412      99.260  74.944  98.522  1.00  0.01           H  
ATOM   1288  HG3 LYS A 412      98.427  73.557  99.300  1.00  0.01           H  
ATOM   1289  HD2 LYS A 412      99.732  71.981  98.204  1.00  0.06           H  
ATOM   1290  HD3 LYS A 412     100.157  73.104  96.869  1.00  0.06           H  
ATOM   1291  HE2 LYS A 412     101.525  74.426  98.510  1.00  0.11           H  
ATOM   1292  HE3 LYS A 412     101.198  73.153  99.733  1.00  0.11           H  
ATOM   1293  HZ1 LYS A 412     102.649  72.753  97.186  1.00  0.34           H  
ATOM   1294  HZ2 LYS A 412     103.337  72.869  98.677  1.00  0.34           H  
ATOM   1295  HZ3 LYS A 412     102.359  71.595  98.318  1.00  0.34           H  
ATOM   1296  N   LYS A 413      96.944  77.012  96.728  1.00 -0.35           N  
ATOM   1297  CA  LYS A 413      97.128  78.484  96.722  1.00 -0.24           C  
ATOM   1298  C   LYS A 413      95.959  79.356  97.222  1.00  0.73           C  
ATOM   1299  O   LYS A 413      96.182  80.492  97.627  1.00 -0.59           O  
ATOM   1300  CB  LYS A 413      97.471  78.986  95.308  1.00 -0.01           C  
ATOM   1301  CG  LYS A 413      98.962  79.076  95.000  1.00  0.02           C  
ATOM   1302  CD  LYS A 413      99.531  77.791  94.412  1.00 -0.05           C  
ATOM   1303  CE  LYS A 413      99.430  77.749  92.885  1.00 -0.01           C  
ATOM   1304  NZ  LYS A 413     100.321  78.715  92.189  1.00 -0.39           N1+
ATOM   1305  H   LYS A 413      96.912  76.527  95.853  1.00  0.27           H  
ATOM   1306  HA  LYS A 413      97.986  78.688  97.380  1.00  0.14           H  
ATOM   1307  HB2 LYS A 413      97.014  78.298  94.582  1.00  0.04           H  
ATOM   1308  HB3 LYS A 413      97.037  79.989  95.187  1.00  0.04           H  
ATOM   1309  HG2 LYS A 413      99.121  79.892  94.279  1.00  0.01           H  
ATOM   1310  HG3 LYS A 413      99.499  79.302  95.933  1.00  0.01           H  
ATOM   1311  HD2 LYS A 413     100.590  77.711  94.698  1.00  0.06           H  
ATOM   1312  HD3 LYS A 413      98.974  76.938  94.827  1.00  0.06           H  
ATOM   1313  HE2 LYS A 413      99.692  76.735  92.550  1.00  0.11           H  
ATOM   1314  HE3 LYS A 413      98.391  77.972  92.602  1.00  0.11           H  
ATOM   1315  HZ1 LYS A 413     101.280  78.525  92.435  1.00  0.34           H  
ATOM   1316  HZ2 LYS A 413     100.206  78.620  91.192  1.00  0.34           H  
ATOM   1317  HZ3 LYS A 413     100.082  79.654  92.468  1.00  0.34           H  
ATOM   1318  N   ASN A 414      94.718  78.886  97.139  1.00 -0.42           N  
ATOM   1319  CA  ASN A 414      93.554  79.726  97.545  1.00  0.01           C  
ATOM   1320  C   ASN A 414      92.580  78.915  98.347  1.00  0.60           C  
ATOM   1321  O   ASN A 414      91.394  78.770  98.023  1.00 -0.57           O  
ATOM   1322  CB  ASN A 414      92.864  80.340  96.334  1.00 -0.20           C  
ATOM   1323  CG  ASN A 414      93.762  81.257  95.578  1.00  0.71           C  
ATOM   1324  ND2 ASN A 414      93.881  82.458  96.058  1.00 -0.92           N  
ATOM   1325  OD1 ASN A 414      94.389  80.870  94.591  1.00 -0.59           O  
ATOM   1326  H   ASN A 414      94.563  77.958  96.800  1.00  0.27           H  
ATOM   1327  HA  ASN A 414      93.926  80.544  98.179  1.00  0.10           H  
ATOM   1328  HB2 ASN A 414      92.538  79.531  95.663  1.00  0.08           H  
ATOM   1329  HB3 ASN A 414      91.986  80.908  96.676  1.00  0.08           H  
ATOM   1330 1HD2 ASN A 414      93.385  82.717  96.887  1.00  0.42           H  
ATOM   1331 2HD2 ASN A 414      94.469  83.124  95.599  1.00  0.42           H  
ATOM   1332  N   LYS A 415      93.132  78.385  99.417  1.00 -0.35           N  
ATOM   1333  CA  LYS A 415      92.471  77.392 100.227  1.00 -0.24           C  
ATOM   1334  C   LYS A 415      91.134  77.906 100.692  1.00  0.73           C  
ATOM   1335  O   LYS A 415      90.162  77.161 100.756  1.00 -0.59           O  
ATOM   1336  CB  LYS A 415      93.384  77.041 101.417  1.00 -0.01           C  
ATOM   1337  CG  LYS A 415      92.776  76.092 102.414  1.00  0.02           C  
ATOM   1338  CD  LYS A 415      93.812  75.332 103.238  1.00 -0.05           C  
ATOM   1339  CE  LYS A 415      93.144  74.220 104.058  1.00 -0.01           C  
ATOM   1340  NZ  LYS A 415      94.115  73.294 104.703  1.00 -0.39           N1+
ATOM   1341  H   LYS A 415      94.049  78.684  99.681  1.00  0.27           H  
ATOM   1342  HA  LYS A 415      92.307  76.487  99.624  1.00  0.14           H  
ATOM   1343  HB2 LYS A 415      94.302  76.581 101.022  1.00  0.04           H  
ATOM   1344  HB3 LYS A 415      93.639  77.974 101.942  1.00  0.04           H  
ATOM   1345  HG2 LYS A 415      92.139  76.669 103.100  1.00  0.01           H  
ATOM   1346  HG3 LYS A 415      92.159  75.361 101.869  1.00  0.01           H  
ATOM   1347  HD2 LYS A 415      94.555  74.885 102.562  1.00  0.06           H  
ATOM   1348  HD3 LYS A 415      94.314  76.033 103.921  1.00  0.06           H  
ATOM   1349  HE2 LYS A 415      92.533  74.687 104.845  1.00  0.11           H  
ATOM   1350  HE3 LYS A 415      92.496  73.636 103.389  1.00  0.11           H  
ATOM   1351  HZ1 LYS A 415      94.718  73.815 105.320  1.00  0.34           H  
ATOM   1352  HZ2 LYS A 415      93.615  72.597 105.231  1.00  0.34           H  
ATOM   1353  HZ3 LYS A 415      94.671  72.844 103.993  1.00  0.34           H  
ATOM   1354  N   ILE A 416      91.095  79.182 101.033  1.00 -0.42           N  
ATOM   1355  CA  ILE A 416      89.932  79.768 101.704  1.00 -0.06           C  
ATOM   1356  C   ILE A 416      88.812  80.081 100.730  1.00  0.60           C  
ATOM   1357  O   ILE A 416      87.621  79.871 101.031  1.00 -0.57           O  
ATOM   1358  CB  ILE A 416      90.320  81.081 102.421  1.00  0.13           C  
ATOM   1359  CG1 ILE A 416      91.522  80.831 103.351  1.00 -0.04           C  
ATOM   1360  CG2 ILE A 416      89.115  81.659 103.172  1.00 -0.32           C  
ATOM   1361  CD1 ILE A 416      92.038  82.067 104.079  1.00 -0.07           C  
ATOM   1362  H   ILE A 416      91.881  79.764 100.828  1.00  0.27           H  
ATOM   1363  HA  ILE A 416      89.563  79.047 102.448  1.00  0.09           H  
ATOM   1364  HB  ILE A 416      90.627  81.814 101.660  1.00  0.02           H  
ATOM   1365 2HG1 ILE A 416      91.220  80.090 104.107  1.00  0.02           H  
ATOM   1366 3HG1 ILE A 416      92.344  80.423 102.745  1.00  0.02           H  
ATOM   1367 1HG2 ILE A 416      88.760  80.928 103.914  1.00  0.09           H  
ATOM   1368 2HG2 ILE A 416      89.412  82.586 103.685  1.00  0.09           H  
ATOM   1369 3HG2 ILE A 416      88.308  81.877 102.458  1.00  0.09           H  
ATOM   1370 1HD1 ILE A 416      91.233  82.492 104.697  1.00  0.02           H  
ATOM   1371 2HD1 ILE A 416      92.885  81.787 104.723  1.00  0.02           H  
ATOM   1372 3HD1 ILE A 416      92.369  82.815 103.343  1.00  0.02           H  
ATOM   1373  N   TYR A 417      89.204  80.619  99.574  1.00 -0.42           N  
ATOM   1374  CA  TYR A 417      88.255  80.855  98.472  1.00 -0.00           C  
ATOM   1375  C   TYR A 417      87.657  79.544  97.989  1.00  0.60           C  
ATOM   1376  O   TYR A 417      86.450  79.460  97.759  1.00 -0.57           O  
ATOM   1377  CB  TYR A 417      88.940  81.540  97.304  1.00 -0.02           C  
ATOM   1378  CG  TYR A 417      88.051  81.811  96.107  1.00 -0.00           C  
ATOM   1379  CD1 TYR A 417      87.398  83.019  95.969  1.00 -0.19           C  
ATOM   1380  CD2 TYR A 417      87.913  80.875  95.092  1.00 -0.19           C  
ATOM   1381  CE1 TYR A 417      86.596  83.262  94.880  1.00 -0.23           C  
ATOM   1382  CE2 TYR A 417      87.109  81.118  93.989  1.00 -0.23           C  
ATOM   1383  CZ  TYR A 417      86.457  82.302  93.878  1.00  0.32           C  
ATOM   1384  OH  TYR A 417      85.687  82.557  92.757  1.00 -0.56           O  
ATOM   1385  H   TYR A 417      90.165  80.867  99.452  1.00  0.27           H  
ATOM   1386  HA  TYR A 417      87.446  81.502  98.841  1.00  0.09           H  
ATOM   1387  HB2 TYR A 417      89.772  80.900  96.973  1.00  0.03           H  
ATOM   1388  HB3 TYR A 417      89.338  82.502  97.658  1.00  0.03           H  
ATOM   1389  HD1 TYR A 417      87.519  83.784  96.728  1.00  0.17           H  
ATOM   1390  HD2 TYR A 417      88.446  79.934  95.163  1.00  0.17           H  
ATOM   1391  HE1 TYR A 417      86.067  84.205  94.800  1.00  0.17           H  
ATOM   1392  HE2 TYR A 417      87.002  80.364  93.218  1.00  0.17           H  
ATOM   1393  HH  TYR A 417      85.300  83.421  92.830  1.00  0.40           H  
ATOM   1394  N   CYS A 418      88.479  78.505  97.867  1.00 -0.42           N  
ATOM   1395  CA  CYS A 418      87.956  77.256  97.328  1.00  0.02           C  
ATOM   1396  C   CYS A 418      87.016  76.589  98.344  1.00  0.60           C  
ATOM   1397  O   CYS A 418      85.987  76.054  97.968  1.00 -0.57           O  
ATOM   1398  CB  CYS A 418      89.065  76.324  96.827  1.00 -0.12           C  
ATOM   1399  SG  CYS A 418      90.095  77.078  95.558  1.00 -0.31           S  
ATOM   1400  H   CYS A 418      89.438  78.580  98.140  1.00  0.27           H  
ATOM   1401  HA  CYS A 418      87.345  77.515  96.451  1.00  0.11           H  
ATOM   1402  HB2 CYS A 418      89.703  76.049  97.679  1.00  0.11           H  
ATOM   1403  HB3 CYS A 418      88.601  75.419  96.409  1.00  0.11           H  
ATOM   1404  HG  CYS A 418      90.803  76.423  95.268  1.00  0.19           H  
ATOM   1405  N   GLN A 419      87.354  76.662  99.625  1.00 -0.42           N  
ATOM   1406  CA  GLN A 419      86.482  76.157 100.709  1.00 -0.00           C  
ATOM   1407  C   GLN A 419      85.089  76.851 100.711  1.00  0.60           C  
ATOM   1408  O   GLN A 419      84.014  76.197 100.703  1.00 -0.57           O  
ATOM   1409  CB  GLN A 419      87.177  76.316 102.080  1.00 -0.00           C  
ATOM   1410  CG  GLN A 419      88.254  75.266 102.368  1.00 -0.06           C  
ATOM   1411  CD  GLN A 419      88.977  75.465 103.721  1.00  0.70           C  
ATOM   1412  NE2 GLN A 419      89.310  74.366 104.396  1.00 -0.94           N  
ATOM   1413  OE1 GLN A 419      89.243  76.590 104.134  1.00 -0.61           O  
ATOM   1414  H   GLN A 419      88.233  77.074  99.867  1.00  0.27           H  
ATOM   1415  HA  GLN A 419      86.320  75.084 100.534  1.00  0.09           H  
ATOM   1416  HB2 GLN A 419      87.647  77.310 102.115  1.00  0.02           H  
ATOM   1417  HB3 GLN A 419      86.409  76.245 102.865  1.00  0.02           H  
ATOM   1418  HG2 GLN A 419      87.778  74.274 102.372  1.00  0.04           H  
ATOM   1419  HG3 GLN A 419      89.004  75.309 101.564  1.00  0.04           H  
ATOM   1420 1HE2 GLN A 419      89.091  73.464 104.023  1.00  0.43           H  
ATOM   1421 2HE2 GLN A 419      89.780  74.443 105.276  1.00  0.43           H  
ATOM   1422  N   ASN A 420      85.108  78.177 100.690  1.00 -0.42           N  
ATOM   1423  CA  ASN A 420      83.858  78.952 100.587  1.00  0.01           C  
ATOM   1424  C   ASN A 420      83.006  78.491  99.400  1.00  0.60           C  
ATOM   1425  O   ASN A 420      81.822  78.285  99.521  1.00 -0.57           O  
ATOM   1426  CB  ASN A 420      84.179  80.449 100.508  1.00 -0.20           C  
ATOM   1427  CG  ASN A 420      84.694  81.008 101.840  1.00  0.71           C  
ATOM   1428  ND2 ASN A 420      85.388  82.133 101.792  1.00 -0.92           N  
ATOM   1429  OD1 ASN A 420      84.468  80.428 102.887  1.00 -0.59           O  
ATOM   1430  H   ASN A 420      85.983  78.658 100.744  1.00  0.27           H  
ATOM   1431  HA  ASN A 420      83.274  78.779 101.503  1.00  0.10           H  
ATOM   1432  HB2 ASN A 420      84.949  80.605  99.737  1.00  0.08           H  
ATOM   1433  HB3 ASN A 420      83.264  80.992 100.227  1.00  0.08           H  
ATOM   1434 1HD2 ASN A 420      85.555  82.580 100.914  1.00  0.42           H  
ATOM   1435 2HD2 ASN A 420      85.745  82.537 102.635  1.00  0.42           H  
ATOM   1436  N   LEU A 421      83.664  78.219  98.288  1.00 -0.42           N  
ATOM   1437  CA  LEU A 421      83.002  77.777  97.077  1.00 -0.05           C  
ATOM   1438  C   LEU A 421      82.476  76.385  97.239  1.00  0.60           C  
ATOM   1439  O   LEU A 421      81.363  76.076  96.796  1.00 -0.57           O  
ATOM   1440  CB  LEU A 421      83.984  77.867  95.921  1.00 -0.11           C  
ATOM   1441  CG  LEU A 421      83.517  77.442  94.531  1.00  0.35           C  
ATOM   1442  CD1 LEU A 421      82.410  78.332  93.995  1.00 -0.41           C  
ATOM   1443  CD2 LEU A 421      84.747  77.479  93.629  1.00 -0.41           C  
ATOM   1444  H   LEU A 421      84.658  78.322  98.281  1.00  0.27           H  
ATOM   1445  HA  LEU A 421      82.154  78.446  96.872  1.00  0.09           H  
ATOM   1446  HB2 LEU A 421      84.303  78.917  95.848  1.00  0.05           H  
ATOM   1447  HB3 LEU A 421      84.848  77.237  96.180  1.00  0.05           H  
ATOM   1448  HG  LEU A 421      83.133  76.412  94.578  1.00 -0.04           H  
ATOM   1449 1HD1 LEU A 421      82.770  79.371  93.940  1.00  0.10           H  
ATOM   1450 2HD1 LEU A 421      82.118  77.991  92.991  1.00  0.10           H  
ATOM   1451 3HD1 LEU A 421      81.542  78.281  94.667  1.00  0.10           H  
ATOM   1452 1HD2 LEU A 421      85.512  76.793  94.023  1.00  0.10           H  
ATOM   1453 2HD2 LEU A 421      84.466  77.169  92.612  1.00  0.10           H  
ATOM   1454 3HD2 LEU A 421      85.151  78.502  93.603  1.00  0.10           H  
ATOM   1455  N   CYS A 422      83.214  75.530  97.935  1.00 -0.42           N  
ATOM   1456  CA  CYS A 422      82.654  74.185  98.235  1.00  0.02           C  
ATOM   1457  C   CYS A 422      81.476  74.279  99.177  1.00  0.60           C  
ATOM   1458  O   CYS A 422      80.489  73.600  98.954  1.00 -0.57           O  
ATOM   1459  CB  CYS A 422      83.685  73.215  98.795  1.00 -0.12           C  
ATOM   1460  SG  CYS A 422      84.901  72.695  97.571  1.00 -0.31           S  
ATOM   1461  H   CYS A 422      84.129  75.785  98.250  1.00  0.27           H  
ATOM   1462  HA  CYS A 422      82.292  73.767  97.284  1.00  0.11           H  
ATOM   1463  HB2 CYS A 422      84.212  73.705  99.628  1.00  0.11           H  
ATOM   1464  HB3 CYS A 422      83.160  72.323  99.169  1.00  0.11           H  
ATOM   1465  HG  CYS A 422      85.554  72.056  97.997  1.00  0.19           H  
ATOM   1466  N   LEU A 423      81.579  75.093 100.230  1.00 -0.42           N  
ATOM   1467  CA  LEU A 423      80.432  75.331 101.126  1.00 -0.05           C  
ATOM   1468  C   LEU A 423      79.231  75.861 100.375  1.00  0.60           C  
ATOM   1469  O   LEU A 423      78.126  75.356 100.533  1.00 -0.57           O  
ATOM   1470  CB  LEU A 423      80.793  76.303 102.258  1.00 -0.11           C  
ATOM   1471  CG  LEU A 423      81.794  75.687 103.251  1.00  0.35           C  
ATOM   1472  CD1 LEU A 423      82.387  76.727 104.203  1.00 -0.41           C  
ATOM   1473  CD2 LEU A 423      81.158  74.513 104.008  1.00 -0.41           C  
ATOM   1474  H   LEU A 423      82.449  75.549 100.415  1.00  0.27           H  
ATOM   1475  HA  LEU A 423      80.155  74.367 101.577  1.00  0.09           H  
ATOM   1476  HB2 LEU A 423      81.239  77.208 101.821  1.00  0.05           H  
ATOM   1477  HB3 LEU A 423      79.875  76.573 102.801  1.00  0.05           H  
ATOM   1478  HG  LEU A 423      82.628  75.280 102.660  1.00 -0.04           H  
ATOM   1479 1HD1 LEU A 423      81.578  77.204 104.775  1.00  0.10           H  
ATOM   1480 2HD1 LEU A 423      83.085  76.234 104.895  1.00  0.10           H  
ATOM   1481 3HD1 LEU A 423      82.925  77.491 103.621  1.00  0.10           H  
ATOM   1482 1HD2 LEU A 423      80.838  73.744 103.290  1.00  0.10           H  
ATOM   1483 2HD2 LEU A 423      81.894  74.082 104.702  1.00  0.10           H  
ATOM   1484 3HD2 LEU A 423      80.285  74.872 104.573  1.00  0.10           H  
ATOM   1485  N   LEU A 424      79.471  76.839  99.510  1.00 -0.42           N  
ATOM   1486  CA  LEU A 424      78.411  77.438  98.704  1.00 -0.05           C  
ATOM   1487  C   LEU A 424      77.685  76.438  97.836  1.00  0.60           C  
ATOM   1488  O   LEU A 424      76.430  76.560  97.603  1.00 -0.57           O  
ATOM   1489  CB  LEU A 424      79.008  78.529  97.825  1.00 -0.11           C  
ATOM   1490  CG  LEU A 424      78.162  79.106  96.692  1.00  0.35           C  
ATOM   1491  CD1 LEU A 424      76.829  79.591  97.211  1.00 -0.41           C  
ATOM   1492  CD2 LEU A 424      78.908  80.263  96.073  1.00 -0.41           C  
ATOM   1493  H   LEU A 424      80.407  77.177  99.408  1.00  0.27           H  
ATOM   1494  HA  LEU A 424      77.678  77.893  99.387  1.00  0.09           H  
ATOM   1495  HB2 LEU A 424      79.276  79.365  98.486  1.00  0.05           H  
ATOM   1496  HB3 LEU A 424      79.918  78.115  97.369  1.00  0.05           H  
ATOM   1497  HG  LEU A 424      77.992  78.329  95.933  1.00 -0.04           H  
ATOM   1498 1HD1 LEU A 424      76.992  80.366  97.973  1.00  0.10           H  
ATOM   1499 2HD1 LEU A 424      76.243  80.010  96.380  1.00  0.10           H  
ATOM   1500 3HD1 LEU A 424      76.281  78.748  97.657  1.00  0.10           H  
ATOM   1501 1HD2 LEU A 424      79.876  79.911  95.687  1.00  0.10           H  
ATOM   1502 2HD2 LEU A 424      78.315  80.683  95.248  1.00  0.10           H  
ATOM   1503 3HD2 LEU A 424      79.079  81.039  96.834  1.00  0.10           H  
ATOM   1504  N   ALA A 425      78.456  75.462  97.342  1.00 -0.42           N  
ATOM   1505  CA  ALA A 425      77.939  74.450  96.416  1.00  0.03           C  
ATOM   1506  C   ALA A 425      77.124  73.381  97.104  1.00  0.60           C  
ATOM   1507  O   ALA A 425      76.081  72.937  96.584  1.00 -0.57           O  
ATOM   1508  CB  ALA A 425      79.081  73.805  95.645  1.00 -0.18           C  
ATOM   1509  H   ALA A 425      79.417  75.422  97.614  1.00  0.27           H  
ATOM   1510  HA  ALA A 425      77.282  74.961  95.697  1.00  0.08           H  
ATOM   1511  HB1 ALA A 425      78.676  73.049  94.955  1.00  0.06           H  
ATOM   1512  HB2 ALA A 425      79.616  74.575  95.070  1.00  0.06           H  
ATOM   1513  HB3 ALA A 425      79.775  73.325  96.350  1.00  0.06           H  
ATOM   1514  N   LYS A 426      77.564  72.966  98.280  1.00 -0.35           N  
ATOM   1515  CA  LYS A 426      76.777  72.020  99.085  1.00 -0.24           C  
ATOM   1516  C   LYS A 426      75.302  72.497  99.357  1.00  0.73           C  
ATOM   1517  O   LYS A 426      74.414  71.673  99.638  1.00 -0.59           O  
ATOM   1518  CB  LYS A 426      77.506  71.725 100.394  1.00 -0.01           C  
ATOM   1519  CG  LYS A 426      76.838  70.710 101.323  1.00  0.02           C  
ATOM   1520  CD  LYS A 426      76.664  69.326 100.705  1.00 -0.05           C  
ATOM   1521  CE  LYS A 426      75.445  68.599 101.273  1.00 -0.01           C  
ATOM   1522  NZ  LYS A 426      74.154  69.342 101.051  1.00 -0.39           N1+
ATOM   1523  H   LYS A 426      78.442  73.300  98.625  1.00  0.27           H  
ATOM   1524  HA  LYS A 426      76.712  71.081  98.516  1.00  0.14           H  
ATOM   1525  HB2 LYS A 426      78.506  71.342 100.142  1.00  0.04           H  
ATOM   1526  HB3 LYS A 426      77.603  72.671 100.945  1.00  0.04           H  
ATOM   1527  HG2 LYS A 426      77.456  70.609 102.227  1.00  0.01           H  
ATOM   1528  HG3 LYS A 426      75.845  71.094 101.599  1.00  0.01           H  
ATOM   1529  HD2 LYS A 426      76.538  69.435  99.618  1.00  0.06           H  
ATOM   1530  HD3 LYS A 426      77.563  68.728 100.913  1.00  0.06           H  
ATOM   1531  HE2 LYS A 426      75.370  67.614 100.789  1.00  0.11           H  
ATOM   1532  HE3 LYS A 426      75.590  68.466 102.355  1.00  0.11           H  
ATOM   1533  HZ1 LYS A 426      74.006  69.473 100.063  1.00  0.34           H  
ATOM   1534  HZ2 LYS A 426      73.389  68.810 101.437  1.00  0.34           H  
ATOM   1535  HZ3 LYS A 426      74.201  70.241 101.505  1.00  0.34           H  
ATOM   1536  N   LEU A 427      75.066  73.810  99.285  1.00 -0.42           N  
ATOM   1537  CA  LEU A 427      73.706  74.357  99.369  1.00 -0.05           C  
ATOM   1538  C   LEU A 427      72.796  73.907  98.245  1.00  0.60           C  
ATOM   1539  O   LEU A 427      71.592  74.097  98.356  1.00 -0.57           O  
ATOM   1540  CB  LEU A 427      73.728  75.885  99.372  1.00 -0.11           C  
ATOM   1541  CG  LEU A 427      74.438  76.573 100.536  1.00  0.35           C  
ATOM   1542  CD1 LEU A 427      74.374  78.089 100.355  1.00 -0.41           C  
ATOM   1543  CD2 LEU A 427      73.821  76.168 101.877  1.00 -0.41           C  
ATOM   1544  H   LEU A 427      75.836  74.437  99.171  1.00  0.27           H  
ATOM   1545  HA  LEU A 427      73.272  74.011 100.318  1.00  0.09           H  
ATOM   1546  HB2 LEU A 427      74.223  76.210  98.445  1.00  0.05           H  
ATOM   1547  HB3 LEU A 427      72.684  76.230  99.372  1.00  0.05           H  
ATOM   1548  HG  LEU A 427      75.493  76.262 100.533  1.00 -0.04           H  
ATOM   1549 1HD1 LEU A 427      73.323  78.411 100.316  1.00  0.10           H  
ATOM   1550 2HD1 LEU A 427      74.878  78.581 101.200  1.00  0.10           H  
ATOM   1551 3HD1 LEU A 427      74.877  78.367  99.417  1.00  0.10           H  
ATOM   1552 1HD2 LEU A 427      73.899  75.078 102.002  1.00  0.10           H  
ATOM   1553 2HD2 LEU A 427      74.359  76.671 102.695  1.00  0.10           H  
ATOM   1554 3HD2 LEU A 427      72.761  76.465 101.897  1.00  0.10           H  
ATOM   1555  N   PHE A 428      73.376  73.358  97.159  1.00 -0.42           N  
ATOM   1556  CA  PHE A 428      72.642  72.967  95.937  1.00 -0.00           C  
ATOM   1557  C   PHE A 428      73.025  71.579  95.419  1.00  0.60           C  
ATOM   1558  O   PHE A 428      72.576  71.174  94.348  1.00 -0.57           O  
ATOM   1559  CB  PHE A 428      72.927  73.984  94.838  1.00 -0.03           C  
ATOM   1560  CG  PHE A 428      72.568  75.376  95.224  1.00  0.01           C  
ATOM   1561  CD1 PHE A 428      71.239  75.797  95.175  1.00 -0.13           C  
ATOM   1562  CD2 PHE A 428      73.523  76.242  95.696  1.00 -0.13           C  
ATOM   1563  CE1 PHE A 428      70.885  77.058  95.579  1.00 -0.17           C  
ATOM   1564  CE2 PHE A 428      73.177  77.504  96.105  1.00 -0.17           C  
ATOM   1565  CZ  PHE A 428      71.859  77.914  96.043  1.00 -0.11           C  
ATOM   1566  H   PHE A 428      74.364  73.206  97.182  1.00  0.27           H  
ATOM   1567  HA  PHE A 428      71.566  72.969  96.164  1.00  0.10           H  
ATOM   1568  HB2 PHE A 428      74.000  73.953  94.601  1.00  0.03           H  
ATOM   1569  HB3 PHE A 428      72.347  73.707  93.946  1.00  0.03           H  
ATOM   1570  HD1 PHE A 428      70.475  75.118  94.813  1.00  0.13           H  
ATOM   1571  HD2 PHE A 428      74.558  75.925  95.746  1.00  0.13           H  
ATOM   1572  HE1 PHE A 428      69.851  77.379  95.532  1.00  0.14           H  
ATOM   1573  HE2 PHE A 428      73.938  78.182  96.476  1.00  0.14           H  
ATOM   1574  HZ  PHE A 428      71.590  78.914  96.363  1.00  0.13           H  
ATOM   1575  N   LEU A 429      73.867  70.876  96.170  1.00 -0.42           N  
ATOM   1576  CA  LEU A 429      74.142  69.456  95.964  1.00 -0.05           C  
ATOM   1577  C   LEU A 429      73.650  68.610  97.145  1.00  0.60           C  
ATOM   1578  O   LEU A 429      73.825  68.986  98.301  1.00 -0.57           O  
ATOM   1579  CB  LEU A 429      75.643  69.220  95.775  1.00 -0.11           C  
ATOM   1580  CG  LEU A 429      76.048  68.984  94.312  1.00  0.35           C  
ATOM   1581  CD1 LEU A 429      76.820  70.189  93.803  1.00 -0.41           C  
ATOM   1582  CD2 LEU A 429      76.850  67.688  94.115  1.00 -0.41           C  
ATOM   1583  H   LEU A 429      74.338  71.345  96.918  1.00  0.27           H  
ATOM   1584  HA  LEU A 429      73.614  69.131  95.055  1.00  0.09           H  
ATOM   1585  HB2 LEU A 429      76.184  70.101  96.148  1.00  0.05           H  
ATOM   1586  HB3 LEU A 429      75.934  68.336  96.364  1.00  0.05           H  
ATOM   1587  HG  LEU A 429      75.126  68.893  93.719  1.00 -0.04           H  
ATOM   1588 1HD1 LEU A 429      77.717  70.337  94.422  1.00  0.10           H  
ATOM   1589 2HD1 LEU A 429      77.120  70.018  92.758  1.00  0.10           H  
ATOM   1590 3HD1 LEU A 429      76.182  71.083  93.860  1.00  0.10           H  
ATOM   1591 1HD2 LEU A 429      76.247  66.829  94.447  1.00  0.10           H  
ATOM   1592 2HD2 LEU A 429      77.100  67.569  93.051  1.00  0.10           H  
ATOM   1593 3HD2 LEU A 429      77.776  67.736  94.707  1.00  0.10           H  
ATOM   1594  N   ASP A 430      73.027  67.474  96.843  1.00 -0.52           N  
ATOM   1595  CA  ASP A 430      72.648  66.478  97.860  1.00  0.04           C  
ATOM   1596  C   ASP A 430      73.875  65.960  98.635  1.00  0.54           C  
ATOM   1597  O   ASP A 430      73.813  65.714  99.838  1.00 -0.58           O  
ATOM   1598  CB  ASP A 430      71.923  65.301  97.189  1.00 -0.03           C  
ATOM   1599  CG  ASP A 430      71.729  64.097  98.128  1.00  0.80           C  
ATOM   1600  OD1 ASP A 430      71.131  64.253  99.215  1.00 -0.80           O  
ATOM   1601  OD2 ASP A 430      72.158  62.979  97.763  1.00 -0.80           O  
ATOM   1602  H   ASP A 430      72.806  67.288  95.885  1.00  0.29           H  
ATOM   1603  HA  ASP A 430      71.962  66.956  98.575  1.00  0.09           H  
ATOM   1604  HB2 ASP A 430      70.935  65.646  96.851  1.00 -0.01           H  
ATOM   1605  HB3 ASP A 430      72.514  64.976  96.320  1.00 -0.01           H  
ATOM   1606  N   HIS A 431      74.979  65.786  97.932  1.00 -0.42           N  
ATOM   1607  CA  HIS A 431      76.149  65.164  98.513  1.00  0.02           C  
ATOM   1608  C   HIS A 431      77.347  65.734  97.783  1.00  0.60           C  
ATOM   1609  O   HIS A 431      77.392  65.678  96.562  1.00 -0.57           O  
ATOM   1610  CB  HIS A 431      76.074  63.626  98.346  1.00 -0.05           C  
ATOM   1611  CG  HIS A 431      77.141  62.861  99.090  1.00 -0.03           C  
ATOM   1612  CD2 HIS A 431      78.314  62.328  98.670  1.00  0.13           C  
ATOM   1613  ND1 HIS A 431      77.038  62.543 100.430  1.00 -0.38           N  
ATOM   1614  CE1 HIS A 431      78.105  61.862 100.807  1.00  0.21           C  
ATOM   1615  NE2 HIS A 431      78.898  61.724  99.759  1.00 -0.57           N  
ATOM   1616  H   HIS A 431      75.007  66.091  96.980  1.00  0.27           H  
ATOM   1617  HA  HIS A 431      76.213  65.408  99.583  1.00  0.09           H  
ATOM   1618  HB2 HIS A 431      75.092  63.289  98.711  1.00  0.04           H  
ATOM   1619  HB3 HIS A 431      76.168  63.392  97.275  1.00  0.04           H  
ATOM   1620  HD1 HIS A 431      76.250  62.798 101.042  1.00  0.36           H  
ATOM   1621  HD2 HIS A 431      78.719  62.369  97.659  1.00  0.11           H  
ATOM   1622  HE1 HIS A 431      78.298  61.479 101.808  1.00  0.14           H  
ATOM   1623  N   LYS A 432      78.256  66.357  98.531  1.00 -0.35           N  
ATOM   1624  CA  LYS A 432      79.568  66.712  98.025  1.00 -0.24           C  
ATOM   1625  C   LYS A 432      80.539  65.971  98.937  1.00  0.73           C  
ATOM   1626  O   LYS A 432      80.422  66.010 100.167  1.00 -0.59           O  
ATOM   1627  CB  LYS A 432      79.801  68.262  97.938  1.00 -0.01           C  
ATOM   1628  CG  LYS A 432      81.249  68.712  97.648  1.00  0.02           C  
ATOM   1629  CD  LYS A 432      81.441  69.823  96.584  1.00 -0.05           C  
ATOM   1630  CE  LYS A 432      82.917  70.297  96.490  1.00 -0.01           C  
ATOM   1631  NZ  LYS A 432      83.577  70.461  95.138  1.00 -0.39           N1+
ATOM   1632  H   LYS A 432      78.026  66.589  99.476  1.00  0.27           H  
ATOM   1633  HA  LYS A 432      79.675  66.316  97.004  1.00  0.14           H  
ATOM   1634  HB2 LYS A 432      79.159  68.655  97.135  1.00  0.04           H  
ATOM   1635  HB3 LYS A 432      79.498  68.702  98.900  1.00  0.04           H  
ATOM   1636  HG2 LYS A 432      81.679  69.079  98.592  1.00  0.01           H  
ATOM   1637  HG3 LYS A 432      81.810  67.828  97.309  1.00  0.01           H  
ATOM   1638  HD2 LYS A 432      81.130  69.432  95.604  1.00  0.06           H  
ATOM   1639  HD3 LYS A 432      80.810  70.683  96.852  1.00  0.06           H  
ATOM   1640  HE2 LYS A 432      82.969  71.276  96.988  1.00  0.11           H  
ATOM   1641  HE3 LYS A 432      83.521  69.567  97.050  1.00  0.11           H  
ATOM   1642  HZ1 LYS A 432      83.063  71.135  94.593  1.00  0.34           H  
ATOM   1643  HZ2 LYS A 432      84.524  70.781  95.263  1.00  0.34           H  
ATOM   1644  HZ3 LYS A 432      83.582  69.575  94.658  1.00  0.34           H  
ATOM   1645  N   THR A 433      81.480  65.270  98.313  1.00 -0.42           N  
ATOM   1646  CA  THR A 433      82.362  64.338  99.013  1.00 -0.04           C  
ATOM   1647  C   THR A 433      83.263  65.060 100.001  1.00  0.60           C  
ATOM   1648  O   THR A 433      83.468  64.571 101.128  1.00 -0.57           O  
ATOM   1649  CB  THR A 433      83.213  63.528  98.016  1.00  0.37           C  
ATOM   1650  CG2 THR A 433      82.452  62.274  97.573  1.00 -0.24           C  
ATOM   1651  OG1 THR A 433      83.517  64.338  96.865  1.00 -0.68           O  
ATOM   1652  H   THR A 433      81.589  65.384  97.325  1.00  0.27           H  
ATOM   1653  HA  THR A 433      81.731  63.634  99.576  1.00  0.10           H  
ATOM   1654  HB  THR A 433      84.151  63.227  98.505  1.00  0.00           H  
ATOM   1655  HG1 THR A 433      84.042  63.835  96.253  1.00  0.41           H  
ATOM   1656 1HG2 THR A 433      81.375  62.419  97.742  1.00  0.06           H  
ATOM   1657 2HG2 THR A 433      82.635  62.093  96.503  1.00  0.06           H  
ATOM   1658 3HG2 THR A 433      82.800  61.408  98.155  1.00  0.06           H  
ATOM   1659  N   LEU A 434      83.746  66.232  99.570  1.00 -0.42           N  
ATOM   1660  CA  LEU A 434      84.811  66.990 100.238  1.00 -0.05           C  
ATOM   1661  C   LEU A 434      84.543  68.492 100.287  1.00  0.60           C  
ATOM   1662  O   LEU A 434      84.144  69.079  99.280  1.00 -0.57           O  
ATOM   1663  CB  LEU A 434      86.146  66.768  99.514  1.00 -0.11           C  
ATOM   1664  CG  LEU A 434      87.070  65.717 100.142  1.00  0.35           C  
ATOM   1665  CD1 LEU A 434      88.123  65.257  99.148  1.00 -0.41           C  
ATOM   1666  CD2 LEU A 434      87.730  66.252 101.411  1.00 -0.41           C  
ATOM   1667  H   LEU A 434      83.355  66.617  98.734  1.00  0.27           H  
ATOM   1668  HA  LEU A 434      84.896  66.619 101.271  1.00  0.09           H  
ATOM   1669  HB2 LEU A 434      85.924  66.452  98.483  1.00  0.05           H  
ATOM   1670  HB3 LEU A 434      86.686  67.726  99.495  1.00  0.05           H  
ATOM   1671  HG  LEU A 434      86.457  64.847 100.418  1.00 -0.04           H  
ATOM   1672 1HD1 LEU A 434      88.724  66.120  98.824  1.00  0.10           H  
ATOM   1673 2HD1 LEU A 434      88.778  64.513  99.624  1.00  0.10           H  
ATOM   1674 3HD1 LEU A 434      87.630  64.805  98.275  1.00  0.10           H  
ATOM   1675 1HD2 LEU A 434      86.954  66.530 102.140  1.00  0.10           H  
ATOM   1676 2HD2 LEU A 434      88.377  65.475 101.845  1.00  0.10           H  
ATOM   1677 3HD2 LEU A 434      88.335  67.137 101.165  1.00  0.10           H  
ATOM   1678  N   TYR A 435      84.788  69.095 101.458  1.00 -0.42           N  
ATOM   1679  CA  TYR A 435      84.679  70.556 101.678  1.00 -0.00           C  
ATOM   1680  C   TYR A 435      85.979  71.154 102.186  1.00  0.60           C  
ATOM   1681  O   TYR A 435      86.486  72.118 101.628  1.00 -0.57           O  
ATOM   1682  CB  TYR A 435      83.619  70.900 102.734  1.00 -0.02           C  
ATOM   1683  CG  TYR A 435      82.474  69.947 102.812  1.00 -0.00           C  
ATOM   1684  CD1 TYR A 435      81.391  70.073 101.953  1.00 -0.19           C  
ATOM   1685  CD2 TYR A 435      82.463  68.916 103.757  1.00 -0.19           C  
ATOM   1686  CE1 TYR A 435      80.325  69.193 102.018  1.00 -0.23           C  
ATOM   1687  CE2 TYR A 435      81.400  68.027 103.830  1.00 -0.23           C  
ATOM   1688  CZ  TYR A 435      80.333  68.173 102.955  1.00  0.32           C  
ATOM   1689  OH  TYR A 435      79.257  67.318 103.005  1.00 -0.56           O  
ATOM   1690  H   TYR A 435      85.061  68.523 102.232  1.00  0.27           H  
ATOM   1691  HA  TYR A 435      84.409  71.028 100.722  1.00  0.09           H  
ATOM   1692  HB2 TYR A 435      83.217  71.898 102.502  1.00  0.03           H  
ATOM   1693  HB3 TYR A 435      84.111  70.924 103.717  1.00  0.03           H  
ATOM   1694  HD1 TYR A 435      81.379  70.872 101.220  1.00  0.17           H  
ATOM   1695  HD2 TYR A 435      83.296  68.809 104.442  1.00  0.17           H  
ATOM   1696  HE1 TYR A 435      79.487  69.302 101.339  1.00  0.17           H  
ATOM   1697  HE2 TYR A 435      81.403  67.228 104.562  1.00  0.17           H  
ATOM   1698  HH  TYR A 435      78.626  67.563 102.338  1.00  0.40           H  
ATOM   1699  N   TYR A 436      86.468  70.582 103.284  1.00 -0.42           N  
ATOM   1700  CA  TYR A 436      87.588  71.102 104.068  1.00 -0.00           C  
ATOM   1701  C   TYR A 436      88.874  70.986 103.262  1.00  0.60           C  
ATOM   1702  O   TYR A 436      89.629  71.944 103.161  1.00 -0.57           O  
ATOM   1703  CB  TYR A 436      87.697  70.290 105.380  1.00 -0.02           C  
ATOM   1704  CG  TYR A 436      88.480  70.912 106.535  1.00 -0.00           C  
ATOM   1705  CD1 TYR A 436      89.822  71.285 106.388  1.00 -0.19           C  
ATOM   1706  CD2 TYR A 436      87.887  71.068 107.798  1.00 -0.19           C  
ATOM   1707  CE1 TYR A 436      90.531  71.830 107.442  1.00 -0.23           C  
ATOM   1708  CE2 TYR A 436      88.589  71.612 108.854  1.00 -0.23           C  
ATOM   1709  CZ  TYR A 436      89.908  71.989 108.671  1.00  0.32           C  
ATOM   1710  OH  TYR A 436      90.616  72.528 109.720  1.00 -0.56           O  
ATOM   1711  H   TYR A 436      86.039  69.735 103.595  1.00  0.27           H  
ATOM   1712  HA  TYR A 436      87.408  72.160 104.309  1.00  0.09           H  
ATOM   1713  HB2 TYR A 436      88.179  69.332 105.135  1.00  0.03           H  
ATOM   1714  HB3 TYR A 436      86.674  70.104 105.738  1.00  0.03           H  
ATOM   1715  HD1 TYR A 436      90.313  71.145 105.432  1.00  0.17           H  
ATOM   1716  HD2 TYR A 436      86.860  70.756 107.947  1.00  0.17           H  
ATOM   1717  HE1 TYR A 436      91.563  72.129 107.309  1.00  0.17           H  
ATOM   1718  HE2 TYR A 436      88.112  71.743 109.819  1.00  0.17           H  
ATOM   1719  HH  TYR A 436      91.498  72.732 109.434  1.00  0.40           H  
ATOM   1720  N   ASP A 437      89.104  69.820 102.665  1.00 -0.52           N  
ATOM   1721  CA  ASP A 437      90.388  69.531 102.003  1.00  0.04           C  
ATOM   1722  C   ASP A 437      90.388  69.797 100.484  1.00  0.54           C  
ATOM   1723  O   ASP A 437      90.159  68.892  99.673  1.00 -0.58           O  
ATOM   1724  CB  ASP A 437      90.843  68.094 102.280  1.00 -0.03           C  
ATOM   1725  CG  ASP A 437      92.278  67.860 101.841  1.00  0.80           C  
ATOM   1726  OD1 ASP A 437      93.182  68.515 102.408  1.00 -0.80           O  
ATOM   1727  OD2 ASP A 437      92.503  67.046 100.919  1.00 -0.80           O  
ATOM   1728  H   ASP A 437      88.389  69.122 102.665  1.00  0.29           H  
ATOM   1729  HA  ASP A 437      91.133  70.207 102.447  1.00  0.09           H  
ATOM   1730  HB2 ASP A 437      90.765  67.899 103.359  1.00 -0.01           H  
ATOM   1731  HB3 ASP A 437      90.187  67.402 101.733  1.00 -0.01           H  
ATOM   1732  N   VAL A 438      90.705  71.034 100.114  1.00 -0.42           N  
ATOM   1733  CA  VAL A 438      90.609  71.462  98.728  1.00 -0.09           C  
ATOM   1734  C   VAL A 438      91.976  71.524  98.036  1.00  0.60           C  
ATOM   1735  O   VAL A 438      92.062  71.887  96.858  1.00 -0.57           O  
ATOM   1736  CB  VAL A 438      89.851  72.795  98.663  1.00  0.30           C  
ATOM   1737  CG1 VAL A 438      88.486  72.616  99.307  1.00 -0.32           C  
ATOM   1738  CG2 VAL A 438      90.625  73.918  99.362  1.00 -0.32           C  
ATOM   1739  H   VAL A 438      91.018  71.684 100.805  1.00  0.27           H  
ATOM   1740  HA  VAL A 438      90.012  70.713  98.189  1.00  0.10           H  
ATOM   1741  HB  VAL A 438      89.714  73.073  97.608  1.00 -0.03           H  
ATOM   1742 1HG1 VAL A 438      88.613  72.301 100.354  1.00  0.08           H  
ATOM   1743 2HG1 VAL A 438      87.938  73.569  99.275  1.00  0.08           H  
ATOM   1744 3HG1 VAL A 438      87.920  71.849  98.759  1.00  0.08           H  
ATOM   1745 1HG2 VAL A 438      91.606  74.043  98.880  1.00  0.08           H  
ATOM   1746 2HG2 VAL A 438      90.057  74.857  99.287  1.00  0.08           H  
ATOM   1747 3HG2 VAL A 438      90.767  73.661 100.422  1.00  0.08           H  
ATOM   1748  N   GLU A 439      93.029  71.130  98.769  1.00 -0.52           N  
ATOM   1749  CA  GLU A 439      94.426  71.068  98.274  1.00  0.04           C  
ATOM   1750  C   GLU A 439      94.685  70.221  97.034  1.00  0.54           C  
ATOM   1751  O   GLU A 439      95.413  70.640  96.139  1.00 -0.58           O  
ATOM   1752  CB  GLU A 439      95.349  70.530  99.371  1.00  0.06           C  
ATOM   1753  CG  GLU A 439      95.728  71.562 100.406  1.00  0.01           C  
ATOM   1754  CD  GLU A 439      94.823  71.565 101.616  1.00  0.81           C  
ATOM   1755  OE1 GLU A 439      95.299  72.035 102.669  1.00 -0.82           O  
ATOM   1756  OE2 GLU A 439      93.655  71.108 101.544  1.00 -0.82           O  
ATOM   1757  H   GLU A 439      92.860  70.858  99.716  1.00  0.29           H  
ATOM   1758  HA  GLU A 439      94.723  72.099  98.035  1.00  0.11           H  
ATOM   1759  HB2 GLU A 439      94.837  69.700  99.880  1.00 -0.02           H  
ATOM   1760  HB3 GLU A 439      96.271  70.158  98.898  1.00 -0.02           H  
ATOM   1761  HG2 GLU A 439      96.755  71.357 100.741  1.00 -0.04           H  
ATOM   1762  HG3 GLU A 439      95.687  72.557  99.938  1.00 -0.04           H  
ATOM   1763  N   PRO A 440      94.118  69.017  96.981  1.00 -0.25           N  
ATOM   1764  CA  PRO A 440      94.329  68.198  95.770  1.00 -0.03           C  
ATOM   1765  C   PRO A 440      93.458  68.609  94.561  1.00  0.59           C  
ATOM   1766  O   PRO A 440      93.495  67.911  93.505  1.00 -0.57           O  
ATOM   1767  CB  PRO A 440      93.958  66.776  96.225  1.00 -0.01           C  
ATOM   1768  CG  PRO A 440      93.288  66.912  97.570  1.00  0.02           C  
ATOM   1769  CD  PRO A 440      93.198  68.374  97.934  1.00  0.02           C  
ATOM   1770  HA  PRO A 440      95.386  68.245  95.470  1.00  0.06           H  
ATOM   1771  HB2 PRO A 440      93.269  66.315  95.503  1.00  0.03           H  
ATOM   1772  HB3 PRO A 440      94.864  66.159  96.314  1.00  0.03           H  
ATOM   1773  HG2 PRO A 440      92.277  66.481  97.523  1.00  0.02           H  
ATOM   1774  HG3 PRO A 440      93.878  66.379  98.331  1.00  0.02           H  
ATOM   1775  HD2 PRO A 440      92.172  68.749  97.805  1.00  0.04           H  
ATOM   1776  HD3 PRO A 440      93.523  68.543  98.970  1.00  0.04           H  
ATOM   1777  N   PHE A 441      92.717  69.726  94.685  1.00 -0.42           N  
ATOM   1778  CA  PHE A 441      91.834  70.155  93.601  1.00 -0.00           C  
ATOM   1779  C   PHE A 441      92.275  71.430  92.907  1.00  0.60           C  
ATOM   1780  O   PHE A 441      92.940  72.320  93.470  1.00 -0.57           O  
ATOM   1781  CB  PHE A 441      90.400  70.295  94.065  1.00 -0.03           C  
ATOM   1782  CG  PHE A 441      89.828  69.033  94.652  1.00  0.01           C  
ATOM   1783  CD1 PHE A 441      90.022  68.733  96.001  1.00 -0.13           C  
ATOM   1784  CD2 PHE A 441      89.099  68.144  93.872  1.00 -0.13           C  
ATOM   1785  CE1 PHE A 441      89.510  67.573  96.550  1.00 -0.17           C  
ATOM   1786  CE2 PHE A 441      88.577  66.982  94.408  1.00 -0.17           C  
ATOM   1787  CZ  PHE A 441      88.781  66.699  95.752  1.00 -0.11           C  
ATOM   1788  H   PHE A 441      92.771  70.267  95.525  1.00  0.27           H  
ATOM   1789  HA  PHE A 441      91.857  69.356  92.845  1.00  0.10           H  
ATOM   1790  HB2 PHE A 441      90.358  71.084  94.830  1.00  0.03           H  
ATOM   1791  HB3 PHE A 441      89.783  70.587  93.202  1.00  0.03           H  
ATOM   1792  HD1 PHE A 441      90.582  69.420  96.627  1.00  0.13           H  
ATOM   1793  HD2 PHE A 441      88.937  68.365  92.823  1.00  0.13           H  
ATOM   1794  HE1 PHE A 441      89.677  67.345  97.596  1.00  0.14           H  
ATOM   1795  HE2 PHE A 441      88.013  66.298  93.784  1.00  0.14           H  
ATOM   1796  HZ  PHE A 441      88.369  65.792  96.181  1.00  0.13           H  
ATOM   1797  N   LEU A 442      91.913  71.463  91.636  1.00 -0.42           N  
ATOM   1798  CA  LEU A 442      91.865  72.674  90.852  1.00 -0.05           C  
ATOM   1799  C   LEU A 442      90.370  73.066  90.697  1.00  0.60           C  
ATOM   1800  O   LEU A 442      89.508  72.219  90.699  1.00 -0.57           O  
ATOM   1801  CB  LEU A 442      92.510  72.415  89.496  1.00 -0.11           C  
ATOM   1802  CG  LEU A 442      94.030  72.198  89.473  1.00  0.35           C  
ATOM   1803  CD1 LEU A 442      94.413  71.242  88.352  1.00 -0.41           C  
ATOM   1804  CD2 LEU A 442      94.781  73.499  89.310  1.00 -0.41           C  
ATOM   1805  H   LEU A 442      91.659  70.602  91.194  1.00  0.27           H  
ATOM   1806  HA  LEU A 442      92.408  73.481  91.367  1.00  0.09           H  
ATOM   1807  HB2 LEU A 442      92.041  71.514  89.073  1.00  0.05           H  
ATOM   1808  HB3 LEU A 442      92.289  73.279  88.852  1.00  0.05           H  
ATOM   1809  HG  LEU A 442      94.325  71.749  90.433  1.00 -0.04           H  
ATOM   1810 1HD1 LEU A 442      94.087  71.659  87.388  1.00  0.10           H  
ATOM   1811 2HD1 LEU A 442      95.504  71.105  88.343  1.00  0.10           H  
ATOM   1812 3HD1 LEU A 442      93.924  70.270  88.516  1.00  0.10           H  
ATOM   1813 1HD2 LEU A 442      94.533  74.173  90.143  1.00  0.10           H  
ATOM   1814 2HD2 LEU A 442      95.864  73.300  89.309  1.00  0.10           H  
ATOM   1815 3HD2 LEU A 442      94.495  73.971  88.358  1.00  0.10           H  
ATOM   1816  N   PHE A 443      90.072  74.350  90.609  1.00 -0.42           N  
ATOM   1817  CA  PHE A 443      88.680  74.794  90.533  1.00 -0.00           C  
ATOM   1818  C   PHE A 443      88.518  75.657  89.287  1.00  0.60           C  
ATOM   1819  O   PHE A 443      89.269  76.599  89.066  1.00 -0.57           O  
ATOM   1820  CB  PHE A 443      88.268  75.536  91.827  1.00 -0.03           C  
ATOM   1821  CG  PHE A 443      88.054  74.618  93.029  1.00  0.01           C  
ATOM   1822  CD1 PHE A 443      89.120  74.175  93.775  1.00 -0.13           C  
ATOM   1823  CD2 PHE A 443      86.771  74.210  93.398  1.00 -0.13           C  
ATOM   1824  CE1 PHE A 443      88.930  73.329  94.847  1.00 -0.17           C  
ATOM   1825  CE2 PHE A 443      86.583  73.382  94.456  1.00 -0.17           C  
ATOM   1826  CZ  PHE A 443      87.672  72.949  95.190  1.00 -0.11           C  
ATOM   1827  H   PHE A 443      90.808  75.027  90.595  1.00  0.27           H  
ATOM   1828  HA  PHE A 443      88.033  73.910  90.429  1.00  0.10           H  
ATOM   1829  HB2 PHE A 443      89.060  76.257  92.080  1.00  0.03           H  
ATOM   1830  HB3 PHE A 443      87.329  76.075  91.632  1.00  0.03           H  
ATOM   1831  HD1 PHE A 443      90.123  74.495  93.517  1.00  0.13           H  
ATOM   1832  HD2 PHE A 443      85.915  74.558  92.832  1.00  0.13           H  
ATOM   1833  HE1 PHE A 443      89.781  72.968  95.413  1.00  0.14           H  
ATOM   1834  HE2 PHE A 443      85.583  73.061  94.724  1.00  0.14           H  
ATOM   1835  HZ  PHE A 443      87.520  72.301  96.046  1.00  0.13           H  
ATOM   1836  N   TYR A 444      87.570  75.307  88.430  1.00 -0.42           N  
ATOM   1837  CA  TYR A 444      87.430  76.024  87.194  1.00 -0.00           C  
ATOM   1838  C   TYR A 444      86.201  76.882  87.302  1.00  0.60           C  
ATOM   1839  O   TYR A 444      85.106  76.397  87.266  1.00 -0.57           O  
ATOM   1840  CB  TYR A 444      87.445  75.058  86.020  1.00 -0.02           C  
ATOM   1841  CG  TYR A 444      88.799  74.492  85.857  1.00 -0.00           C  
ATOM   1842  CD1 TYR A 444      89.767  75.160  85.125  1.00 -0.19           C  
ATOM   1843  CD2 TYR A 444      89.140  73.321  86.483  1.00 -0.19           C  
ATOM   1844  CE1 TYR A 444      91.058  74.649  85.014  1.00 -0.23           C  
ATOM   1845  CE2 TYR A 444      90.418  72.789  86.359  1.00 -0.23           C  
ATOM   1846  CZ  TYR A 444      91.366  73.458  85.641  1.00  0.32           C  
ATOM   1847  OH  TYR A 444      92.604  72.934  85.589  1.00 -0.56           O  
ATOM   1848  H   TYR A 444      86.956  74.548  88.643  1.00  0.27           H  
ATOM   1849  HA  TYR A 444      88.295  76.693  87.074  1.00  0.09           H  
ATOM   1850  HB2 TYR A 444      87.160  75.593  85.103  1.00  0.03           H  
ATOM   1851  HB3 TYR A 444      86.729  74.244  86.208  1.00  0.03           H  
ATOM   1852  HD1 TYR A 444      89.516  76.092  84.631  1.00  0.17           H  
ATOM   1853  HD2 TYR A 444      88.402  72.803  87.084  1.00  0.17           H  
ATOM   1854  HE1 TYR A 444      91.812  75.181  84.443  1.00  0.17           H  
ATOM   1855  HE2 TYR A 444      90.661  71.844  86.831  1.00  0.17           H  
ATOM   1856  HH  TYR A 444      93.164  73.493  85.063  1.00  0.40           H  
ATOM   1857  N   VAL A 445      86.423  78.175  87.482  1.00 -0.42           N  
ATOM   1858  CA  VAL A 445      85.378  79.121  87.797  1.00 -0.09           C  
ATOM   1859  C   VAL A 445      85.039  79.967  86.588  1.00  0.60           C  
ATOM   1860  O   VAL A 445      85.877  80.731  86.103  1.00 -0.57           O  
ATOM   1861  CB  VAL A 445      85.785  80.037  88.932  1.00  0.30           C  
ATOM   1862  CG1 VAL A 445      84.570  80.876  89.384  1.00 -0.32           C  
ATOM   1863  CG2 VAL A 445      86.245  79.181  90.094  1.00 -0.32           C  
ATOM   1864  H   VAL A 445      87.361  78.513  87.397  1.00  0.27           H  
ATOM   1865  HA  VAL A 445      84.482  78.558  88.100  1.00  0.10           H  
ATOM   1866  HB  VAL A 445      86.598  80.702  88.606  1.00 -0.03           H  
ATOM   1867 1HG1 VAL A 445      83.764  80.205  89.717  1.00  0.08           H  
ATOM   1868 2HG1 VAL A 445      84.867  81.533  90.215  1.00  0.08           H  
ATOM   1869 3HG1 VAL A 445      84.213  81.489  88.543  1.00  0.08           H  
ATOM   1870 1HG2 VAL A 445      87.094  78.558  89.778  1.00  0.08           H  
ATOM   1871 2HG2 VAL A 445      86.555  79.829  90.927  1.00  0.08           H  
ATOM   1872 3HG2 VAL A 445      85.418  78.533  90.422  1.00  0.08           H  
ATOM   1873  N   MET A 446      83.803  79.805  86.129  1.00 -0.42           N  
ATOM   1874  CA  MET A 446      83.315  80.450  84.953  1.00 -0.02           C  
ATOM   1875  C   MET A 446      82.649  81.719  85.404  1.00  0.60           C  
ATOM   1876  O   MET A 446      81.942  81.695  86.395  1.00 -0.57           O  
ATOM   1877  CB  MET A 446      82.277  79.604  84.230  1.00  0.03           C  
ATOM   1878  CG  MET A 446      81.822  80.239  82.944  1.00  0.00           C  
ATOM   1879  SD  MET A 446      81.163  79.080  81.726  1.00 -0.27           S  
ATOM   1880  CE  MET A 446      79.534  79.256  82.225  1.00 -0.05           C  
ATOM   1881  H   MET A 446      83.185  79.200  86.632  1.00  0.27           H  
ATOM   1882  HA  MET A 446      84.151  80.671  84.273  1.00  0.09           H  
ATOM   1883  HB2 MET A 446      82.715  78.621  84.004  1.00  0.02           H  
ATOM   1884  HB3 MET A 446      81.405  79.474  84.888  1.00  0.02           H  
ATOM   1885  HG2 MET A 446      81.036  80.972  83.181  1.00  0.04           H  
ATOM   1886  HG3 MET A 446      82.682  80.758  82.494  1.00  0.04           H  
ATOM   1887  HE1 MET A 446      79.231  80.309  82.121  1.00  0.07           H  
ATOM   1888  HE2 MET A 446      78.888  78.625  81.597  1.00  0.07           H  
ATOM   1889  HE3 MET A 446      79.438  78.949  83.276  1.00  0.07           H  
ATOM   1890  N   THR A 447      82.896  82.817  84.697  1.00 -0.42           N  
ATOM   1891  CA  THR A 447      82.303  84.092  85.067  1.00 -0.04           C  
ATOM   1892  C   THR A 447      81.771  84.894  83.880  1.00  0.60           C  
ATOM   1893  O   THR A 447      82.073  84.632  82.729  1.00 -0.57           O  
ATOM   1894  CB  THR A 447      83.288  85.034  85.796  1.00  0.37           C  
ATOM   1895  CG2 THR A 447      83.920  84.360  86.980  1.00 -0.24           C  
ATOM   1896  OG1 THR A 447      84.281  85.464  84.872  1.00 -0.68           O  
ATOM   1897  H   THR A 447      83.498  82.766  83.901  1.00  0.27           H  
ATOM   1898  HA  THR A 447      81.463  83.872  85.742  1.00  0.10           H  
ATOM   1899  HB  THR A 447      82.733  85.914  86.156  1.00  0.00           H  
ATOM   1900  HG1 THR A 447      84.892  86.044  85.312  1.00  0.41           H  
ATOM   1901 1HG2 THR A 447      83.856  83.269  86.857  1.00  0.06           H  
ATOM   1902 2HG2 THR A 447      84.976  84.659  87.051  1.00  0.06           H  
ATOM   1903 3HG2 THR A 447      83.391  84.659  87.897  1.00  0.06           H  
ATOM   1904  N   GLU A 448      80.991  85.903  84.223  1.00 -0.52           N  
ATOM   1905  CA  GLU A 448      80.419  86.812  83.263  1.00  0.04           C  
ATOM   1906  C   GLU A 448      80.718  88.237  83.718  1.00  0.54           C  
ATOM   1907  O   GLU A 448      80.460  88.623  84.842  1.00 -0.58           O  
ATOM   1908  CB  GLU A 448      78.915  86.592  83.151  1.00  0.06           C  
ATOM   1909  CG  GLU A 448      78.285  87.415  82.034  1.00  0.01           C  
ATOM   1910  CD  GLU A 448      76.758  87.538  82.129  1.00  0.81           C  
ATOM   1911  OE1 GLU A 448      76.183  87.885  81.085  1.00 -0.82           O  
ATOM   1912  OE2 GLU A 448      76.126  87.263  83.198  1.00 -0.82           O  
ATOM   1913  H   GLU A 448      80.787  86.042  85.192  1.00  0.29           H  
ATOM   1914  HA  GLU A 448      80.878  86.640  82.278  1.00  0.11           H  
ATOM   1915  HB2 GLU A 448      78.729  85.526  82.951  1.00 -0.02           H  
ATOM   1916  HB3 GLU A 448      78.445  86.875  84.105  1.00 -0.02           H  
ATOM   1917  HG2 GLU A 448      78.716  88.426  82.067  1.00 -0.04           H  
ATOM   1918  HG3 GLU A 448      78.534  86.940  81.073  1.00 -0.04           H  
ATOM   1919  N   ALA A 449      81.260  89.016  82.820  1.00 -0.42           N  
ATOM   1920  CA  ALA A 449      81.766  90.309  83.193  1.00  0.03           C  
ATOM   1921  C   ALA A 449      80.752  91.342  82.841  1.00  0.60           C  
ATOM   1922  O   ALA A 449      80.206  91.307  81.755  1.00 -0.57           O  
ATOM   1923  CB  ALA A 449      83.060  90.621  82.450  1.00 -0.18           C  
ATOM   1924  H   ALA A 449      81.323  88.711  81.869  1.00  0.27           H  
ATOM   1925  HA  ALA A 449      81.955  90.328  84.276  1.00  0.08           H  
ATOM   1926  HB1 ALA A 449      83.427  91.612  82.752  1.00  0.06           H  
ATOM   1927  HB2 ALA A 449      83.817  89.861  82.696  1.00  0.06           H  
ATOM   1928  HB3 ALA A 449      82.872  90.614  81.367  1.00  0.06           H  
ATOM   1929  N   ASP A 450      80.604  92.314  83.733  1.00 -0.52           N  
ATOM   1930  CA  ASP A 450      79.823  93.498  83.439  1.00  0.04           C  
ATOM   1931  C   ASP A 450      80.580  94.644  84.062  1.00  0.54           C  
ATOM   1932  O   ASP A 450      81.703  94.446  84.536  1.00 -0.58           O  
ATOM   1933  CB  ASP A 450      78.356  93.377  83.911  1.00 -0.03           C  
ATOM   1934  CG  ASP A 450      78.191  93.519  85.410  1.00  0.80           C  
ATOM   1935  OD1 ASP A 450      79.192  93.755  86.137  1.00 -0.80           O  
ATOM   1936  OD2 ASP A 450      77.019  93.400  85.861  1.00 -0.80           O  
ATOM   1937  H   ASP A 450      81.042  92.226  84.627  1.00  0.29           H  
ATOM   1938  HA  ASP A 450      79.800  93.648  82.350  1.00  0.09           H  
ATOM   1939  HB2 ASP A 450      77.765  94.165  83.420  1.00 -0.01           H  
ATOM   1940  HB3 ASP A 450      77.973  92.391  83.610  1.00 -0.01           H  
ATOM   1941  N   ASN A 451      80.025  95.846  84.057  1.00 -0.42           N  
ATOM   1942  CA  ASN A 451      80.887  96.987  84.445  1.00  0.01           C  
ATOM   1943  C   ASN A 451      81.334  97.010  85.912  1.00  0.60           C  
ATOM   1944  O   ASN A 451      82.215  97.798  86.226  1.00 -0.57           O  
ATOM   1945  CB  ASN A 451      80.295  98.335  84.038  1.00 -0.20           C  
ATOM   1946  CG  ASN A 451      78.924  98.574  84.642  1.00  0.71           C  
ATOM   1947  ND2 ASN A 451      77.968  98.943  83.797  1.00 -0.92           N  
ATOM   1948  OD1 ASN A 451      78.724  98.426  85.854  1.00 -0.59           O  
ATOM   1949  H   ASN A 451      79.067  95.978  83.802  1.00  0.27           H  
ATOM   1950  HA  ASN A 451      81.808  96.865  83.857  1.00  0.10           H  
ATOM   1951  HB2 ASN A 451      80.973  99.134  84.375  1.00  0.08           H  
ATOM   1952  HB3 ASN A 451      80.208  98.367  82.942  1.00  0.08           H  
ATOM   1953 1HD2 ASN A 451      78.174  99.048  82.824  1.00  0.42           H  
ATOM   1954 2HD2 ASN A 451      77.043  99.115  84.134  1.00  0.42           H  
ATOM   1955  N   THR A 452      80.770  96.144  86.783  1.00 -0.42           N  
ATOM   1956  CA  THR A 452      81.209  96.064  88.210  1.00 -0.04           C  
ATOM   1957  C   THR A 452      82.270  95.017  88.473  1.00  0.60           C  
ATOM   1958  O   THR A 452      83.054  95.129  89.386  1.00 -0.57           O  
ATOM   1959  CB  THR A 452      80.039  95.840  89.186  1.00  0.37           C  
ATOM   1960  CG2 THR A 452      79.138  97.082  89.180  1.00 -0.24           C  
ATOM   1961  OG1 THR A 452      79.295  94.662  88.807  1.00 -0.68           O  
ATOM   1962  H   THR A 452      80.039  95.541  86.464  1.00  0.27           H  
ATOM   1963  HA  THR A 452      81.653  97.041  88.451  1.00  0.10           H  
ATOM   1964  HB  THR A 452      80.439  95.695  90.200  1.00  0.00           H  
ATOM   1965  HG1 THR A 452      78.577  94.531  89.415  1.00  0.41           H  
ATOM   1966 1HG2 THR A 452      79.297  97.646  88.249  1.00  0.06           H  
ATOM   1967 2HG2 THR A 452      78.085  96.771  89.245  1.00  0.06           H  
ATOM   1968 3HG2 THR A 452      79.386  97.719  90.041  1.00  0.06           H  
ATOM   1969  N   GLY A 453      82.264  93.975  87.663  1.00 -0.42           N  
ATOM   1970  CA  GLY A 453      83.344  93.003  87.627  1.00 -0.03           C  
ATOM   1971  C   GLY A 453      82.908  91.725  86.937  1.00  0.60           C  
ATOM   1972  O   GLY A 453      81.883  91.709  86.232  1.00 -0.57           O  
ATOM   1973  H   GLY A 453      81.486  93.850  87.048  1.00  0.27           H  
ATOM   1974  HA2 GLY A 453      83.649  92.768  88.656  1.00  0.07           H  
ATOM   1975  HA3 GLY A 453      84.197  93.433  87.081  1.00  0.07           H  
ATOM   1976  N   CYS A 454      83.683  90.663  87.200  1.00 -0.42           N  
ATOM   1977  CA  CYS A 454      83.449  89.290  86.708  1.00  0.02           C  
ATOM   1978  C   CYS A 454      82.649  88.487  87.753  1.00  0.60           C  
ATOM   1979  O   CYS A 454      83.176  88.082  88.801  1.00 -0.57           O  
ATOM   1980  CB  CYS A 454      84.809  88.629  86.391  1.00 -0.12           C  
ATOM   1981  SG  CYS A 454      85.792  89.542  85.131  1.00 -0.31           S  
ATOM   1982  H   CYS A 454      84.486  90.812  87.777  1.00  0.27           H  
ATOM   1983  HA  CYS A 454      82.859  89.338  85.781  1.00  0.11           H  
ATOM   1984  HB2 CYS A 454      85.397  88.577  87.320  1.00  0.11           H  
ATOM   1985  HB3 CYS A 454      84.624  87.611  86.017  1.00  0.11           H  
ATOM   1986  HG  CYS A 454      86.663  89.061  84.971  1.00  0.19           H  
ATOM   1987  N   HIS A 455      81.364  88.296  87.439  1.00 -0.42           N  
ATOM   1988  CA  HIS A 455      80.378  87.620  88.269  1.00  0.02           C  
ATOM   1989  C   HIS A 455      80.401  86.114  88.052  1.00  0.60           C  
ATOM   1990  O   HIS A 455      80.451  85.626  86.910  1.00 -0.57           O  
ATOM   1991  CB  HIS A 455      78.925  88.161  87.950  1.00 -0.05           C  
ATOM   1992  CG  HIS A 455      78.833  89.639  88.070  1.00 -0.03           C  
ATOM   1993  CD2 HIS A 455      78.922  90.624  87.144  1.00  0.13           C  
ATOM   1994  ND1 HIS A 455      78.830  90.267  89.303  1.00 -0.38           N  
ATOM   1995  CE1 HIS A 455      78.894  91.584  89.140  1.00  0.21           C  
ATOM   1996  NE2 HIS A 455      78.942  91.830  87.835  1.00 -0.57           N  
ATOM   1997  H   HIS A 455      81.053  88.648  86.556  1.00  0.27           H  
ATOM   1998  HA  HIS A 455      80.613  87.828  89.323  1.00  0.09           H  
ATOM   1999  HB2 HIS A 455      78.658  87.873  86.922  1.00  0.04           H  
ATOM   2000  HB3 HIS A 455      78.215  87.704  88.655  1.00  0.04           H  
ATOM   2001  HD1 HIS A 455      78.784  89.785  90.212  1.00  0.36           H  
ATOM   2002  HD2 HIS A 455      78.970  90.495  86.064  1.00  0.11           H  
ATOM   2003  HE1 HIS A 455      78.906  92.328  89.935  1.00  0.14           H  
ATOM   2004  N   LEU A 456      80.313  85.389  89.166  1.00 -0.42           N  
ATOM   2005  CA  LEU A 456      80.254  83.932  89.159  1.00 -0.05           C  
ATOM   2006  C   LEU A 456      79.067  83.358  88.482  1.00  0.60           C  
ATOM   2007  O   LEU A 456      77.963  83.485  88.982  1.00 -0.57           O  
ATOM   2008  CB  LEU A 456      80.198  83.443  90.582  1.00 -0.11           C  
ATOM   2009  CG  LEU A 456      80.051  81.957  90.894  1.00  0.35           C  
ATOM   2010  CD1 LEU A 456      81.096  81.163  90.202  1.00 -0.41           C  
ATOM   2011  CD2 LEU A 456      80.185  81.753  92.397  1.00 -0.41           C  
ATOM   2012  H   LEU A 456      80.285  85.865  90.045  1.00  0.27           H  
ATOM   2013  HA  LEU A 456      81.161  83.552  88.665  1.00  0.09           H  
ATOM   2014  HB2 LEU A 456      81.130  83.774  91.064  1.00  0.05           H  
ATOM   2015  HB3 LEU A 456      79.343  83.948  91.055  1.00  0.05           H  
ATOM   2016  HG  LEU A 456      79.060  81.615  90.563  1.00 -0.04           H  
ATOM   2017 1HD1 LEU A 456      82.090  81.503  90.526  1.00  0.10           H  
ATOM   2018 2HD1 LEU A 456      80.972  80.098  90.452  1.00  0.10           H  
ATOM   2019 3HD1 LEU A 456      80.999  81.298  89.115  1.00  0.10           H  
ATOM   2020 1HD2 LEU A 456      79.406  82.329  92.916  1.00  0.10           H  
ATOM   2021 2HD2 LEU A 456      80.071  80.684  92.633  1.00  0.10           H  
ATOM   2022 3HD2 LEU A 456      81.177  82.097  92.727  1.00  0.10           H  
ATOM   2023  N   ILE A 457      79.278  82.614  87.396  1.00 -0.42           N  
ATOM   2024  CA  ILE A 457      78.185  81.886  86.870  1.00 -0.06           C  
ATOM   2025  C   ILE A 457      78.110  80.467  87.433  1.00  0.60           C  
ATOM   2026  O   ILE A 457      77.003  79.955  87.634  1.00 -0.57           O  
ATOM   2027  CB  ILE A 457      78.076  81.903  85.332  1.00  0.13           C  
ATOM   2028  CG1 ILE A 457      78.547  80.616  84.778  1.00 -0.04           C  
ATOM   2029  CG2 ILE A 457      78.766  83.052  84.597  1.00 -0.32           C  
ATOM   2030  CD1 ILE A 457      77.372  79.837  84.334  1.00 -0.07           C  
ATOM   2031  H   ILE A 457      80.180  82.572  86.966  1.00  0.27           H  
ATOM   2032  HA  ILE A 457      77.286  82.405  87.235  1.00  0.09           H  
ATOM   2033  HB  ILE A 457      77.004  81.992  85.104  1.00  0.02           H  
ATOM   2034 2HG1 ILE A 457      79.213  80.803  83.922  1.00  0.02           H  
ATOM   2035 3HG1 ILE A 457      79.093  80.057  85.552  1.00  0.02           H  
ATOM   2036 1HG2 ILE A 457      79.843  83.037  84.823  1.00  0.09           H  
ATOM   2037 2HG2 ILE A 457      78.618  82.936  83.514  1.00  0.09           H  
ATOM   2038 3HG2 ILE A 457      78.335  84.009  84.925  1.00  0.09           H  
ATOM   2039 1HD1 ILE A 457      76.822  80.405  83.570  1.00  0.02           H  
ATOM   2040 2HD1 ILE A 457      77.706  78.879  83.909  1.00  0.02           H  
ATOM   2041 3HD1 ILE A 457      76.713  79.646  85.194  1.00  0.02           H  
ATOM   2042  N   GLY A 458      79.272  79.831  87.654  1.00 -0.42           N  
ATOM   2043  CA  GLY A 458      79.378  78.421  88.011  1.00 -0.03           C  
ATOM   2044  C   GLY A 458      80.817  77.923  88.047  1.00  0.60           C  
ATOM   2045  O   GLY A 458      81.742  78.640  87.673  1.00 -0.57           O  
ATOM   2046  H   GLY A 458      80.119  80.356  87.568  1.00  0.27           H  
ATOM   2047  HA2 GLY A 458      78.821  77.828  87.270  1.00  0.07           H  
ATOM   2048  HA3 GLY A 458      78.931  78.277  89.005  1.00  0.07           H  
ATOM   2049  N   TYR A 459      81.006  76.673  88.468  1.00 -0.42           N  
ATOM   2050  CA  TYR A 459      82.339  76.102  88.524  1.00 -0.00           C  
ATOM   2051  C   TYR A 459      82.343  74.601  88.356  1.00  0.60           C  
ATOM   2052  O   TYR A 459      81.311  73.957  88.512  1.00 -0.57           O  
ATOM   2053  CB  TYR A 459      82.990  76.408  89.882  1.00 -0.02           C  
ATOM   2054  CG  TYR A 459      82.645  75.430  90.946  1.00 -0.00           C  
ATOM   2055  CD1 TYR A 459      81.372  75.392  91.501  1.00 -0.19           C  
ATOM   2056  CD2 TYR A 459      83.594  74.491  91.386  1.00 -0.19           C  
ATOM   2057  CE1 TYR A 459      81.053  74.475  92.500  1.00 -0.23           C  
ATOM   2058  CE2 TYR A 459      83.289  73.588  92.356  1.00 -0.23           C  
ATOM   2059  CZ  TYR A 459      82.022  73.564  92.915  1.00  0.32           C  
ATOM   2060  OH  TYR A 459      81.759  72.623  93.898  1.00 -0.56           O  
ATOM   2061  H   TYR A 459      80.220  76.122  88.748  1.00  0.27           H  
ATOM   2062  HA  TYR A 459      82.940  76.552  87.720  1.00  0.09           H  
ATOM   2063  HB2 TYR A 459      82.661  77.405  90.208  1.00  0.03           H  
ATOM   2064  HB3 TYR A 459      84.082  76.406  89.751  1.00  0.03           H  
ATOM   2065  HD1 TYR A 459      80.617  76.085  91.151  1.00  0.17           H  
ATOM   2066  HD2 TYR A 459      84.584  74.486  90.946  1.00  0.17           H  
ATOM   2067  HE1 TYR A 459      80.066  74.471  92.948  1.00  0.17           H  
ATOM   2068  HE2 TYR A 459      84.042  72.885  92.693  1.00  0.17           H  
ATOM   2069  HH  TYR A 459      80.860  72.714  94.192  1.00  0.40           H  
ATOM   2070  N   PHE A 460      83.525  74.049  88.063  1.00 -0.42           N  
ATOM   2071  CA  PHE A 460      83.762  72.640  88.386  1.00 -0.00           C  
ATOM   2072  C   PHE A 460      85.115  72.395  89.019  1.00  0.60           C  
ATOM   2073  O   PHE A 460      86.106  73.075  88.719  1.00 -0.57           O  
ATOM   2074  CB  PHE A 460      83.517  71.703  87.168  1.00 -0.03           C  
ATOM   2075  CG  PHE A 460      84.525  71.831  86.097  1.00  0.01           C  
ATOM   2076  CD1 PHE A 460      85.731  71.155  86.182  1.00 -0.13           C  
ATOM   2077  CD2 PHE A 460      84.268  72.628  84.989  1.00 -0.13           C  
ATOM   2078  CE1 PHE A 460      86.675  71.251  85.169  1.00 -0.17           C  
ATOM   2079  CE2 PHE A 460      85.201  72.763  83.993  1.00 -0.17           C  
ATOM   2080  CZ  PHE A 460      86.428  72.067  84.088  1.00 -0.11           C  
ATOM   2081  H   PHE A 460      84.242  74.594  87.628  1.00  0.27           H  
ATOM   2082  HA  PHE A 460      83.013  72.369  89.144  1.00  0.10           H  
ATOM   2083  HB2 PHE A 460      83.523  70.663  87.525  1.00  0.03           H  
ATOM   2084  HB3 PHE A 460      82.529  71.940  86.743  1.00  0.03           H  
ATOM   2085  HD1 PHE A 460      85.940  70.542  87.051  1.00  0.13           H  
ATOM   2086  HD2 PHE A 460      83.320  73.148  84.909  1.00  0.13           H  
ATOM   2087  HE1 PHE A 460      87.599  70.689  85.228  1.00  0.14           H  
ATOM   2088  HE2 PHE A 460      85.000  73.398  83.139  1.00  0.14           H  
ATOM   2089  HZ  PHE A 460      87.175  72.176  83.310  1.00  0.13           H  
ATOM   2090  N   SER A 461      85.141  71.396  89.893  1.00 -0.42           N  
ATOM   2091  CA  SER A 461      86.341  70.990  90.550  1.00 -0.02           C  
ATOM   2092  C   SER A 461      86.935  69.779  89.844  1.00  0.60           C  
ATOM   2093  O   SER A 461      86.209  68.969  89.259  1.00 -0.57           O  
ATOM   2094  CB  SER A 461      86.026  70.623  92.014  1.00  0.21           C  
ATOM   2095  OG  SER A 461      84.854  69.808  92.081  1.00 -0.65           O  
ATOM   2096  H   SER A 461      84.291  70.910  90.097  1.00  0.27           H  
ATOM   2097  HA  SER A 461      87.065  71.817  90.528  1.00  0.08           H  
ATOM   2098  HB2 SER A 461      86.876  70.071  92.440  1.00  0.04           H  
ATOM   2099  HB3 SER A 461      85.860  71.544  92.591  1.00  0.04           H  
ATOM   2100  HG  SER A 461      84.673  69.590  92.988  1.00  0.43           H  
ATOM   2101  N   LYS A 462      88.269  69.674  89.915  1.00 -0.35           N  
ATOM   2102  CA  LYS A 462      89.042  68.624  89.260  1.00 -0.24           C  
ATOM   2103  C   LYS A 462      90.137  68.142  90.231  1.00  0.73           C  
ATOM   2104  O   LYS A 462      90.907  68.942  90.739  1.00 -0.59           O  
ATOM   2105  CB  LYS A 462      89.705  69.175  87.989  1.00 -0.01           C  
ATOM   2106  CG  LYS A 462      89.789  68.197  86.826  1.00  0.02           C  
ATOM   2107  CD  LYS A 462      90.854  68.631  85.833  1.00 -0.05           C  
ATOM   2108  CE  LYS A 462      90.961  67.755  84.585  1.00 -0.01           C  
ATOM   2109  NZ  LYS A 462      90.190  68.310  83.421  1.00 -0.39           N1+
ATOM   2110  H   LYS A 462      88.765  70.357  90.451  1.00  0.27           H  
ATOM   2111  HA  LYS A 462      88.380  67.786  88.998  1.00  0.14           H  
ATOM   2112  HB2 LYS A 462      89.129  70.051  87.656  1.00  0.04           H  
ATOM   2113  HB3 LYS A 462      90.729  69.486  88.246  1.00  0.04           H  
ATOM   2114  HG2 LYS A 462      90.041  67.198  87.212  1.00  0.01           H  
ATOM   2115  HG3 LYS A 462      88.814  68.157  86.316  1.00  0.01           H  
ATOM   2116  HD2 LYS A 462      90.623  69.658  85.511  1.00  0.06           H  
ATOM   2117  HD3 LYS A 462      91.826  68.617  86.346  1.00  0.06           H  
ATOM   2118  HE2 LYS A 462      92.020  67.675  84.299  1.00  0.11           H  
ATOM   2119  HE3 LYS A 462      90.569  66.755  84.822  1.00  0.11           H  
ATOM   2120  HZ1 LYS A 462      90.538  69.228  83.194  1.00  0.34           H  
ATOM   2121  HZ2 LYS A 462      90.300  67.702  82.625  1.00  0.34           H  
ATOM   2122  HZ3 LYS A 462      89.214  68.371  83.664  1.00  0.34           H  
ATOM   2123  N   GLU A 463      90.200  66.840  90.500  1.00 -0.52           N  
ATOM   2124  CA  GLU A 463      91.423  66.256  91.096  1.00  0.04           C  
ATOM   2125  C   GLU A 463      92.691  66.588  90.281  1.00  0.54           C  
ATOM   2126  O   GLU A 463      92.720  66.397  89.074  1.00 -0.58           O  
ATOM   2127  CB  GLU A 463      91.281  64.748  91.164  1.00  0.06           C  
ATOM   2128  CG  GLU A 463      90.323  64.279  92.237  1.00  0.01           C  
ATOM   2129  CD  GLU A 463      90.261  62.770  92.326  1.00  0.81           C  
ATOM   2130  OE1 GLU A 463      90.833  62.250  93.303  1.00 -0.82           O  
ATOM   2131  OE2 GLU A 463      89.678  62.111  91.414  1.00 -0.82           O  
ATOM   2132  H   GLU A 463      89.416  66.253  90.299  1.00  0.29           H  
ATOM   2133  HA  GLU A 463      91.541  66.658  92.113  1.00  0.11           H  
ATOM   2134  HB2 GLU A 463      90.916  64.388  90.191  1.00 -0.02           H  
ATOM   2135  HB3 GLU A 463      92.271  64.314  91.369  1.00 -0.02           H  
ATOM   2136  HG2 GLU A 463      90.653  64.678  93.207  1.00 -0.04           H  
ATOM   2137  HG3 GLU A 463      89.318  64.662  92.006  1.00 -0.04           H  
ATOM   2138  N   LYS A 464      93.728  67.098  90.936  1.00 -0.35           N  
ATOM   2139  CA  LYS A 464      95.067  67.189  90.305  1.00 -0.24           C  
ATOM   2140  C   LYS A 464      95.546  65.827  89.737  1.00  0.73           C  
ATOM   2141  O   LYS A 464      96.102  65.740  88.634  1.00 -0.59           O  
ATOM   2142  CB  LYS A 464      96.076  67.712  91.329  1.00 -0.01           C  
ATOM   2143  CG  LYS A 464      95.998  69.207  91.516  1.00  0.02           C  
ATOM   2144  CD  LYS A 464      96.482  69.713  92.858  1.00 -0.05           C  
ATOM   2145  CE  LYS A 464      96.554  71.233  92.806  1.00 -0.01           C  
ATOM   2146  NZ  LYS A 464      96.521  71.911  94.138  1.00 -0.39           N1+
ATOM   2147  H   LYS A 464      93.603  67.427  91.872  1.00  0.27           H  
ATOM   2148  HA  LYS A 464      95.007  67.905  89.472  1.00  0.14           H  
ATOM   2149  HB2 LYS A 464      95.880  67.226  92.296  1.00  0.04           H  
ATOM   2150  HB3 LYS A 464      97.089  67.452  90.987  1.00  0.04           H  
ATOM   2151  HG2 LYS A 464      96.609  69.681  90.733  1.00  0.01           H  
ATOM   2152  HG3 LYS A 464      94.948  69.510  91.396  1.00  0.01           H  
ATOM   2153  HD2 LYS A 464      95.781  69.402  93.646  1.00  0.06           H  
ATOM   2154  HD3 LYS A 464      97.479  69.301  93.072  1.00  0.06           H  
ATOM   2155  HE2 LYS A 464      97.491  71.514  92.303  1.00  0.11           H  
ATOM   2156  HE3 LYS A 464      95.699  71.595  92.216  1.00  0.11           H  
ATOM   2157  HZ1 LYS A 464      97.301  71.597  94.695  1.00  0.34           H  
ATOM   2158  HZ2 LYS A 464      96.583  72.909  94.008  1.00  0.34           H  
ATOM   2159  HZ3 LYS A 464      95.658  71.686  94.608  1.00  0.34           H  
ATOM   2160  N   ASN A 465      95.280  64.768  90.489  1.00 -0.42           N  
ATOM   2161  CA  ASN A 465      95.735  63.430  90.141  1.00  0.01           C  
ATOM   2162  C   ASN A 465      94.703  62.400  90.528  1.00  0.60           C  
ATOM   2163  O   ASN A 465      94.634  61.936  91.673  1.00 -0.57           O  
ATOM   2164  CB  ASN A 465      97.066  63.121  90.844  1.00 -0.20           C  
ATOM   2165  CG  ASN A 465      98.260  63.308  89.934  1.00  0.71           C  
ATOM   2166  ND2 ASN A 465      99.184  64.190  90.330  1.00 -0.92           N  
ATOM   2167  OD1 ASN A 465      98.349  62.668  88.880  1.00 -0.59           O  
ATOM   2168  H   ASN A 465      94.747  64.893  91.326  1.00  0.27           H  
ATOM   2169  HA  ASN A 465      95.889  63.383  89.052  1.00  0.10           H  
ATOM   2170  HB2 ASN A 465      97.172  63.792  91.709  1.00  0.08           H  
ATOM   2171  HB3 ASN A 465      97.047  62.077  91.190  1.00  0.08           H  
ATOM   2172 1HD2 ASN A 465      99.066  64.686  91.189  1.00  0.42           H  
ATOM   2173 2HD2 ASN A 465      99.994  64.352  89.765  1.00  0.42           H  
ATOM   2174  N   SER A 466      93.894  62.037  89.559  1.00 -0.42           N  
ATOM   2175  CA  SER A 466      92.790  61.156  89.817  1.00 -0.02           C  
ATOM   2176  C   SER A 466      93.219  59.761  89.375  1.00  0.60           C  
ATOM   2177  O   SER A 466      93.529  59.534  88.209  1.00 -0.57           O  
ATOM   2178  CB  SER A 466      91.535  61.658  89.077  1.00  0.21           C  
ATOM   2179  OG  SER A 466      90.456  60.722  89.107  1.00 -0.65           O  
ATOM   2180  H   SER A 466      94.049  62.378  88.631  1.00  0.27           H  
ATOM   2181  HA  SER A 466      92.575  61.140  90.895  1.00  0.08           H  
ATOM   2182  HB2 SER A 466      91.200  62.593  89.549  1.00  0.04           H  
ATOM   2183  HB3 SER A 466      91.801  61.852  88.027  1.00  0.04           H  
ATOM   2184  HG  SER A 466      89.712  61.080  88.639  1.00  0.43           H  
ATOM   2185  N   PHE A 467      93.215  58.834  90.324  1.00 -0.42           N  
ATOM   2186  CA  PHE A 467      93.403  57.410  90.042  1.00 -0.00           C  
ATOM   2187  C   PHE A 467      92.383  56.937  89.015  1.00  0.60           C  
ATOM   2188  O   PHE A 467      92.735  56.134  88.169  1.00 -0.57           O  
ATOM   2189  CB  PHE A 467      93.310  56.584  91.346  1.00 -0.03           C  
ATOM   2190  CG  PHE A 467      93.524  55.084  91.178  1.00  0.01           C  
ATOM   2191  CD1 PHE A 467      94.227  54.540  90.089  1.00 -0.13           C  
ATOM   2192  CD2 PHE A 467      93.050  54.207  92.163  1.00 -0.13           C  
ATOM   2193  CE1 PHE A 467      94.408  53.162  89.973  1.00 -0.17           C  
ATOM   2194  CE2 PHE A 467      93.235  52.833  92.053  1.00 -0.17           C  
ATOM   2195  CZ  PHE A 467      93.913  52.311  90.955  1.00 -0.11           C  
ATOM   2196  H   PHE A 467      93.078  59.120  91.273  1.00  0.27           H  
ATOM   2197  HA  PHE A 467      94.409  57.271  89.618  1.00  0.10           H  
ATOM   2198  HB2 PHE A 467      94.073  56.961  92.043  1.00  0.03           H  
ATOM   2199  HB3 PHE A 467      92.310  56.739  91.776  1.00  0.03           H  
ATOM   2200  HD1 PHE A 467      94.633  55.199  89.331  1.00  0.13           H  
ATOM   2201  HD2 PHE A 467      92.531  54.607  93.026  1.00  0.13           H  
ATOM   2202  HE1 PHE A 467      94.934  52.754  89.117  1.00  0.14           H  
ATOM   2203  HE2 PHE A 467      92.851  52.171  92.820  1.00  0.14           H  
ATOM   2204  HZ  PHE A 467      94.056  51.240  90.865  1.00  0.13           H  
ATOM   2205  N   LEU A 468      91.149  57.466  89.081  1.00 -0.42           N  
ATOM   2206  CA  LEU A 468      90.030  57.068  88.202  1.00 -0.05           C  
ATOM   2207  C   LEU A 468      89.871  57.903  86.909  1.00  0.60           C  
ATOM   2208  O   LEU A 468      88.897  57.739  86.165  1.00 -0.57           O  
ATOM   2209  CB  LEU A 468      88.729  57.091  89.007  1.00 -0.11           C  
ATOM   2210  CG  LEU A 468      88.265  55.844  89.786  1.00  0.35           C  
ATOM   2211  CD1 LEU A 468      89.300  54.729  89.808  1.00 -0.41           C  
ATOM   2212  CD2 LEU A 468      87.828  56.181  91.210  1.00 -0.41           C  
ATOM   2213  H   LEU A 468      90.978  58.173  89.767  1.00  0.27           H  
ATOM   2214  HA  LEU A 468      90.220  56.031  87.890  1.00  0.09           H  
ATOM   2215  HB2 LEU A 468      88.829  57.903  89.743  1.00  0.05           H  
ATOM   2216  HB3 LEU A 468      87.925  57.336  88.297  1.00  0.05           H  
ATOM   2217  HG  LEU A 468      87.382  55.454  89.258  1.00 -0.04           H  
ATOM   2218 1HD1 LEU A 468      90.225  55.098  90.275  1.00  0.10           H  
ATOM   2219 2HD1 LEU A 468      88.910  53.879  90.385  1.00  0.10           H  
ATOM   2220 3HD1 LEU A 468      89.513  54.407  88.778  1.00  0.10           H  
ATOM   2221 1HD2 LEU A 468      86.997  56.901  91.177  1.00  0.10           H  
ATOM   2222 2HD2 LEU A 468      87.498  55.263  91.719  1.00  0.10           H  
ATOM   2223 3HD2 LEU A 468      88.673  56.620  91.759  1.00  0.10           H  
ATOM   2224  N   ASN A 469      90.815  58.791  86.628  1.00 -0.42           N  
ATOM   2225  CA  ASN A 469      90.758  59.627  85.418  1.00  0.01           C  
ATOM   2226  C   ASN A 469      89.433  60.431  85.298  1.00  0.60           C  
ATOM   2227  O   ASN A 469      88.908  60.663  84.203  1.00 -0.57           O  
ATOM   2228  CB  ASN A 469      91.039  58.787  84.160  1.00 -0.20           C  
ATOM   2229  CG  ASN A 469      92.538  58.595  83.903  1.00  0.71           C  
ATOM   2230  ND2 ASN A 469      93.097  57.507  84.434  1.00 -0.92           N  
ATOM   2231  OD1 ASN A 469      93.180  59.409  83.222  1.00 -0.59           O  
ATOM   2232  H   ASN A 469      91.586  58.897  87.256  1.00  0.27           H  
ATOM   2233  HA  ASN A 469      91.569  60.366  85.501  1.00  0.10           H  
ATOM   2234  HB2 ASN A 469      90.573  57.798  84.285  1.00  0.08           H  
ATOM   2235  HB3 ASN A 469      90.595  59.294  83.291  1.00  0.08           H  
ATOM   2236 1HD2 ASN A 469      92.542  56.868  84.967  1.00  0.42           H  
ATOM   2237 2HD2 ASN A 469      94.072  57.329  84.299  1.00  0.42           H  
ATOM   2238  N   TYR A 470      88.906  60.853  86.446  1.00 -0.42           N  
ATOM   2239  CA  TYR A 470      87.783  61.773  86.464  1.00 -0.00           C  
ATOM   2240  C   TYR A 470      88.275  63.142  86.078  1.00  0.60           C  
ATOM   2241  O   TYR A 470      89.218  63.618  86.645  1.00 -0.57           O  
ATOM   2242  CB  TYR A 470      87.125  61.835  87.838  1.00 -0.02           C  
ATOM   2243  CG  TYR A 470      86.408  60.571  88.241  1.00 -0.00           C  
ATOM   2244  CD1 TYR A 470      85.788  59.703  87.285  1.00 -0.19           C  
ATOM   2245  CD2 TYR A 470      86.319  60.238  89.553  1.00 -0.19           C  
ATOM   2246  CE1 TYR A 470      85.144  58.540  87.684  1.00 -0.23           C  
ATOM   2247  CE2 TYR A 470      85.668  59.079  89.966  1.00 -0.23           C  
ATOM   2248  CZ  TYR A 470      85.089  58.241  89.048  1.00  0.32           C  
ATOM   2249  OH  TYR A 470      84.449  57.144  89.571  1.00 -0.56           O  
ATOM   2250  H   TYR A 470      89.290  60.531  87.312  1.00  0.27           H  
ATOM   2251  HA  TYR A 470      87.036  61.436  85.730  1.00  0.09           H  
ATOM   2252  HB2 TYR A 470      86.397  62.658  87.834  1.00  0.03           H  
ATOM   2253  HB3 TYR A 470      87.906  62.040  88.585  1.00  0.03           H  
ATOM   2254  HD1 TYR A 470      85.823  59.959  86.232  1.00  0.17           H  
ATOM   2255  HD2 TYR A 470      86.765  60.888  90.297  1.00  0.17           H  
ATOM   2256  HE1 TYR A 470      84.693  57.879  86.953  1.00  0.17           H  
ATOM   2257  HE2 TYR A 470      85.618  58.838  91.022  1.00  0.17           H  
ATOM   2258  HH  TYR A 470      84.082  56.625  88.865  1.00  0.40           H  
ATOM   2259  N   ASN A 471      87.642  63.741  85.076  1.00 -0.42           N  
ATOM   2260  CA  ASN A 471      87.931  65.096  84.689  1.00  0.01           C  
ATOM   2261  C   ASN A 471      86.967  66.143  85.296  1.00  0.60           C  
ATOM   2262  O   ASN A 471      87.127  67.313  85.078  1.00 -0.57           O  
ATOM   2263  CB  ASN A 471      87.973  65.187  83.180  1.00 -0.20           C  
ATOM   2264  CG  ASN A 471      86.604  65.126  82.539  1.00  0.71           C  
ATOM   2265  ND2 ASN A 471      86.551  65.580  81.319  1.00 -0.92           N  
ATOM   2266  OD1 ASN A 471      85.634  64.628  83.099  1.00 -0.59           O  
ATOM   2267  H   ASN A 471      86.941  63.234  84.574  1.00  0.27           H  
ATOM   2268  HA  ASN A 471      88.936  65.334  85.067  1.00  0.10           H  
ATOM   2269  HB2 ASN A 471      88.447  66.140  82.901  1.00  0.08           H  
ATOM   2270  HB3 ASN A 471      88.576  64.351  82.796  1.00  0.08           H  
ATOM   2271 1HD2 ASN A 471      87.378  65.932  80.880  1.00  0.42           H  
ATOM   2272 2HD2 ASN A 471      85.684  65.576  80.821  1.00  0.42           H  
ATOM   2273  N   VAL A 472      85.987  65.717  86.073  1.00 -0.42           N  
ATOM   2274  CA  VAL A 472      85.210  66.639  86.889  1.00 -0.09           C  
ATOM   2275  C   VAL A 472      84.969  65.886  88.186  1.00  0.60           C  
ATOM   2276  O   VAL A 472      84.591  64.708  88.101  1.00 -0.57           O  
ATOM   2277  CB  VAL A 472      83.845  66.934  86.189  1.00  0.30           C  
ATOM   2278  CG1 VAL A 472      82.776  67.534  87.151  1.00 -0.32           C  
ATOM   2279  CG2 VAL A 472      84.085  67.803  84.946  1.00 -0.32           C  
ATOM   2280  H   VAL A 472      85.774  64.740  86.101  1.00  0.27           H  
ATOM   2281  HA  VAL A 472      85.758  67.576  87.067  1.00  0.10           H  
ATOM   2282  HB  VAL A 472      83.444  65.971  85.840  1.00 -0.03           H  
ATOM   2283 1HG1 VAL A 472      83.152  68.477  87.574  1.00  0.08           H  
ATOM   2284 2HG1 VAL A 472      81.848  67.726  86.593  1.00  0.08           H  
ATOM   2285 3HG1 VAL A 472      82.575  66.821  87.964  1.00  0.08           H  
ATOM   2286 1HG2 VAL A 472      84.756  67.274  84.252  1.00  0.08           H  
ATOM   2287 2HG2 VAL A 472      83.126  68.002  84.447  1.00  0.08           H  
ATOM   2288 3HG2 VAL A 472      84.548  68.755  85.247  1.00  0.08           H  
ATOM   2289  N   SER A 473      85.200  66.507  89.363  1.00 -0.42           N  
ATOM   2290  CA  SER A 473      84.610  65.980  90.646  1.00 -0.02           C  
ATOM   2291  C   SER A 473      83.199  66.495  90.946  1.00  0.60           C  
ATOM   2292  O   SER A 473      82.299  65.724  91.214  1.00 -0.57           O  
ATOM   2293  CB  SER A 473      85.459  66.249  91.886  1.00  0.21           C  
ATOM   2294  OG  SER A 473      86.799  66.134  91.527  1.00 -0.65           O  
ATOM   2295  H   SER A 473      85.771  67.327  89.383  1.00  0.27           H  
ATOM   2296  HA  SER A 473      84.542  64.889  90.523  1.00  0.08           H  
ATOM   2297  HB2 SER A 473      85.260  67.263  92.262  1.00  0.04           H  
ATOM   2298  HB3 SER A 473      85.219  65.514  92.669  1.00  0.04           H  
ATOM   2299  HG  SER A 473      87.346  66.298  92.286  1.00  0.43           H  
ATOM   2300  N   CYS A 474      83.065  67.806  91.001  1.00 -0.42           N  
ATOM   2301  CA  CYS A 474      81.783  68.435  91.205  1.00  0.02           C  
ATOM   2302  C   CYS A 474      81.672  69.621  90.246  1.00  0.60           C  
ATOM   2303  O   CYS A 474      82.662  70.286  89.911  1.00 -0.57           O  
ATOM   2304  CB  CYS A 474      81.572  68.842  92.666  1.00 -0.12           C  
ATOM   2305  SG  CYS A 474      79.801  69.080  93.029  1.00 -0.31           S  
ATOM   2306  H   CYS A 474      83.877  68.381  90.899  1.00  0.27           H  
ATOM   2307  HA  CYS A 474      80.997  67.710  90.948  1.00  0.11           H  
ATOM   2308  HB2 CYS A 474      81.969  68.052  93.321  1.00  0.11           H  
ATOM   2309  HB3 CYS A 474      82.108  69.782  92.859  1.00  0.11           H  
ATOM   2310  HG  CYS A 474      79.688  69.346  93.995  1.00  0.19           H  
ATOM   2311  N   ILE A 475      80.465  69.773  89.732  1.00 -0.42           N  
ATOM   2312  CA  ILE A 475      80.115  70.832  88.816  1.00 -0.06           C  
ATOM   2313  C   ILE A 475      78.795  71.454  89.258  1.00  0.60           C  
ATOM   2314  O   ILE A 475      77.873  70.765  89.723  1.00 -0.57           O  
ATOM   2315  CB  ILE A 475      79.972  70.302  87.368  1.00  0.13           C  
ATOM   2316  CG1 ILE A 475      79.714  71.433  86.389  1.00 -0.04           C  
ATOM   2317  CG2 ILE A 475      78.910  69.239  87.258  1.00 -0.32           C  
ATOM   2318  CD1 ILE A 475      79.725  70.947  84.959  1.00 -0.07           C  
ATOM   2319  H   ILE A 475      79.754  69.120  89.993  1.00  0.27           H  
ATOM   2320  HA  ILE A 475      80.905  71.597  88.838  1.00  0.09           H  
ATOM   2321  HB  ILE A 475      80.931  69.839  87.092  1.00  0.02           H  
ATOM   2322 2HG1 ILE A 475      78.731  71.876  86.607  1.00  0.02           H  
ATOM   2323 3HG1 ILE A 475      80.495  72.197  86.512  1.00  0.02           H  
ATOM   2324 1HG2 ILE A 475      77.943  69.653  87.578  1.00  0.09           H  
ATOM   2325 2HG2 ILE A 475      78.836  68.901  86.213  1.00  0.09           H  
ATOM   2326 3HG2 ILE A 475      79.176  68.387  87.902  1.00  0.09           H  
ATOM   2327 1HD1 ILE A 475      78.949  70.179  84.827  1.00  0.02           H  
ATOM   2328 2HD1 ILE A 475      79.525  71.791  84.283  1.00  0.02           H  
ATOM   2329 3HD1 ILE A 475      80.710  70.516  84.726  1.00  0.02           H  
ATOM   2330  N   LEU A 476      78.699  72.764  89.078  1.00 -0.42           N  
ATOM   2331  CA  LEU A 476      77.512  73.494  89.493  1.00 -0.05           C  
ATOM   2332  C   LEU A 476      77.360  74.768  88.684  1.00  0.60           C  
ATOM   2333  O   LEU A 476      78.360  75.515  88.496  1.00 -0.57           O  
ATOM   2334  CB  LEU A 476      77.671  73.843  90.970  1.00 -0.11           C  
ATOM   2335  CG  LEU A 476      76.811  74.950  91.556  1.00  0.35           C  
ATOM   2336  CD1 LEU A 476      75.498  74.416  92.097  1.00 -0.41           C  
ATOM   2337  CD2 LEU A 476      77.584  75.620  92.673  1.00 -0.41           C  
ATOM   2338  H   LEU A 476      79.456  73.258  88.651  1.00  0.27           H  
ATOM   2339  HA  LEU A 476      76.622  72.864  89.350  1.00  0.09           H  
ATOM   2340  HB2 LEU A 476      77.458  72.929  91.542  1.00  0.05           H  
ATOM   2341  HB3 LEU A 476      78.720  74.135  91.121  1.00  0.05           H  
ATOM   2342  HG  LEU A 476      76.594  75.688  90.771  1.00 -0.04           H  
ATOM   2343 1HD1 LEU A 476      75.699  73.672  92.881  1.00  0.10           H  
ATOM   2344 2HD1 LEU A 476      74.911  75.244  92.520  1.00  0.10           H  
ATOM   2345 3HD1 LEU A 476      74.930  73.944  91.281  1.00  0.10           H  
ATOM   2346 1HD2 LEU A 476      78.521  76.034  92.272  1.00  0.10           H  
ATOM   2347 2HD2 LEU A 476      76.978  76.431  93.103  1.00  0.10           H  
ATOM   2348 3HD2 LEU A 476      77.814  74.881  93.454  1.00  0.10           H  
ATOM   2349  N   THR A 477      76.142  75.026  88.193  1.00 -0.42           N  
ATOM   2350  CA  THR A 477      75.829  76.368  87.763  1.00 -0.04           C  
ATOM   2351  C   THR A 477      74.897  77.000  88.817  1.00  0.60           C  
ATOM   2352  O   THR A 477      73.984  76.338  89.341  1.00 -0.57           O  
ATOM   2353  CB  THR A 477      75.371  76.529  86.290  1.00  0.37           C  
ATOM   2354  CG2 THR A 477      75.546  75.278  85.486  1.00 -0.24           C  
ATOM   2355  OG1 THR A 477      74.044  77.105  86.193  1.00 -0.68           O  
ATOM   2356  H   THR A 477      75.459  74.300  88.124  1.00  0.27           H  
ATOM   2357  HA  THR A 477      76.774  76.929  87.819  1.00  0.10           H  
ATOM   2358  HB  THR A 477      76.051  77.267  85.840  1.00  0.00           H  
ATOM   2359  HG1 THR A 477      73.800  77.187  85.278  1.00  0.41           H  
ATOM   2360 1HG2 THR A 477      75.596  74.413  86.162  1.00  0.06           H  
ATOM   2361 2HG2 THR A 477      74.694  75.161  84.801  1.00  0.06           H  
ATOM   2362 3HG2 THR A 477      76.478  75.344  84.904  1.00  0.06           H  
ATOM   2363  N   MET A 478      75.214  78.247  89.180  1.00 -0.42           N  
ATOM   2364  CA  MET A 478      74.504  78.970  90.220  1.00 -0.02           C  
ATOM   2365  C   MET A 478      73.008  79.086  89.807  1.00  0.60           C  
ATOM   2366  O   MET A 478      72.691  79.162  88.595  1.00 -0.57           O  
ATOM   2367  CB  MET A 478      75.129  80.351  90.415  1.00  0.03           C  
ATOM   2368  CG  MET A 478      76.488  80.361  91.082  1.00  0.00           C  
ATOM   2369  SD  MET A 478      76.406  79.750  92.770  1.00 -0.27           S  
ATOM   2370  CE  MET A 478      75.918  81.222  93.658  1.00 -0.05           C  
ATOM   2371  H   MET A 478      75.974  78.702  88.715  1.00  0.27           H  
ATOM   2372  HA  MET A 478      74.575  78.413  91.166  1.00  0.09           H  
ATOM   2373  HB2 MET A 478      75.234  80.819  89.424  1.00  0.02           H  
ATOM   2374  HB3 MET A 478      74.444  80.950  91.032  1.00  0.02           H  
ATOM   2375  HG2 MET A 478      77.172  79.722  90.505  1.00  0.04           H  
ATOM   2376  HG3 MET A 478      76.871  81.391  91.095  1.00  0.04           H  
ATOM   2377  HE1 MET A 478      74.954  81.582  93.269  1.00  0.07           H  
ATOM   2378  HE2 MET A 478      75.817  80.989  94.729  1.00  0.07           H  
ATOM   2379  HE3 MET A 478      76.682  82.003  93.524  1.00  0.07           H  
ATOM   2380  N   PRO A 479      72.088  79.060  90.794  1.00 -0.25           N  
ATOM   2381  CA  PRO A 479      70.636  79.036  90.536  1.00 -0.03           C  
ATOM   2382  C   PRO A 479      70.200  80.074  89.574  1.00  0.59           C  
ATOM   2383  O   PRO A 479      69.590  79.756  88.607  1.00 -0.57           O  
ATOM   2384  CB  PRO A 479      70.029  79.281  91.901  1.00 -0.01           C  
ATOM   2385  CG  PRO A 479      70.964  78.544  92.775  1.00  0.02           C  
ATOM   2386  CD  PRO A 479      72.369  78.640  92.169  1.00  0.02           C  
ATOM   2387  HA  PRO A 479      70.337  78.050  90.151  1.00  0.06           H  
ATOM   2388  HB2 PRO A 479      70.010  80.353  92.147  1.00  0.03           H  
ATOM   2389  HB3 PRO A 479      69.010  78.871  91.967  1.00  0.03           H  
ATOM   2390  HG2 PRO A 479      70.962  78.989  93.782  1.00  0.02           H  
ATOM   2391  HG3 PRO A 479      70.660  77.488  92.841  1.00  0.02           H  
ATOM   2392  HD2 PRO A 479      72.980  79.387  92.697  1.00  0.04           H  
ATOM   2393  HD3 PRO A 479      72.880  77.666  92.191  1.00  0.04           H  
ATOM   2394  N   GLN A 480      70.601  81.304  89.777  1.00 -0.42           N  
ATOM   2395  CA  GLN A 480      70.276  82.351  88.813  1.00 -0.00           C  
ATOM   2396  C   GLN A 480      70.647  82.068  87.357  1.00  0.60           C  
ATOM   2397  O   GLN A 480      70.251  82.804  86.454  1.00 -0.57           O  
ATOM   2398  CB  GLN A 480      70.937  83.658  89.253  1.00 -0.00           C  
ATOM   2399  CG  GLN A 480      72.478  83.627  89.309  1.00 -0.06           C  
ATOM   2400  CD  GLN A 480      73.052  83.260  90.685  1.00  0.70           C  
ATOM   2401  NE2 GLN A 480      74.031  84.018  91.145  1.00 -0.94           N  
ATOM   2402  OE1 GLN A 480      72.659  82.277  91.290  1.00 -0.61           O  
ATOM   2403  H   GLN A 480      71.133  81.527  90.594  1.00  0.27           H  
ATOM   2404  HA  GLN A 480      69.185  82.486  88.845  1.00  0.09           H  
ATOM   2405  HB2 GLN A 480      70.637  84.445  88.545  1.00  0.02           H  
ATOM   2406  HB3 GLN A 480      70.564  83.906  90.257  1.00  0.02           H  
ATOM   2407  HG2 GLN A 480      72.835  82.887  88.578  1.00  0.04           H  
ATOM   2408  HG3 GLN A 480      72.853  84.624  89.034  1.00  0.04           H  
ATOM   2409 1HE2 GLN A 480      74.363  84.790  90.602  1.00  0.43           H  
ATOM   2410 2HE2 GLN A 480      74.439  83.822  92.037  1.00  0.43           H  
ATOM   2411  N   TYR A 481      71.490  81.085  87.105  1.00 -0.42           N  
ATOM   2412  CA  TYR A 481      72.002  80.932  85.746  1.00 -0.00           C  
ATOM   2413  C   TYR A 481      71.588  79.596  85.169  1.00  0.60           C  
ATOM   2414  O   TYR A 481      71.826  79.334  84.021  1.00 -0.57           O  
ATOM   2415  CB  TYR A 481      73.521  81.070  85.781  1.00 -0.02           C  
ATOM   2416  CG  TYR A 481      74.069  82.469  85.723  1.00 -0.00           C  
ATOM   2417  CD1 TYR A 481      74.013  83.180  84.537  1.00 -0.19           C  
ATOM   2418  CD2 TYR A 481      74.702  83.066  86.823  1.00 -0.19           C  
ATOM   2419  CE1 TYR A 481      74.525  84.450  84.439  1.00 -0.23           C  
ATOM   2420  CE2 TYR A 481      75.208  84.361  86.742  1.00 -0.23           C  
ATOM   2421  CZ  TYR A 481      75.116  85.038  85.520  1.00  0.32           C  
ATOM   2422  OH  TYR A 481      75.636  86.296  85.281  1.00 -0.56           O  
ATOM   2423  H   TYR A 481      71.772  80.458  87.831  1.00  0.27           H  
ATOM   2424  HA  TYR A 481      71.586  81.730  85.113  1.00  0.09           H  
ATOM   2425  HB2 TYR A 481      73.927  80.517  84.921  1.00  0.03           H  
ATOM   2426  HB3 TYR A 481      73.877  80.609  86.714  1.00  0.03           H  
ATOM   2427  HD1 TYR A 481      73.556  82.725  83.666  1.00  0.17           H  
ATOM   2428  HD2 TYR A 481      74.800  82.512  87.749  1.00  0.17           H  
ATOM   2429  HE1 TYR A 481      74.458  84.987  83.500  1.00  0.17           H  
ATOM   2430  HE2 TYR A 481      75.662  84.834  87.606  1.00  0.17           H  
ATOM   2431  HH  TYR A 481      75.451  86.549  84.385  1.00  0.40           H  
ATOM   2432  N   MET A 482      70.974  78.738  85.965  1.00 -0.42           N  
ATOM   2433  CA  MET A 482      70.526  77.456  85.486  1.00 -0.02           C  
ATOM   2434  C   MET A 482      69.561  77.518  84.254  1.00  0.60           C  
ATOM   2435  O   MET A 482      68.848  78.496  84.034  1.00 -0.57           O  
ATOM   2436  CB  MET A 482      69.862  76.688  86.634  1.00  0.03           C  
ATOM   2437  CG  MET A 482      70.830  76.230  87.678  1.00  0.00           C  
ATOM   2438  SD  MET A 482      69.991  75.362  89.013  1.00 -0.27           S  
ATOM   2439  CE  MET A 482      71.343  74.867  90.055  1.00 -0.05           C  
ATOM   2440  H   MET A 482      70.818  78.985  86.921  1.00  0.27           H  
ATOM   2441  HA  MET A 482      71.418  76.896  85.170  1.00  0.09           H  
ATOM   2442  HB2 MET A 482      69.120  77.346  87.111  1.00  0.02           H  
ATOM   2443  HB3 MET A 482      69.355  75.805  86.217  1.00  0.02           H  
ATOM   2444  HG2 MET A 482      71.562  75.552  87.214  1.00  0.04           H  
ATOM   2445  HG3 MET A 482      71.352  77.105  88.092  1.00  0.04           H  
ATOM   2446  HE1 MET A 482      71.892  75.759  90.391  1.00  0.07           H  
ATOM   2447  HE2 MET A 482      70.953  74.326  90.929  1.00  0.07           H  
ATOM   2448  HE3 MET A 482      72.021  74.211  89.490  1.00  0.07           H  
ATOM   2449  N   ARG A 483      69.594  76.453  83.463  1.00 -0.35           N  
ATOM   2450  CA  ARG A 483      68.760  76.287  82.277  1.00 -0.26           C  
ATOM   2451  C   ARG A 483      68.958  77.337  81.161  1.00  0.73           C  
ATOM   2452  O   ARG A 483      68.100  77.503  80.333  1.00 -0.59           O  
ATOM   2453  CB  ARG A 483      67.298  76.109  82.705  1.00 -0.00           C  
ATOM   2454  CG  ARG A 483      67.172  75.046  83.789  1.00  0.04           C  
ATOM   2455  CD  ARG A 483      65.747  74.807  84.258  1.00  0.05           C  
ATOM   2456  NE  ARG A 483      65.191  73.588  83.657  1.00 -0.53           N  
ATOM   2457  CZ  ARG A 483      64.366  73.540  82.607  1.00  0.81           C  
ATOM   2458  NH1 ARG A 483      63.938  72.365  82.164  1.00 -0.86           N  
ATOM   2459  NH2 ARG A 483      63.964  74.658  81.994  1.00 -0.86           N  
ATOM   2460  H   ARG A 483      70.231  75.718  83.695  1.00  0.27           H  
ATOM   2461  HA  ARG A 483      69.067  75.332  81.826  1.00  0.16           H  
ATOM   2462  HB2 ARG A 483      66.918  77.065  83.094  1.00  0.03           H  
ATOM   2463  HB3 ARG A 483      66.702  75.805  81.832  1.00  0.03           H  
ATOM   2464  HG2 ARG A 483      67.569  74.099  83.392  1.00  0.03           H  
ATOM   2465  HG3 ARG A 483      67.773  75.362  84.654  1.00  0.03           H  
ATOM   2466  HD2 ARG A 483      65.742  74.702  85.353  1.00  0.07           H  
ATOM   2467  HD3 ARG A 483      65.125  75.666  83.969  1.00  0.07           H  
ATOM   2468  HE  ARG A 483      65.460  72.689  84.082  1.00  0.35           H  
ATOM   2469 1HH1 ARG A 483      64.241  71.497  82.628  1.00  0.45           H  
ATOM   2470 2HH1 ARG A 483      63.301  72.320  81.354  1.00  0.45           H  
ATOM   2471 1HH2 ARG A 483      64.291  75.575  82.330  1.00  0.45           H  
ATOM   2472 2HH2 ARG A 483      63.328  74.602  81.186  1.00  0.45           H  
ATOM   2473  N   GLN A 484      70.122  77.956  81.099  1.00 -0.42           N  
ATOM   2474  CA  GLN A 484      70.496  78.903  80.017  1.00 -0.00           C  
ATOM   2475  C   GLN A 484      71.619  78.410  79.084  1.00  0.60           C  
ATOM   2476  O   GLN A 484      72.064  79.150  78.190  1.00 -0.57           O  
ATOM   2477  CB  GLN A 484      70.941  80.215  80.618  1.00 -0.00           C  
ATOM   2478  CG  GLN A 484      69.942  80.755  81.615  1.00 -0.06           C  
ATOM   2479  CD  GLN A 484      70.170  82.193  82.032  1.00  0.70           C  
ATOM   2480  NE2 GLN A 484      69.603  82.539  83.164  1.00 -0.94           N  
ATOM   2481  OE1 GLN A 484      70.827  82.984  81.355  1.00 -0.61           O  
ATOM   2482  H   GLN A 484      70.790  77.778  81.822  1.00  0.27           H  
ATOM   2483  HA  GLN A 484      69.600  79.077  79.404  1.00  0.09           H  
ATOM   2484  HB2 GLN A 484      71.903  80.062  81.129  1.00  0.02           H  
ATOM   2485  HB3 GLN A 484      71.068  80.950  79.809  1.00  0.02           H  
ATOM   2486  HG2 GLN A 484      68.940  80.685  81.166  1.00  0.04           H  
ATOM   2487  HG3 GLN A 484      69.985  80.127  82.517  1.00  0.04           H  
ATOM   2488 1HE2 GLN A 484      69.067  81.870  83.680  1.00  0.43           H  
ATOM   2489 2HE2 GLN A 484      69.705  83.471  83.510  1.00  0.43           H  
ATOM   2490  N   GLY A 485      72.091  77.187  79.324  1.00 -0.42           N  
ATOM   2491  CA  GLY A 485      73.126  76.565  78.501  1.00 -0.03           C  
ATOM   2492  C   GLY A 485      74.542  76.601  79.076  1.00  0.60           C  
ATOM   2493  O   GLY A 485      75.455  76.125  78.455  1.00 -0.57           O  
ATOM   2494  H   GLY A 485      71.722  76.674  80.099  1.00  0.27           H  
ATOM   2495  HA2 GLY A 485      73.142  77.083  77.531  1.00  0.07           H  
ATOM   2496  HA3 GLY A 485      72.850  75.511  78.349  1.00  0.07           H  
ATOM   2497  N   TYR A 486      74.710  77.142  80.276  1.00 -0.42           N  
ATOM   2498  CA  TYR A 486      76.032  77.293  80.872  1.00 -0.00           C  
ATOM   2499  C   TYR A 486      76.651  76.010  81.367  1.00  0.60           C  
ATOM   2500  O   TYR A 486      77.847  75.832  81.224  1.00 -0.57           O  
ATOM   2501  CB  TYR A 486      76.025  78.310  82.025  1.00 -0.02           C  
ATOM   2502  CG  TYR A 486      75.925  79.721  81.517  1.00 -0.00           C  
ATOM   2503  CD1 TYR A 486      76.965  80.289  80.843  1.00 -0.19           C  
ATOM   2504  CD2 TYR A 486      74.727  80.464  81.641  1.00 -0.19           C  
ATOM   2505  CE1 TYR A 486      76.867  81.579  80.325  1.00 -0.23           C  
ATOM   2506  CE2 TYR A 486      74.627  81.767  81.159  1.00 -0.23           C  
ATOM   2507  CZ  TYR A 486      75.707  82.308  80.500  1.00  0.32           C  
ATOM   2508  OH  TYR A 486      75.668  83.553  79.960  1.00 -0.56           O  
ATOM   2509  H   TYR A 486      73.908  77.455  80.785  1.00  0.27           H  
ATOM   2510  HA  TYR A 486      76.689  77.686  80.083  1.00  0.09           H  
ATOM   2511  HB2 TYR A 486      76.956  78.203  82.601  1.00  0.03           H  
ATOM   2512  HB3 TYR A 486      75.164  78.103  82.678  1.00  0.03           H  
ATOM   2513  HD1 TYR A 486      77.883  79.727  80.708  1.00  0.17           H  
ATOM   2514  HD2 TYR A 486      73.869  80.009  82.121  1.00  0.17           H  
ATOM   2515  HE1 TYR A 486      77.701  82.011  79.784  1.00  0.17           H  
ATOM   2516  HE2 TYR A 486      73.719  82.342  81.300  1.00  0.17           H  
ATOM   2517  HH  TYR A 486      76.503  83.746  79.550  1.00  0.40           H  
ATOM   2518  N   GLY A 487      75.846  75.167  81.997  1.00 -0.42           N  
ATOM   2519  CA  GLY A 487      76.316  73.904  82.498  1.00 -0.03           C  
ATOM   2520  C   GLY A 487      76.935  73.128  81.355  1.00  0.60           C  
ATOM   2521  O   GLY A 487      78.037  72.607  81.489  1.00 -0.57           O  
ATOM   2522  H   GLY A 487      74.886  75.415  82.128  1.00  0.27           H  
ATOM   2523  HA2 GLY A 487      75.474  73.336  82.919  1.00  0.07           H  
ATOM   2524  HA3 GLY A 487      77.070  74.074  83.281  1.00  0.07           H  
ATOM   2525  N   LYS A 488      76.257  73.126  80.202  1.00 -0.35           N  
ATOM   2526  CA  LYS A 488      76.810  72.489  79.012  1.00 -0.24           C  
ATOM   2527  C   LYS A 488      78.199  73.012  78.574  1.00  0.73           C  
ATOM   2528  O   LYS A 488      78.992  72.239  77.999  1.00 -0.59           O  
ATOM   2529  CB  LYS A 488      75.883  72.640  77.857  1.00 -0.01           C  
ATOM   2530  CG  LYS A 488      76.016  71.581  76.799  1.00  0.02           C  
ATOM   2531  CD  LYS A 488      75.051  70.423  77.074  1.00 -0.05           C  
ATOM   2532  CE  LYS A 488      73.585  70.814  76.942  1.00 -0.01           C  
ATOM   2533  NZ  LYS A 488      73.265  71.274  75.567  1.00 -0.39           N1+
ATOM   2534  H   LYS A 488      75.361  73.566  80.155  1.00  0.27           H  
ATOM   2535  HA  LYS A 488      76.914  71.417  79.238  1.00  0.14           H  
ATOM   2536  HB2 LYS A 488      74.853  72.615  78.239  1.00  0.04           H  
ATOM   2537  HB3 LYS A 488      76.077  73.617  77.389  1.00  0.04           H  
ATOM   2538  HG2 LYS A 488      75.785  72.019  75.817  1.00  0.01           H  
ATOM   2539  HG3 LYS A 488      77.048  71.199  76.797  1.00  0.01           H  
ATOM   2540  HD2 LYS A 488      75.263  69.616  76.358  1.00  0.06           H  
ATOM   2541  HD3 LYS A 488      75.224  70.061  78.097  1.00  0.06           H  
ATOM   2542  HE2 LYS A 488      72.960  69.940  77.181  1.00  0.11           H  
ATOM   2543  HE3 LYS A 488      73.367  71.626  77.650  1.00  0.11           H  
ATOM   2544  HZ1 LYS A 488      73.467  70.536  74.911  1.00  0.34           H  
ATOM   2545  HZ2 LYS A 488      72.288  71.514  75.512  1.00  0.34           H  
ATOM   2546  HZ3 LYS A 488      73.824  72.083  75.345  1.00  0.34           H  
ATOM   2547  N   MET A 489      78.433  74.315  78.777  1.00 -0.42           N  
ATOM   2548  CA  MET A 489      79.678  74.972  78.350  1.00 -0.02           C  
ATOM   2549  C   MET A 489      80.785  74.567  79.316  1.00  0.60           C  
ATOM   2550  O   MET A 489      81.954  74.329  78.947  1.00 -0.57           O  
ATOM   2551  CB  MET A 489      79.536  76.496  78.349  1.00  0.03           C  
ATOM   2552  CG  MET A 489      78.696  77.108  77.216  1.00  0.00           C  
ATOM   2553  SD  MET A 489      78.188  78.809  77.611  1.00 -0.27           S  
ATOM   2554  CE  MET A 489      79.586  79.740  77.059  1.00 -0.05           C  
ATOM   2555  H   MET A 489      77.734  74.863  79.237  1.00  0.27           H  
ATOM   2556  HA  MET A 489      79.934  74.637  77.335  1.00  0.09           H  
ATOM   2557  HB2 MET A 489      79.073  76.789  79.303  1.00  0.02           H  
ATOM   2558  HB3 MET A 489      80.546  76.925  78.285  1.00  0.02           H  
ATOM   2559  HG2 MET A 489      79.294  77.117  76.292  1.00  0.04           H  
ATOM   2560  HG3 MET A 489      77.797  76.492  77.065  1.00  0.04           H  
ATOM   2561  HE1 MET A 489      79.743  79.564  75.984  1.00  0.07           H  
ATOM   2562  HE2 MET A 489      79.405  80.811  77.232  1.00  0.07           H  
ATOM   2563  HE3 MET A 489      80.480  79.424  77.616  1.00  0.07           H  
ATOM   2564  N   LEU A 490      80.391  74.520  80.568  1.00 -0.42           N  
ATOM   2565  CA  LEU A 490      81.226  74.016  81.606  1.00 -0.05           C  
ATOM   2566  C   LEU A 490      81.626  72.550  81.276  1.00  0.60           C  
ATOM   2567  O   LEU A 490      82.799  72.183  81.234  1.00 -0.57           O  
ATOM   2568  CB  LEU A 490      80.465  74.133  82.945  1.00 -0.11           C  
ATOM   2569  CG  LEU A 490      80.704  75.386  83.814  1.00  0.35           C  
ATOM   2570  CD1 LEU A 490      79.608  75.603  84.860  1.00 -0.41           C  
ATOM   2571  CD2 LEU A 490      82.022  75.230  84.520  1.00 -0.41           C  
ATOM   2572  H   LEU A 490      79.475  74.850  80.799  1.00  0.27           H  
ATOM   2573  HA  LEU A 490      82.141  74.624  81.665  1.00  0.09           H  
ATOM   2574  HB2 LEU A 490      79.391  74.098  82.714  1.00  0.05           H  
ATOM   2575  HB3 LEU A 490      80.738  73.258  83.554  1.00  0.05           H  
ATOM   2576  HG  LEU A 490      80.741  76.267  83.157  1.00 -0.04           H  
ATOM   2577 1HD1 LEU A 490      79.558  74.729  85.525  1.00  0.10           H  
ATOM   2578 2HD1 LEU A 490      79.839  76.501  85.452  1.00  0.10           H  
ATOM   2579 3HD1 LEU A 490      78.640  75.736  84.355  1.00  0.10           H  
ATOM   2580 1HD2 LEU A 490      82.825  75.119  83.777  1.00  0.10           H  
ATOM   2581 2HD2 LEU A 490      82.215  76.120  85.137  1.00  0.10           H  
ATOM   2582 3HD2 LEU A 490      81.991  74.337  85.163  1.00  0.10           H  
ATOM   2583  N   ILE A 491      80.662  71.703  81.022  1.00 -0.42           N  
ATOM   2584  CA  ILE A 491      80.983  70.289  80.762  1.00 -0.06           C  
ATOM   2585  C   ILE A 491      81.935  70.187  79.555  1.00  0.60           C  
ATOM   2586  O   ILE A 491      83.017  69.554  79.603  1.00 -0.57           O  
ATOM   2587  CB  ILE A 491      79.703  69.496  80.513  1.00  0.13           C  
ATOM   2588  CG1 ILE A 491      78.940  69.392  81.831  1.00 -0.04           C  
ATOM   2589  CG2 ILE A 491      80.011  68.124  79.935  1.00 -0.32           C  
ATOM   2590  CD1 ILE A 491      77.449  69.107  81.661  1.00 -0.07           C  
ATOM   2591  H   ILE A 491      79.711  72.014  81.006  1.00  0.27           H  
ATOM   2592  HA  ILE A 491      81.489  69.871  81.645  1.00  0.09           H  
ATOM   2593  HB  ILE A 491      79.083  70.042  79.788  1.00  0.02           H  
ATOM   2594 2HG1 ILE A 491      79.383  68.579  82.424  1.00  0.02           H  
ATOM   2595 3HG1 ILE A 491      79.051  70.343  82.372  1.00  0.02           H  
ATOM   2596 1HG2 ILE A 491      80.650  67.566  80.636  1.00  0.09           H  
ATOM   2597 2HG2 ILE A 491      79.072  67.573  79.777  1.00  0.09           H  
ATOM   2598 3HG2 ILE A 491      80.534  68.240  78.975  1.00  0.09           H  
ATOM   2599 1HD1 ILE A 491      77.317  68.157  81.122  1.00  0.02           H  
ATOM   2600 2HD1 ILE A 491      76.974  69.037  82.650  1.00  0.02           H  
ATOM   2601 3HD1 ILE A 491      76.983  69.921  81.087  1.00  0.02           H  
ATOM   2602  N   ASP A 492      81.518  70.856  78.480  1.00 -0.52           N  
ATOM   2603  CA  ASP A 492      82.336  70.944  77.293  1.00  0.04           C  
ATOM   2604  C   ASP A 492      83.787  71.391  77.576  1.00  0.54           C  
ATOM   2605  O   ASP A 492      84.669  71.018  76.862  1.00 -0.58           O  
ATOM   2606  CB  ASP A 492      81.747  71.953  76.312  1.00 -0.03           C  
ATOM   2607  CG  ASP A 492      82.230  71.711  74.868  1.00  0.80           C  
ATOM   2608  OD1 ASP A 492      82.642  70.595  74.539  1.00 -0.80           O  
ATOM   2609  OD2 ASP A 492      82.147  72.605  74.036  1.00 -0.80           O  
ATOM   2610  H   ASP A 492      80.624  71.304  78.496  1.00  0.29           H  
ATOM   2611  HA  ASP A 492      82.359  69.950  76.822  1.00  0.09           H  
ATOM   2612  HB2 ASP A 492      80.651  71.873  76.336  1.00 -0.01           H  
ATOM   2613  HB3 ASP A 492      82.049  72.965  76.621  1.00 -0.01           H  
ATOM   2614  N   PHE A 493      83.955  72.312  78.526  1.00 -0.42           N  
ATOM   2615  CA  PHE A 493      85.191  72.932  78.767  1.00 -0.00           C  
ATOM   2616  C   PHE A 493      86.007  71.879  79.512  1.00  0.60           C  
ATOM   2617  O   PHE A 493      87.201  71.783  79.300  1.00 -0.57           O  
ATOM   2618  CB  PHE A 493      85.037  74.197  79.591  1.00 -0.03           C  
ATOM   2619  CG  PHE A 493      86.343  74.936  79.820  1.00  0.01           C  
ATOM   2620  CD1 PHE A 493      86.878  75.781  78.823  1.00 -0.13           C  
ATOM   2621  CD2 PHE A 493      87.068  74.762  81.005  1.00 -0.13           C  
ATOM   2622  CE1 PHE A 493      88.107  76.429  79.016  1.00 -0.17           C  
ATOM   2623  CE2 PHE A 493      88.276  75.431  81.212  1.00 -0.17           C  
ATOM   2624  CZ  PHE A 493      88.798  76.281  80.230  1.00 -0.11           C  
ATOM   2625  H   PHE A 493      83.170  72.570  79.088  1.00  0.27           H  
ATOM   2626  HA  PHE A 493      85.678  73.187  77.814  1.00  0.10           H  
ATOM   2627  HB2 PHE A 493      84.344  74.872  79.067  1.00  0.03           H  
ATOM   2628  HB3 PHE A 493      84.615  73.925  80.569  1.00  0.03           H  
ATOM   2629  HD1 PHE A 493      86.333  75.931  77.898  1.00  0.13           H  
ATOM   2630  HD2 PHE A 493      86.687  74.098  81.772  1.00  0.13           H  
ATOM   2631  HE1 PHE A 493      88.524  77.045  78.227  1.00  0.14           H  
ATOM   2632  HE2 PHE A 493      88.814  75.291  82.142  1.00  0.14           H  
ATOM   2633  HZ  PHE A 493      89.724  76.817  80.403  1.00  0.13           H  
ATOM   2634  N   SER A 494      85.350  71.079  80.362  1.00 -0.42           N  
ATOM   2635  CA  SER A 494      86.042  69.978  81.056  1.00 -0.02           C  
ATOM   2636  C   SER A 494      86.691  68.989  80.063  1.00  0.60           C  
ATOM   2637  O   SER A 494      87.868  68.708  80.124  1.00 -0.57           O  
ATOM   2638  CB  SER A 494      85.165  69.292  82.088  1.00  0.21           C  
ATOM   2639  OG  SER A 494      84.238  68.402  81.495  1.00 -0.65           O  
ATOM   2640  H   SER A 494      84.375  71.231  80.527  1.00  0.27           H  
ATOM   2641  HA  SER A 494      86.869  70.438  81.617  1.00  0.08           H  
ATOM   2642  HB2 SER A 494      85.806  68.726  82.780  1.00  0.04           H  
ATOM   2643  HB3 SER A 494      84.610  70.060  82.648  1.00  0.04           H  
ATOM   2644  HG  SER A 494      83.711  67.996  82.172  1.00  0.43           H  
ATOM   2645  N   TYR A 495      85.939  68.532  79.110  1.00 -0.42           N  
ATOM   2646  CA  TYR A 495      86.466  67.686  78.039  1.00 -0.00           C  
ATOM   2647  C   TYR A 495      87.430  68.427  77.123  1.00  0.60           C  
ATOM   2648  O   TYR A 495      88.255  67.792  76.489  1.00 -0.57           O  
ATOM   2649  CB  TYR A 495      85.297  67.180  77.204  1.00 -0.02           C  
ATOM   2650  CG  TYR A 495      84.493  66.174  77.941  1.00 -0.00           C  
ATOM   2651  CD1 TYR A 495      85.018  64.927  78.228  1.00 -0.19           C  
ATOM   2652  CD2 TYR A 495      83.195  66.441  78.342  1.00 -0.19           C  
ATOM   2653  CE1 TYR A 495      84.279  63.969  78.906  1.00 -0.23           C  
ATOM   2654  CE2 TYR A 495      82.434  65.483  79.014  1.00 -0.23           C  
ATOM   2655  CZ  TYR A 495      82.986  64.267  79.305  1.00  0.32           C  
ATOM   2656  OH  TYR A 495      82.251  63.328  79.955  1.00 -0.56           O  
ATOM   2657  H   TYR A 495      84.966  68.766  79.108  1.00  0.27           H  
ATOM   2658  HA  TYR A 495      86.994  66.833  78.490  1.00  0.09           H  
ATOM   2659  HB2 TYR A 495      85.689  66.720  76.285  1.00  0.03           H  
ATOM   2660  HB3 TYR A 495      84.650  68.030  76.942  1.00  0.03           H  
ATOM   2661  HD1 TYR A 495      86.029  64.694  77.915  1.00  0.17           H  
ATOM   2662  HD2 TYR A 495      82.762  67.413  78.130  1.00  0.17           H  
ATOM   2663  HE1 TYR A 495      84.709  62.998  79.122  1.00  0.17           H  
ATOM   2664  HE2 TYR A 495      81.413  65.702  79.302  1.00  0.17           H  
ATOM   2665  HH  TYR A 495      82.776  62.546  80.082  1.00  0.40           H  
ATOM   2666  N   LEU A 496      87.326  69.760  77.004  1.00 -0.42           N  
ATOM   2667  CA  LEU A 496      88.349  70.475  76.249  1.00 -0.05           C  
ATOM   2668  C   LEU A 496      89.716  70.443  76.948  1.00  0.60           C  
ATOM   2669  O   LEU A 496      90.742  70.283  76.267  1.00 -0.57           O  
ATOM   2670  CB  LEU A 496      87.943  71.922  75.925  1.00 -0.11           C  
ATOM   2671  CG  LEU A 496      89.043  72.781  75.273  1.00  0.35           C  
ATOM   2672  CD1 LEU A 496      89.499  72.187  73.946  1.00 -0.41           C  
ATOM   2673  CD2 LEU A 496      88.578  74.222  75.024  1.00 -0.41           C  
ATOM   2674  H   LEU A 496      86.563  70.252  77.424  1.00  0.27           H  
ATOM   2675  HA  LEU A 496      88.463  69.949  75.290  1.00  0.09           H  
ATOM   2676  HB2 LEU A 496      87.085  71.890  75.239  1.00  0.05           H  
ATOM   2677  HB3 LEU A 496      87.643  72.409  76.865  1.00  0.05           H  
ATOM   2678  HG  LEU A 496      89.902  72.807  75.960  1.00 -0.04           H  
ATOM   2679 1HD1 LEU A 496      88.642  72.123  73.260  1.00  0.10           H  
ATOM   2680 2HD1 LEU A 496      90.275  72.830  73.504  1.00  0.10           H  
ATOM   2681 3HD1 LEU A 496      89.909  71.181  74.117  1.00  0.10           H  
ATOM   2682 1HD2 LEU A 496      88.292  74.686  75.979  1.00  0.10           H  
ATOM   2683 2HD2 LEU A 496      89.398  74.797  74.568  1.00  0.10           H  
ATOM   2684 3HD2 LEU A 496      87.713  74.216  74.345  1.00  0.10           H  
ATOM   2685  N   LEU A 497      89.758  70.662  78.261  1.00 -0.42           N  
ATOM   2686  CA  LEU A 497      91.001  70.475  79.016  1.00 -0.05           C  
ATOM   2687  C   LEU A 497      91.519  69.042  78.808  1.00  0.60           C  
ATOM   2688  O   LEU A 497      92.673  68.867  78.473  1.00 -0.57           O  
ATOM   2689  CB  LEU A 497      90.838  70.669  80.532  1.00 -0.11           C  
ATOM   2690  CG  LEU A 497      90.314  71.987  81.070  1.00  0.35           C  
ATOM   2691  CD1 LEU A 497      90.370  71.972  82.587  1.00 -0.41           C  
ATOM   2692  CD2 LEU A 497      91.079  73.160  80.500  1.00 -0.41           C  
ATOM   2693  H   LEU A 497      88.931  70.957  78.739  1.00  0.27           H  
ATOM   2694  HA  LEU A 497      91.744  71.196  78.643  1.00  0.09           H  
ATOM   2695  HB2 LEU A 497      90.149  69.887  80.882  1.00  0.05           H  
ATOM   2696  HB3 LEU A 497      91.830  70.513  80.982  1.00  0.05           H  
ATOM   2697  HG  LEU A 497      89.263  72.090  80.765  1.00 -0.04           H  
ATOM   2698 1HD1 LEU A 497      91.409  71.819  82.914  1.00  0.10           H  
ATOM   2699 2HD1 LEU A 497      90.000  72.931  82.978  1.00  0.10           H  
ATOM   2700 3HD1 LEU A 497      89.742  71.153  82.969  1.00  0.10           H  
ATOM   2701 1HD2 LEU A 497      90.986  73.160  79.404  1.00  0.10           H  
ATOM   2702 2HD2 LEU A 497      90.667  74.097  80.903  1.00  0.10           H  
ATOM   2703 3HD2 LEU A 497      92.140  73.076  80.778  1.00  0.10           H  
ATOM   2704  N   SER A 498      90.661  68.034  79.008  1.00 -0.42           N  
ATOM   2705  CA  SER A 498      91.026  66.648  78.669  1.00 -0.02           C  
ATOM   2706  C   SER A 498      91.681  66.473  77.247  1.00  0.60           C  
ATOM   2707  O   SER A 498      92.831  65.981  77.157  1.00 -0.57           O  
ATOM   2708  CB  SER A 498      89.862  65.689  78.908  1.00  0.21           C  
ATOM   2709  OG  SER A 498      89.573  65.591  80.307  1.00 -0.65           O  
ATOM   2710  H   SER A 498      89.759  68.226  79.393  1.00  0.27           H  
ATOM   2711  HA  SER A 498      91.809  66.362  79.388  1.00  0.08           H  
ATOM   2712  HB2 SER A 498      88.972  66.061  78.380  1.00  0.04           H  
ATOM   2713  HB3 SER A 498      90.127  64.693  78.523  1.00  0.04           H  
ATOM   2714  HG  SER A 498      88.847  64.992  80.440  1.00  0.43           H  
ATOM   2715  N   LYS A 499      91.035  66.920  76.164  1.00 -0.35           N  
ATOM   2716  CA  LYS A 499      91.710  66.874  74.834  1.00 -0.24           C  
ATOM   2717  C   LYS A 499      93.160  67.410  74.906  1.00  0.73           C  
ATOM   2718  O   LYS A 499      94.104  66.736  74.481  1.00 -0.59           O  
ATOM   2719  CB  LYS A 499      90.957  67.597  73.724  1.00 -0.01           C  
ATOM   2720  CG  LYS A 499      89.728  66.873  73.192  1.00  0.02           C  
ATOM   2721  CD  LYS A 499      88.782  67.828  72.410  1.00 -0.05           C  
ATOM   2722  CE  LYS A 499      87.395  67.243  72.116  1.00 -0.01           C  
ATOM   2723  NZ  LYS A 499      86.313  68.259  71.859  1.00 -0.39           N1+
ATOM   2724  H   LYS A 499      90.107  67.284  76.246  1.00  0.27           H  
ATOM   2725  HA  LYS A 499      91.764  65.813  74.546  1.00  0.14           H  
ATOM   2726  HB2 LYS A 499      90.633  68.574  74.114  1.00  0.04           H  
ATOM   2727  HB3 LYS A 499      91.652  67.749  72.885  1.00  0.04           H  
ATOM   2728  HG2 LYS A 499      90.054  66.067  72.518  1.00  0.01           H  
ATOM   2729  HG3 LYS A 499      89.175  66.441  74.039  1.00  0.01           H  
ATOM   2730  HD2 LYS A 499      88.651  68.745  73.004  1.00  0.06           H  
ATOM   2731  HD3 LYS A 499      89.261  68.078  71.451  1.00  0.06           H  
ATOM   2732  HE2 LYS A 499      87.477  66.601  71.228  1.00  0.11           H  
ATOM   2733  HE3 LYS A 499      87.091  66.635  72.981  1.00  0.11           H  
ATOM   2734  HZ1 LYS A 499      86.568  68.827  71.066  1.00  0.34           H  
ATOM   2735  HZ2 LYS A 499      85.445  67.784  71.667  1.00  0.34           H  
ATOM   2736  HZ3 LYS A 499      86.204  68.846  72.671  1.00  0.34           H  
ATOM   2737  N   VAL A 500      93.330  68.584  75.494  1.00 -0.42           N  
ATOM   2738  CA  VAL A 500      94.592  69.295  75.437  1.00 -0.09           C  
ATOM   2739  C   VAL A 500      95.683  68.637  76.294  1.00  0.60           C  
ATOM   2740  O   VAL A 500      96.855  68.805  76.009  1.00 -0.57           O  
ATOM   2741  CB  VAL A 500      94.393  70.769  75.830  1.00  0.30           C  
ATOM   2742  CG1 VAL A 500      95.728  71.490  75.950  1.00 -0.32           C  
ATOM   2743  CG2 VAL A 500      93.496  71.460  74.808  1.00 -0.32           C  
ATOM   2744  H   VAL A 500      92.565  68.992  75.993  1.00  0.27           H  
ATOM   2745  HA  VAL A 500      94.938  69.270  74.393  1.00  0.10           H  
ATOM   2746  HB  VAL A 500      93.895  70.802  76.810  1.00 -0.03           H  
ATOM   2747 1HG1 VAL A 500      96.258  71.443  74.987  1.00  0.08           H  
ATOM   2748 2HG1 VAL A 500      95.553  72.541  76.222  1.00  0.08           H  
ATOM   2749 3HG1 VAL A 500      96.337  71.007  76.729  1.00  0.08           H  
ATOM   2750 1HG2 VAL A 500      92.522  70.950  74.771  1.00  0.08           H  
ATOM   2751 2HG2 VAL A 500      93.349  72.510  75.100  1.00  0.08           H  
ATOM   2752 3HG2 VAL A 500      93.970  71.418  73.817  1.00  0.08           H  
ATOM   2753  N   GLU A 501      95.281  67.910  77.331  1.00 -0.52           N  
ATOM   2754  CA  GLU A 501      96.144  67.038  78.125  1.00  0.04           C  
ATOM   2755  C   GLU A 501      96.366  65.654  77.473  1.00  0.54           C  
ATOM   2756  O   GLU A 501      97.074  64.829  78.018  1.00 -0.58           O  
ATOM   2757  CB  GLU A 501      95.487  66.744  79.491  1.00  0.06           C  
ATOM   2758  CG  GLU A 501      95.500  67.825  80.561  1.00  0.01           C  
ATOM   2759  CD  GLU A 501      94.646  67.432  81.778  1.00  0.81           C  
ATOM   2760  OE1 GLU A 501      95.046  67.713  82.917  1.00 -0.82           O  
ATOM   2761  OE2 GLU A 501      93.552  66.849  81.627  1.00 -0.82           O  
ATOM   2762  H   GLU A 501      94.316  67.963  77.586  1.00  0.29           H  
ATOM   2763  HA  GLU A 501      97.113  67.538  78.270  1.00  0.11           H  
ATOM   2764  HB2 GLU A 501      94.433  66.495  79.296  1.00 -0.02           H  
ATOM   2765  HB3 GLU A 501      95.998  65.865  79.913  1.00 -0.02           H  
ATOM   2766  HG2 GLU A 501      96.537  67.988  80.891  1.00 -0.04           H  
ATOM   2767  HG3 GLU A 501      95.101  68.756  80.132  1.00 -0.04           H  
ATOM   2768  N   GLU A 502      95.707  65.367  76.359  1.00 -0.52           N  
ATOM   2769  CA  GLU A 502      95.749  64.036  75.737  1.00  0.04           C  
ATOM   2770  C   GLU A 502      95.293  62.925  76.685  1.00  0.54           C  
ATOM   2771  O   GLU A 502      95.921  61.884  76.781  1.00 -0.58           O  
ATOM   2772  CB  GLU A 502      97.134  63.766  75.159  1.00  0.06           C  
ATOM   2773  CG  GLU A 502      97.485  64.733  74.019  1.00  0.01           C  
ATOM   2774  CD  GLU A 502      98.696  64.308  73.191  1.00  0.81           C  
ATOM   2775  OE1 GLU A 502      99.653  63.748  73.762  1.00 -0.82           O  
ATOM   2776  OE2 GLU A 502      98.685  64.536  71.967  1.00 -0.82           O  
ATOM   2777  H   GLU A 502      95.160  66.084  75.926  1.00  0.29           H  
ATOM   2778  HA  GLU A 502      95.040  64.047  74.896  1.00  0.11           H  
ATOM   2779  HB2 GLU A 502      97.880  63.876  75.960  1.00 -0.02           H  
ATOM   2780  HB3 GLU A 502      97.163  62.737  74.772  1.00 -0.02           H  
ATOM   2781  HG2 GLU A 502      96.616  64.805  73.347  1.00 -0.04           H  
ATOM   2782  HG3 GLU A 502      97.695  65.720  74.455  1.00 -0.04           H  
ATOM   2783  N   LYS A 503      94.194  63.179  77.401  1.00 -0.35           N  
ATOM   2784  CA  LYS A 503      93.549  62.178  78.253  1.00 -0.24           C  
ATOM   2785  C   LYS A 503      92.116  62.039  77.813  1.00  0.73           C  
ATOM   2786  O   LYS A 503      91.624  62.875  77.041  1.00 -0.59           O  
ATOM   2787  CB  LYS A 503      93.546  62.584  79.715  1.00 -0.01           C  
ATOM   2788  CG  LYS A 503      94.886  63.030  80.223  1.00  0.02           C  
ATOM   2789  CD  LYS A 503      94.940  63.078  81.729  1.00 -0.05           C  
ATOM   2790  CE  LYS A 503      96.221  63.776  82.149  1.00 -0.01           C  
ATOM   2791  NZ  LYS A 503      96.625  63.359  83.509  1.00 -0.39           N1+
ATOM   2792  H   LYS A 503      93.794  64.094  77.353  1.00  0.27           H  
ATOM   2793  HA  LYS A 503      94.073  61.217  78.144  1.00  0.14           H  
ATOM   2794  HB2 LYS A 503      92.833  63.413  79.844  1.00  0.04           H  
ATOM   2795  HB3 LYS A 503      93.218  61.722  80.315  1.00  0.04           H  
ATOM   2796  HG2 LYS A 503      95.652  62.326  79.864  1.00  0.01           H  
ATOM   2797  HG3 LYS A 503      95.096  64.035  79.829  1.00  0.01           H  
ATOM   2798  HD2 LYS A 503      94.072  63.634  82.112  1.00  0.06           H  
ATOM   2799  HD3 LYS A 503      94.927  62.055  82.132  1.00  0.06           H  
ATOM   2800  HE2 LYS A 503      97.021  63.518  81.440  1.00  0.11           H  
ATOM   2801  HE3 LYS A 503      96.059  64.864  82.139  1.00  0.11           H  
ATOM   2802  HZ1 LYS A 503      96.769  62.362  83.525  1.00  0.34           H  
ATOM   2803  HZ2 LYS A 503      97.481  63.827  83.762  1.00  0.34           H  
ATOM   2804  HZ3 LYS A 503      95.900  63.605  84.165  1.00  0.34           H  
ATOM   2805  N   VAL A 504      91.477  60.960  78.264  1.00 -0.42           N  
ATOM   2806  CA  VAL A 504      90.024  60.850  78.217  1.00 -0.09           C  
ATOM   2807  C   VAL A 504      89.541  60.863  79.643  1.00  0.60           C  
ATOM   2808  O   VAL A 504      90.268  60.521  80.567  1.00 -0.57           O  
ATOM   2809  CB  VAL A 504      89.469  59.611  77.487  1.00  0.30           C  
ATOM   2810  CG1 VAL A 504      90.472  59.091  76.470  1.00 -0.32           C  
ATOM   2811  CG2 VAL A 504      89.036  58.511  78.441  1.00 -0.32           C  
ATOM   2812  H   VAL A 504      92.009  60.204  78.644  1.00  0.27           H  
ATOM   2813  HA  VAL A 504      89.635  61.738  77.698  1.00  0.10           H  
ATOM   2814  HB  VAL A 504      88.573  59.932  76.934  1.00 -0.03           H  
ATOM   2815 1HG1 VAL A 504      91.407  58.822  76.983  1.00  0.08           H  
ATOM   2816 2HG1 VAL A 504      90.060  58.203  75.969  1.00  0.08           H  
ATOM   2817 3HG1 VAL A 504      90.675  59.873  75.723  1.00  0.08           H  
ATOM   2818 1HG2 VAL A 504      88.253  58.895  79.113  1.00  0.08           H  
ATOM   2819 2HG2 VAL A 504      88.641  57.661  77.866  1.00  0.08           H  
ATOM   2820 3HG2 VAL A 504      89.900  58.181  79.036  1.00  0.08           H  
ATOM   2821  N   GLY A 505      88.297  61.280  79.814  1.00 -0.42           N  
ATOM   2822  CA  GLY A 505      87.814  61.618  81.119  1.00 -0.03           C  
ATOM   2823  C   GLY A 505      86.367  61.306  81.239  1.00  0.60           C  
ATOM   2824  O   GLY A 505      85.653  61.041  80.250  1.00 -0.57           O  
ATOM   2825  H   GLY A 505      87.688  61.360  79.025  1.00  0.27           H  
ATOM   2826  HA2 GLY A 505      87.967  62.693  81.294  1.00  0.07           H  
ATOM   2827  HA3 GLY A 505      88.372  61.040  81.872  1.00  0.07           H  
ATOM   2828  N   SER A 506      85.936  61.351  82.482  1.00 -0.42           N  
ATOM   2829  CA  SER A 506      84.565  61.144  82.785  1.00 -0.02           C  
ATOM   2830  C   SER A 506      84.243  61.870  84.107  1.00  0.60           C  
ATOM   2831  O   SER A 506      85.171  62.160  84.895  1.00 -0.57           O  
ATOM   2832  CB  SER A 506      84.339  59.662  82.887  1.00  0.21           C  
ATOM   2833  OG  SER A 506      83.162  59.399  83.597  1.00 -0.65           O  
ATOM   2834  H   SER A 506      86.584  61.532  83.223  1.00  0.27           H  
ATOM   2835  HA  SER A 506      83.935  61.555  81.982  1.00  0.08           H  
ATOM   2836  HB2 SER A 506      84.256  59.237  81.876  1.00  0.04           H  
ATOM   2837  HB3 SER A 506      85.189  59.200  83.411  1.00  0.04           H  
ATOM   2838  HG  SER A 506      83.031  58.459  83.655  1.00  0.43           H  
ATOM   2839  N   PRO A 507      82.945  62.181  84.344  1.00 -0.25           N  
ATOM   2840  CA  PRO A 507      82.628  62.760  85.607  1.00 -0.03           C  
ATOM   2841  C   PRO A 507      82.644  61.711  86.688  1.00  0.59           C  
ATOM   2842  O   PRO A 507      82.303  60.559  86.414  1.00 -0.57           O  
ATOM   2843  CB  PRO A 507      81.214  63.324  85.419  1.00 -0.01           C  
ATOM   2844  CG  PRO A 507      80.598  62.453  84.365  1.00  0.02           C  
ATOM   2845  CD  PRO A 507      81.778  62.174  83.435  1.00  0.02           C  
ATOM   2846  HA  PRO A 507      83.339  63.561  85.861  1.00  0.06           H  
ATOM   2847  HB2 PRO A 507      80.643  63.262  86.357  1.00  0.03           H  
ATOM   2848  HB3 PRO A 507      81.255  64.370  85.083  1.00  0.03           H  
ATOM   2849  HG2 PRO A 507      80.205  61.521  84.799  1.00  0.02           H  
ATOM   2850  HG3 PRO A 507      79.791  62.980  83.837  1.00  0.02           H  
ATOM   2851  HD2 PRO A 507      81.668  61.196  82.944  1.00  0.04           H  
ATOM   2852  HD3 PRO A 507      81.869  62.960  82.671  1.00  0.04           H  
ATOM   2853  N   GLU A 508      83.022  62.149  87.899  1.00 -0.52           N  
ATOM   2854  CA  GLU A 508      83.133  61.314  89.081  1.00  0.04           C  
ATOM   2855  C   GLU A 508      81.793  60.759  89.468  1.00  0.54           C  
ATOM   2856  O   GLU A 508      80.896  61.515  89.689  1.00 -0.58           O  
ATOM   2857  CB  GLU A 508      83.688  62.108  90.278  1.00  0.06           C  
ATOM   2858  CG  GLU A 508      83.586  61.384  91.626  1.00  0.01           C  
ATOM   2859  CD  GLU A 508      84.147  62.170  92.802  1.00  0.81           C  
ATOM   2860  OE1 GLU A 508      83.863  61.750  93.943  1.00 -0.82           O  
ATOM   2861  OE2 GLU A 508      84.867  63.190  92.633  1.00 -0.82           O  
ATOM   2862  H   GLU A 508      83.243  63.120  87.993  1.00  0.29           H  
ATOM   2863  HA  GLU A 508      83.816  60.481  88.857  1.00  0.11           H  
ATOM   2864  HB2 GLU A 508      84.749  62.325  90.085  1.00 -0.02           H  
ATOM   2865  HB3 GLU A 508      83.129  63.052  90.353  1.00 -0.02           H  
ATOM   2866  HG2 GLU A 508      82.524  61.176  91.825  1.00 -0.04           H  
ATOM   2867  HG3 GLU A 508      84.137  60.435  91.550  1.00 -0.04           H  
ATOM   2868  N   ARG A 509      81.710  59.431  89.567  1.00 -0.35           N  
ATOM   2869  CA  ARG A 509      80.534  58.727  90.038  1.00 -0.26           C  
ATOM   2870  C   ARG A 509      80.390  58.880  91.559  1.00  0.73           C  
ATOM   2871  O   ARG A 509      81.368  58.841  92.294  1.00 -0.59           O  
ATOM   2872  CB  ARG A 509      80.627  57.250  89.660  1.00 -0.00           C  
ATOM   2873  CG  ARG A 509      80.380  56.952  88.184  1.00  0.04           C  
ATOM   2874  CD  ARG A 509      81.482  57.464  87.290  1.00  0.05           C  
ATOM   2875  NE  ARG A 509      81.367  56.922  85.935  1.00 -0.53           N  
ATOM   2876  CZ  ARG A 509      81.159  57.628  84.819  1.00  0.81           C  
ATOM   2877  NH1 ARG A 509      81.081  58.950  84.833  1.00 -0.86           N  
ATOM   2878  NH2 ARG A 509      81.055  57.002  83.654  1.00 -0.86           N  
ATOM   2879  H   ARG A 509      82.507  58.888  89.300  1.00  0.27           H  
ATOM   2880  HA  ARG A 509      79.646  59.161  89.555  1.00  0.16           H  
ATOM   2881  HB2 ARG A 509      81.636  56.894  89.917  1.00  0.03           H  
ATOM   2882  HB3 ARG A 509      79.881  56.698  90.250  1.00  0.03           H  
ATOM   2883  HG2 ARG A 509      80.301  55.863  88.053  1.00  0.03           H  
ATOM   2884  HG3 ARG A 509      79.435  57.426  87.883  1.00  0.03           H  
ATOM   2885  HD2 ARG A 509      81.422  58.562  87.243  1.00  0.07           H  
ATOM   2886  HD3 ARG A 509      82.453  57.167  87.713  1.00  0.07           H  
ATOM   2887  HE  ARG A 509      81.454  55.901  85.832  1.00  0.35           H  
ATOM   2888 1HH1 ARG A 509      81.182  59.462  85.721  1.00  0.45           H  
ATOM   2889 2HH1 ARG A 509      80.920  59.465  83.956  1.00  0.45           H  
ATOM   2890 1HH2 ARG A 509      81.134  55.976  83.612  1.00  0.45           H  
ATOM   2891 2HH2 ARG A 509      80.896  57.542  82.792  1.00  0.45           H  
ATOM   2892  N   PRO A 510      79.162  59.072  92.042  1.00 -0.25           N  
ATOM   2893  CA  PRO A 510      77.875  59.048  91.338  1.00 -0.03           C  
ATOM   2894  C   PRO A 510      77.415  60.414  90.778  1.00  0.59           C  
ATOM   2895  O   PRO A 510      77.744  61.490  91.318  1.00 -0.57           O  
ATOM   2896  CB  PRO A 510      76.918  58.625  92.441  1.00 -0.01           C  
ATOM   2897  CG  PRO A 510      77.488  59.271  93.669  1.00  0.02           C  
ATOM   2898  CD  PRO A 510      78.979  59.452  93.452  1.00  0.02           C  
ATOM   2899  HA  PRO A 510      77.901  58.315  90.519  1.00  0.06           H  
ATOM   2900  HB2 PRO A 510      75.900  58.992  92.241  1.00  0.03           H  
ATOM   2901  HB3 PRO A 510      76.900  57.530  92.546  1.00  0.03           H  
ATOM   2902  HG2 PRO A 510      77.013  60.250  93.832  1.00  0.02           H  
ATOM   2903  HG3 PRO A 510      77.314  58.628  94.545  1.00  0.02           H  
ATOM   2904  HD2 PRO A 510      79.277  60.497  93.621  1.00  0.04           H  
ATOM   2905  HD3 PRO A 510      79.557  58.794  94.117  1.00  0.04           H  
ATOM   2906  N   LEU A 511      76.643  60.357  89.704  1.00 -0.42           N  
ATOM   2907  CA  LEU A 511      76.038  61.564  89.155  1.00 -0.05           C  
ATOM   2908  C   LEU A 511      74.705  61.844  89.800  1.00  0.60           C  
ATOM   2909  O   LEU A 511      73.867  60.972  89.910  1.00 -0.57           O  
ATOM   2910  CB  LEU A 511      75.838  61.462  87.652  1.00 -0.11           C  
ATOM   2911  CG  LEU A 511      76.889  62.070  86.757  1.00  0.35           C  
ATOM   2912  CD1 LEU A 511      78.293  61.622  87.168  1.00 -0.41           C  
ATOM   2913  CD2 LEU A 511      76.559  61.639  85.343  1.00 -0.41           C  
ATOM   2914  H   LEU A 511      76.473  59.475  89.264  1.00  0.27           H  
ATOM   2915  HA  LEU A 511      76.713  62.408  89.361  1.00  0.09           H  
ATOM   2916  HB2 LEU A 511      75.774  60.393  87.402  1.00  0.05           H  
ATOM   2917  HB3 LEU A 511      74.882  61.952  87.414  1.00  0.05           H  
ATOM   2918  HG  LEU A 511      76.839  63.167  86.826  1.00 -0.04           H  
ATOM   2919 1HD1 LEU A 511      78.361  60.526  87.107  1.00  0.10           H  
ATOM   2920 2HD1 LEU A 511      79.035  62.073  86.492  1.00  0.10           H  
ATOM   2921 3HD1 LEU A 511      78.493  61.945  88.200  1.00  0.10           H  
ATOM   2922 1HD2 LEU A 511      75.553  61.995  85.078  1.00  0.10           H  
ATOM   2923 2HD2 LEU A 511      77.296  62.068  84.648  1.00  0.10           H  
ATOM   2924 3HD2 LEU A 511      76.589  60.542  85.277  1.00  0.10           H  
ATOM   2925  N   SER A 512      74.499  63.090  90.177  1.00 -0.42           N  
ATOM   2926  CA  SER A 512      73.199  63.534  90.616  1.00 -0.02           C  
ATOM   2927  C   SER A 512      72.284  63.446  89.416  1.00  0.60           C  
ATOM   2928  O   SER A 512      72.745  63.273  88.274  1.00 -0.57           O  
ATOM   2929  CB  SER A 512      73.292  64.969  91.101  1.00  0.21           C  
ATOM   2930  OG  SER A 512      73.483  65.827  89.992  1.00 -0.65           O  
ATOM   2931  H   SER A 512      75.259  63.740  90.159  1.00  0.27           H  
ATOM   2932  HA  SER A 512      72.827  62.891  91.427  1.00  0.08           H  
ATOM   2933  HB2 SER A 512      72.362  65.242  91.621  1.00  0.04           H  
ATOM   2934  HB3 SER A 512      74.141  65.068  91.793  1.00  0.04           H  
ATOM   2935  HG  SER A 512      73.541  66.727  90.295  1.00  0.43           H  
ATOM   2936  N   ASP A 513      70.987  63.614  89.630  1.00 -0.52           N  
ATOM   2937  CA  ASP A 513      70.082  63.448  88.506  1.00  0.04           C  
ATOM   2938  C   ASP A 513      70.153  64.592  87.516  1.00  0.54           C  
ATOM   2939  O   ASP A 513      70.026  64.389  86.312  1.00 -0.58           O  
ATOM   2940  CB  ASP A 513      68.668  63.105  88.951  1.00 -0.03           C  
ATOM   2941  CG  ASP A 513      67.998  64.213  89.672  1.00  0.80           C  
ATOM   2942  OD1 ASP A 513      68.708  65.040  90.270  1.00 -0.80           O  
ATOM   2943  OD2 ASP A 513      66.744  64.236  89.668  1.00 -0.80           O  
ATOM   2944  H   ASP A 513      70.642  63.848  90.538  1.00  0.29           H  
ATOM   2945  HA  ASP A 513      70.443  62.565  87.959  1.00  0.09           H  
ATOM   2946  HB2 ASP A 513      68.072  62.855  88.061  1.00 -0.01           H  
ATOM   2947  HB3 ASP A 513      68.714  62.232  89.618  1.00 -0.01           H  
ATOM   2948  N   LEU A 514      70.398  65.802  87.988  1.00 -0.42           N  
ATOM   2949  CA  LEU A 514      70.527  66.922  87.076  1.00 -0.05           C  
ATOM   2950  C   LEU A 514      71.873  66.745  86.342  1.00  0.60           C  
ATOM   2951  O   LEU A 514      72.012  67.097  85.220  1.00 -0.57           O  
ATOM   2952  CB  LEU A 514      70.424  68.246  87.840  1.00 -0.11           C  
ATOM   2953  CG  LEU A 514      69.037  68.730  88.346  1.00  0.35           C  
ATOM   2954  CD1 LEU A 514      69.218  69.792  89.435  1.00 -0.41           C  
ATOM   2955  CD2 LEU A 514      68.184  69.331  87.257  1.00 -0.41           C  
ATOM   2956  H   LEU A 514      70.495  65.945  88.973  1.00  0.27           H  
ATOM   2957  HA  LEU A 514      69.713  66.888  86.338  1.00  0.09           H  
ATOM   2958  HB2 LEU A 514      71.074  68.159  88.724  1.00  0.05           H  
ATOM   2959  HB3 LEU A 514      70.813  69.031  87.176  1.00  0.05           H  
ATOM   2960  HG  LEU A 514      68.507  67.864  88.769  1.00 -0.04           H  
ATOM   2961 1HD1 LEU A 514      69.781  70.644  89.026  1.00  0.10           H  
ATOM   2962 2HD1 LEU A 514      68.231  70.135  89.779  1.00  0.10           H  
ATOM   2963 3HD1 LEU A 514      69.771  69.360  90.281  1.00  0.10           H  
ATOM   2964 1HD2 LEU A 514      68.016  68.583  86.468  1.00  0.10           H  
ATOM   2965 2HD2 LEU A 514      67.217  69.641  87.679  1.00  0.10           H  
ATOM   2966 3HD2 LEU A 514      68.696  70.206  86.831  1.00  0.10           H  
ATOM   2967  N   GLY A 515      72.856  66.176  87.006  1.00 -0.42           N  
ATOM   2968  CA  GLY A 515      74.130  65.884  86.398  1.00 -0.03           C  
ATOM   2969  C   GLY A 515      74.017  64.919  85.230  1.00  0.60           C  
ATOM   2970  O   GLY A 515      74.526  65.206  84.135  1.00 -0.57           O  
ATOM   2971  H   GLY A 515      72.715  65.938  87.967  1.00  0.27           H  
ATOM   2972  HA2 GLY A 515      74.789  65.439  87.158  1.00  0.07           H  
ATOM   2973  HA3 GLY A 515      74.571  66.824  86.035  1.00  0.07           H  
ATOM   2974  N   LEU A 516      73.359  63.795  85.466  1.00 -0.42           N  
ATOM   2975  CA  LEU A 516      73.003  62.830  84.406  1.00 -0.05           C  
ATOM   2976  C   LEU A 516      72.190  63.387  83.238  1.00  0.60           C  
ATOM   2977  O   LEU A 516      72.507  63.106  82.085  1.00 -0.57           O  
ATOM   2978  CB  LEU A 516      72.210  61.651  84.994  1.00 -0.11           C  
ATOM   2979  CG  LEU A 516      72.119  60.378  84.146  1.00  0.35           C  
ATOM   2980  CD1 LEU A 516      73.505  59.799  83.852  1.00 -0.41           C  
ATOM   2981  CD2 LEU A 516      71.274  59.379  84.921  1.00 -0.41           C  
ATOM   2982  H   LEU A 516      73.091  63.589  86.407  1.00  0.27           H  
ATOM   2983  HA  LEU A 516      73.948  62.446  83.995  1.00  0.09           H  
ATOM   2984  HB2 LEU A 516      72.681  61.380  85.951  1.00  0.05           H  
ATOM   2985  HB3 LEU A 516      71.183  62.001  85.178  1.00  0.05           H  
ATOM   2986  HG  LEU A 516      71.627  60.612  83.191  1.00 -0.04           H  
ATOM   2987 1HD1 LEU A 516      74.010  59.561  84.800  1.00  0.10           H  
ATOM   2988 2HD1 LEU A 516      73.400  58.883  83.252  1.00  0.10           H  
ATOM   2989 3HD1 LEU A 516      74.100  60.537  83.294  1.00  0.10           H  
ATOM   2990 1HD2 LEU A 516      70.276  59.806  85.101  1.00  0.10           H  
ATOM   2991 2HD2 LEU A 516      71.176  58.452  84.338  1.00  0.10           H  
ATOM   2992 3HD2 LEU A 516      71.758  59.158  85.884  1.00  0.10           H  
ATOM   2993  N   ILE A 517      71.117  64.116  83.523  1.00 -0.42           N  
ATOM   2994  CA  ILE A 517      70.374  64.761  82.459  1.00 -0.06           C  
ATOM   2995  C   ILE A 517      71.332  65.642  81.636  1.00  0.60           C  
ATOM   2996  O   ILE A 517      71.269  65.676  80.396  1.00 -0.57           O  
ATOM   2997  CB  ILE A 517      69.204  65.645  82.991  1.00  0.13           C  
ATOM   2998  CG1 ILE A 517      68.052  64.767  83.481  1.00 -0.04           C  
ATOM   2999  CG2 ILE A 517      68.678  66.582  81.911  1.00 -0.32           C  
ATOM   3000  CD1 ILE A 517      67.146  65.459  84.478  1.00 -0.07           C  
ATOM   3001  H   ILE A 517      70.820  64.219  84.472  1.00  0.27           H  
ATOM   3002  HA  ILE A 517      69.953  63.981  81.808  1.00  0.09           H  
ATOM   3003  HB  ILE A 517      69.577  66.247  83.833  1.00  0.02           H  
ATOM   3004 2HG1 ILE A 517      67.448  64.468  82.611  1.00  0.02           H  
ATOM   3005 3HG1 ILE A 517      68.475  63.871  83.959  1.00  0.02           H  
ATOM   3006 1HG2 ILE A 517      68.318  65.991  81.056  1.00  0.09           H  
ATOM   3007 2HG2 ILE A 517      67.850  67.181  82.317  1.00  0.09           H  
ATOM   3008 3HG2 ILE A 517      69.486  67.251  81.581  1.00  0.09           H  
ATOM   3009 1HD1 ILE A 517      66.713  66.359  84.016  1.00  0.02           H  
ATOM   3010 2HD1 ILE A 517      66.339  64.775  84.776  1.00  0.02           H  
ATOM   3011 3HD1 ILE A 517      67.730  65.747  85.364  1.00  0.02           H  
ATOM   3012  N   SER A 518      72.224  66.351  82.309  1.00 -0.42           N  
ATOM   3013  CA  SER A 518      73.067  67.316  81.588  1.00 -0.02           C  
ATOM   3014  C   SER A 518      74.167  66.640  80.750  1.00  0.60           C  
ATOM   3015  O   SER A 518      74.476  67.086  79.613  1.00 -0.57           O  
ATOM   3016  CB  SER A 518      73.683  68.313  82.552  1.00  0.21           C  
ATOM   3017  OG  SER A 518      72.657  69.043  83.212  1.00 -0.65           O  
ATOM   3018  H   SER A 518      72.324  66.232  83.297  1.00  0.27           H  
ATOM   3019  HA  SER A 518      72.415  67.870  80.896  1.00  0.08           H  
ATOM   3020  HB2 SER A 518      74.286  67.775  83.298  1.00  0.04           H  
ATOM   3021  HB3 SER A 518      74.326  69.011  81.994  1.00  0.04           H  
ATOM   3022  HG  SER A 518      73.049  69.665  83.814  1.00  0.43           H  
ATOM   3023  N   TYR A 519      74.756  65.587  81.321  1.00 -0.42           N  
ATOM   3024  CA  TYR A 519      75.785  64.808  80.639  1.00 -0.00           C  
ATOM   3025  C   TYR A 519      75.207  63.994  79.477  1.00  0.60           C  
ATOM   3026  O   TYR A 519      75.873  63.828  78.478  1.00 -0.57           O  
ATOM   3027  CB  TYR A 519      76.570  63.948  81.621  1.00 -0.02           C  
ATOM   3028  CG  TYR A 519      77.787  64.654  82.234  1.00 -0.00           C  
ATOM   3029  CD1 TYR A 519      79.036  64.642  81.598  1.00 -0.19           C  
ATOM   3030  CD2 TYR A 519      77.686  65.329  83.454  1.00 -0.19           C  
ATOM   3031  CE1 TYR A 519      80.144  65.279  82.184  1.00 -0.23           C  
ATOM   3032  CE2 TYR A 519      78.774  65.975  84.022  1.00 -0.23           C  
ATOM   3033  CZ  TYR A 519      79.998  65.929  83.409  1.00  0.32           C  
ATOM   3034  OH  TYR A 519      81.041  66.599  83.996  1.00 -0.56           O  
ATOM   3035  H   TYR A 519      74.483  65.323  82.246  1.00  0.27           H  
ATOM   3036  HA  TYR A 519      76.496  65.525  80.202  1.00  0.09           H  
ATOM   3037  HB2 TYR A 519      76.921  63.050  81.091  1.00  0.03           H  
ATOM   3038  HB3 TYR A 519      75.895  63.651  82.438  1.00  0.03           H  
ATOM   3039  HD1 TYR A 519      79.149  64.137  80.646  1.00  0.17           H  
ATOM   3040  HD2 TYR A 519      76.732  65.349  83.969  1.00  0.17           H  
ATOM   3041  HE1 TYR A 519      81.107  65.264  81.685  1.00  0.17           H  
ATOM   3042  HE2 TYR A 519      78.654  66.517  84.954  1.00  0.17           H  
ATOM   3043  HH  TYR A 519      81.825  66.486  83.472  1.00  0.40           H  
ATOM   3044  N   ARG A 520      73.955  63.561  79.559  1.00 -0.35           N  
ATOM   3045  CA  ARG A 520      73.330  62.834  78.431  1.00 -0.26           C  
ATOM   3046  C   ARG A 520      73.176  63.747  77.255  1.00  0.73           C  
ATOM   3047  O   ARG A 520      73.430  63.349  76.119  1.00 -0.59           O  
ATOM   3048  CB  ARG A 520      71.905  62.320  78.728  1.00 -0.00           C  
ATOM   3049  CG  ARG A 520      71.806  61.181  79.709  1.00  0.04           C  
ATOM   3050  CD  ARG A 520      71.005  59.994  79.173  1.00  0.05           C  
ATOM   3051  NE  ARG A 520      71.599  58.770  79.708  1.00 -0.53           N  
ATOM   3052  CZ  ARG A 520      71.190  58.111  80.794  1.00  0.81           C  
ATOM   3053  NH1 ARG A 520      70.109  58.495  81.480  1.00 -0.86           N  
ATOM   3054  NH2 ARG A 520      71.869  57.032  81.183  1.00 -0.86           N  
ATOM   3055  H   ARG A 520      73.428  63.729  80.392  1.00  0.27           H  
ATOM   3056  HA  ARG A 520      73.975  61.983  78.168  1.00  0.16           H  
ATOM   3057  HB2 ARG A 520      71.320  63.160  79.128  1.00  0.03           H  
ATOM   3058  HB3 ARG A 520      71.463  61.985  77.777  1.00  0.03           H  
ATOM   3059  HG2 ARG A 520      72.822  60.836  79.950  1.00  0.03           H  
ATOM   3060  HG3 ARG A 520      71.318  61.548  80.623  1.00  0.03           H  
ATOM   3061  HD2 ARG A 520      69.957  60.073  79.498  1.00  0.07           H  
ATOM   3062  HD3 ARG A 520      71.047  59.980  78.074  1.00  0.07           H  
ATOM   3063  HE  ARG A 520      72.407  58.380  79.202  1.00  0.35           H  
ATOM   3064 1HH1 ARG A 520      69.570  59.316  81.174  1.00  0.45           H  
ATOM   3065 2HH1 ARG A 520      69.815  57.968  82.315  1.00  0.45           H  
ATOM   3066 1HH2 ARG A 520      72.693  56.722  80.648  1.00  0.45           H  
ATOM   3067 2HH2 ARG A 520      71.571  56.510  82.018  1.00  0.45           H  
ATOM   3068  N   SER A 521      72.663  64.942  77.531  1.00 -0.42           N  
ATOM   3069  CA  SER A 521      72.407  65.926  76.480  1.00 -0.02           C  
ATOM   3070  C   SER A 521      73.708  66.296  75.817  1.00  0.60           C  
ATOM   3071  O   SER A 521      73.801  66.295  74.608  1.00 -0.57           O  
ATOM   3072  CB  SER A 521      71.706  67.167  77.016  1.00  0.21           C  
ATOM   3073  OG  SER A 521      71.790  68.235  76.080  1.00 -0.65           O  
ATOM   3074  H   SER A 521      72.447  65.172  78.480  1.00  0.27           H  
ATOM   3075  HA  SER A 521      71.750  65.464  75.728  1.00  0.08           H  
ATOM   3076  HB2 SER A 521      70.648  66.932  77.202  1.00  0.04           H  
ATOM   3077  HB3 SER A 521      72.186  67.473  77.958  1.00  0.04           H  
ATOM   3078  HG  SER A 521      71.348  68.999  76.430  1.00  0.43           H  
ATOM   3079  N   TYR A 522      74.735  66.556  76.618  1.00 -0.42           N  
ATOM   3080  CA  TYR A 522      76.083  66.805  76.063  1.00 -0.00           C  
ATOM   3081  C   TYR A 522      76.613  65.664  75.193  1.00  0.60           C  
ATOM   3082  O   TYR A 522      77.004  65.871  74.042  1.00 -0.57           O  
ATOM   3083  CB  TYR A 522      77.073  67.088  77.173  1.00 -0.02           C  
ATOM   3084  CG  TYR A 522      78.428  67.387  76.642  1.00 -0.00           C  
ATOM   3085  CD1 TYR A 522      78.689  68.620  76.068  1.00 -0.19           C  
ATOM   3086  CD2 TYR A 522      79.481  66.429  76.715  1.00 -0.19           C  
ATOM   3087  CE1 TYR A 522      79.943  68.906  75.579  1.00 -0.23           C  
ATOM   3088  CE2 TYR A 522      80.761  66.706  76.205  1.00 -0.23           C  
ATOM   3089  CZ  TYR A 522      80.972  67.952  75.651  1.00  0.32           C  
ATOM   3090  OH  TYR A 522      82.182  68.311  75.122  1.00 -0.56           O  
ATOM   3091  H   TYR A 522      74.595  66.584  77.608  1.00  0.27           H  
ATOM   3092  HA  TYR A 522      76.013  67.701  75.429  1.00  0.09           H  
ATOM   3093  HB2 TYR A 522      77.134  66.206  77.828  1.00  0.03           H  
ATOM   3094  HB3 TYR A 522      76.720  67.952  77.753  1.00  0.03           H  
ATOM   3095  HD1 TYR A 522      77.902  69.363  76.003  1.00  0.17           H  
ATOM   3096  HD2 TYR A 522      79.290  65.466  77.175  1.00  0.17           H  
ATOM   3097  HE1 TYR A 522      80.139  69.875  75.136  1.00  0.17           H  
ATOM   3098  HE2 TYR A 522      81.553  65.968  76.246  1.00  0.17           H  
ATOM   3099  HH  TYR A 522      82.132  69.201  74.791  1.00  0.40           H  
ATOM   3100  N   TRP A 523      76.671  64.477  75.773  1.00 -0.42           N  
ATOM   3101  CA  TRP A 523      77.156  63.329  75.057  1.00 -0.03           C  
ATOM   3102  C   TRP A 523      76.385  62.976  73.779  1.00  0.60           C  
ATOM   3103  O   TRP A 523      76.987  62.666  72.740  1.00 -0.57           O  
ATOM   3104  CB  TRP A 523      77.127  62.115  75.974  1.00 -0.01           C  
ATOM   3105  CG  TRP A 523      78.111  62.156  77.094  1.00 -0.14           C  
ATOM   3106  CD1 TRP A 523      79.358  62.756  77.109  1.00 -0.16           C  
ATOM   3107  CD2 TRP A 523      77.965  61.498  78.334  1.00  0.12           C  
ATOM   3108  CE2 TRP A 523      79.148  61.734  79.085  1.00  0.14           C  
ATOM   3109  CE3 TRP A 523      76.953  60.707  78.892  1.00 -0.24           C  
ATOM   3110  NE1 TRP A 523      79.981  62.518  78.328  1.00 -0.34           N  
ATOM   3111  CZ2 TRP A 523      79.322  61.231  80.378  1.00 -0.26           C  
ATOM   3112  CZ3 TRP A 523      77.121  60.210  80.200  1.00 -0.20           C  
ATOM   3113  CH2 TRP A 523      78.298  60.476  80.922  1.00 -0.11           C  
ATOM   3114  H   TRP A 523      76.373  64.377  76.722  1.00  0.27           H  
ATOM   3115  HA  TRP A 523      78.198  63.536  74.772  1.00  0.11           H  
ATOM   3116  HB2 TRP A 523      76.119  62.036  76.407  1.00  0.03           H  
ATOM   3117  HB3 TRP A 523      77.336  61.222  75.368  1.00  0.03           H  
ATOM   3118  HD1 TRP A 523      79.787  63.329  76.289  1.00  0.21           H  
ATOM   3119  HE1 TRP A 523      80.906  62.869  78.613  1.00  0.34           H  
ATOM   3120  HE3 TRP A 523      76.055  60.482  78.328  1.00  0.17           H  
ATOM   3121  HZ2 TRP A 523      80.230  61.426  80.936  1.00  0.16           H  
ATOM   3122  HZ3 TRP A 523      76.335  59.617  80.654  1.00  0.14           H  
ATOM   3123  HH2 TRP A 523      78.404  60.081  81.925  1.00  0.14           H  
ATOM   3124  N   LYS A 524      75.062  62.982  73.848  1.00 -0.35           N  
ATOM   3125  CA  LYS A 524      74.287  62.809  72.642  1.00 -0.24           C  
ATOM   3126  C   LYS A 524      74.767  63.809  71.603  1.00  0.73           C  
ATOM   3127  O   LYS A 524      74.973  63.458  70.465  1.00 -0.59           O  
ATOM   3128  CB  LYS A 524      72.791  63.010  72.915  1.00 -0.01           C  
ATOM   3129  CG  LYS A 524      71.996  63.444  71.680  1.00  0.02           C  
ATOM   3130  CD  LYS A 524      70.517  63.742  71.986  1.00 -0.05           C  
ATOM   3131  CE  LYS A 524      70.047  65.040  71.319  1.00 -0.01           C  
ATOM   3132  NZ  LYS A 524      68.576  65.110  71.074  1.00 -0.39           N1+
ATOM   3133  H   LYS A 524      74.603  63.105  74.728  1.00  0.27           H  
ATOM   3134  HA  LYS A 524      74.443  61.789  72.261  1.00  0.14           H  
ATOM   3135  HB2 LYS A 524      72.374  62.062  73.283  1.00  0.04           H  
ATOM   3136  HB3 LYS A 524      72.680  63.784  73.690  1.00  0.04           H  
ATOM   3137  HG2 LYS A 524      72.457  64.354  71.268  1.00  0.01           H  
ATOM   3138  HG3 LYS A 524      72.042  62.638  70.933  1.00  0.01           H  
ATOM   3139  HD2 LYS A 524      69.902  62.909  71.616  1.00  0.06           H  
ATOM   3140  HD3 LYS A 524      70.390  63.835  73.075  1.00  0.06           H  
ATOM   3141  HE2 LYS A 524      70.328  65.882  71.968  1.00  0.11           H  
ATOM   3142  HE3 LYS A 524      70.561  65.136  70.351  1.00  0.11           H  
ATOM   3143  HZ1 LYS A 524      68.085  65.027  71.951  1.00  0.34           H  
ATOM   3144  HZ2 LYS A 524      68.348  65.993  70.644  1.00  0.34           H  
ATOM   3145  HZ3 LYS A 524      68.300  64.358  70.462  1.00  0.34           H  
ATOM   3146  N   GLU A 525      74.909  65.071  71.980  1.00 -0.52           N  
ATOM   3147  CA  GLU A 525      75.316  66.101  71.019  1.00  0.04           C  
ATOM   3148  C   GLU A 525      76.695  65.826  70.436  1.00  0.54           C  
ATOM   3149  O   GLU A 525      76.936  66.065  69.259  1.00 -0.58           O  
ATOM   3150  CB  GLU A 525      75.339  67.467  71.660  1.00  0.06           C  
ATOM   3151  CG  GLU A 525      74.001  68.153  71.704  1.00  0.01           C  
ATOM   3152  CD  GLU A 525      74.022  69.376  72.608  1.00  0.81           C  
ATOM   3153  OE1 GLU A 525      73.035  69.544  73.380  1.00 -0.82           O  
ATOM   3154  OE2 GLU A 525      75.032  70.151  72.555  1.00 -0.82           O  
ATOM   3155  H   GLU A 525      74.736  65.325  72.932  1.00  0.29           H  
ATOM   3156  HA  GLU A 525      74.584  66.108  70.197  1.00  0.11           H  
ATOM   3157  HB2 GLU A 525      75.702  67.357  72.692  1.00 -0.02           H  
ATOM   3158  HB3 GLU A 525      76.033  68.103  71.093  1.00 -0.02           H  
ATOM   3159  HG2 GLU A 525      73.729  68.468  70.685  1.00 -0.04           H  
ATOM   3160  HG3 GLU A 525      73.249  67.444  72.081  1.00 -0.04           H  
ATOM   3161  N   VAL A 526      77.606  65.337  71.267  1.00 -0.42           N  
ATOM   3162  CA  VAL A 526      78.958  65.079  70.817  1.00 -0.09           C  
ATOM   3163  C   VAL A 526      78.911  63.938  69.840  1.00  0.60           C  
ATOM   3164  O   VAL A 526      79.642  63.891  68.857  1.00 -0.57           O  
ATOM   3165  CB  VAL A 526      79.865  64.734  71.983  1.00  0.30           C  
ATOM   3166  CG1 VAL A 526      81.201  64.177  71.514  1.00 -0.32           C  
ATOM   3167  CG2 VAL A 526      80.092  65.969  72.831  1.00 -0.32           C  
ATOM   3168  H   VAL A 526      77.356  65.143  72.216  1.00  0.27           H  
ATOM   3169  HA  VAL A 526      79.351  65.975  70.314  1.00  0.10           H  
ATOM   3170  HB  VAL A 526      79.366  63.969  72.596  1.00 -0.03           H  
ATOM   3171 1HG1 VAL A 526      81.707  64.921  70.881  1.00  0.08           H  
ATOM   3172 2HG1 VAL A 526      81.830  63.951  72.387  1.00  0.08           H  
ATOM   3173 3HG1 VAL A 526      81.032  63.257  70.935  1.00  0.08           H  
ATOM   3174 1HG2 VAL A 526      79.126  66.340  73.204  1.00  0.08           H  
ATOM   3175 2HG2 VAL A 526      80.741  65.715  73.682  1.00  0.08           H  
ATOM   3176 3HG2 VAL A 526      80.573  66.748  72.222  1.00  0.08           H  
ATOM   3177  N   LEU A 527      78.025  63.006  70.099  1.00 -0.42           N  
ATOM   3178  CA  LEU A 527      77.938  61.856  69.258  1.00 -0.05           C  
ATOM   3179  C   LEU A 527      77.302  62.196  67.916  1.00  0.60           C  
ATOM   3180  O   LEU A 527      77.781  61.764  66.850  1.00 -0.57           O  
ATOM   3181  CB  LEU A 527      77.130  60.789  69.957  1.00 -0.11           C  
ATOM   3182  CG  LEU A 527      77.830  59.478  70.180  1.00  0.35           C  
ATOM   3183  CD1 LEU A 527      76.728  58.509  70.596  1.00 -0.41           C  
ATOM   3184  CD2 LEU A 527      78.580  59.001  68.920  1.00 -0.41           C  
ATOM   3185  H   LEU A 527      77.412  63.101  70.884  1.00  0.27           H  
ATOM   3186  HA  LEU A 527      78.953  61.474  69.077  1.00  0.09           H  
ATOM   3187  HB2 LEU A 527      76.830  61.182  70.940  1.00  0.05           H  
ATOM   3188  HB3 LEU A 527      76.234  60.593  69.351  1.00  0.05           H  
ATOM   3189  HG  LEU A 527      78.559  59.582  70.996  1.00 -0.04           H  
ATOM   3190 1HD1 LEU A 527      75.974  58.446  69.798  1.00  0.10           H  
ATOM   3191 2HD1 LEU A 527      77.162  57.513  70.770  1.00  0.10           H  
ATOM   3192 3HD1 LEU A 527      76.253  58.868  71.521  1.00  0.10           H  
ATOM   3193 1HD2 LEU A 527      79.328  59.753  68.631  1.00  0.10           H  
ATOM   3194 2HD2 LEU A 527      79.084  58.046  69.133  1.00  0.10           H  
ATOM   3195 3HD2 LEU A 527      77.863  58.862  68.098  1.00  0.10           H  
ATOM   3196  N   LEU A 528      76.217  62.953  67.949  1.00 -0.42           N  
ATOM   3197  CA  LEU A 528      75.543  63.266  66.702  1.00 -0.05           C  
ATOM   3198  C   LEU A 528      76.368  64.196  65.830  1.00  0.60           C  
ATOM   3199  O   LEU A 528      76.379  64.046  64.616  1.00 -0.57           O  
ATOM   3200  CB  LEU A 528      74.179  63.878  66.938  1.00 -0.11           C  
ATOM   3201  CG  LEU A 528      73.282  62.915  67.679  1.00  0.35           C  
ATOM   3202  CD1 LEU A 528      72.073  63.695  68.160  1.00 -0.41           C  
ATOM   3203  CD2 LEU A 528      72.899  61.745  66.780  1.00 -0.41           C  
ATOM   3204  H   LEU A 528      75.867  63.304  68.817  1.00  0.27           H  
ATOM   3205  HA  LEU A 528      75.403  62.322  66.155  1.00  0.09           H  
ATOM   3206  HB2 LEU A 528      74.293  64.796  67.533  1.00  0.05           H  
ATOM   3207  HB3 LEU A 528      73.721  64.125  65.969  1.00  0.05           H  
ATOM   3208  HG  LEU A 528      73.819  62.517  68.552  1.00 -0.04           H  
ATOM   3209 1HD1 LEU A 528      71.551  64.132  67.296  1.00  0.10           H  
ATOM   3210 2HD1 LEU A 528      71.391  63.019  68.697  1.00  0.10           H  
ATOM   3211 3HD1 LEU A 528      72.401  64.498  68.836  1.00  0.10           H  
ATOM   3212 1HD2 LEU A 528      73.808  61.220  66.453  1.00  0.10           H  
ATOM   3213 2HD2 LEU A 528      72.255  61.049  67.338  1.00  0.10           H  
ATOM   3214 3HD2 LEU A 528      72.356  62.121  65.900  1.00  0.10           H  
ATOM   3215  N   ARG A 529      77.034  65.146  66.462  1.00 -0.35           N  
ATOM   3216  CA  ARG A 529      78.031  65.977  65.786  1.00 -0.26           C  
ATOM   3217  C   ARG A 529      79.078  65.131  65.119  1.00  0.73           C  
ATOM   3218  O   ARG A 529      79.471  65.410  63.991  1.00 -0.59           O  
ATOM   3219  CB  ARG A 529      78.720  66.946  66.774  1.00 -0.00           C  
ATOM   3220  CG  ARG A 529      79.870  67.782  66.194  1.00  0.04           C  
ATOM   3221  CD  ARG A 529      80.585  68.676  67.220  1.00  0.05           C  
ATOM   3222  NE  ARG A 529      80.199  70.072  67.048  1.00 -0.53           N  
ATOM   3223  CZ  ARG A 529      79.140  70.664  67.615  1.00  0.81           C  
ATOM   3224  NH1 ARG A 529      78.336  70.002  68.448  1.00 -0.86           N  
ATOM   3225  NH2 ARG A 529      78.884  71.940  67.353  1.00 -0.86           N  
ATOM   3226  H   ARG A 529      76.851  65.303  67.432  1.00  0.27           H  
ATOM   3227  HA  ARG A 529      77.516  66.571  65.015  1.00  0.16           H  
ATOM   3228  HB2 ARG A 529      77.956  67.640  67.154  1.00  0.03           H  
ATOM   3229  HB3 ARG A 529      79.123  66.351  67.606  1.00  0.03           H  
ATOM   3230  HG2 ARG A 529      80.611  67.095  65.760  1.00  0.03           H  
ATOM   3231  HG3 ARG A 529      79.461  68.427  65.401  1.00  0.03           H  
ATOM   3232  HD2 ARG A 529      80.313  68.349  68.234  1.00  0.07           H  
ATOM   3233  HD3 ARG A 529      81.672  68.583  67.084  1.00  0.07           H  
ATOM   3234  HE  ARG A 529      80.792  70.653  66.438  1.00  0.35           H  
ATOM   3235 1HH1 ARG A 529      78.525  69.014  68.668  1.00  0.45           H  
ATOM   3236 2HH1 ARG A 529      77.527  70.479  68.872  1.00  0.45           H  
ATOM   3237 1HH2 ARG A 529      79.499  72.468  66.717  1.00  0.45           H  
ATOM   3238 2HH2 ARG A 529      78.072  72.402  67.785  1.00  0.45           H  
ATOM   3239  N   TYR A 530      79.579  64.136  65.829  1.00 -0.42           N  
ATOM   3240  CA  TYR A 530      80.725  63.342  65.336  1.00 -0.00           C  
ATOM   3241  C   TYR A 530      80.361  62.581  64.045  1.00  0.60           C  
ATOM   3242  O   TYR A 530      81.109  62.565  63.033  1.00 -0.57           O  
ATOM   3243  CB  TYR A 530      81.157  62.333  66.383  1.00 -0.02           C  
ATOM   3244  CG  TYR A 530      82.357  61.555  65.937  1.00 -0.00           C  
ATOM   3245  CD1 TYR A 530      82.233  60.450  65.110  1.00 -0.19           C  
ATOM   3246  CD2 TYR A 530      83.627  61.962  66.295  1.00 -0.19           C  
ATOM   3247  CE1 TYR A 530      83.365  59.761  64.675  1.00 -0.23           C  
ATOM   3248  CE2 TYR A 530      84.744  61.279  65.883  1.00 -0.23           C  
ATOM   3249  CZ  TYR A 530      84.615  60.184  65.080  1.00  0.32           C  
ATOM   3250  OH  TYR A 530      85.755  59.530  64.695  1.00 -0.56           O  
ATOM   3251  H   TYR A 530      79.176  63.916  66.717  1.00  0.27           H  
ATOM   3252  HA  TYR A 530      81.561  64.024  65.125  1.00  0.09           H  
ATOM   3253  HB2 TYR A 530      80.327  61.634  66.570  1.00  0.03           H  
ATOM   3254  HB3 TYR A 530      81.402  62.866  67.313  1.00  0.03           H  
ATOM   3255  HD1 TYR A 530      81.249  60.119  64.798  1.00  0.17           H  
ATOM   3256  HD2 TYR A 530      83.744  62.842  66.916  1.00  0.17           H  
ATOM   3257  HE1 TYR A 530      83.264  58.899  64.024  1.00  0.17           H  
ATOM   3258  HE2 TYR A 530      85.729  61.609  66.197  1.00  0.17           H  
ATOM   3259  HH  TYR A 530      85.526  58.793  64.142  1.00  0.40           H  
ATOM   3260  N   LEU A 531      79.188  61.964  64.113  1.00 -0.42           N  
ATOM   3261  CA  LEU A 531      78.684  61.156  63.038  1.00 -0.05           C  
ATOM   3262  C   LEU A 531      78.283  62.002  61.835  1.00  0.60           C  
ATOM   3263  O   LEU A 531      78.326  61.536  60.670  1.00 -0.57           O  
ATOM   3264  CB  LEU A 531      77.514  60.342  63.532  1.00 -0.11           C  
ATOM   3265  CG  LEU A 531      77.871  59.229  64.522  1.00  0.35           C  
ATOM   3266  CD1 LEU A 531      76.616  58.750  65.257  1.00 -0.41           C  
ATOM   3267  CD2 LEU A 531      78.495  58.068  63.781  1.00 -0.41           C
[truncated: 95,810 more chars]
